# Supplementary material for: The folding propensity of α/sulfono-γ-AA peptidic foldamers with both left- and right-handedness
Source: Commun Chem. 2021 May 10;4:58. doi: 10.1038/s42004-021-00496-0 (PMC9814141; doi:10.1038/s42004-021-00496-0)
Supplement: Supplementary file 3 — Supplementary Data 1 [file 42004_2021_496_MOESM3_ESM.cif]

 
data_Oligomer_4
 
_audit_creation_method            'SHELXL-2014/7'
_shelx_SHELXL_version_number      '2014/7'
_chemical_name_systematic         ?
_chemical_name_common             ?
_chemical_melting_point           ?
_chemical_formula_moiety          ?
_chemical_formula_sum
 'C102 H149 Cl5 N18 O27.50 S5' 
_chemical_formula_weight          2404.93

loop_
 _atom_type_symbol
 _atom_type_description
 _atom_type_scat_dispersion_real
 _atom_type_scat_dispersion_imag
 _atom_type_scat_source
 'C'  'C'   0.0181   0.0091
 'International Tables Vol C Tables 4.2.6.8 and 6.1.1.4'
 'H'  'H'   0.0000   0.0000
 'International Tables Vol C Tables 4.2.6.8 and 6.1.1.4'
 'N'  'N'   0.0311   0.0180
 'International Tables Vol C Tables 4.2.6.8 and 6.1.1.4'
 'O'  'O'   0.0492   0.0322
 'International Tables Vol C Tables 4.2.6.8 and 6.1.1.4'
 'S'  'S'   0.3331   0.5567
 'International Tables Vol C Tables 4.2.6.8 and 6.1.1.4'
 'Cl'  'Cl'   0.3639   0.7018
 'International Tables Vol C Tables 4.2.6.8 and 6.1.1.4'
 
_space_group_crystal_system       monoclinic
_space_group_IT_number            4
_space_group_name_H-M_alt         'P 21'
_space_group_name_Hall            'P 2yb'
 
_shelx_space_group_comment
;
The symmetry employed for this shelxl refinement is uniquely defined
by the following loop, which should always be used as a source of
symmetry information in preference to the above space-group names.
They are only intended as comments.
;
 
loop_
 _space_group_symop_operation_xyz
 'x, y, z'
 '-x, y+1/2, -z'
 
_cell_length_a                    12.5708(14)
_cell_length_b                    51.249(6)
_cell_length_c                    12.9887(14)
_cell_angle_alpha                 90
_cell_angle_beta                  90.116(2)
_cell_angle_gamma                 90
_cell_volume                      8367.8(16)
_cell_formula_units_Z             2
_cell_measurement_temperature     100(2)
_cell_measurement_reflns_used     9977
_cell_measurement_theta_min       3.4
_cell_measurement_theta_max       40.3
 
_exptl_crystal_description        plate
_exptl_crystal_colour             colorless
_exptl_crystal_density_meas       ?
_exptl_crystal_density_method     ?
_exptl_crystal_density_diffrn     0.954          
_exptl_crystal_F_000              2544
_exptl_transmission_factor_min    ?
_exptl_transmission_factor_max    ?
_exptl_crystal_size_max           0.400
_exptl_crystal_size_mid           0.090
_exptl_crystal_size_min           0.080
_exptl_absorpt_coefficient_mu     1.835
_shelx_estimated_absorpt_T_min    0.527
_shelx_estimated_absorpt_T_max    0.867
_exptl_absorpt_correction_type    'multi-scan'
_exptl_absorpt_correction_T_min   0.8089
_exptl_absorpt_correction_T_max   1
_exptl_absorpt_process_details    
;
SADABS-2016/2 (Bruker,2016)
;
_exptl_absorpt_special_details    ?
_diffrn_ambient_temperature       100(2)
_diffrn_radiation_wavelength      1.54178
_diffrn_measurement_device_type   'Bruker D8 Venture PHOTON 100 CMOS'
_diffrn_measurement_method        'omega scans'
_diffrn_radiation_monochromator   mirrors
_diffrn_radiation_type            CuK\a
_diffrn_source                    'INCOATEC Imus micro-focus source'
_diffrn_detector_area_resol_mean  ?
_diffrn_reflns_number             55363
_diffrn_reflns_av_unetI/netI      0.1006
_diffrn_reflns_av_R_equivalents   0.0859
_diffrn_reflns_limit_h_min        -11
_diffrn_reflns_limit_h_max        11
_diffrn_reflns_limit_k_min        -46
_diffrn_reflns_limit_k_max        46
_diffrn_reflns_limit_l_min        -11
_diffrn_reflns_limit_l_max        11
_diffrn_reflns_theta_min          3.403
_diffrn_reflns_theta_max          44.531
_diffrn_reflns_theta_full         44.531
_diffrn_measured_fraction_theta_max   0.989
_diffrn_measured_fraction_theta_full  0.989
_diffrn_reflns_Laue_measured_fraction_max    0.989
_diffrn_reflns_Laue_measured_fraction_full   0.989
_diffrn_reflns_point_group_measured_fraction_max   0.980
_diffrn_reflns_point_group_measured_fraction_full  0.980
_reflns_number_total              12960
_reflns_number_gt                 8288
_reflns_threshold_expression      'I > 2\s(I)'
_reflns_Friedel_coverage          0.951
_reflns_Friedel_fraction_max      0.971
_reflns_Friedel_fraction_full     0.971
 
_reflns_special_details
;
 Reflections were merged by SHELXL according to the crystal
 class for the calculation of statistics and refinement.
 
 _reflns_Friedel_fraction is defined as the number of unique
 Friedel pairs measured divided by the number that would be
 possible theoretically, ignoring centric projections and
 systematic absences.
;
 
_computing_data_collection        ?
_computing_cell_refinement        ?
_computing_data_reduction         ?
_computing_structure_solution     ?
_computing_structure_refinement 'SHELXL-2014/7 (Sheldrick, 2014)'
_computing_molecular_graphics     ?
_computing_publication_material   ?
_refine_special_details           ?
_refine_ls_structure_factor_coef  Fsqd
_refine_ls_matrix_type            full
_refine_ls_weighting_scheme       calc
_refine_ls_weighting_details
'w=1/[\s^2^(Fo^2^)+(0.2000P)^2^] where P=(Fo^2^+2Fc^2^)/3'
_atom_sites_solution_primary      ?
_atom_sites_solution_secondary    ?
_atom_sites_solution_hydrogens    geom
_refine_ls_hydrogen_treatment     constr
_refine_ls_extinction_method      none
_refine_ls_extinction_coef        .
_refine_ls_abs_structure_details
;
 Flack x determined using 2896 quotients [(I+)-(I-)]/[(I+)+(I-)]
 (Parsons, Flack and Wagner, Acta Cryst. B69 (2013) 249-259).
;
_refine_ls_abs_structure_Flack    0.124(8)
_chemical_absolute_configuration  ?
_refine_ls_number_reflns          12960
_refine_ls_number_parameters      1403
_refine_ls_number_restraints      2258
_refine_ls_R_factor_all           0.1839
_refine_ls_R_factor_gt            0.1308
_refine_ls_wR_factor_ref          0.3451
_refine_ls_wR_factor_gt           0.3169
_refine_ls_goodness_of_fit_ref    1.254
_refine_ls_restrained_S_all       1.193
_refine_ls_shift/su_max           0.005
_refine_ls_shift/su_mean          0.000
 
loop_
 _atom_site_label
 _atom_site_type_symbol
 _atom_site_fract_x
 _atom_site_fract_y
 _atom_site_fract_z
 _atom_site_U_iso_or_equiv
 _atom_site_adp_type
 _atom_site_occupancy
 _atom_site_site_symmetry_order  
 _atom_site_calc_flag
 _atom_site_refinement_flags_posn
 _atom_site_refinement_flags_adp
 _atom_site_refinement_flags_occupancy
 _atom_site_disorder_assembly
 _atom_site_disorder_group
O_1 O 1.0699(16) 0.3437(3) 0.5561(13) 0.118(6) Uani 1 1 d D U . . .
C_1 C 1.050(2) 0.3666(5) 0.575(2) 0.117(8) Uani 1 1 d D U . . .
CA_1 C 1.137(2) 0.3874(4) 0.565(2) 0.116(8) Uani 1 1 d D U . . .
HAA_1 H 1.1083 0.4046 0.5828 0.175 Uiso 1 1 calc R U . . .
HAB_1 H 1.1966 0.3832 0.6107 0.175 Uiso 1 1 calc R U . . .
HAC_1 H 1.1627 0.3878 0.4933 0.175 Uiso 1 1 calc R U . . .
O_2 O 0.7720(14) 0.3241(3) 0.5392(13) 0.109(5) Uani 1 1 d D U . . .
C_2 C 0.821(2) 0.3444(5) 0.5363(17) 0.115(8) Uani 1 1 d D U . . .
CA_2 C 0.871(2) 0.3557(5) 0.6324(18) 0.124(7) Uani 1 1 d D U . . .
HA_2 H 0.8995 0.3412 0.6759 0.149 Uiso 1 1 calc R U . . .
N_2 N 0.9558(17) 0.3743(4) 0.6123(15) 0.113(6) Uani 1 1 d D U . . .
H_2 H 0.9448 0.3910 0.6245 0.136 Uiso 1 1 calc R U . . .
CB_2 C 0.782(2) 0.3696(5) 0.691(2) 0.140(9) Uani 1 1 d D U . . .
HBA_2 H 0.7240 0.3573 0.7053 0.209 Uiso 1 1 calc R U . . .
HBB_2 H 0.8097 0.3764 0.7564 0.209 Uiso 1 1 calc R U . . .
HBC_2 H 0.7543 0.3841 0.6495 0.209 Uiso 1 1 calc R U . . .
O_3 O 0.9623(10) 0.2616(3) 0.3459(11) 0.069(4) Uani 1 1 d D U . . .
C_3 C 0.9757(19) 0.2846(4) 0.3663(16) 0.080(6) Uani 1 1 d D U . . .
CA_3 C 0.961(2) 0.3043(3) 0.2825(16) 0.088(6) Uani 1 1 d D U . . .
HAA_3 H 1.0084 0.2995 0.2249 0.106 Uiso 1 1 calc R U . . .
HAB_3 H 0.8869 0.3028 0.2569 0.106 Uiso 1 1 calc R U . . .
NT_3 N 0.9801(13) 0.3317(3) 0.3063(13) 0.088(5) Uani 1 1 d D U . . .
CB_3 C 0.8901(17) 0.3492(4) 0.2739(17) 0.095(6) Uani 1 1 d D U . . .
HBA_3 H 0.8648 0.3440 0.2047 0.114 Uiso 1 1 calc R U . . .
HBB_3 H 0.9155 0.3674 0.2701 0.114 Uiso 1 1 calc R U . . .
CG_3 C 0.7976(19) 0.3474(5) 0.3512(17) 0.113(7) Uani 1 1 d D U . . .
HG_3 H 0.7731 0.3289 0.3583 0.136 Uiso 1 1 calc R U . . .
N_3 N 0.8350(17) 0.3572(3) 0.4486(14) 0.101(6) Uani 1 1 d D U . . .
H_3 H 0.8682 0.3723 0.4500 0.122 Uiso 1 1 calc R U . . .
CD_3 C 0.709(2) 0.3645(7) 0.302(2) 0.165(12) Uani 1 1 d D U . . .
HDA_3 H 0.6870 0.3568 0.2359 0.247 Uiso 1 1 calc R U . . .
HDB_3 H 0.6477 0.3653 0.3481 0.247 Uiso 1 1 calc R U . . .
HDC_3 H 0.7364 0.3821 0.2899 0.247 Uiso 1 1 calc R U . . .
S1_3 S 1.1020(7) 0.34198(17) 0.2791(5) 0.105(2) Uani 1 1 d D U . . .
O2_3 O 1.1713(14) 0.3224(4) 0.3188(12) 0.124(6) Uani 1 1 d D U . . .
O3_3 O 1.1080(14) 0.3683(3) 0.3107(12) 0.113(5) Uani 1 1 d D U . . .
C4_3 C 1.1152(19) 0.3424(5) 0.1440(13) 0.104(7) Uani 1 1 d D U . . .
C5_3 C 1.075(2) 0.3628(5) 0.0911(17) 0.127(9) Uani 1 1 d D U . . .
H5_3 H 1.0446 0.3772 0.1266 0.153 Uiso 1 1 calc R U . . .
C6_3 C 1.078(2) 0.3625(5) -0.0170(17) 0.135(10) Uani 1 1 d D U . . .
H6_3 H 1.0530 0.3770 -0.0560 0.162 Uiso 1 1 calc R U . . .
C7_3 C 1.117(3) 0.3409(6) -0.0642(15) 0.146(10) Uani 1 1 d D U . . .
C8_3 C 1.157(3) 0.3197(6) -0.0115(18) 0.167(11) Uani 1 1 d D U . . .
H8_3 H 1.1845 0.3049 -0.0468 0.200 Uiso 1 1 calc R U . . .
C9_3 C 1.156(3) 0.3208(5) 0.0938(17) 0.144(10) Uani 1 1 d D U . . .
H9_3 H 1.1839 0.3067 0.1327 0.173 Uiso 1 1 calc R U . . .
Cl10_3 Cl 1.1253(12) 0.3407(2) -0.1971(6) 0.204(5) Uani 1 1 d D U . . .
O_4 O 0.9489(14) 0.2384(3) 0.6145(11) 0.097(5) Uani 1 1 d D U . . .
C_4 C 0.9377(17) 0.2606(4) 0.5784(16) 0.081(6) Uani 1 1 d D U . . .
CA_4 C 1.0339(17) 0.2739(4) 0.5383(15) 0.090(6) Uani 1 1 d D U . . .
HA_4 H 1.0805 0.2602 0.5071 0.108 Uiso 1 1 calc R U . . .
N_4 N 1.0103(15) 0.2932(3) 0.4575(13) 0.090(6) Uani 1 1 d D U . . .
H_4 H 1.0187 0.3100 0.4690 0.108 Uiso 1 1 calc R U . . .
CB_4 C 1.097(2) 0.2865(5) 0.6282(19) 0.123(9) Uani 1 1 d D U . . .
HBA_4 H 1.1114 0.2733 0.6809 0.184 Uiso 1 1 calc R U . . .
HBB_4 H 1.1639 0.2936 0.6023 0.184 Uiso 1 1 calc R U . . .
HBC_4 H 1.0544 0.3006 0.6584 0.184 Uiso 1 1 calc R U . . .
O_5 O 0.7551(12) 0.1768(3) 0.4348(11) 0.087(5) Uani 1 1 d D U . . .
C_5 C 0.7688(16) 0.2003(4) 0.4202(16) 0.073(6) Uani 1 1 d D U . . .
CA_5 C 0.6745(16) 0.2186(3) 0.4308(18) 0.082(6) Uani 1 1 d D U . . .
HAA_5 H 0.6211 0.2141 0.3776 0.099 Uiso 1 1 calc R U . . .
HAB_5 H 0.6413 0.2157 0.4989 0.099 Uiso 1 1 calc R U . . .
NT_5 N 0.7008(14) 0.2466(3) 0.4207(11) 0.080(5) Uani 1 1 d D U . . .
CB_5 C 0.6645(17) 0.2630(4) 0.5108(14) 0.087(6) Uani 1 1 d D U . . .
HBA_5 H 0.5930 0.2573 0.5334 0.104 Uiso 1 1 calc R U . . .
HBB_5 H 0.6602 0.2815 0.4903 0.104 Uiso 1 1 calc R U . . .
CG_5 C 0.7438(16) 0.2597(5) 0.5983(15) 0.090(6) Uani 1 1 d D U . . .
HG_5 H 0.7550 0.2408 0.6135 0.109 Uiso 1 1 calc R U . . .
N_5 N 0.8444(14) 0.2719(3) 0.5673(12) 0.081(5) Uani 1 1 d D U . . .
H_5 H 0.8421 0.2876 0.5397 0.097 Uiso 1 1 calc R U . . .
CD_5 C 0.700(2) 0.2737(5) 0.6937(17) 0.120(9) Uani 1 1 d D U . . .
HDA_5 H 0.6324 0.2655 0.7142 0.181 Uiso 1 1 calc R U . . .
HDB_5 H 0.7509 0.2724 0.7503 0.181 Uiso 1 1 calc R U . . .
HDC_5 H 0.6871 0.2921 0.6774 0.181 Uiso 1 1 calc R U . . .
S1_5 S 0.6813(5) 0.25812(13) 0.3062(5) 0.0796(19) Uani 1 1 d D U . . .
O2_5 O 0.7264(12) 0.2400(3) 0.2385(11) 0.086(4) Uani 1 1 d D U . . .
O3_5 O 0.7120(12) 0.2847(3) 0.3057(12) 0.088(5) Uani 1 1 d D U . . .
C4_5 C 0.5410(13) 0.2587(4) 0.2843(15) 0.083(6) Uani 1 1 d D U . . .
C5_5 C 0.4840(17) 0.2802(5) 0.3155(16) 0.102(7) Uani 1 1 d D U . . .
H5_5 H 0.5182 0.2948 0.3459 0.123 Uiso 1 1 calc R U . . .
C6_5 C 0.3736(18) 0.2796(5) 0.3005(19) 0.115(8) Uani 1 1 d D U . . .
H6_5 H 0.3302 0.2940 0.3198 0.137 Uiso 1 1 calc R U . . .
C7_5 C 0.3307(15) 0.2578(5) 0.2575(19) 0.105(7) Uani 1 1 d D U . . .
C8_5 C 0.3825(18) 0.2364(5) 0.224(2) 0.126(8) Uani 1 1 d D U . . .
H8_5 H 0.3472 0.2221 0.1924 0.151 Uiso 1 1 calc R U . . .
C9_5 C 0.4949(18) 0.2370(5) 0.2408(19) 0.103(7) Uani 1 1 d D U . . .
H9_5 H 0.5375 0.2225 0.2219 0.124 Uiso 1 1 calc R U . . .
Cl10_5 Cl 0.1945(6) 0.2570(2) 0.2421(11) 0.208(5) Uani 1 1 d D U . . .
O_6 O 1.0332(11) 0.1544(3) 0.4422(13) 0.090(5) Uani 1 1 d D U . . .
C_6 C 0.9928(17) 0.1758(4) 0.4585(16) 0.083(6) Uani 1 1 d D U . . .
CA_6 C 0.9472(16) 0.1908(4) 0.3684(17) 0.092(6) Uani 1 1 d D U . . .
HA_6 H 0.9159 0.1778 0.3196 0.110 Uiso 1 1 calc R U . . .
N_6 N 0.8652(14) 0.2093(3) 0.3931(13) 0.082(5) Uani 1 1 d D U . . .
H_6 H 0.8778 0.2261 0.3905 0.098 Uiso 1 1 calc R U . . .
CB_6 C 1.038(2) 0.2049(5) 0.312(2) 0.134(10) Uani 1 1 d D U . . .
HBA_6 H 1.0939 0.1923 0.2946 0.201 Uiso 1 1 calc R U . . .
HBB_6 H 1.0102 0.2127 0.2481 0.201 Uiso 1 1 calc R U . . .
HBC_6 H 1.0672 0.2186 0.3559 0.201 Uiso 1 1 calc R U . . .
O_7 O 0.8516(12) 0.0908(3) 0.6377(12) 0.091(5) Uani 1 1 d D U . . .
C_7 C 0.8360(16) 0.1140(4) 0.6238(16) 0.072(6) Uani 1 1 d D U . . .
CA_7 C 0.8545(17) 0.1330(3) 0.7117(15) 0.073(6) Uani 1 1 d D U . . .
HAA_7 H 0.8072 0.1279 0.7691 0.088 Uiso 1 1 calc R U . . .
HAB_7 H 0.9286 0.1306 0.7360 0.088 Uiso 1 1 calc R U . . .
NT_7 N 0.8381(12) 0.1610(3) 0.6921(14) 0.078(5) Uani 1 1 d D U . . .
CB_7 C 0.9267(14) 0.1775(4) 0.7216(16) 0.077(6) Uani 1 1 d D U . . .
HBA_7 H 0.9514 0.1725 0.7912 0.093 Uiso 1 1 calc R U . . .
HBB_7 H 0.9025 0.1959 0.7245 0.093 Uiso 1 1 calc R U . . .
CG_7 C 1.0177(15) 0.1753(4) 0.6472(15) 0.082(6) Uani 1 1 d D U . . .
HG_7 H 1.0291 0.1563 0.6343 0.099 Uiso 1 1 calc R U . . .
N_7 N 0.9833(13) 0.1869(3) 0.5487(13) 0.082(5) Uani 1 1 d D U . . .
H_7 H 0.9541 0.2025 0.5508 0.098 Uiso 1 1 calc R U . . .
CD_7 C 1.1209(17) 0.1860(5) 0.685(2) 0.112(8) Uani 1 1 d D U . . .
HDA_7 H 1.1399 0.1777 0.7502 0.168 Uiso 1 1 calc R U . . .
HDB_7 H 1.1765 0.1825 0.6339 0.168 Uiso 1 1 calc R U . . .
HDC_7 H 1.1142 0.2049 0.6952 0.168 Uiso 1 1 calc R U . . .
S1_7 S 0.7190(5) 0.17272(12) 0.7187(4) 0.0750(18) Uani 1 1 d D U . . .
O2_7 O 0.6452(11) 0.1541(3) 0.6777(11) 0.080(4) Uani 1 1 d D U . . .
O3_7 O 0.7166(11) 0.1987(3) 0.6822(10) 0.081(4) Uani 1 1 d D U . . .
C4_7 C 0.7055(15) 0.1732(4) 0.8535(12) 0.072(5) Uani 1 1 d D U . . .
C5_7 C 0.7419(16) 0.1950(4) 0.9073(15) 0.088(7) Uani 1 1 d D U . . .
H5_7 H 0.7697 0.2096 0.8714 0.106 Uiso 1 1 calc R U . . .
C6_7 C 0.737(2) 0.1951(4) 1.0155(16) 0.109(8) Uani 1 1 d D U . . .
H6_7 H 0.7681 0.2088 1.0548 0.130 Uiso 1 1 calc R U . . .
C7_7 C 0.685(2) 0.1744(4) 1.0627(14) 0.106(7) Uani 1 1 d D U . . .
C8_7 C 0.653(2) 0.1529(5) 1.0077(16) 0.119(9) Uani 1 1 d D U . . .
H8_7 H 0.6225 0.1385 1.0430 0.142 Uiso 1 1 calc R U . . .
C9_7 C 0.663(2) 0.1519(4) 0.9029(16) 0.094(7) Uani 1 1 d D U . . .
H9_7 H 0.6424 0.1369 0.8653 0.113 Uiso 1 1 calc R U . . .
Cl10_7 Cl 0.6909(10) 0.17358(16) 1.1949(5) 0.170(4) Uani 1 1 d D U . . .
O_8 O 0.8680(14) 0.0692(3) 0.3713(13) 0.103(5) Uani 1 1 d D U . . .
C_8 C 0.8782(17) 0.0907(4) 0.4128(17) 0.084(6) Uani 1 1 d D U . . .
CA_8 C 0.7803(17) 0.1049(4) 0.4521(16) 0.092(6) Uani 1 1 d D U . . .
HA_8 H 0.7286 0.0917 0.4792 0.110 Uiso 1 1 calc R U . . .
N_8 N 0.8033(14) 0.1234(3) 0.5318(13) 0.081(5) Uani 1 1 d D U . . .
H_8 H 0.7965 0.1403 0.5212 0.097 Uiso 1 1 calc R U . . .
CB_8 C 0.730(2) 0.1188(4) 0.3615(19) 0.120(9) Uani 1 1 d D U . . .
HBA_8 H 0.7146 0.1061 0.3070 0.179 Uiso 1 1 calc R U . . .
HBB_8 H 0.6643 0.1273 0.3834 0.179 Uiso 1 1 calc R U . . .
HBC_8 H 0.7798 0.1320 0.3353 0.179 Uiso 1 1 calc R U . . .
O_9 O 1.0788(13) 0.0081(3) 0.5463(12) 0.093(5) Uani 1 1 d D U . . .
C_9 C 1.0586(16) 0.0313(4) 0.5601(16) 0.071(6) Uani 1 1 d D U . . .
CA_9 C 1.1489(15) 0.0503(3) 0.5550(17) 0.076(6) Uani 1 1 d D U . . .
HAA_9 H 1.2023 0.0452 0.6074 0.091 Uiso 1 1 calc R U . . .
HAB_9 H 1.1830 0.0485 0.4868 0.091 Uiso 1 1 calc R U . . .
NT_9 N 1.1231(12) 0.0779(3) 0.5708(11) 0.068(4) Uani 1 1 d D U . . .
CB_9 C 1.1473(18) 0.0948(4) 0.4823(15) 0.088(6) Uani 1 1 d D U . . .
HBA_9 H 1.2211 0.0914 0.4595 0.105 Uiso 1 1 calc R U . . .
HBB_9 H 1.1436 0.1133 0.5048 0.105 Uiso 1 1 calc R U . . .
CG_9 C 1.0730(17) 0.0910(4) 0.3920(16) 0.095(6) Uani 1 1 d D U . . .
HG_9 H 1.0632 0.0719 0.3798 0.114 Uiso 1 1 calc R U . . .
N_9 N 0.9692(14) 0.1026(3) 0.4210(13) 0.082(5) Uani 1 1 d D U . . .
H_9 H 0.9692 0.1186 0.4455 0.098 Uiso 1 1 calc R U . . .
CD_9 C 1.109(2) 0.1040(5) 0.2906(17) 0.120(9) Uani 1 1 d D U . . .
HDA_9 H 1.1780 0.0966 0.2698 0.179 Uiso 1 1 calc R U . . .
HDB_9 H 1.0565 0.1007 0.2367 0.179 Uiso 1 1 calc R U . . .
HDC_9 H 1.1168 0.1228 0.3012 0.179 Uiso 1 1 calc R U . . .
S1_9 S 1.1385(4) 0.08930(13) 0.6867(5) 0.0760(18) Uani 1 1 d D U . . .
O2_9 O 1.0895(11) 0.0709(3) 0.7527(11) 0.084(4) Uani 1 1 d D U . . .
O3_9 O 1.1070(12) 0.1160(3) 0.6859(12) 0.094(5) Uani 1 1 d D U . . .
C4_9 C 1.2751(13) 0.0891(4) 0.7122(16) 0.081(6) Uani 1 1 d D U . . .
C5_9 C 1.3344(16) 0.1098(4) 0.6747(17) 0.093(7) Uani 1 1 d D U . . .
H5_9 H 1.3009 0.1244 0.6436 0.112 Uiso 1 1 calc R U . . .
C6_9 C 1.4430(17) 0.1086(5) 0.684(2) 0.125(9) Uani 1 1 d D U . . .
H6_9 H 1.4860 0.1220 0.6556 0.149 Uiso 1 1 calc R U . . .
C7_9 C 1.4897(15) 0.0880(5) 0.735(2) 0.126(9) Uani 1 1 d D U . . .
C8_9 C 1.4252(17) 0.0678(5) 0.764(2) 0.117(8) Uani 1 1 d D U . . .
H8_9 H 1.4585 0.0524 0.7893 0.140 Uiso 1 1 calc R U . . .
C9_9 C 1.3169(18) 0.0680(4) 0.7590(19) 0.101(7) Uani 1 1 d D U . . .
H9_9 H 1.2744 0.0544 0.7865 0.122 Uiso 1 1 calc R U . . .
Cl10_9 Cl 1.6263(5) 0.08630(16) 0.7485(10) 0.177(4) Uani 1 1 d D U . . .
O_10 O 0.8427(16) -0.0210(3) 0.5139(17) 0.142(7) Uani 1 1 d D U . . .
C_10 C 0.859(2) 0.0032(5) 0.507(2) 0.114(7) Uani 1 1 d D U . . .
CA_10 C 0.8767(19) 0.0188(5) 0.606(2) 0.124(7) Uani 1 1 d D U . . .
HA_10 H 0.9038 0.0067 0.6608 0.149 Uiso 1 1 calc R U . . .
N_10 N 0.9584(14) 0.0387(3) 0.5854(15) 0.091(6) Uani 1 1 d D U . . .
H_10 H 0.9422 0.0554 0.5892 0.109 Uiso 1 1 calc R U . . .
CB_10 C 0.777(2) 0.0318(5) 0.645(3) 0.149(11) Uani 1 1 d D U . . .
HBA_10 H 0.7229 0.0185 0.6587 0.224 Uiso 1 1 calc R U . . .
HBB_10 H 0.7928 0.0413 0.7083 0.224 Uiso 1 1 calc R U . . .
HBC_10 H 0.7505 0.0439 0.5925 0.224 Uiso 1 1 calc R U . . .
O_11 O 1.076(2) -0.0739(3) 0.3194(13) 0.181(11) Uani 1 1 d D U . . .
C_11 C 1.062(3) -0.0507(4) 0.3440(18) 0.141(10) Uani 1 1 d D U . . .
CA_11 C 1.021(3) -0.0322(4) 0.2617(18) 0.127(8) Uani 1 1 d D U . . .
HAA_11 H 1.0616 -0.0353 0.1979 0.152 Uiso 1 1 calc R U . . .
HAB_11 H 0.9457 -0.0369 0.2471 0.152 Uiso 1 1 calc R U . . .
NT_11 N 1.0243(15) -0.0040(3) 0.2846(16) 0.115(6) Uani 1 1 d D U . . .
CB_11 C 0.9293(19) 0.0117(5) 0.253(2) 0.142(8) Uani 1 1 d D U . . .
HBA_11 H 0.9114 0.0079 0.1804 0.170 Uiso 1 1 calc R U . . .
HBB_11 H 0.9458 0.0305 0.2590 0.170 Uiso 1 1 calc R U . . .
CG_11 C 0.834(2) 0.0051(6) 0.322(2) 0.160(9) Uani 1 1 d D U . . .
HG_11 H 0.8248 -0.0142 0.3282 0.192 Uiso 1 1 calc R U . . .
N_11 N 0.8541(19) 0.0171(4) 0.4211(18) 0.134(7) Uani 1 1 d D U . . .
H_11 H 0.8632 0.0341 0.4243 0.161 Uiso 1 1 calc R U . . .
CD_11 C 0.737(3) 0.0180(7) 0.269(3) 0.189(13) Uani 1 1 d D U . . .
HD1_11 H 0.7236 0.0098 0.2023 0.284 Uiso 1 1 calc R U . . .
HD2_11 H 0.6738 0.0158 0.3132 0.284 Uiso 1 1 calc R U . . .
HD3_11 H 0.7503 0.0367 0.2596 0.284 Uiso 1 1 calc R U . . .
S1_11 S 1.1393(7) 0.00982(13) 0.2598(5) 0.103(2) Uani 1 1 d D U . . .
O2_11 O 1.2149(14) -0.0081(3) 0.3016(12) 0.114(5) Uani 1 1 d D U . . .
O3_11 O 1.1327(14) 0.0363(3) 0.2885(10) 0.094(5) Uani 1 1 d D U . . .
C4_11 C 1.149(2) 0.0091(4) 0.1231(13) 0.103(7) Uani 1 1 d D U . . .
C5_11 C 1.110(2) 0.0284(4) 0.0639(16) 0.111(8) Uani 1 1 d D U . . .
H5_11 H 1.0813 0.0433 0.0976 0.133 Uiso 1 1 calc R U . . .
C6_11 C 1.108(2) 0.0281(4) -0.0404(16) 0.120(9) Uani 1 1 d D U . . .
H6_11 H 1.0809 0.0422 -0.0794 0.144 Uiso 1 1 calc R U . . .
C7_11 C 1.148(3) 0.0061(5) -0.0864(14) 0.137(10) Uani 1 1 d D U . . .
C8_11 C 1.187(3) -0.0147(5) -0.0302(17) 0.153(11) Uani 1 1 d D U . . .
H8_11 H 1.2102 -0.0303 -0.0631 0.184 Uiso 1 1 calc R U . . .
C9_11 C 1.192(3) -0.0122(5) 0.0755(17) 0.142(10) Uani 1 1 d D U . . .
H9_11 H 1.2247 -0.0254 0.1155 0.170 Uiso 1 1 calc R U . . .
Cl10_11 Cl 1.1474(13) 0.00381(18) -0.2197(6) 0.226(7) Uani 1 1 d D U . . .
O_12 O 1.092(2) -0.0925(4) 0.6254(17) 0.187(10) Uani 1 1 d D U . . .
C_12 C 1.061(2) -0.0717(5) 0.5846(17) 0.140(9) Uani 1 1 d D U . . .
CA_12 C 1.140(2) -0.0587(5) 0.5113(18) 0.141(8) Uani 1 1 d D U . . .
HA_12 H 1.1775 -0.0727 0.4720 0.169 Uiso 1 1 calc R U . . .
N_12 N 1.086(2) -0.0418(4) 0.4373(14) 0.133(8) Uani 1 1 d D U . . .
H_12 H 1.0690 -0.0257 0.4545 0.160 Uiso 1 1 calc R U . . .
CB_12 C 1.222(3) -0.0435(6) 0.572(3) 0.188(13) Uani 1 1 d D U . . .
HBA_12 H 1.2575 -0.0552 0.6208 0.282 Uiso 1 1 calc R U . . .
HBB_12 H 1.2751 -0.0363 0.5242 0.282 Uiso 1 1 calc R U . . .
HBC_12 H 1.1874 -0.0293 0.6089 0.282 Uiso 1 1 calc R U . . .
N_13 N 0.963(2) -0.0622(4) 0.5965(16) 0.153(9) Uani 1 1 d D U . . .
HA_13 H 0.9166 -0.0707 0.6344 0.184 Uiso 1 1 calc R U . . .
HB_13 H 0.9450 -0.0475 0.5664 0.184 Uiso 1 1 calc R U . . .
O11_21 O 0.920(6) 0.0938(14) -0.066(5) 0.27(3) Uiso 0.5 1 d D U P A 1
C12_21 C 0.916(7) 0.1000(13) 0.041(6) 0.21(3) Uiso 0.5 1 d D U P A 1
H12A_21 H 0.8817 0.1171 0.0509 0.247 Uiso 0.5 1 calc R U P A 1
H12B_21 H 0.9893 0.1009 0.0690 0.247 Uiso 0.5 1 calc R U P A 1
C13_21 C 0.854(6) 0.0790(15) 0.095(4) 0.18(3) Uiso 0.5 1 d D U P A 1
H13A_21 H 0.7901 0.0864 0.1283 0.222 Uiso 0.5 1 calc R U P A 1
H13B_21 H 0.8983 0.0702 0.1474 0.222 Uiso 0.5 1 calc R U P A 1
C14_21 C 0.823(7) 0.0604(13) 0.010(6) 0.21(3) Uiso 0.5 1 d D U P A 1
H14A_21 H 0.8623 0.0437 0.0183 0.247 Uiso 0.5 1 calc R U P A 1
H14B_21 H 0.7462 0.0567 0.0129 0.247 Uiso 0.5 1 calc R U P A 1
C15_21 C 0.851(8) 0.0727(18) -0.089(5) 0.21(4) Uiso 0.5 1 d D U P A 1
H15A_21 H 0.8875 0.0601 -0.1348 0.252 Uiso 0.5 1 calc R U P A 1
H15B_21 H 0.7863 0.0791 -0.1246 0.252 Uiso 0.5 1 calc R U P A 1
O11_22 O 0.835(8) 0.0989(15) 0.951(8) 0.18(3) Uiso 0.25 1 d D U P B 2
C12_22 C 0.866(10) 0.074(2) 0.910(11) 0.16(4) Uiso 0.25 1 d D U P B 2
H12A_22 H 0.9333 0.0682 0.9409 0.193 Uiso 0.25 1 calc R U P B 2
H12B_22 H 0.8750 0.0754 0.8341 0.193 Uiso 0.25 1 calc R U P B 2
C13_22 C 0.777(10) 0.0558(17) 0.936(10) 0.17(4) Uiso 0.25 1 d D U P B 2
H13A_22 H 0.8036 0.0409 0.9769 0.208 Uiso 0.25 1 calc R U P B 2
H13B_22 H 0.7427 0.0490 0.8726 0.208 Uiso 0.25 1 calc R U P B 2
C14_22 C 0.699(7) 0.072(2) 0.998(4) 0.21(5) Uiso 0.25 1 d D U P B 2
H14A_22 H 0.6662 0.0615 1.0532 0.255 Uiso 0.25 1 calc R U P B 2
H14B_22 H 0.6431 0.0795 0.9534 0.255 Uiso 0.25 1 calc R U P B 2
C15_22 C 0.772(7) 0.0927(16) 1.040(7) 0.22(5) Uiso 0.25 1 d D U P B 2
H15A_22 H 0.7316 0.1081 1.0651 0.263 Uiso 0.25 1 calc R U P B 2
H15B_22 H 0.8169 0.0859 1.0973 0.263 Uiso 0.25 1 calc R U P B 2
O11_23 O 1.325(6) 0.2155(17) 0.501(6) 0.31(3) Uiso 0.5 1 d D U P C 1
C12_23 C 1.400(8) 0.1951(16) 0.484(5) 0.24(3) Uiso 0.5 1 d D U P C 1
H12A_23 H 1.4532 0.2004 0.4317 0.284 Uiso 0.5 1 calc R U P C 1
H12B_23 H 1.3640 0.1790 0.4596 0.284 Uiso 0.5 1 calc R U P C 1
C13_23 C 1.453(6) 0.1905(13) 0.586(6) 0.19(3) Uiso 0.5 1 d D U P C 1
H13A_23 H 1.4268 0.1741 0.6172 0.228 Uiso 0.5 1 calc R U P C 1
H13B_23 H 1.5309 0.1894 0.5780 0.228 Uiso 0.5 1 calc R U P C 1
C14_23 C 1.423(8) 0.2136(17) 0.651(5) 0.25(4) Uiso 0.5 1 d D U P C 1
H14A_23 H 1.4863 0.2214 0.6840 0.305 Uiso 0.5 1 calc R U P C 1
H14B_23 H 1.3716 0.2084 0.7056 0.305 Uiso 0.5 1 calc R U P C 1
C15_23 C 1.371(8) 0.2327(13) 0.576(8) 0.27(4) Uiso 0.5 1 d D U P C 1
H15A_23 H 1.3167 0.2435 0.6098 0.330 Uiso 0.5 1 calc R U P C 1
H15B_23 H 1.4254 0.2442 0.5438 0.330 Uiso 0.5 1 calc R U P C 1
O11_24 O 1.329(6) 0.1668(17) 0.324(6) 0.30(3) Uiso 0.5 1 d D U P D 2
C12_24 C 1.420(8) 0.149(2) 0.330(6) 0.30(4) Uiso 0.5 1 d D U P D 2
H12A_24 H 1.4668 0.1518 0.2694 0.365 Uiso 0.5 1 calc R U P D 2
H12B_24 H 1.3971 0.1310 0.3334 0.365 Uiso 0.5 1 calc R U P D 2
C13_24 C 1.478(5) 0.1570(16) 0.427(6) 0.20(3) Uiso 0.5 1 d D U P D 2
H13A_24 H 1.5164 0.1418 0.4567 0.236 Uiso 0.5 1 calc R U P D 2
H13B_24 H 1.5298 0.1711 0.4138 0.236 Uiso 0.5 1 calc R U P D 2
C14_24 C 1.392(6) 0.1659(12) 0.497(4) 0.25(3) Uiso 0.5 1 d D U P D 2
H14A_24 H 1.4173 0.1805 0.5409 0.306 Uiso 0.5 1 calc R U P D 2
H14B_24 H 1.3677 0.1515 0.5417 0.306 Uiso 0.5 1 calc R U P D 2
C15_24 C 1.305(6) 0.1748(19) 0.425(7) 0.24(3) Uiso 0.5 1 d D U P D 2
H15A_24 H 1.2362 0.1671 0.4471 0.290 Uiso 0.5 1 calc R U P D 2
H15B_24 H 1.2982 0.1940 0.4280 0.290 Uiso 0.5 1 calc R U P D 2
O11_25 O 0.946(3) 0.2477(8) 1.059(3) 0.137(13) Uiso 0.5 1 d D U P E 1
C12_25 C 1.037(4) 0.2330(12) 1.030(4) 0.16(2) Uiso 0.5 1 d D U P E 1
H12A_25 H 1.0336 0.2153 1.0599 0.188 Uiso 0.5 1 calc R U P E 1
H12B_25 H 1.1026 0.2417 1.0531 0.188 Uiso 0.5 1 calc R U P E 1
C13_25 C 1.033(5) 0.2316(11) 0.914(4) 0.16(2) Uiso 0.5 1 d D U P E 1
H13A_25 H 1.1055 0.2308 0.8847 0.186 Uiso 0.5 1 calc R U P E 1
H13B_25 H 0.9916 0.2163 0.8904 0.186 Uiso 0.5 1 calc R U P E 1
C14_25 C 0.978(5) 0.2568(10) 0.886(3) 0.129(19) Uiso 0.5 1 d D U P E 1
H14A_25 H 0.9300 0.2541 0.8263 0.155 Uiso 0.5 1 calc R U P E 1
H14B_25 H 1.0314 0.2703 0.8668 0.155 Uiso 0.5 1 calc R U P E 1
C15_25 C 0.916(6) 0.2652(13) 0.979(4) 0.21(3) Uiso 0.5 1 d D U P E 1
H15A_25 H 0.9343 0.2834 0.9984 0.251 Uiso 0.5 1 calc R U P E 1
H15B_25 H 0.8388 0.2642 0.9660 0.251 Uiso 0.5 1 calc R U P E 1
O11_26 O 0.682(5) 0.3140(17) 1.084(6) 0.31(3) Uiso 0.5 1 d D U P F 2
C12_26 C 0.721(6) 0.3289(13) 0.998(7) 0.21(3) Uiso 0.5 1 d D U P F 2
H12A_26 H 0.7308 0.3474 1.0166 0.255 Uiso 0.5 1 calc R U P F 2
H12B_26 H 0.6702 0.3278 0.9391 0.255 Uiso 0.5 1 calc R U P F 2
C13_26 C 0.826(5) 0.3161(15) 0.971(6) 0.21(3) Uiso 0.5 1 d D U P F 2
H13A_26 H 0.8373 0.3161 0.8954 0.250 Uiso 0.5 1 calc R U P F 2
H13B_26 H 0.8859 0.3254 1.0041 0.250 Uiso 0.5 1 calc R U P F 2
C14_26 C 0.818(7) 0.2884(14) 1.011(7) 0.23(3) Uiso 0.5 1 d D U P F 2
H14A_26 H 0.8163 0.2757 0.9538 0.278 Uiso 0.5 1 calc R U P F 2
H14B_26 H 0.8789 0.2843 1.0567 0.278 Uiso 0.5 1 calc R U P F 2
C15_26 C 0.716(8) 0.2877(15) 1.070(8) 0.30(4) Uiso 0.5 1 d D U P F 2
H15A_26 H 0.6609 0.2778 1.0316 0.363 Uiso 0.5 1 calc R U P F 2
H15B_26 H 0.7264 0.2792 1.1379 0.363 Uiso 0.5 1 calc R U P F 2
O11_27 O 0.451(5) 0.0249(11) 0.514(5) 0.24(2) Uiso 0.5 1 d D U P . .
C12_27 C 0.396(7) 0.0255(9) 0.419(6) 0.24(3) Uiso 0.5 1 d D U P . .
H12A_27 H 0.3238 0.0181 0.4266 0.282 Uiso 0.5 1 calc R U P . .
H12B_27 H 0.4350 0.0155 0.3660 0.282 Uiso 0.5 1 calc R U P . .
C13_27 C 0.391(3) 0.0535(8) 0.392(4) 0.21(3) Uiso 0.5 1 d D U P . .
H13A_27 H 0.3224 0.0612 0.4142 0.250 Uiso 0.5 1 calc R U P . .
H13B_27 H 0.3974 0.0558 0.3162 0.250 Uiso 0.5 1 calc R U P . .
C14_27 C 0.482(6) 0.0660(10) 0.446(6) 0.19(3) Uiso 0.5 1 d D U P . .
H14A_27 H 0.5364 0.0718 0.3964 0.230 Uiso 0.5 1 calc R U P . .
H14B_27 H 0.4572 0.0814 0.4858 0.230 Uiso 0.5 1 calc R U P . .
C15_27 C 0.525(6) 0.0460(14) 0.515(6) 0.21(3) Uiso 0.5 1 d D U P . .
H15A_27 H 0.5956 0.0401 0.4911 0.247 Uiso 0.5 1 calc R U P . .
H15B_27 H 0.5328 0.0531 0.5860 0.247 Uiso 0.5 1 calc R U P . .
O11_28 O 0.514(5) 0.0864(15) 1.052(6) 0.27(3) Uiso 0.5 1 d D U P . .
C12_28 C 0.412(7) 0.0981(15) 1.044(7) 0.26(4) Uiso 0.5 1 d D U P . .
H12A_28 H 0.3966 0.1033 0.9721 0.313 Uiso 0.5 1 calc R U P . .
H12B_28 H 0.4063 0.1136 1.0890 0.313 Uiso 0.5 1 calc R U P . .
C13_28 C 0.337(5) 0.0771(19) 1.079(7) 0.24(3) Uiso 0.5 1 d D U P . .
H13A_28 H 0.3184 0.0653 1.0210 0.292 Uiso 0.5 1 calc R U P . .
H13B_28 H 0.2709 0.0846 1.1074 0.292 Uiso 0.5 1 calc R U P . .
C14_28 C 0.399(7) 0.0630(17) 1.160(7) 0.25(4) Uiso 0.5 1 d D U P . .
H14A_28 H 0.3706 0.0669 1.2293 0.303 Uiso 0.5 1 calc R U P . .
H14B_28 H 0.3965 0.0439 1.1487 0.303 Uiso 0.5 1 calc R U P . .
C15_28 C 0.512(6) 0.073(2) 1.151(8) 0.34(4) Uiso 0.5 1 d D U P . .
H15A_28 H 0.5296 0.0848 1.2079 0.403 Uiso 0.5 1 calc R U P . .
H15B_28 H 0.5630 0.0581 1.1511 0.403 Uiso 0.5 1 calc R U P . .
O11_29 O 0.170(10) 0.1787(19) 0.069(8) 0.23(4) Uiso 0.25 1 d D U P . .
C12_29 C 0.093(8) 0.170(3) -0.004(11) 0.22(5) Uiso 0.25 1 d D U P . .
H12A_29 H 0.0884 0.1812 -0.0647 0.263 Uiso 0.25 1 calc R U P . .
H12B_29 H 0.0212 0.1679 0.0273 0.263 Uiso 0.25 1 calc R U P . .
C13_29 C 0.139(10) 0.143(2) -0.032(11) 0.19(4) Uiso 0.25 1 d D U P . .
H13A_29 H 0.1260 0.1301 0.0234 0.224 Uiso 0.25 1 calc R U P . .
H13B_29 H 0.1096 0.1365 -0.0973 0.224 Uiso 0.25 1 calc R U P . .
C14_29 C 0.255(9) 0.149(3) -0.041(10) 0.18(4) Uiso 0.25 1 d D U P . .
H14A_29 H 0.2734 0.1538 -0.1128 0.219 Uiso 0.25 1 calc R U P . .
H14B_29 H 0.2992 0.1346 -0.0179 0.219 Uiso 0.25 1 calc R U P . .
C15_29 C 0.272(8) 0.173(3) 0.028(11) 0.20(4) Uiso 0.25 1 d D U P . .
H15A_29 H 0.3228 0.1684 0.0839 0.234 Uiso 0.25 1 calc R U P . .
H15B_29 H 0.3003 0.1876 -0.0117 0.234 Uiso 0.25 1 calc R U P . .
O11_30 O 1.601(9) -0.141(2) -0.128(9) 0.23(4) Uiso 0.25 1 d D U P G 1
C12_30 C 1.518(11) -0.160(3) -0.140(9) 0.21(5) Uiso 0.25 1 d D U P G 1
H12A_30 H 1.5461 -0.1780 -0.1294 0.257 Uiso 0.25 1 calc R U P G 1
H12B_30 H 1.4861 -0.1590 -0.2096 0.257 Uiso 0.25 1 calc R U P G 1
C13_30 C 1.439(8) -0.153(3) -0.059(12) 0.21(5) Uiso 0.25 1 d D U P G 1
H13A_30 H 1.4047 -0.1692 -0.0313 0.253 Uiso 0.25 1 calc R U P G 1
H13B_30 H 1.3830 -0.1417 -0.0876 0.253 Uiso 0.25 1 calc R U P G 1
C14_30 C 1.502(12) -0.139(4) 0.023(9) 0.24(5) Uiso 0.25 1 d D U P G 1
H14A_30 H 1.5034 -0.1500 0.0868 0.284 Uiso 0.25 1 calc R U P G 1
H14B_30 H 1.4699 -0.1223 0.0383 0.284 Uiso 0.25 1 calc R U P G 1
C15_30 C 1.612(10) -0.136(3) -0.020(11) 0.23(5) Uiso 0.25 1 d D U P G 1
H15A_30 H 1.6386 -0.1185 -0.0075 0.281 Uiso 0.25 1 calc R U P G 1
H15B_30 H 1.6611 -0.1490 0.0117 0.281 Uiso 0.25 1 calc R U P G 1
O11_31 O 1.421(7) 0.3602(12) 0.643(5) 0.29(3) Uiso 0.5 1 d D U P . .
C12_31 C 1.521(6) 0.349(2) 0.618(9) 0.31(4) Uiso 0.5 1 d D U P . .
H12A_31 H 1.5534 0.3405 0.6794 0.369 Uiso 0.5 1 calc R U P . .
H12B_31 H 1.5706 0.3621 0.5913 0.369 Uiso 0.5 1 calc R U P . .
C13_31 C 1.499(6) 0.328(2) 0.536(8) 0.28(4) Uiso 0.5 1 d D U P . .
H13A_31 H 1.5345 0.3329 0.4705 0.337 Uiso 0.5 1 calc R U P . .
H13B_31 H 1.5237 0.3110 0.5583 0.337 Uiso 0.5 1 calc R U P . .
C14_31 C 1.379(6) 0.3284(15) 0.522(6) 0.20(3) Uiso 0.5 1 d D U P . .
H14A_31 H 1.3511 0.3105 0.5117 0.240 Uiso 0.5 1 calc R U P . .
H14B_31 H 1.3571 0.3396 0.4635 0.240 Uiso 0.5 1 calc R U P . .
C15_31 C 1.344(5) 0.3397(10) 0.624(7) 0.29(4) Uiso 0.5 1 d D U P . .
H15A_31 H 1.2711 0.3468 0.6191 0.350 Uiso 0.5 1 calc R U P . .
H15B_31 H 1.3466 0.3263 0.6788 0.350 Uiso 0.5 1 calc R U P . .
O11_32 O 1.465(8) -0.064(2) 0.384(6) 0.35(4) Uiso 0.5 1 d D U P . .
C12_32 C 1.457(4) -0.0879(16) 0.331(10) 0.31(4) Uiso 0.5 1 d D U P . .
H12A_32 H 1.3962 -0.0982 0.3567 0.372 Uiso 0.5 1 calc R U P . .
H12B_32 H 1.5231 -0.0983 0.3399 0.372 Uiso 0.5 1 calc R U P . .
C13_32 C 1.441(11) -0.081(2) 0.220(8) 0.36(5) Uiso 0.5 1 d D U P . .
H13A_32 H 1.5100 -0.0772 0.1851 0.430 Uiso 0.5 1 calc R U P . .
H13B_32 H 1.4012 -0.0940 0.1820 0.430 Uiso 0.5 1 calc R U P . .
C14_32 C 1.378(8) -0.056(2) 0.233(8) 0.31(4) Uiso 0.5 1 d D U P . .
H14A_32 H 1.3036 -0.0596 0.2534 0.367 Uiso 0.5 1 calc R U P . .
H14B_32 H 1.3774 -0.0454 0.1687 0.367 Uiso 0.5 1 calc R U P . .
C15_32 C 1.439(11) -0.0425(16) 0.318(9) 0.33(4) Uiso 0.5 1 d D U P . .
H15A_32 H 1.5042 -0.0339 0.2911 0.393 Uiso 0.5 1 calc R U P . .
H15B_32 H 1.3950 -0.0293 0.3536 0.393 Uiso 0.5 1 calc R U P . .
O11_33 O 1.396(8) 0.246(2) -0.230(5) 0.21(3) Uiso 0.25 1 d D U P . .
C12_33 C 1.447(11) 0.228(2) -0.163(9) 0.19(4) Uiso 0.25 1 d D U P . .
H12A_33 H 1.5200 0.2244 -0.1868 0.234 Uiso 0.25 1 calc R U P . .
H12B_33 H 1.4063 0.2114 -0.1621 0.234 Uiso 0.25 1 calc R U P . .
C13_33 C 1.447(10) 0.240(2) -0.059(7) 0.16(4) Uiso 0.25 1 d D U P . .
H13A_33 H 1.5191 0.2472 -0.0427 0.195 Uiso 0.25 1 calc R U P . .
H13B_33 H 1.4269 0.2276 -0.0058 0.195 Uiso 0.25 1 calc R U P . .
C14_33 C 1.368(8) 0.2623(18) -0.063(6) 0.11(3) Uiso 0.25 1 d D U P . .
H14A_33 H 1.3096 0.2594 -0.0135 0.129 Uiso 0.25 1 calc R U P . .
H14B_33 H 1.4025 0.2792 -0.0472 0.129 Uiso 0.25 1 calc R U P . .
C15_33 C 1.327(9) 0.262(2) -0.171(7) 0.17(4) Uiso 0.25 1 d D U P . .
H15A_33 H 1.2535 0.2551 -0.1728 0.198 Uiso 0.25 1 calc R U P . .
H15B_33 H 1.3249 0.2802 -0.1988 0.198 Uiso 0.25 1 calc R U P . .
N31_41 N 1.201(2) -0.0877(6) -0.083(3) 0.115(14) Uiso 0.5 1 d G U P H 1
C32_41 C 1.114(3) -0.0789(7) -0.140(2) 0.118(18) Uiso 0.5 1 d G U P H 1
H32_41 H 1.1186 -0.0777 -0.2128 0.141 Uiso 0.5 1 calc R U P H 1
C33_41 C 1.021(3) -0.0718(7) -0.090(3) 0.15(2) Uiso 0.5 1 d G U P H 1
H33_41 H 0.9617 -0.0657 -0.1286 0.185 Uiso 0.5 1 calc R U P H 1
C34_41 C 1.015(2) -0.0735(8) 0.017(3) 0.137(19) Uiso 0.5 1 d G U P H 1
H34_41 H 0.9508 -0.0687 0.0509 0.164 Uiso 0.5 1 calc R U P H 1
C35_41 C 1.101(3) -0.0824(7) 0.073(2) 0.127(19) Uiso 0.5 1 d G U P H 1
H35_41 H 1.0969 -0.0836 0.1461 0.153 Uiso 0.5 1 calc R U P H 1
C36_41 C 1.195(2) -0.0895(6) 0.023(3) 0.095(15) Uiso 0.5 1 d G U P H 1
H36_41 H 1.2539 -0.0955 0.0618 0.114 Uiso 0.5 1 calc R U P H 1
N41_42 N 0.764(4) -0.0770(9) 0.205(3) 0.20(2) Uiso 0.5 1 d G U P I 2
C42_42 C 0.861(4) -0.0820(8) 0.158(4) 0.18(3) Uiso 0.5 1 d G U P I 2
H42_42 H 0.9047 -0.0959 0.1810 0.213 Uiso 0.5 1 calc R U P I 2
C43_42 C 0.895(3) -0.0664(9) 0.076(4) 0.16(2) Uiso 0.5 1 d G U P I 2
H43_42 H 0.9613 -0.0698 0.0441 0.194 Uiso 0.5 1 calc R U P I 2
C44_42 C 0.832(4) -0.0459(8) 0.042(3) 0.129(19) Uiso 0.5 1 d G U P I 2
H44_42 H 0.8545 -0.0353 -0.0133 0.155 Uiso 0.5 1 calc R U P I 2
C45_42 C 0.734(3) -0.0410(8) 0.089(4) 0.15(2) Uiso 0.5 1 d G U P I 2
H45_42 H 0.6910 -0.0270 0.0662 0.174 Uiso 0.5 1 calc R U P I 2
C46_42 C 0.701(3) -0.0566(10) 0.171(4) 0.19(3) Uiso 0.5 1 d G U P I 2
H46_42 H 0.6345 -0.0532 0.2031 0.223 Uiso 0.5 1 calc R U P I 2
 
loop_
 _atom_site_aniso_label
 _atom_site_aniso_U_11
 _atom_site_aniso_U_22
 _atom_site_aniso_U_33
 _atom_site_aniso_U_23
 _atom_site_aniso_U_13
 _atom_site_aniso_U_12
O_1 0.206(17) 0.066(10) 0.081(12) -0.009(9) -0.025(11) -0.012(10)
C_1 0.199(17) 0.067(13) 0.085(18) -0.008(12) 0.001(13) -0.023(11)
CA_1 0.19(2) 0.070(15) 0.085(19) -0.010(13) -0.009(15) -0.023(13)
O_2 0.144(14) 0.054(10) 0.127(13) -0.001(9) 0.014(10) 0.009(9)
C_2 0.179(19) 0.067(13) 0.097(12) 0.003(9) 0.004(11) -0.014(12)
CA_2 0.205(17) 0.080(15) 0.087(13) 0.002(10) 0.007(11) -0.028(12)
N_2 0.202(15) 0.075(12) 0.063(12) 0.000(10) -0.004(10) -0.018(10)
CB_2 0.23(2) 0.084(18) 0.101(18) 0.002(14) 0.033(15) -0.026(15)
O_3 0.053(9) 0.053(8) 0.102(10) -0.006(7) 0.022(7) 0.006(7)
C_3 0.107(16) 0.053(10) 0.079(11) 0.000(8) 0.006(10) 0.007(10)
CA_3 0.125(16) 0.058(9) 0.082(13) -0.002(8) -0.005(11) 0.005(9)
NT_3 0.132(10) 0.062(9) 0.070(11) 0.004(8) 0.000(8) -0.006(7)
CB_3 0.138(13) 0.058(12) 0.090(14) -0.002(10) -0.005(9) -0.001(10)
CG_3 0.139(14) 0.097(16) 0.104(13) -0.005(11) 0.001(10) 0.003(11)
N_3 0.155(16) 0.053(11) 0.096(11) 0.000(8) 0.002(10) 0.003(10)
CD_3 0.183(19) 0.17(3) 0.14(2) -0.017(18) -0.018(16) 0.062(18)
S1_3 0.140(6) 0.113(6) 0.064(5) 0.003(4) -0.003(4) -0.027(5)
O2_3 0.147(13) 0.156(13) 0.069(11) 0.027(10) 0.005(9) -0.002(10)
O3_3 0.142(14) 0.124(10) 0.073(10) 0.010(8) -0.002(9) -0.035(9)
C4_3 0.139(17) 0.108(14) 0.064(9) 0.009(8) -0.006(9) -0.021(12)
C5_3 0.20(2) 0.111(15) 0.072(11) 0.011(10) -0.007(12) -0.008(14)
C6_3 0.22(3) 0.121(17) 0.069(11) 0.009(10) -0.010(12) 0.006(16)
C7_3 0.25(3) 0.129(18) 0.058(11) 0.007(10) -0.003(12) 0.022(17)
C8_3 0.29(3) 0.140(17) 0.069(12) 0.003(11) -0.003(13) 0.030(18)
C9_3 0.23(3) 0.136(16) 0.066(11) 0.008(10) -0.003(13) 0.024(16)
Cl10_3 0.351(16) 0.191(10) 0.071(6) 0.006(6) 0.004(7) 0.026(9)
O_4 0.149(14) 0.062(9) 0.080(11) 0.008(8) -0.006(9) 0.013(9)
C_4 0.126(12) 0.062(11) 0.055(13) -0.001(9) -0.006(9) 0.014(9)
CA_4 0.120(13) 0.067(12) 0.084(12) 0.011(9) -0.009(9) 0.014(9)
N_4 0.132(14) 0.061(10) 0.078(10) 0.004(7) -0.008(9) 0.012(9)
CB_4 0.18(2) 0.089(18) 0.100(15) 0.015(13) -0.035(14) -0.022(15)
O_5 0.122(11) 0.051(8) 0.088(11) -0.003(8) -0.013(9) 0.006(8)
C_5 0.098(11) 0.047(9) 0.073(14) -0.005(9) 0.001(10) 0.008(8)
CA_5 0.096(12) 0.059(9) 0.092(14) 0.004(8) 0.003(10) 0.012(8)
NT_5 0.106(12) 0.061(8) 0.072(8) 0.003(6) -0.011(7) 0.013(8)
CB_5 0.117(14) 0.065(12) 0.079(10) 0.000(9) -0.007(8) 0.010(10)
CG_5 0.116(12) 0.090(15) 0.065(11) 0.005(10) 0.001(8) 0.005(10)
N_5 0.118(11) 0.068(11) 0.057(11) 0.004(9) -0.003(9) 0.011(8)
CD_5 0.16(2) 0.12(2) 0.081(13) -0.020(13) 0.028(12) -0.026(16)
S1_5 0.095(5) 0.066(4) 0.077(4) 0.007(4) -0.007(4) 0.010(4)
O2_5 0.096(11) 0.073(9) 0.089(10) 0.004(7) -0.004(8) 0.013(8)
O3_5 0.099(11) 0.062(8) 0.102(11) 0.008(7) -0.004(8) 0.010(7)
C4_5 0.097(9) 0.086(12) 0.066(13) 0.038(10) -0.011(8) 0.008(8)
C5_5 0.097(11) 0.100(13) 0.110(17) 0.029(12) -0.001(11) 0.016(9)
C6_5 0.095(12) 0.111(15) 0.138(19) 0.056(13) -0.005(11) 0.010(10)
C7_5 0.083(11) 0.106(15) 0.127(17) 0.073(13) -0.026(10) 0.007(9)
C8_5 0.097(12) 0.124(15) 0.16(2) 0.042(14) -0.047(12) 0.007(10)
C9_5 0.095(12) 0.101(13) 0.114(17) 0.022(12) -0.037(11) 0.013(10)
Cl10_5 0.085(6) 0.172(9) 0.367(16) 0.095(9) -0.046(7) -0.012(5)
O_6 0.077(11) 0.055(9) 0.137(13) 0.001(8) 0.004(9) 0.004(8)
C_6 0.089(14) 0.051(11) 0.110(12) 0.010(9) 0.019(10) 0.003(10)
CA_6 0.117(13) 0.064(12) 0.095(13) 0.000(9) 0.018(9) 0.018(9)
N_6 0.105(11) 0.044(10) 0.097(13) -0.003(9) 0.012(9) 0.009(7)
CB_6 0.126(17) 0.099(18) 0.18(2) 0.040(17) 0.061(16) 0.030(13)
O_7 0.110(12) 0.061(9) 0.102(11) 0.011(8) 0.008(9) 0.012(9)
C_7 0.058(13) 0.062(10) 0.097(12) 0.008(8) 0.013(10) 0.007(9)
CA_7 0.068(13) 0.057(9) 0.095(13) 0.013(8) 0.019(10) 0.006(8)
NT_7 0.082(8) 0.059(9) 0.093(12) 0.012(7) 0.022(7) 0.009(6)
CB_7 0.077(10) 0.067(12) 0.087(13) 0.021(10) 0.008(8) 0.009(8)
CG_7 0.072(10) 0.074(14) 0.100(12) 0.027(10) 0.017(8) 0.010(10)
N_7 0.089(12) 0.055(11) 0.100(10) 0.014(8) 0.015(9) 0.008(9)
CD_7 0.077(12) 0.13(2) 0.130(18) 0.040(15) 0.013(11) -0.007(12)
S1_7 0.087(4) 0.056(4) 0.082(4) 0.007(4) 0.008(3) 0.013(3)
O2_7 0.089(9) 0.067(9) 0.084(10) 0.008(7) 0.017(7) 0.006(7)
O3_7 0.106(11) 0.060(8) 0.078(10) 0.011(7) 0.006(8) 0.017(7)
C4_7 0.094(13) 0.047(10) 0.074(8) 0.002(7) 0.005(7) 0.023(9)
C5_7 0.120(17) 0.062(11) 0.083(11) -0.005(9) 0.007(10) 0.002(11)
C6_7 0.18(2) 0.068(13) 0.078(11) -0.010(9) 0.016(11) -0.004(13)
C7_7 0.18(2) 0.058(12) 0.076(10) -0.005(9) 0.022(10) 0.008(13)
C8_7 0.21(2) 0.073(13) 0.076(11) -0.007(9) 0.033(11) -0.018(14)
C9_7 0.149(19) 0.057(11) 0.076(11) -0.009(9) 0.028(11) -0.002(11)
Cl10_7 0.345(14) 0.104(6) 0.062(5) -0.008(4) 0.018(6) 0.027(7)
O_8 0.146(14) 0.049(9) 0.113(13) -0.019(8) 0.000(10) 0.005(8)
C_8 0.122(12) 0.046(11) 0.084(14) 0.004(9) 0.005(10) 0.005(9)
CA_8 0.110(13) 0.059(12) 0.107(12) -0.014(9) -0.009(9) 0.006(9)
N_8 0.092(13) 0.050(10) 0.101(11) 0.002(7) -0.002(9) 0.001(8)
CB_8 0.17(2) 0.062(16) 0.129(16) -0.030(12) -0.051(15) 0.024(14)
O_9 0.124(12) 0.063(9) 0.091(11) 0.019(8) 0.009(9) 0.014(8)
C_9 0.087(11) 0.059(10) 0.066(14) 0.027(9) -0.001(10) 0.009(8)
CA_9 0.082(12) 0.051(9) 0.095(14) 0.013(8) 0.013(10) 0.022(7)
NT_9 0.057(10) 0.053(8) 0.094(8) 0.006(6) 0.013(7) 0.012(7)
CB_9 0.118(14) 0.049(12) 0.097(11) 0.011(9) 0.020(9) 0.013(10)
CG_9 0.129(13) 0.059(14) 0.098(12) 0.005(10) 0.018(9) 0.014(10)
N_9 0.120(11) 0.045(10) 0.080(12) 0.005(9) 0.005(9) 0.008(8)
CD_9 0.14(2) 0.13(2) 0.096(14) 0.021(13) 0.025(12) 0.009(16)
S1_9 0.062(4) 0.073(4) 0.093(5) 0.001(4) 0.012(3) 0.011(3)
O2_9 0.073(10) 0.089(10) 0.089(10) 0.009(7) -0.002(7) -0.006(7)
O3_9 0.097(11) 0.073(8) 0.112(12) 0.002(7) 0.015(9) 0.027(7)
C4_9 0.069(8) 0.060(11) 0.115(15) 0.003(10) 0.007(8) 0.013(7)
C5_9 0.078(10) 0.053(12) 0.149(19) 0.003(11) 0.019(11) 0.020(9)
C6_9 0.076(11) 0.082(14) 0.22(2) 0.020(15) 0.019(12) 0.011(9)
C7_9 0.094(11) 0.077(15) 0.21(2) 0.011(14) 0.024(11) 0.023(9)
C8_9 0.086(11) 0.078(14) 0.19(2) 0.017(14) 0.010(12) 0.021(9)
C9_9 0.093(11) 0.077(13) 0.134(18) 0.014(12) 0.009(11) 0.022(9)
Cl10_9 0.070(5) 0.107(6) 0.353(14) -0.016(7) 0.012(6) 0.013(4)
O_10 0.153(17) 0.080(11) 0.192(18) 0.012(10) 0.004(13) -0.025(11)
C_10 0.095(16) 0.071(12) 0.176(15) 0.011(10) 0.014(12) -0.003(12)
CA_10 0.114(13) 0.087(14) 0.170(16) 0.009(11) 0.035(11) -0.021(10)
N_10 0.095(10) 0.067(11) 0.112(14) 0.021(9) 0.018(9) 0.002(8)
CB_10 0.127(16) 0.079(17) 0.24(3) 0.011(17) 0.079(17) -0.028(13)
O_11 0.41(3) 0.055(10) 0.080(12) -0.004(9) 0.030(15) 0.008(13)
C_11 0.28(3) 0.053(11) 0.088(13) -0.002(9) -0.012(14) 0.006(13)
CA_11 0.24(2) 0.049(10) 0.096(15) 0.010(9) -0.014(14) -0.021(10)
NT_11 0.189(11) 0.051(9) 0.107(13) 0.007(9) -0.003(9) -0.021(8)
CB_11 0.192(14) 0.062(14) 0.172(19) 0.013(13) -0.012(11) -0.018(11)
CG_11 0.192(16) 0.101(19) 0.187(17) 0.003(13) -0.004(12) -0.020(13)
N_11 0.149(17) 0.072(14) 0.182(15) 0.010(10) 0.005(12) -0.018(12)
CD_11 0.187(19) 0.15(3) 0.23(3) 0.03(2) -0.018(17) -0.020(16)
S1_11 0.188(7) 0.048(4) 0.072(4) 0.004(4) 0.004(4) -0.004(5)
O2_11 0.188(13) 0.065(10) 0.088(11) 0.014(8) -0.001(9) -0.004(9)
O3_11 0.170(14) 0.050(8) 0.062(9) 0.005(7) 0.015(9) -0.014(8)
C4_11 0.206(19) 0.034(11) 0.070(9) 0.004(7) 0.005(9) 0.000(12)
C5_11 0.22(2) 0.035(11) 0.074(11) 0.007(9) 0.007(12) 0.002(13)
C6_11 0.23(2) 0.060(13) 0.069(11) 0.006(9) 0.000(12) 0.009(14)
C7_11 0.27(3) 0.069(14) 0.068(11) 0.005(9) 0.004(12) 0.023(16)
C8_11 0.32(3) 0.066(14) 0.073(12) 0.003(10) 0.006(13) 0.038(17)
C9_11 0.29(3) 0.059(13) 0.075(11) -0.001(10) 0.008(13) 0.038(16)
Cl10_11 0.49(2) 0.121(7) 0.065(5) 0.000(5) 0.003(7) 0.052(9)
O_12 0.35(3) 0.076(13) 0.138(17) 0.039(12) 0.010(17) 0.034(15)
C_12 0.30(2) 0.055(15) 0.062(15) -0.002(11) -0.022(14) 0.004(13)
CA_12 0.28(2) 0.050(15) 0.094(14) 0.011(10) -0.016(12) 0.020(12)
N_12 0.27(2) 0.054(12) 0.078(11) 0.006(8) -0.005(12) 0.022(12)
CB_12 0.31(3) 0.09(2) 0.16(3) 0.021(17) -0.06(2) -0.004(19)
N_13 0.31(2) 0.070(15) 0.076(16) 0.023(12) 0.007(15) 0.013(14)
 
_geom_special_details
;
 All esds (except the esd in the dihedral angle between two l.s. planes)
 are estimated using the full covariance matrix.  The cell esds are taken
 into account individually in the estimation of esds in distances, angles
 and torsion angles; correlations between esds in cell parameters are only
 used when they are defined by crystal symmetry.  An approximate (isotropic)
 treatment of cell esds is used for estimating esds involving l.s. planes.
;
 
loop_
 _geom_bond_atom_site_label_1
 _geom_bond_atom_site_label_2
 _geom_bond_distance
 _geom_bond_site_symmetry_2
 _geom_bond_publ_flag
O_1 C_1 1.23(2) . ?
C_1 N_2 1.34(2) . ?
C_1 CA_1 1.54(2) . ?
O_2 C_2 1.21(2) . ?
C_2 N_3 1.33(2) . ?
C_2 CA_2 1.51(2) . ?
CA_2 N_2 1.46(2) . ?
CA_2 CB_2 1.54(2) . ?
O_3 C_3 1.221(18) . ?
C_3 N_4 1.34(2) . ?
C_3 CA_3 1.50(2) . ?
CA_3 NT_3 1.456(19) . ?
NT_3 CB_3 1.50(2) . ?
NT_3 S1_3 1.660(16) . ?
CB_3 CG_3 1.54(2) . ?
CG_3 N_3 1.44(2) . ?
CG_3 CD_3 1.56(2) . ?
S1_3 O3_3 1.410(15) . ?
S1_3 O2_3 1.424(16) . ?
S1_3 C4_3 1.763(18) . ?
C4_3 C5_3 1.35(2) . ?
C4_3 C9_3 1.38(2) . ?
C5_3 C6_3 1.40(2) . ?
C6_3 C7_3 1.36(2) . ?
C7_3 C8_3 1.38(2) . ?
C7_3 Cl10_3 1.73(2) . ?
C8_3 C9_3 1.37(2) . ?
O_4 C_4 1.240(19) . ?
C_4 N_5 1.315(19) . ?
C_4 CA_4 1.48(2) . ?
CA_4 N_4 1.473(19) . ?
CA_4 CB_4 1.55(2) . ?
O_5 C_5 1.228(18) . ?
C_5 N_6 1.344(19) . ?
C_5 CA_5 1.52(2) . ?
CA_5 NT_5 1.478(19) . ?
NT_5 CB_5 1.511(19) . ?
NT_5 S1_5 1.618(15) . ?
CB_5 CG_5 1.52(2) . ?
CG_5 N_5 1.47(2) . ?
CG_5 CD_5 1.54(2) . ?
S1_5 O2_5 1.402(14) . ?
S1_5 O3_5 1.416(13) . ?
S1_5 C4_5 1.786(17) . ?
C4_5 C5_5 1.38(2) . ?
C4_5 C9_5 1.37(2) . ?
C5_5 C6_5 1.40(2) . ?
C6_5 C7_5 1.36(2) . ?
C7_5 C8_5 1.35(2) . ?
C7_5 Cl10_5 1.724(19) . ?
C8_5 C9_5 1.43(2) . ?
O_6 C_6 1.226(19) . ?
C_6 N_7 1.309(19) . ?
C_6 CA_6 1.51(2) . ?
CA_6 N_6 1.437(19) . ?
CA_6 CB_6 1.54(2) . ?
O_7 C_7 1.220(18) . ?
C_7 N_8 1.351(19) . ?
C_7 CA_7 1.52(2) . ?
CA_7 NT_7 1.473(18) . ?
NT_7 CB_7 1.449(19) . ?
NT_7 S1_7 1.650(15) . ?
CB_7 CG_7 1.50(2) . ?
CG_7 N_7 1.475(19) . ?
CG_7 CD_7 1.49(2) . ?
S1_7 O3_7 1.414(12) . ?
S1_7 O2_7 1.434(14) . ?
S1_7 C4_7 1.760(16) . ?
C4_7 C9_7 1.37(2) . ?
C4_7 C5_7 1.40(2) . ?
C5_7 C6_7 1.41(2) . ?
C6_7 C7_7 1.39(2) . ?
C7_7 C8_7 1.37(2) . ?
C7_7 Cl10_7 1.719(18) . ?
C8_7 C9_7 1.37(2) . ?
O_8 C_8 1.231(19) . ?
C_8 N_9 1.30(2) . ?
C_8 CA_8 1.52(2) . ?
CA_8 N_8 1.432(19) . ?
CA_8 CB_8 1.51(2) . ?
O_9 C_9 1.229(18) . ?
C_9 N_10 1.357(19) . ?
C_9 CA_9 1.50(2) . ?
CA_9 NT_9 1.464(18) . ?
NT_9 CB_9 1.474(19) . ?
NT_9 S1_9 1.626(15) . ?
CB_9 CG_9 1.51(2) . ?
CG_9 N_9 1.48(2) . ?
CG_9 CD_9 1.54(2) . ?
S1_9 O2_9 1.416(13) . ?
S1_9 O3_9 1.425(13) . ?
S1_9 C4_9 1.748(17) . ?
C4_9 C9_9 1.35(2) . ?
C4_9 C5_9 1.39(2) . ?
C5_9 C6_9 1.37(2) . ?
C6_9 C7_9 1.38(2) . ?
C7_9 C8_9 1.37(2) . ?
C7_9 Cl10_9 1.73(2) . ?
C8_9 C9_9 1.36(2) . ?
O_10 C_10 1.26(2) . ?
C_10 N_11 1.33(2) . ?
C_10 CA_10 1.53(2) . ?
CA_10 N_10 1.47(2) . ?
CA_10 CB_10 1.50(2) . ?
O_11 C_11 1.24(2) . ?
C_11 N_12 1.33(2) . ?
C_11 CA_11 1.52(2) . ?
CA_11 NT_11 1.48(2) . ?
NT_11 CB_11 1.50(2) . ?
NT_11 S1_11 1.642(17) . ?
CB_11 CG_11 1.53(2) . ?
CG_11 N_11 1.45(2) . ?
CG_11 CD_11 1.55(2) . ?
S1_11 O3_11 1.408(13) . ?
S1_11 O2_11 1.427(16) . ?
S1_11 C4_11 1.780(17) . ?
C4_11 C5_11 1.35(2) . ?
C4_11 C9_11 1.36(2) . ?
C5_11 C6_11 1.35(2) . ?
C6_11 C7_11 1.37(2) . ?
C7_11 C8_11 1.38(2) . ?
C7_11 Cl10_11 1.735(19) . ?
C8_11 C9_11 1.38(2) . ?
O_12 C_12 1.25(2) . ?
C_12 N_13 1.335(19) . ?
C_12 CA_12 1.53(2) . ?
CA_12 N_12 1.46(2) . ?
CA_12 CB_12 1.51(2) . ?
O11_21 C12_21 1.42(3) . ?
O11_21 C15_21 1.42(3) . ?
C12_21 C13_21 1.50(3) . ?
C13_21 C14_21 1.51(3) . ?
C14_21 C15_21 1.48(3) . ?
O11_22 C12_22 1.43(3) . ?
O11_22 C15_22 1.43(3) . ?
C12_22 C13_22 1.50(3) . ?
C13_22 C14_22 1.51(3) . ?
C14_22 C15_22 1.51(3) . ?
O11_23 C12_23 1.43(3) . ?
O11_23 C15_23 1.44(3) . ?
C12_23 C13_23 1.50(3) . ?
C13_23 C14_23 1.51(3) . ?
C14_23 C15_23 1.53(3) . ?
O11_24 C15_24 1.41(3) . ?
O11_24 C12_24 1.46(3) . ?
C12_24 C13_24 1.50(3) . ?
C13_24 C14_24 1.48(3) . ?
C14_24 C15_24 1.51(3) . ?
O11_25 C12_25 1.41(3) . ?
O11_25 C15_25 1.42(3) . ?
C12_25 C13_25 1.50(3) . ?
C13_25 C14_25 1.51(3) . ?
C14_25 C15_25 1.51(3) . ?
O11_26 C15_26 1.42(3) . ?
O11_26 C12_26 1.44(3) . ?
C12_26 C13_26 1.52(3) . ?
C13_26 C14_26 1.52(3) . ?
C14_26 C15_26 1.50(3) . ?
O11_27 C12_27 1.42(3) . ?
O11_27 C15_27 1.42(3) . ?
C12_27 C13_27 1.48(3) . ?
C13_27 C14_27 1.49(3) . ?
C14_27 C15_27 1.47(3) . ?
O11_28 C12_28 1.43(3) . ?
O11_28 C15_28 1.45(3) . ?
C12_28 C13_28 1.50(3) . ?
C13_28 C14_28 1.50(3) . ?
C14_28 C15_28 1.51(3) . ?
O11_29 C12_29 1.43(3) . ?
O11_29 C15_29 1.43(3) . ?
C12_29 C13_29 1.52(3) . ?
C13_29 C14_29 1.50(3) . ?
C14_29 C15_29 1.50(3) . ?
O11_30 C15_30 1.43(3) . ?
O11_30 C12_30 1.43(3) . ?
C12_30 C13_30 1.49(3) . ?
C13_30 C14_30 1.50(3) . ?
C14_30 C15_30 1.50(3) . ?
O11_31 C12_31 1.43(3) . ?
O11_31 C15_31 1.44(3) . ?
C12_31 C13_31 1.52(3) . ?
C13_31 C14_31 1.51(3) . ?
C14_31 C15_31 1.51(3) . ?
O11_32 C15_32 1.42(3) . ?
O11_32 C12_32 1.43(3) . ?
C12_32 C13_32 1.50(3) . ?
C13_32 C14_32 1.50(3) . ?
C14_32 C15_32 1.52(3) . ?
O11_33 C15_33 1.42(3) . ?
O11_33 C12_33 1.43(3) . ?
C12_33 C13_33 1.50(3) . ?
C13_33 C14_33 1.50(3) . ?
C14_33 C15_33 1.49(3) . ?
N31_41 C32_41 1.3900 . ?
N31_41 C36_41 1.3900 . ?
C32_41 C33_41 1.3900 . ?
C33_41 C34_41 1.3900 . ?
C34_41 C35_41 1.3900 . ?
C35_41 C36_41 1.3900 . ?
N41_42 C42_42 1.3900 . ?
N41_42 C46_42 1.3900 . ?
C42_42 C43_42 1.3900 . ?
C43_42 C44_42 1.3900 . ?
C44_42 C45_42 1.3900 . ?
C45_42 C46_42 1.3900 . ?
 
loop_
 _geom_angle_atom_site_label_1
 _geom_angle_atom_site_label_2
 _geom_angle_atom_site_label_3
 _geom_angle
 _geom_angle_site_symmetry_1
 _geom_angle_site_symmetry_3
 _geom_angle_publ_flag
O_1 C_1 N_2 123(2) . . ?
O_1 C_1 CA_1 120(2) . . ?
N_2 C_1 CA_1 117(2) . . ?
O_2 C_2 N_3 121(2) . . ?
O_2 C_2 CA_2 121(2) . . ?
N_3 C_2 CA_2 118(2) . . ?
N_2 CA_2 C_2 113.8(19) . . ?
N_2 CA_2 CB_2 109(2) . . ?
C_2 CA_2 CB_2 107(2) . . ?
C_1 N_2 CA_2 121(2) . . ?
O_3 C_3 N_4 123.8(19) . . ?
O_3 C_3 CA_3 118.6(18) . . ?
N_4 C_3 CA_3 117.4(18) . . ?
NT_3 CA_3 C_3 118.4(17) . . ?
CA_3 NT_3 CB_3 113.0(16) . . ?
CA_3 NT_3 S1_3 114.4(14) . . ?
CB_3 NT_3 S1_3 116.5(13) . . ?
NT_3 CB_3 CG_3 110.5(17) . . ?
N_3 CG_3 CB_3 108(2) . . ?
N_3 CG_3 CD_3 113(2) . . ?
CB_3 CG_3 CD_3 104(2) . . ?
C_2 N_3 CG_3 123(2) . . ?
O3_3 S1_3 O2_3 122.3(12) . . ?
O3_3 S1_3 NT_3 106.8(10) . . ?
O2_3 S1_3 NT_3 105.3(10) . . ?
O3_3 S1_3 C4_3 105.9(11) . . ?
O2_3 S1_3 C4_3 108.1(11) . . ?
NT_3 S1_3 C4_3 107.7(10) . . ?
C5_3 C4_3 C9_3 121.3(19) . . ?
C5_3 C4_3 S1_3 118.6(18) . . ?
C9_3 C4_3 S1_3 119.7(17) . . ?
C4_3 C5_3 C6_3 119(2) . . ?
C7_3 C6_3 C5_3 118(2) . . ?
C6_3 C7_3 C8_3 123(2) . . ?
C6_3 C7_3 Cl10_3 118.4(19) . . ?
C8_3 C7_3 Cl10_3 118.0(19) . . ?
C9_3 C8_3 C7_3 117(2) . . ?
C8_3 C9_3 C4_3 121(2) . . ?
O_4 C_4 N_5 123(2) . . ?
O_4 C_4 CA_4 118(2) . . ?
N_5 C_4 CA_4 119.3(19) . . ?
N_4 CA_4 C_4 113.3(17) . . ?
N_4 CA_4 CB_4 111.0(17) . . ?
C_4 CA_4 CB_4 110.0(18) . . ?
C_3 N_4 CA_4 118.3(17) . . ?
O_5 C_5 N_6 120.1(18) . . ?
O_5 C_5 CA_5 118.8(18) . . ?
N_6 C_5 CA_5 121.0(18) . . ?
NT_5 CA_5 C_5 114.7(16) . . ?
CA_5 NT_5 CB_5 113.7(16) . . ?
CA_5 NT_5 S1_5 113.7(13) . . ?
CB_5 NT_5 S1_5 117.7(12) . . ?
NT_5 CB_5 CG_5 108.7(15) . . ?
N_5 CG_5 CB_5 108.2(17) . . ?
N_5 CG_5 CD_5 109.7(18) . . ?
CB_5 CG_5 CD_5 108.3(18) . . ?
C_4 N_5 CG_5 123.6(18) . . ?
O2_5 S1_5 O3_5 121.7(10) . . ?
O2_5 S1_5 NT_5 105.9(9) . . ?
O3_5 S1_5 NT_5 108.3(9) . . ?
O2_5 S1_5 C4_5 108.1(10) . . ?
O3_5 S1_5 C4_5 104.7(10) . . ?
NT_5 S1_5 C4_5 107.4(9) . . ?
C5_5 C4_5 C9_5 123.3(18) . . ?
C5_5 C4_5 S1_5 118.6(17) . . ?
C9_5 C4_5 S1_5 118.0(16) . . ?
C4_5 C5_5 C6_5 117(2) . . ?
C7_5 C6_5 C5_5 118(2) . . ?
C8_5 C7_5 C6_5 128(2) . . ?
C8_5 C7_5 Cl10_5 115.0(19) . . ?
C6_5 C7_5 Cl10_5 117.5(19) . . ?
C7_5 C8_5 C9_5 114(2) . . ?
C4_5 C9_5 C8_5 120(2) . . ?
O_6 C_6 N_7 126(2) . . ?
O_6 C_6 CA_6 118.5(19) . . ?
N_7 C_6 CA_6 115.9(19) . . ?
N_6 CA_6 C_6 115.6(17) . . ?
N_6 CA_6 CB_6 109.3(17) . . ?
C_6 CA_6 CB_6 109.2(18) . . ?
C_5 N_6 CA_6 118.7(17) . . ?
O_7 C_7 N_8 121.7(19) . . ?
O_7 C_7 CA_7 119.3(18) . . ?
N_8 C_7 CA_7 118.9(18) . . ?
NT_7 CA_7 C_7 118.3(17) . . ?
CB_7 NT_7 CA_7 114.6(16) . . ?
CB_7 NT_7 S1_7 115.4(13) . . ?
CA_7 NT_7 S1_7 116.5(12) . . ?
NT_7 CB_7 CG_7 111.9(17) . . ?
N_7 CG_7 CB_7 107.7(16) . . ?
N_7 CG_7 CD_7 112.9(17) . . ?
CB_7 CG_7 CD_7 115.2(18) . . ?
C_6 N_7 CG_7 125.0(18) . . ?
O3_7 S1_7 O2_7 119.4(9) . . ?
O3_7 S1_7 NT_7 107.0(9) . . ?
O2_7 S1_7 NT_7 105.4(9) . . ?
O3_7 S1_7 C4_7 108.6(9) . . ?
O2_7 S1_7 C4_7 108.3(9) . . ?
NT_7 S1_7 C4_7 107.6(9) . . ?
C9_7 C4_7 C5_7 121.9(16) . . ?
C9_7 C4_7 S1_7 119.5(15) . . ?
C5_7 C4_7 S1_7 118.5(14) . . ?
C4_7 C5_7 C6_7 119.3(18) . . ?
C7_7 C6_7 C5_7 117.3(19) . . ?
C8_7 C7_7 C6_7 121.5(18) . . ?
C8_7 C7_7 Cl10_7 120.9(17) . . ?
C6_7 C7_7 Cl10_7 115.9(16) . . ?
C9_7 C8_7 C7_7 121(2) . . ?
C8_7 C9_7 C4_7 118.3(19) . . ?
O_8 C_8 N_9 123(2) . . ?
O_8 C_8 CA_8 119.4(19) . . ?
N_9 C_8 CA_8 117.5(19) . . ?
N_8 CA_8 CB_8 109.5(17) . . ?
N_8 CA_8 C_8 113.4(17) . . ?
CB_8 CA_8 C_8 107.4(18) . . ?
C_7 N_8 CA_8 117.7(17) . . ?
O_9 C_9 N_10 119.9(18) . . ?
O_9 C_9 CA_9 117.9(18) . . ?
N_10 C_9 CA_9 122.1(18) . . ?
NT_9 CA_9 C_9 117.0(16) . . ?
CB_9 NT_9 CA_9 114.4(15) . . ?
CB_9 NT_9 S1_9 119.0(12) . . ?
CA_9 NT_9 S1_9 116.8(13) . . ?
NT_9 CB_9 CG_9 113.7(17) . . ?
N_9 CG_9 CB_9 107.1(17) . . ?
N_9 CG_9 CD_9 107.9(17) . . ?
CB_9 CG_9 CD_9 115.0(19) . . ?
C_8 N_9 CG_9 124.5(18) . . ?
O2_9 S1_9 O3_9 121.5(10) . . ?
O2_9 S1_9 NT_9 105.6(9) . . ?
O3_9 S1_9 NT_9 107.9(9) . . ?
O2_9 S1_9 C4_9 108.0(9) . . ?
O3_9 S1_9 C4_9 106.3(9) . . ?
NT_9 S1_9 C4_9 106.7(9) . . ?
C9_9 C4_9 C5_9 124.3(17) . . ?
C9_9 C4_9 S1_9 118.3(16) . . ?
C5_9 C4_9 S1_9 117.2(15) . . ?
C6_9 C5_9 C4_9 118.0(19) . . ?
C5_9 C6_9 C7_9 120(2) . . ?
C8_9 C7_9 C6_9 117.5(19) . . ?
C8_9 C7_9 Cl10_9 121.5(18) . . ?
C6_9 C7_9 Cl10_9 120.7(17) . . ?
C9_9 C8_9 C7_9 125(2) . . ?
C4_9 C9_9 C8_9 115(2) . . ?
O_10 C_10 N_11 125(2) . . ?
O_10 C_10 CA_10 119(2) . . ?
N_11 C_10 CA_10 116(2) . . ?
N_10 CA_10 CB_10 109.7(19) . . ?
N_10 CA_10 C_10 107.9(18) . . ?
CB_10 CA_10 C_10 113(2) . . ?
C_9 N_10 CA_10 120.0(17) . . ?
O_11 C_11 N_12 122(2) . . ?
O_11 C_11 CA_11 118(2) . . ?
N_12 C_11 CA_11 120.3(19) . . ?
NT_11 CA_11 C_11 117.2(19) . . ?
CA_11 NT_11 CB_11 116(2) . . ?
CA_11 NT_11 S1_11 114.3(17) . . ?
CB_11 NT_11 S1_11 114.6(14) . . ?
NT_11 CB_11 CG_11 110(2) . . ?
N_11 CG_11 CB_11 107(2) . . ?
N_11 CG_11 CD_11 110(2) . . ?
CB_11 CG_11 CD_11 106(2) . . ?
C_10 N_11 CG_11 122(2) . . ?
O3_11 S1_11 O2_11 123.9(11) . . ?
O3_11 S1_11 NT_11 108.1(10) . . ?
O2_11 S1_11 NT_11 103.5(10) . . ?
O3_11 S1_11 C4_11 106.7(9) . . ?
O2_11 S1_11 C4_11 108.6(11) . . ?
NT_11 S1_11 C4_11 104.5(11) . . ?
C5_11 C4_11 C9_11 118.2(17) . . ?
C5_11 C4_11 S1_11 121.9(16) . . ?
C9_11 C4_11 S1_11 119.8(15) . . ?
C4_11 C5_11 C6_11 125(2) . . ?
C5_11 C6_11 C7_11 116(2) . . ?
C6_11 C7_11 C8_11 122.2(19) . . ?
C6_11 C7_11 Cl10_11 119.2(17) . . ?
C8_11 C7_11 Cl10_11 118.5(17) . . ?
C9_11 C8_11 C7_11 118(2) . . ?
C4_11 C9_11 C8_11 121(2) . . ?
O_12 C_12 N_13 123(3) . . ?
O_12 C_12 CA_12 116(2) . . ?
N_13 C_12 CA_12 121(2) . . ?
N_12 CA_12 CB_12 111(2) . . ?
N_12 CA_12 C_12 112(2) . . ?
CB_12 CA_12 C_12 110(2) . . ?
C_11 N_12 CA_12 120.1(19) . . ?
C12_21 O11_21 C15_21 111(3) . . ?
O11_21 C12_21 C13_21 108(3) . . ?
C12_21 C13_21 C14_21 104(3) . . ?
C15_21 C14_21 C13_21 108(3) . . ?
O11_21 C15_21 C14_21 106(3) . . ?
C12_22 O11_22 C15_22 105(4) . . ?
O11_22 C12_22 C13_22 105(3) . . ?
C12_22 C13_22 C14_22 105(3) . . ?
C13_22 C14_22 C15_22 101(3) . . ?
O11_22 C15_22 C14_22 101(3) . . ?
C12_23 O11_23 C15_23 106(4) . . ?
O11_23 C12_23 C13_23 106(3) . . ?
C14_23 C13_23 C12_23 105(3) . . ?
C13_23 C14_23 C15_23 104(3) . . ?
O11_23 C15_23 C14_23 102(3) . . ?
C15_24 O11_24 C12_24 107(3) . . ?
O11_24 C12_24 C13_24 106(3) . . ?
C14_24 C13_24 C12_24 104(3) . . ?
C13_24 C14_24 C15_24 104(3) . . ?
O11_24 C15_24 C14_24 109(3) . . ?
C12_25 O11_25 C15_25 111(3) . . ?
O11_25 C12_25 C13_25 106(3) . . ?
C14_25 C13_25 C12_25 103(3) . . ?
C13_25 C14_25 C15_25 106(3) . . ?
O11_25 C15_25 C14_25 105(3) . . ?
C15_26 O11_26 C12_26 108(4) . . ?
O11_26 C12_26 C13_26 104(3) . . ?
C14_26 C13_26 C12_26 105(3) . . ?
C15_26 C14_26 C13_26 105(3) . . ?
O11_26 C15_26 C14_26 107(3) . . ?
C12_27 O11_27 C15_27 108(3) . . ?
O11_27 C12_27 C13_27 105(3) . . ?
C12_27 C13_27 C14_27 105(3) . . ?
C15_27 C14_27 C13_27 106(3) . . ?
O11_27 C15_27 C14_27 106(3) . . ?
C12_28 O11_28 C15_28 104(4) . . ?
O11_28 C12_28 C13_28 104(3) . . ?
C12_28 C13_28 C14_28 103(3) . . ?
C15_28 C14_28 C13_28 106(3) . . ?
O11_28 C15_28 C14_28 105(3) . . ?
C12_29 O11_29 C15_29 107(4) . . ?
O11_29 C12_29 C13_29 101(4) . . ?
C14_29 C13_29 C12_29 101(4) . . ?
C13_29 C14_29 C15_29 105(3) . . ?
O11_29 C15_29 C14_29 105(3) . . ?
C15_30 O11_30 C12_30 107(4) . . ?
O11_30 C12_30 C13_30 104(4) . . ?
C12_30 C13_30 C14_30 105(3) . . ?
C13_30 C14_30 C15_30 106(3) . . ?
O11_30 C15_30 C14_30 105(4) . . ?
C12_31 O11_31 C15_31 104(3) . . ?
O11_31 C12_31 C13_31 106(3) . . ?
C14_31 C13_31 C12_31 105(3) . . ?
C13_31 C14_31 C15_31 101(3) . . ?
O11_31 C15_31 C14_31 104(3) . . ?
C15_32 O11_32 C12_32 111(3) . . ?
O11_32 C12_32 C13_32 104(3) . . ?
C14_32 C13_32 C12_32 100(3) . . ?
C13_32 C14_32 C15_32 101(4) . . ?
O11_32 C15_32 C14_32 102(3) . . ?
C15_33 O11_33 C12_33 109(4) . . ?
O11_33 C12_33 C13_33 106(3) . . ?
C12_33 C13_33 C14_33 106(3) . . ?
C15_33 C14_33 C13_33 105(3) . . ?
O11_33 C15_33 C14_33 107(3) . . ?
C32_41 N31_41 C36_41 120.0 . . ?
N31_41 C32_41 C33_41 120.0 . . ?
C34_41 C33_41 C32_41 120.0 . . ?
C35_41 C34_41 C33_41 120.0 . . ?
C34_41 C35_41 C36_41 120.0 . . ?
C35_41 C36_41 N31_41 120.0 . . ?
C42_42 N41_42 C46_42 120.0 . . ?
N41_42 C42_42 C43_42 120.0 . . ?
C44_42 C43_42 C42_42 120.0 . . ?
C43_42 C44_42 C45_42 120.0 . . ?
C44_42 C45_42 C46_42 120.0 . . ?
C45_42 C46_42 N41_42 120.0 . . ?
 
_refine_diff_density_max    0.550
_refine_diff_density_min   -0.489
_refine_diff_density_rms    0.141

_shelx_res_file
;

    PT_G47_3_0422.res created by SHELXL-2014/7


TITL PT_G47_3_0422_0m in P21 #4
CELL 1.54178 12.5708 51.2486 12.9887 90 90.1157 90
ZERR 2 0.0014 0.0056 0.0014 0 0.002 0
LATT -1
SYMM -X,0.5+Y,-Z
SFAC C H N O S Cl
UNIT 204 298 36 55 10 10
EQIV $1 1+X,+Y,+Z
DFIX_TMP  1.206 O    C
DFIX_TMP  1.521 C    CA
DFIX_TMP  1.454 CA   NT
DFIX_TMP  1.472 NT   CB
DFIX_TMP  1.630 NT   S1
DFIX_TMP  1.529 CB   CG
DFIX_TMP  1.461 CG   N
DFIX_TMP  1.524 CG   CD
DFIX_TMP  1.431 S1   O2
DFIX_TMP  1.434 S1   O3
DFIX_TMP  1.772 S1   C4
DFIX_TMP  1.387 C4   C5
DFIX_TMP  1.392 C4   C9
DFIX_TMP  1.388 C5   C6
DFIX_TMP  1.387 C6   C7
DFIX_TMP  1.387 C7   C8
DFIX_TMP  1.738 C7   Cl10
DFIX_TMP  1.386 C8   C9

DANG_TMP  2.419 O    CA
DANG_TMP  2.492 C    NT
DANG_TMP  2.509 CA   CB
DANG_TMP  2.653 CA   S1
DANG_TMP  2.711 CB   S1
DANG_TMP  2.480 NT   CG
DANG_TMP  2.446 CB   N
DANG_TMP  2.509 CB   CD
DANG_TMP  2.467 N    CD
DANG_TMP  2.459 NT   O2
DANG_TMP  2.463 NT   O3
DANG_TMP  2.744 NT   C4
DANG_TMP  2.492 O2   O3
DANG_TMP  2.609 O2   C4
DANG_TMP  2.563 O3   C4
DANG_TMP  2.730 S1   C5
DANG_TMP  2.741 S1   C9
DANG_TMP  2.424 C5   C9
DANG_TMP  2.399 C4   C6
DANG_TMP  2.386 C5   C7
DANG_TMP  2.428 C6   C8
DANG_TMP  2.694 C6   Cl10
DANG_TMP  2.701 C8   Cl10
DANG_TMP  2.390 C7   C9
DANG_TMP  2.396 C4   C8
FLAT_TMP C4 C5 C6 C7 C8 C9

DFIX_ALA 1.231 C O
DFIX_ALA 1.525 C CA
DFIX_ALA 1.521 CA CB
DFIX_ALA 1.458 N CA
DANG_ALA 2.462 C N
DANG_ALA 2.401 O CA
DANG_ALA 2.503 C CB
DANG_ALA 2.446 CB N

DFIX_THF 1.43 O11 C12
DFIX_THF 1.43 O11 C15
DFIX_THF 1.51 C12 C13
DFIX_THF 1.51 C13 C14
DFIX_THF 1.51 C14 C15
DANG_THF 2.31 C12 C15
DANG_THF 2.33 O11 C13
DANG_THF 2.34 C12 C14
DANG_THF 2.34 C13 C15
DANG_THF 2.31 O11 C14

DFIX_* 1.329 C_- N
DANG_* 2.425 CA_- N
DANG_* 2.250 O_- N

DANG 2.435 0.04 C_1 CA_2 C_2 CG_3 C_3 CA_4 C_4 CG_5 C_5 CA_6 C_6 CG_7
DANG 2.435 0.04 C_7 CA_8 C_8 CG_9 C_9 CA_10 C_10 CG_11 C_11 CA_12

DFIX_1 1.231 C O
DFIX_1 1.525 C CA
DANG_1 2.401 O CA

DFIX 1.329 N_13 C_12
DANG 2.250 N_13 O_12
FLAT CA_12 N_13 C_12 O_12

DFIX -3.22 0.02 C14_32 O2_11
DFIX -3.22 0.02 O2_9 C12_22
DFIX -3.22 0.02 O2_9 C13_22
DFIX_22 -3.45 0.02 C14_$1 Cl10_9

simu
rigu

size 0.09 0.08 0.4
L.S. 60
PLAN  100
TEMP -173.14
list 4
ACTA
WPDB
fmap 2 53

bump
WGHT    0.200000
SWAT    1.031019    4.6177
FVAR       0.05637
RESI  1
O     4    1.069856    0.343670    0.556087    11.00000    0.20552    0.06639 =
         0.08118   -0.00917   -0.02456   -0.01231
C     1    1.049915    0.366616    0.575417    11.00000    0.19922    0.06709 =
         0.08543   -0.00764    0.00088   -0.02285
CA    1    1.137314    0.387441    0.564595    11.00000    0.19409    0.07046 =
         0.08486   -0.00970   -0.00924   -0.02264
AFIX  33
HAA   2    1.108303    0.404575    0.582825    11.00000   -1.50000
HAB   2    1.196625    0.383213    0.610748    11.00000   -1.50000
HAC   2    1.162692    0.387803    0.493318    11.00000   -1.50000
AFIX   0

RESI ALA 2
O     4    0.771961    0.324064    0.539159    11.00000    0.14420    0.05447 =
         0.12721   -0.00082    0.01405    0.00873
C     1    0.821479    0.344396    0.536318    11.00000    0.17937    0.06744 =
         0.09686    0.00301    0.00384   -0.01397
CA    1    0.870928    0.355683    0.632448    11.00000    0.20521    0.07992 =
         0.08734    0.00249    0.00745   -0.02814
AFIX  13
HA    2    0.899477    0.341159    0.675864    11.00000   -1.20000
AFIX   0
N     3    0.955755    0.374336    0.612255    11.00000    0.20215    0.07455 =
         0.06326    0.00027   -0.00443   -0.01823
AFIX  43
H     2    0.944848    0.391009    0.624527    11.00000   -1.20000
AFIX   0
CB    1    0.781638    0.369637    0.691242    11.00000    0.23377    0.08400 =
         0.10109    0.00211    0.03296   -0.02625
AFIX  33
HBA   2    0.723988    0.357277    0.705320    11.00000   -1.50000
HBB   2    0.809650    0.376438    0.756393    11.00000   -1.50000
HBC   2    0.754290    0.384101    0.649534    11.00000   -1.50000
AFIX   0

RESI TMP 3
O     4    0.962309    0.261554    0.345947    11.00000    0.05339    0.05287 =
         0.10184   -0.00554    0.02238    0.00614
C     1    0.975697    0.284574    0.366317    11.00000    0.10682    0.05340 =
         0.07918   -0.00012    0.00599    0.00742
CA    1    0.960891    0.304334    0.282453    11.00000    0.12529    0.05829 =
         0.08189   -0.00187   -0.00466    0.00547
AFIX  23
HAA   2    1.008367    0.299451    0.224865    11.00000   -1.20000
HAB   2    0.886903    0.302777    0.256927    11.00000   -1.20000
AFIX   0
NT    3    0.980105    0.331695    0.306308    11.00000    0.13199    0.06203 =
         0.06985    0.00421    0.00025   -0.00582
CB    1    0.890085    0.349182    0.273947    11.00000    0.13825    0.05761 =
         0.09004   -0.00158   -0.00488   -0.00149
AFIX  23
HBA   2    0.864776    0.343996    0.204681    11.00000   -1.20000
HBB   2    0.915539    0.367436    0.270058    11.00000   -1.20000
AFIX   0
CG    1    0.797632    0.347376    0.351206    11.00000    0.13929    0.09660 =
         0.10422   -0.00533    0.00117    0.00333
AFIX  13
HG    2    0.773074    0.328905    0.358330    11.00000   -1.20000
AFIX   0
N     3    0.835046    0.357221    0.448585    11.00000    0.15529    0.05304 =
         0.09617   -0.00009    0.00198    0.00341
AFIX  43
H     2    0.868214    0.372339    0.449967    11.00000   -1.20000
AFIX   0
CD    1    0.708983    0.364489    0.301693    11.00000    0.18349    0.16923 =
         0.14216   -0.01733   -0.01786    0.06223
AFIX  33
HDA   2    0.687033    0.356788    0.235937    11.00000   -1.50000
HDB   2    0.647709    0.365319    0.348106    11.00000   -1.50000
HDC   2    0.736380    0.382136    0.289856    11.00000   -1.50000
AFIX   0
S1    5    1.102021    0.341984    0.279074    11.00000    0.13986    0.11258 =
         0.06371    0.00339   -0.00344   -0.02738
O2    4    1.171335    0.322427    0.318821    11.00000    0.14709    0.15559 =
         0.06925    0.02676    0.00533   -0.00227
O3    4    1.107955    0.368252    0.310735    11.00000    0.14165    0.12376 =
         0.07275    0.01036   -0.00218   -0.03542
C4    1    1.115181    0.342378    0.143974    11.00000    0.13930    0.10835 =
         0.06437    0.00896   -0.00584   -0.02055
C5    1    1.074735    0.362819    0.091072    11.00000    0.19860    0.11104 =
         0.07216    0.01114   -0.00703   -0.00787
AFIX  43
H5    2    1.044648    0.377228    0.126640    11.00000   -1.20000
AFIX   0
C6    1    1.077633    0.362545   -0.017004    11.00000    0.21610    0.12070 =
         0.06872    0.00882   -0.00986    0.00590
AFIX  43
H6    2    1.052965    0.377026   -0.055973    11.00000   -1.20000
AFIX   0
C7    1    1.116928    0.340861   -0.064214    11.00000    0.25102    0.12931 =
         0.05758    0.00695   -0.00258    0.02166
C8    1    1.157194    0.319696   -0.011542    11.00000    0.29192    0.13985 =
         0.06872    0.00345   -0.00323    0.03008
AFIX  43
H8    2    1.184543    0.304921   -0.046850    11.00000   -1.20000
AFIX   0
C9    1    1.156159    0.320840    0.093785    11.00000    0.23097    0.13584 =
         0.06554    0.00798   -0.00321    0.02412
AFIX  43
H9    2    1.183880    0.306691    0.132735    11.00000   -1.20000
AFIX   0
CL10  6    1.125317    0.340722   -0.197135    11.00000    0.35056    0.19085 =
         0.07072    0.00612    0.00357    0.02553

RESI ALA 4
O     4    0.948916    0.238414    0.614490    11.00000    0.14857    0.06215 =
         0.08003    0.00763   -0.00613    0.01268
C     1    0.937703    0.260643    0.578431    11.00000    0.12640    0.06194 =
         0.05477   -0.00116   -0.00562    0.01364
CA    1    1.033855    0.273903    0.538347    11.00000    0.12002    0.06714 =
         0.08383    0.01053   -0.00936    0.01370
AFIX  13
HA    2    1.080455    0.260222    0.507138    11.00000   -1.20000
AFIX   0
N     3    1.010260    0.293223    0.457539    11.00000    0.13216    0.06066 =
         0.07805    0.00435   -0.00767    0.01224
AFIX  43
H     2    1.018692    0.310020    0.469001    11.00000   -1.20000
AFIX   0
CB    1    1.096658    0.286509    0.628231    11.00000    0.17855    0.08890 =
         0.10025    0.01514   -0.03477   -0.02250
AFIX  33
HBA   2    1.111380    0.273297    0.680914    11.00000   -1.50000
HBB   2    1.163914    0.293565    0.602276    11.00000   -1.50000
HBC   2    1.054410    0.300637    0.658365    11.00000   -1.50000
AFIX   0

RESI TMP 5
O     4    0.755138    0.176834    0.434837    11.00000    0.12246    0.05072 =
         0.08849   -0.00311   -0.01272    0.00614
C     1    0.768793    0.200265    0.420174    11.00000    0.09768    0.04704 =
         0.07327   -0.00503    0.00081    0.00798
CA    1    0.674502    0.218614    0.430752    11.00000    0.09624    0.05857 =
         0.09227    0.00420    0.00326    0.01190
AFIX  23
HAA   2    0.621108    0.214053    0.377589    11.00000   -1.20000
HAB   2    0.641307    0.215731    0.498864    11.00000   -1.20000
AFIX   0
NT    3    0.700785    0.246599    0.420673    11.00000    0.10555    0.06134 =
         0.07202    0.00307   -0.01102    0.01290
CB    1    0.664496    0.262953    0.510833    11.00000    0.11677    0.06525 =
         0.07861    0.00022   -0.00693    0.00997
AFIX  23
HBA   2    0.592991    0.257253    0.533375    11.00000   -1.20000
HBB   2    0.660234    0.281530    0.490338    11.00000   -1.20000
AFIX   0
CG    1    0.743790    0.259716    0.598348    11.00000    0.11616    0.08970 =
         0.06547    0.00497    0.00131    0.00521
AFIX  13
HG    2    0.755013    0.240782    0.613483    11.00000   -1.20000
AFIX   0
N     3    0.844385    0.271883    0.567289    11.00000    0.11754    0.06796 =
         0.05714    0.00402   -0.00305    0.01101
AFIX  43
H     2    0.842130    0.287556    0.539701    11.00000   -1.20000
AFIX   0
CD    1    0.699539    0.273683    0.693659    11.00000    0.15919    0.12102 =
         0.08132   -0.02013    0.02830   -0.02623
AFIX  33
HDA   2    0.632374    0.265503    0.714153    11.00000   -1.50000
HDB   2    0.750914    0.272357    0.750267    11.00000   -1.50000
HDC   2    0.687084    0.292106    0.677395    11.00000   -1.50000
AFIX   0
S1    5    0.681280    0.258122    0.306176    11.00000    0.09550    0.06627 =
         0.07704    0.00658   -0.00687    0.00987
O2    4    0.726404    0.239952    0.238468    11.00000    0.09575    0.07262 =
         0.08863    0.00420   -0.00380    0.01272
O3    4    0.712042    0.284709    0.305665    11.00000    0.09870    0.06228 =
         0.10201    0.00761   -0.00428    0.00998
C4    1    0.540977    0.258655    0.284257    11.00000    0.09697    0.08567 =
         0.06557    0.03791   -0.01097    0.00785
C5    1    0.484028    0.280182    0.315464    11.00000    0.09686    0.10029 =
         0.10974    0.02947   -0.00084    0.01560
AFIX  43
H5    2    0.518168    0.294823    0.345871    11.00000   -1.20000
AFIX   0
C6    1    0.373616    0.279607    0.300529    11.00000    0.09467    0.11109 =
         0.13773    0.05618   -0.00521    0.00996
AFIX  43
H6    2    0.330201    0.293963    0.319827    11.00000   -1.20000
AFIX   0
C7    1    0.330686    0.257823    0.257502    11.00000    0.08265    0.10640 =
         0.12680    0.07334   -0.02621    0.00677
C8    1    0.382458    0.236407    0.224231    11.00000    0.09685    0.12415 =
         0.15643    0.04172   -0.04738    0.00713
AFIX  43
H8    2    0.347249    0.222109    0.192446    11.00000   -1.20000
AFIX   0
C9    1    0.494873    0.237039    0.240847    11.00000    0.09492    0.10109 =
         0.11371    0.02159   -0.03658    0.01263
AFIX  43
H9    2    0.537524    0.222520    0.221861    11.00000   -1.20000
AFIX   0
CL10  6    0.194451    0.256963    0.242125    11.00000    0.08520    0.17239 =
         0.36721    0.09500   -0.04598   -0.01152

RESI ALA 6
O     4    1.033151    0.154405    0.442186    11.00000    0.07687    0.05469 =
         0.13700    0.00138    0.00418    0.00372
C     1    0.992769    0.175790    0.458494    11.00000    0.08917    0.05131 =
         0.11005    0.01040    0.01893    0.00274
CA    1    0.947215    0.190776    0.368370    11.00000    0.11655    0.06365 =
         0.09517    0.00003    0.01751    0.01840
AFIX  13
HA    2    0.915941    0.177763    0.319574    11.00000   -1.20000
AFIX   0
N     3    0.865192    0.209254    0.393092    11.00000    0.10471    0.04424 =
         0.09714   -0.00326    0.01208    0.00913
AFIX  43
H     2    0.877833    0.226130    0.390550    11.00000   -1.20000
AFIX   0
CB    1    1.037865    0.204860    0.311609    11.00000    0.12567    0.09908 =
         0.17802    0.04036    0.06095    0.02975
AFIX  33
HBA   2    1.093936    0.192298    0.294649    11.00000   -1.50000
HBB   2    1.010217    0.212676    0.248107    11.00000   -1.50000
HBC   2    1.067192    0.218577    0.355911    11.00000   -1.50000
AFIX   0

RESI TMP 7
O     4    0.851643    0.090775    0.637689    11.00000    0.10974    0.06102 =
         0.10159    0.01076    0.00837    0.01246
C     1    0.835966    0.114004    0.623813    11.00000    0.05845    0.06177 =
         0.09689    0.00839    0.01311    0.00726
CA    1    0.854524    0.132987    0.711724    11.00000    0.06784    0.05669 =
         0.09536    0.01277    0.01899    0.00551
AFIX  23
HAA   2    0.807221    0.127861    0.769116    11.00000   -1.20000
HAB   2    0.928618    0.130643    0.735985    11.00000   -1.20000
AFIX   0
NT    3    0.838108    0.161007    0.692116    11.00000    0.08178    0.05852 =
         0.09328    0.01200    0.02237    0.00907
CB    1    0.926684    0.177502    0.721584    11.00000    0.07713    0.06744 =
         0.08690    0.02091    0.00783    0.00922
AFIX  23
HBA   2    0.951419    0.172482    0.791232    11.00000   -1.20000
HBB   2    0.902543    0.195874    0.724514    11.00000   -1.20000
AFIX   0
CG    1    1.017703    0.175311    0.647240    11.00000    0.07209    0.07387 =
         0.10037    0.02665    0.01718    0.01042
AFIX  13
HG    2    1.029053    0.156278    0.634338    11.00000   -1.20000
AFIX   0
N     3    0.983254    0.186915    0.548728    11.00000    0.08945    0.05543 =
         0.10035    0.01353    0.01494    0.00828
AFIX  43
H     2    0.954068    0.202514    0.550780    11.00000   -1.20000
AFIX   0
CD    1    1.120934    0.186018    0.684849    11.00000    0.07651    0.13025 =
         0.12963    0.04050    0.01321   -0.00661
AFIX  33
HDA   2    1.139904    0.177663    0.750223    11.00000   -1.50000
HDB   2    1.176531    0.182542    0.633876    11.00000   -1.50000
HDC   2    1.114248    0.204889    0.695177    11.00000   -1.50000
AFIX   0
S1    5    0.719003    0.172725    0.718659    11.00000    0.08706    0.05597 =
         0.08204    0.00712    0.00794    0.01253
O2    4    0.645218    0.154068    0.677711    11.00000    0.08883    0.06749 =
         0.08418    0.00756    0.01739    0.00631
O3    4    0.716560    0.198721    0.682233    11.00000    0.10576    0.06045 =
         0.07759    0.01095    0.00599    0.01652
C4    1    0.705486    0.173183    0.853464    11.00000    0.09411    0.04678 =
         0.07407    0.00206    0.00497    0.02303
C5    1    0.741890    0.194997    0.907343    11.00000    0.11991    0.06193 =
         0.08258   -0.00473    0.00707    0.00242
AFIX  43
H5    2    0.769675    0.209618    0.871363    11.00000   -1.20000
AFIX   0
C6    1    0.736976    0.195091    1.015511    11.00000    0.18013    0.06788 =
         0.07757   -0.00993    0.01599   -0.00360
AFIX  43
H6    2    0.768062    0.208753    1.054799    11.00000   -1.20000
AFIX   0
C7    1    0.684727    0.174359    1.062659    11.00000    0.18446    0.05808 =
         0.07609   -0.00479    0.02237    0.00826
C8    1    0.652694    0.152895    1.007717    11.00000    0.20640    0.07296 =
         0.07629   -0.00749    0.03337   -0.01751
AFIX  43
H8    2    0.622493    0.138455    1.043000    11.00000   -1.20000
AFIX   0
C9    1    0.663465    0.151902    0.902856    11.00000    0.14895    0.05749 =
         0.07645   -0.00859    0.02823   -0.00233
AFIX  43
H9    2    0.642364    0.136855    0.865297    11.00000   -1.20000
AFIX   0
CL10  6    0.690930    0.173575    1.194881    11.00000    0.34456    0.10424 =
         0.06228   -0.00801    0.01830    0.02707

RESI ALA 8
O     4    0.868025    0.069232    0.371316    11.00000    0.14648    0.04915 =
         0.11279   -0.01916    0.00030    0.00473
C     1    0.878237    0.090691    0.412799    11.00000    0.12197    0.04565 =
         0.08350    0.00445    0.00464    0.00486
CA    1    0.780285    0.104881    0.452143    11.00000    0.10991    0.05917 =
         0.10691   -0.01437   -0.00931    0.00600
AFIX  13
HA    2    0.728643    0.091731    0.479195    11.00000   -1.20000
AFIX   0
N     3    0.803321    0.123376    0.531778    11.00000    0.09207    0.04995 =
         0.10075    0.00208   -0.00178    0.00105
AFIX  43
H     2    0.796459    0.140252    0.521152    11.00000   -1.20000
AFIX   0
CB    1    0.730365    0.118791    0.361471    11.00000    0.16724    0.06208 =
         0.12923   -0.03026   -0.05103    0.02428
AFIX  33
HBA   2    0.714608    0.106132    0.306986    11.00000   -1.50000
HBB   2    0.664314    0.127272    0.383396    11.00000   -1.50000
HBC   2    0.779816    0.131985    0.335260    11.00000   -1.50000
AFIX   0

RESI TMP 9
O     4    1.078801    0.008052    0.546347    11.00000    0.12415    0.06337 =
         0.09055    0.01890    0.00874    0.01354
C     1    1.058618    0.031259    0.560124    11.00000    0.08744    0.05913 =
         0.06596    0.02748   -0.00090    0.00943
CA    1    1.148878    0.050299    0.555047    11.00000    0.08207    0.05124 =
         0.09481    0.01297    0.01298    0.02162
AFIX  23
HAA   2    1.202280    0.045178    0.607402    11.00000   -1.20000
HAB   2    1.182996    0.048542    0.486768    11.00000   -1.20000
AFIX   0
NT    3    1.123083    0.077863    0.570827    11.00000    0.05732    0.05274 =
         0.09373    0.00632    0.01293    0.01156
CB    1    1.147293    0.094824    0.482273    11.00000    0.11800    0.04898 =
         0.09675    0.01114    0.02018    0.01287
AFIX  23
HBA   2    1.221062    0.091365    0.459484    11.00000   -1.20000
HBB   2    1.143576    0.113259    0.504751    11.00000   -1.20000
AFIX   0
CG    1    1.072990    0.091018    0.391950    11.00000    0.12910    0.05925 =
         0.09777    0.00531    0.01800    0.01444
AFIX  13
HG    2    1.063230    0.071897    0.379837    11.00000   -1.20000
AFIX   0
N     3    0.969223    0.102584    0.421021    11.00000    0.11962    0.04550 =
         0.07954    0.00471    0.00545    0.00789
AFIX  43
H     2    0.969201    0.118593    0.445520    11.00000   -1.20000
AFIX   0
CD    1    1.109406    0.103986    0.290647    11.00000    0.13594    0.12760 =
         0.09552    0.02132    0.02527    0.00898
AFIX  33
HDA   2    1.178039    0.096647    0.269761    11.00000   -1.50000
HDB   2    1.056456    0.100707    0.236700    11.00000   -1.50000
HDC   2    1.116832    0.122833    0.301196    11.00000   -1.50000
AFIX   0
S1    5    1.138517    0.089299    0.686697    11.00000    0.06179    0.07304 =
         0.09328    0.00125    0.01174    0.01100
O2    4    1.089517    0.070908    0.752663    11.00000    0.07348    0.08866 =
         0.08872    0.00895   -0.00188   -0.00648
O3    4    1.107007    0.116014    0.685891    11.00000    0.09706    0.07268 =
         0.11225    0.00151    0.01522    0.02705
C4    1    1.275086    0.089070    0.712166    11.00000    0.06914    0.05963 =
         0.11536    0.00285    0.00709    0.01332
C5    1    1.334448    0.109828    0.674730    11.00000    0.07753    0.05349 =
         0.14920    0.00297    0.01852    0.01950
AFIX  43
H5    2    1.300882    0.124447    0.643566    11.00000   -1.20000
AFIX   0
C6    1    1.443012    0.108599    0.684084    11.00000    0.07585    0.08220 =
         0.21569    0.02029    0.01912    0.01147
AFIX  43
H6    2    1.486030    0.122015    0.655636    11.00000   -1.20000
AFIX   0
C7    1    1.489699    0.087958    0.734619    11.00000    0.09411    0.07732 =
         0.20783    0.01069    0.02375    0.02293
C8    1    1.425240    0.067772    0.763756    11.00000    0.08616    0.07842 =
         0.18566    0.01675    0.00959    0.02064
AFIX  43
H8    2    1.458488    0.052426    0.789273    11.00000   -1.20000
AFIX   0
C9    1    1.316948    0.068009    0.758951    11.00000    0.09255    0.07747 =
         0.13444    0.01409    0.00948    0.02226
AFIX  43
H9    2    1.274383    0.054382    0.786460    11.00000   -1.20000
AFIX   0
CL10  6    1.626284    0.086296    0.748461    11.00000    0.06955    0.10733 =
         0.35310   -0.01613    0.01183    0.01324

RESI ALA 10
O     4    0.842674   -0.020992    0.513935    11.00000    0.15310    0.07978 =
         0.19235    0.01204    0.00438   -0.02500
C     1    0.858747    0.003240    0.507357    11.00000    0.09549    0.07107 =
         0.17560    0.01111    0.01445   -0.00326
CA    1    0.876665    0.018801    0.606346    11.00000    0.11448    0.08706 =
         0.17027    0.00945    0.03532   -0.02074
AFIX  13
HA    2    0.903846    0.006722    0.660842    11.00000   -1.20000
AFIX   0
N     3    0.958362    0.038674    0.585354    11.00000    0.09452    0.06726 =
         0.11162    0.02054    0.01788    0.00206
AFIX  43
H     2    0.942195    0.055353    0.589165    11.00000   -1.20000
AFIX   0
CB    1    0.777034    0.031759    0.644802    11.00000    0.12701    0.07854 =
         0.24225    0.01126    0.07886   -0.02830
AFIX  33
HBA   2    0.722885    0.018466    0.658673    11.00000   -1.50000
HBB   2    0.792836    0.041342    0.708307    11.00000   -1.50000
HBC   2    0.750456    0.043912    0.592486    11.00000   -1.50000
AFIX   0

RESI TMP 11
O     4    1.076295   -0.073878    0.319432    11.00000    0.40757    0.05517 =
         0.08041   -0.00360    0.02981    0.00832
C     1    1.062234   -0.050669    0.343966    11.00000    0.28285    0.05265 =
         0.08775   -0.00187   -0.01171    0.00615
CA    1    1.020526   -0.032213    0.261732    11.00000    0.23596    0.04879 =
         0.09596    0.01038   -0.01377   -0.02077
AFIX  23
HAA   2    1.061550   -0.035317    0.197913    11.00000   -1.20000
HAB   2    0.945656   -0.036947    0.247096    11.00000   -1.20000
AFIX   0
NT    3    1.024338   -0.004004    0.284608    11.00000    0.18894    0.05071 =
         0.10675    0.00704   -0.00324   -0.02082
CB    1    0.929334    0.011683    0.253105    11.00000    0.19157    0.06165 =
         0.17160    0.01347   -0.01157   -0.01770
AFIX  23
HBA   2    0.911423    0.007903    0.180360    11.00000   -1.20000
HBB   2    0.945833    0.030514    0.258970    11.00000   -1.20000
AFIX   0
CG    1    0.834464    0.005052    0.321568    11.00000    0.19153    0.10123 =
         0.18740    0.00313   -0.00406   -0.02038
AFIX  13
HG    2    0.824840   -0.014244    0.328178    11.00000   -1.20000
AFIX   0
N     3    0.854124    0.017118    0.421079    11.00000    0.14857    0.07150 =
         0.18169    0.00963    0.00512   -0.01793
AFIX  43
H     2    0.863236    0.034124    0.424268    11.00000   -1.20000
AFIX   0
CD    1    0.736503    0.018029    0.269354    11.00000    0.18662    0.15453 =
         0.22685    0.03038   -0.01766   -0.01985
AFIX  33
HD1   2    0.723623    0.009822    0.202330    11.00000   -1.50000
HD2   2    0.673804    0.015761    0.313169    11.00000   -1.50000
HD3   2    0.750309    0.036687    0.259640    11.00000   -1.50000
AFIX   0
S1    5    1.139328    0.009817    0.259770    11.00000    0.18795    0.04825 =
         0.07173    0.00424    0.00404   -0.00365
O2    4    1.214904   -0.008083    0.301602    11.00000    0.18779    0.06508 =
         0.08829    0.01406   -0.00058   -0.00450
O3    4    1.132677    0.036264    0.288455    11.00000    0.16957    0.04984 =
         0.06248    0.00520    0.01467   -0.01384
C4    1    1.149319    0.009120    0.123090    11.00000    0.20628    0.03385 =
         0.07016    0.00430    0.00513   -0.00028
C5    1    1.109905    0.028395    0.063886    11.00000    0.22431    0.03549 =
         0.07354    0.00696    0.00748    0.00160
AFIX  43
H5    2    1.081310    0.043274    0.097556    11.00000   -1.20000
AFIX   0
C6    1    1.108176    0.028054   -0.040399    11.00000    0.23164    0.05979 =
         0.06901    0.00627    0.00000    0.00932
AFIX  43
H6    2    1.080921    0.042245   -0.079418    11.00000   -1.20000
AFIX   0
C7    1    1.148017    0.006051   -0.086427    11.00000    0.27301    0.06854 =
         0.06811    0.00534    0.00355    0.02280
C8    1    1.187155   -0.014718   -0.030155    11.00000    0.31969    0.06608 =
         0.07318    0.00324    0.00643    0.03827
AFIX  43
H8    2    1.210210   -0.030261   -0.063135    11.00000   -1.20000
AFIX   0
C9    1    1.191679   -0.012161    0.075465    11.00000    0.29080    0.05935 =
         0.07496   -0.00110    0.00767    0.03773
AFIX  43
H9    2    1.224733   -0.025397    0.115510    11.00000   -1.20000
AFIX   0
CL10  6    1.147421    0.003808   -0.219727    11.00000    0.49125    0.12113 =
         0.06523    0.00008    0.00270    0.05153

RESI ALA 12
O     4    1.091587   -0.092546    0.625365    11.00000    0.34893    0.07563 =
         0.13781    0.03905    0.00982    0.03417
C     1    1.061258   -0.071723    0.584596    11.00000    0.30194    0.05518 =
         0.06244   -0.00250   -0.02216    0.00383
CA    1    1.139881   -0.058653    0.511293    11.00000    0.27970    0.04959 =
         0.09432    0.01059   -0.01561    0.02005
AFIX  13
HA    2    1.177451   -0.072670    0.472042    11.00000   -1.20000
AFIX   0
N     3    1.085877   -0.041779    0.437292    11.00000    0.26716    0.05423 =
         0.07770    0.00555   -0.00465    0.02182
AFIX  43
H     2    1.068967   -0.025701    0.454522    11.00000   -1.20000
AFIX   0
CB    1    1.222231   -0.043506    0.571588    11.00000    0.31335    0.08592 =
         0.16399    0.02082   -0.05987   -0.00373
AFIX  33
HBA   2    1.257525   -0.055162    0.620757    11.00000   -1.50000
HBB   2    1.275116   -0.036274    0.524163    11.00000   -1.50000
HBC   2    1.187450   -0.029260    0.608938    11.00000   -1.50000
AFIX   0

RESI  13
N     3    0.963168   -0.062241    0.596472    11.00000    0.31324    0.07018 =
         0.07575    0.02272    0.00699    0.01261
AFIX  93
HA    2    0.916640   -0.070725    0.634353    11.00000   -1.20000
HB    2    0.945018   -0.047504    0.566422    11.00000   -1.20000
AFIX   0

RESI THF 21
PART 1
O11   4    0.919683    0.093825   -0.065528    10.50000    0.27420
C12   1    0.916240    0.099964    0.040629    10.50000    0.20604
AFIX  23
H12A  2    0.881687    0.117125    0.050866    10.50000   -1.20000
H12B  2    0.989309    0.100867    0.068981    10.50000   -1.20000
AFIX   0
C13   1    0.854060    0.079033    0.094706    10.50000    0.18476
AFIX  23
H13A  2    0.790137    0.086406    0.128282    10.50000   -1.20000
H13B  2    0.898284    0.070224    0.147418    10.50000   -1.20000
AFIX   0
C14   1    0.823412    0.060365    0.010178    10.50000    0.20568
AFIX  23
H14A  2    0.862335    0.043696    0.018306    10.50000   -1.20000
H14B  2    0.746151    0.056691    0.012856    10.50000   -1.20000
AFIX   0
C15   1    0.851171    0.072728   -0.089303    10.50000    0.21004
AFIX  23
H15A  2    0.887501    0.060060   -0.134783    10.50000   -1.20000
H15B  2    0.786304    0.079087   -0.124624    10.50000   -1.20000
AFIX   0

RESI THF 22
PART 2
O11   4    0.834532    0.098900    0.951372    10.25000    0.17811
C12   1    0.865661    0.074162    0.909666    10.25000    0.16087
AFIX  23
H12A  2    0.933339    0.068206    0.940896    10.25000   -1.20000
H12B  2    0.874958    0.075351    0.834143    10.25000   -1.20000
AFIX   0
C13   1    0.776876    0.055795    0.935863    10.25000    0.17358
AFIX  23
H13A  2    0.803623    0.040894    0.976937    10.25000   -1.20000
H13B  2    0.742676    0.049007    0.872577    10.25000   -1.20000
AFIX   0
C14   1    0.699412    0.071913    0.997663    10.25000    0.21245
AFIX  23
H14A  2    0.666151    0.061531    1.053233    10.25000   -1.20000
H14B  2    0.643126    0.079500    0.953442    10.25000   -1.20000
AFIX   0
C15   1    0.772188    0.092746    1.040494    10.25000    0.21914
AFIX  23
H15A  2    0.731647    0.108084    1.065055    10.25000   -1.20000
H15B  2    0.816942    0.085940    1.097259    10.25000   -1.20000
AFIX   0
PART 0

RESI THF 23
PART 1
O11   4    1.324731    0.215504    0.500877    10.50000    0.30822
C12   1    1.400164    0.195073    0.483825    10.50000    0.23667
AFIX  23
H12A  2    1.453239    0.200399    0.431685    10.50000   -1.20000
H12B  2    1.363959    0.179047    0.459608    10.50000   -1.20000
AFIX   0
C13   1    1.452688    0.190475    0.585853    10.50000    0.19013
AFIX  23
H13A  2    1.426798    0.174061    0.617225    10.50000   -1.20000
H13B  2    1.530876    0.189386    0.577954    10.50000   -1.20000
AFIX   0
C14   1    1.422625    0.213584    0.651220    10.50000    0.25442
AFIX  23
H14A  2    1.486280    0.221382    0.684016    10.50000   -1.20000
H14B  2    1.371649    0.208449    0.705572    10.50000   -1.20000
AFIX   0
C15   1    1.371469    0.232697    0.575609    10.50000    0.27471
AFIX  23
H15A  2    1.316736    0.243535    0.609774    10.50000   -1.20000
H15B  2    1.425357    0.244229    0.543791    10.50000   -1.20000
AFIX   0

RESI THF 24
PART 2
O11   4    1.328622    0.166844    0.324260    10.50000    0.29958
C12   1    1.420327    0.149454    0.330202    10.50000    0.30451
AFIX  23
H12A  2    1.466782    0.151759    0.269421    10.50000   -1.20000
H12B  2    1.397102    0.131014    0.333368    10.50000   -1.20000
AFIX   0
C13   1    1.478170    0.156973    0.427124    10.50000    0.19645
AFIX  23
H13A  2    1.516395    0.141831    0.456713    10.50000   -1.20000
H13B  2    1.529837    0.171148    0.413766    10.50000   -1.20000
AFIX   0
C14   1    1.392416    0.165935    0.497009    10.50000    0.25492
AFIX  23
H14A  2    1.417272    0.180519    0.540873    10.50000   -1.20000
H14B  2    1.367741    0.151521    0.541733    10.50000   -1.20000
AFIX   0
C15   1    1.304836    0.174784    0.425329    10.50000    0.24126
AFIX  23
H15A  2    1.236231    0.167097    0.447127    10.50000   -1.20000
H15B  2    1.298229    0.194022    0.427995    10.50000   -1.20000
AFIX   0
PART 0

RESI THF 25
PART 1
O11   4    0.946419    0.247714    1.058505    10.50000    0.13681
C12   1    1.036507    0.233045    1.029645    10.50000    0.15640
AFIX  23
H12A  2    1.033555    0.215335    1.059948    10.50000   -1.20000
H12B  2    1.102589    0.241725    1.053145    10.50000   -1.20000
AFIX   0
C13   1    1.033000    0.231646    0.914114    10.50000    0.15531
AFIX  23
H13A  2    1.105498    0.230788    0.884677    10.50000   -1.20000
H13B  2    0.991618    0.216339    0.890416    10.50000   -1.20000
AFIX   0
C14   1    0.978338    0.256813    0.885573    10.50000    0.12928
AFIX  23
H14A  2    0.929964    0.254083    0.826304    10.50000   -1.20000
H14B  2    1.031398    0.270260    0.866767    10.50000   -1.20000
AFIX   0
C15   1    0.916225    0.265247    0.979273    10.50000    0.20877
AFIX  23
H15A  2    0.934286    0.283415    0.998421    10.50000   -1.20000
H15B  2    0.838781    0.264156    0.965959    10.50000   -1.20000
AFIX   0

RESI THF 26
PART 2
O11   4    0.682410    0.314008    1.084185    10.50000    0.30531
C12   1    0.720537    0.328868    0.997658    10.50000    0.21255
AFIX  23
H12A  2    0.730814    0.347413    1.016559    10.50000   -1.20000
H12B  2    0.670161    0.327831    0.939115    10.50000   -1.20000
AFIX   0
C13   1    0.826078    0.316063    0.970806    10.50000    0.20806
AFIX  23
H13A  2    0.837322    0.316063    0.895389    10.50000   -1.20000
H13B  2    0.885889    0.325407    1.004077    10.50000   -1.20000
AFIX   0
C14   1    0.817880    0.288402    1.011280    10.50000    0.23160
AFIX  23
H14A  2    0.816311    0.275711    0.953835    10.50000   -1.20000
H14B  2    0.878889    0.284260    1.056741    10.50000   -1.20000
AFIX   0
C15   1    0.715554    0.287722    1.070316    10.50000    0.30286
AFIX  23
H15A  2    0.660949    0.277825    1.031587    10.50000   -1.20000
H15B  2    0.726414    0.279176    1.137882    10.50000   -1.20000
AFIX   0
PART 0

RESI THF 27
O11   4    0.451300    0.024925    0.514429    10.50000    0.24352
C12   1    0.396082    0.025548    0.419189    10.50000    0.23530
AFIX  23
H12A  2    0.323805    0.018116    0.426552    10.50000   -1.20000
H12B  2    0.435013    0.015546    0.366045    10.50000   -1.20000
AFIX   0
C13   1    0.390718    0.053522    0.391548    10.50000    0.20794
AFIX  23
H13A  2    0.322419    0.061210    0.414216    10.50000   -1.20000
H13B  2    0.397414    0.055845    0.316173    10.50000   -1.20000
AFIX   0
C14   1    0.481637    0.066016    0.446143    10.50000    0.19131
AFIX  23
H14A  2    0.536357    0.071767    0.396351    10.50000   -1.20000
H14B  2    0.457157    0.081370    0.485819    10.50000   -1.20000
AFIX   0
C15   1    0.525003    0.046036    0.515451    10.50000    0.20563
AFIX  23
H15A  2    0.595623    0.040147    0.491129    10.50000   -1.20000
H15B  2    0.532804    0.053089    0.586021    10.50000   -1.20000
AFIX   0

RESI THF 28
O11   4    0.514351    0.086364    1.052496    10.50000    0.26772
C12   1    0.411746    0.098056    1.044096    10.50000    0.26085
AFIX  23
H12A  2    0.396639    0.103270    0.972147    10.50000   -1.20000
H12B  2    0.406262    0.113613    1.088960    10.50000   -1.20000
AFIX   0
C13   1    0.337009    0.077083    1.078632    10.50000    0.24353
AFIX  23
H13A  2    0.318415    0.065268    1.021040    10.50000   -1.20000
H13B  2    0.270925    0.084629    1.107356    10.50000   -1.20000
AFIX   0
C14   1    0.399403    0.062970    1.160101    10.50000    0.25244
AFIX  23
H14A  2    0.370644    0.066865    1.229317    10.50000   -1.20000
H14B  2    0.396479    0.043882    1.148734    10.50000   -1.20000
AFIX   0
C15   1    0.511909    0.072761    1.150640    10.50000    0.33583
AFIX  23
H15A  2    0.529605    0.084767    1.207878    10.50000   -1.20000
H15B  2    0.563008    0.058062    1.151099    10.50000   -1.20000
AFIX   0

RESI THF 29
O11   4    0.169582    0.178706    0.069310    10.25000    0.22697
C12   1    0.092611    0.169604   -0.003888    10.25000    0.21878
AFIX  23
H12A  2    0.088449    0.181212   -0.064688    10.25000   -1.20000
H12B  2    0.021157    0.167941    0.027343    10.25000   -1.20000
AFIX   0
C13   1    0.138982    0.143093   -0.031513    10.25000    0.18642
AFIX  23
H13A  2    0.125974    0.130100    0.023444    10.25000   -1.20000
H13B  2    0.109649    0.136491   -0.097334    10.25000   -1.20000
AFIX   0
C14   1    0.254941    0.149494   -0.040697    10.25000    0.18257
AFIX  23
H14A  2    0.273352    0.153795   -0.112800    10.25000   -1.20000
H14B  2    0.299193    0.134585   -0.017928    10.25000   -1.20000
AFIX   0
C15   1    0.272031    0.172660    0.028038    10.25000    0.19525
AFIX  23
H15A  2    0.322792    0.168391    0.083925    10.25000   -1.20000
H15B  2    0.300316    0.187600   -0.011722    10.25000   -1.20000
AFIX   0

RESI THF 30
PART 1
O11   4    1.601025   -0.141160   -0.128124    10.25000    0.23332
C12   1    1.518246   -0.160121   -0.140120    10.25000    0.21415
AFIX  23
H12A  2    1.546073   -0.177991   -0.129422    10.25000   -1.20000
H12B  2    1.486098   -0.159026   -0.209629    10.25000   -1.20000
AFIX   0
C13   1    1.438824   -0.153255   -0.059254    10.25000    0.21115
AFIX  23
H13A  2    1.404744   -0.169160   -0.031335    10.25000   -1.20000
H13B  2    1.382962   -0.141677   -0.087639    10.25000   -1.20000
AFIX   0
C14   1    1.501617   -0.139483    0.022833    10.25000    0.23675
AFIX  23
H14A  2    1.503358   -0.149962    0.086845    10.25000   -1.20000
H14B  2    1.469860   -0.122251    0.038330    10.25000   -1.20000
AFIX   0
C15   1    1.611561   -0.136340   -0.020169    10.25000    0.23453
AFIX  23
H15A  2    1.638566   -0.118476   -0.007536    10.25000   -1.20000
H15B  2    1.661119   -0.149015    0.011676    10.25000   -1.20000
AFIX   0
PART 0
RESI THF 31
O11   4    1.420516    0.360179    0.643138    10.50000    0.29088
C12   1    1.521120    0.348710    0.617830    10.50000    0.30710
AFIX  23
H12A  2    1.553431    0.340491    0.679373    10.50000   -1.20000
H12B  2    1.570592    0.362137    0.591273    10.50000   -1.20000
AFIX   0
C13   1    1.498548    0.328348    0.535810    10.50000    0.28099
AFIX  23
H13A  2    1.534476    0.332948    0.470528    10.50000   -1.20000
H13B  2    1.523698    0.310952    0.558345    10.50000   -1.20000
AFIX   0
C14   1    1.379184    0.328377    0.521968    10.50000    0.19996
AFIX  23
H14A  2    1.351144    0.310512    0.511678    10.50000   -1.20000
H14B  2    1.357121    0.339550    0.463530    10.50000   -1.20000
AFIX   0
C15   1    1.344230    0.339663    0.623778    10.50000    0.29179
AFIX  23
H15A  2    1.271147    0.346768    0.619079    10.50000   -1.20000
H15B  2    1.346618    0.326301    0.678778    10.50000   -1.20000
AFIX   0

RESI THF 32
O11   4    1.465106   -0.063556    0.383908    10.50000    0.34951
C12   1    1.457288   -0.087928    0.331008    10.50000    0.31019
AFIX  23
H12A  2    1.396206   -0.098218    0.356701    10.50000   -1.20000
H12B  2    1.523142   -0.098288    0.339873    10.50000   -1.20000
AFIX   0
C13   1    1.441438   -0.080529    0.220149    10.50000    0.35821
AFIX  23
H13A  2    1.509995   -0.077231    0.185103    10.50000   -1.20000
H13B  2    1.401219   -0.094045    0.181987    10.50000   -1.20000
AFIX   0
C14   1    1.377751   -0.055879    0.232606    10.50000    0.30589
AFIX  23
H14A  2    1.303588   -0.059623    0.253422    10.50000   -1.20000
H14B  2    1.377410   -0.045365    0.168665    10.50000   -1.20000
AFIX   0
C15   1    1.439333   -0.042478    0.317918    10.50000    0.32753
AFIX  23
H15A  2    1.504209   -0.033920    0.291085    10.50000   -1.20000
H15B  2    1.394978   -0.029345    0.353628    10.50000   -1.20000
AFIX   0

RESI THF 33
O11   4    1.395865    0.246440   -0.230083    10.25000    0.20502
C12   1    1.446538    0.227981   -0.163399    10.25000    0.19489
AFIX  23
H12A  2    1.520000    0.224375   -0.186754    10.25000   -1.20000
H12B  2    1.406333    0.211374   -0.162062    10.25000   -1.20000
AFIX   0
C13   1    1.447327    0.240402   -0.059118    10.25000    0.16241
AFIX  23
H13A  2    1.519100    0.247192   -0.042654    10.25000   -1.20000
H13B  2    1.426938    0.227555   -0.005766    10.25000   -1.20000
AFIX   0
C14   1    1.367905    0.262345   -0.063263    10.25000    0.10788
AFIX  23
H14A  2    1.309562    0.259367   -0.013547    10.25000   -1.20000
H14B  2    1.402511    0.279214   -0.047151    10.25000   -1.20000
AFIX   0
C15   1    1.326558    0.262234   -0.170911    10.25000    0.16534
AFIX  23
H15A  2    1.253462    0.255057   -0.172775    10.25000   -1.20000
H15B  2    1.324877    0.280212   -0.198752    10.25000   -1.20000
AFIX  66

RESI 41
PART 1
N31   3    1.201043   -0.087720   -0.083425    10.50000    0.11534
C32   1    1.114238   -0.078880   -0.139967    10.50000    0.11760
AFIX  43
H32   2    1.118641   -0.077689   -0.212823    10.50000   -1.20000
AFIX  65
C33   1    1.020992   -0.071784   -0.089909    10.50000    0.15425
AFIX  43
H33   2    0.961664   -0.065743   -0.128554    10.50000   -1.20000
AFIX  65
C34   1    1.014550   -0.073528    0.016690    10.50000    0.13680
AFIX  43
H34   2    0.950819   -0.068678    0.050902    10.50000   -1.20000
AFIX  65
C35   1    1.101353   -0.082368    0.073233    10.50000    0.12726
AFIX  43
H35   2    1.096949   -0.083559    0.146089    10.50000   -1.20000
AFIX  65
C36   1    1.194601   -0.089464    0.023177    10.50000    0.09522
AFIX  43
H36   2    1.253928   -0.095505    0.061822    10.50000   -1.20000
AFIX  66

RESI 42
PART 2
N41   3    0.764276   -0.077038    0.204939    10.50000    0.20195
C42   1    0.861362   -0.081952    0.157720    10.50000    0.17765
AFIX  43
H42   2    0.904742   -0.095942    0.181040    10.50000   -1.20000
AFIX  65
C43   1    0.894977   -0.066397    0.076380    10.50000    0.16192
AFIX  43
H43   2    0.961331   -0.069755    0.044108    10.50000   -1.20000
AFIX  65
C44   1    0.831506   -0.045927    0.042258    10.50000    0.12930
AFIX  43
H44   2    0.854481   -0.035295   -0.013335    10.50000   -1.20000
AFIX  65
C45   1    0.734421   -0.041013    0.089476    10.50000    0.14516
AFIX  43
H45   2    0.691042   -0.027022    0.066155    10.50000   -1.20000
AFIX  65
C46   1    0.700804   -0.056568    0.170816    10.50000    0.18620
AFIX  43
H46   2    0.634450   -0.053209    0.203087    10.50000   -1.20000
PART 0
AFIX   0
HKLF 4

REM  PT_G47_3_0422_0m in P21 #4
REM R1 =  0.1308 for    8288 Fo > 4sig(Fo)  and  0.1839 for all   12960 data
REM   1403 parameters refined using   2258 restraints

END

WGHT      0.2000      0.0000

REM Highest difference peak  0.550,  deepest hole -0.489,  1-sigma level  0.141
Q1    1   0.3619  0.1784 -0.0093  11.00000  0.05    0.55
Q2    1   1.0963  0.2201  0.9619  11.00000  0.05    0.53
Q3    1   0.2198  0.1444  0.0119  11.00000  0.05    0.52
Q4    1   1.4065 -0.1971  0.0129  11.00000  0.05    0.49
Q5    1   1.3340 -0.0819 -0.0814  11.00000  0.05    0.47
Q6    1   1.4612 -0.0015  0.9023  11.00000  0.05    0.44
Q7    1   1.2050  0.2330  0.9544  11.00000  0.05    0.43
Q8    1   0.7492 -0.0723  0.7226  11.00000  0.05    0.43
Q9    1   0.5818 -0.0028 -0.1433  11.00000  0.05    0.42
Q10   1   0.6558 -0.0611  0.6609  11.00000  0.05    0.41
Q11   1   1.5538 -0.1525  0.0192  11.00000  0.05    0.41
Q12   1   1.3664  0.2847 -0.1700  11.00000  0.05    0.41
Q13   1   1.5067 -0.1562 -0.0756  11.00000  0.05    0.40
Q14   1   1.4422  0.3413  0.4568  11.00000  0.05    0.40
Q15   1   0.5428  0.0210  0.9663  11.00000  0.05    0.40
Q16   1   1.5928 -0.1231  0.0112  11.00000  0.05    0.40
Q17   1   0.0889  0.1752  0.0319  11.00000  0.05    0.40
Q18   1   1.4636 -0.1564  0.0007  11.00000  0.05    0.39
Q19   1   0.6358  0.0224  0.9402  11.00000  0.05    0.39
Q20   1   0.5041  0.0359  1.0406  11.00000  0.05    0.39
Q21   1   1.4028  0.2849 -0.0676  11.00000  0.05    0.39
Q22   1   1.5972 -0.1229 -0.1656  11.00000  0.05    0.37
Q23   1   1.4404  0.2841 -0.1389  11.00000  0.05    0.37
Q24   1   0.7628 -0.0332 -0.0208  11.00000  0.05    0.37
Q25   1   0.5933 -0.0435  0.2152  11.00000  0.05    0.37
Q26   1   1.5117 -0.0612  0.1456  11.00000  0.05    0.37
Q27   1   1.6972 -0.0765 -0.2037  11.00000  0.05    0.37
Q28   1   1.3590  0.2541  0.6822  11.00000  0.05    0.36
Q29   1   1.5725 -0.0760  0.6762  11.00000  0.05    0.36
Q30   1   1.5789 -0.0583  0.3284  11.00000  0.05    0.35
Q31   1   0.7677  0.0189  0.9253  11.00000  0.05    0.34
Q32   1   0.9603  0.0814  0.0497  11.00000  0.05    0.34
Q33   1   0.5924 -0.0203  0.0238  11.00000  0.05    0.34
Q34   1   0.2935  0.1017  1.0453  11.00000  0.05    0.34
Q35   1   0.9889  0.1240  0.0181  11.00000  0.05    0.33
Q36   1   0.8786 -0.0466  0.0138  11.00000  0.05    0.33
Q37   1   1.5793 -0.1055  0.1113  11.00000  0.05    0.33
Q38   1   1.4061 -0.0210 -0.1965  11.00000  0.05    0.33
Q39   1   1.6048 -0.0956 -0.2527  11.00000  0.05    0.32
Q40   1   0.8220 -0.0135 -0.0987  11.00000  0.05    0.31
Q41   1   0.5027  0.0211  0.3323  11.00000  0.05    0.31
Q42   1   0.4867  0.0067  0.4377  11.00000  0.05    0.31
Q43   1   1.4315 -0.0607  0.2485  11.00000  0.05    0.31
Q44   1   0.9877  0.2382  1.0172  11.00000  0.05    0.31
Q45   1   1.4006  0.1881 -0.1621  11.00000  0.05    0.31
Q46   1   1.0063  0.2407  0.8640  11.00000  0.05    0.31
Q47   1   1.4639 -0.1279  0.0641  11.00000  0.05    0.30
Q48   1   0.4474  0.0816  1.0422  11.00000  0.05    0.30
Q49   1   1.4230  0.1909 -0.1711  11.00000  0.05    0.30
Q50   1   0.8677  0.2829  0.9877  11.00000  0.05    0.30
Q51   1   1.2793  0.1600  0.2558  11.00000  0.05    0.30
Q52   1   0.7626  0.3396  0.9474  11.00000  0.05    0.29
Q53   1   0.1017  0.1241 -0.0270  11.00000  0.05    0.29
Q54   1   0.3801  0.1410  1.1352  11.00000  0.05    0.29
Q55   1   0.8494  0.1003  1.1048  11.00000  0.05    0.29
Q56   1   0.8774  0.2601  1.0386  11.00000  0.05    0.28
Q57   1   1.3300  0.2385 -0.1570  11.00000  0.05    0.28
Q58   1   0.8842  0.2598  0.8854  11.00000  0.05    0.28
Q59   1   0.7455 -0.0197 -0.1641  11.00000  0.05    0.28
Q60   1   0.4875  0.0986  0.9943  11.00000  0.05    0.28
Q61   1   1.3193 -0.0838  0.0326  11.00000  0.05    0.28
Q62   1   0.4416  0.0390  0.4934  11.00000  0.05    0.27
Q63   1   1.5016 -0.0570  0.7766  11.00000  0.05    0.27
Q64   1   0.7023 -0.0987  0.1829  11.00000  0.05    0.27
Q65   1   1.1929  0.3753  0.1677  11.00000  0.05    0.26
Q66   1   0.5992  0.0532  1.0252  11.00000  0.05    0.26
Q67   1   0.2666  0.2573  0.3371  11.00000  0.05    0.26
Q68   1   0.6487  0.0352  0.7223  11.00000  0.05    0.26
Q69   1   1.4172 -0.0429 -0.0353  11.00000  0.05    0.26
Q70   1   0.7048  0.0805  1.0687  11.00000  0.05    0.26
Q71   1   1.6336 -0.0857  0.1386  11.00000  0.05    0.25
Q72   1   0.4294  0.1091  1.1580  11.00000  0.05    0.25
Q73   1   0.6972  0.0917  1.0003  11.00000  0.05    0.25
Q74   1   0.7469 -0.0710  0.1095  11.00000  0.05    0.25
Q75   1   1.4166  0.1239  0.2512  11.00000  0.05    0.25
Q76   1   0.6238  0.1618  0.8370  11.00000  0.05    0.25
Q77   1   0.5197  0.1379  1.0087  11.00000  0.05    0.24
Q78   1   0.8415  0.2531  1.1157  11.00000  0.05    0.24
Q79   1   0.8051  0.0740 -0.0320  11.00000  0.05    0.24
Q80   1   0.7550 -0.0642  0.0884  11.00000  0.05    0.24
Q81   1   0.6014  0.2965  0.8616  11.00000  0.05    0.24
Q82   1   0.6727  0.0191  1.0322  11.00000  0.05    0.24
Q83   1   1.0934 -0.0814 -0.0631  11.00000  0.05    0.24
Q84   1   0.7232  0.1363  1.0565  11.00000  0.05    0.23
Q85   1   0.8611  0.0391  0.9126  11.00000  0.05    0.22
Q86   1   1.4442 -0.0538  0.0623  11.00000  0.05    0.22
Q87   1   1.3076 -0.0351 -0.0613  11.00000  0.05    0.22
Q88   1   1.4042  0.3172  0.6441  11.00000  0.05    0.22
Q89   1   1.2431  0.2562  0.0239  11.00000  0.05    0.22
Q90   1   1.2399  0.3579  0.1246  11.00000  0.05    0.22
Q91   1   1.4287  0.3569  0.7670  11.00000  0.05    0.22
Q92   1   1.1641  0.2166  0.2401  11.00000  0.05    0.21
Q93   1   0.6520 -0.0404 -0.1175  11.00000  0.05    0.21
Q94   1   0.4049  0.0400  0.3008  11.00000  0.05    0.21
Q95   1   1.2067  0.1432  0.2445  11.00000  0.05    0.21
Q96   1   1.4222 -0.1723 -0.1429  11.00000  0.05    0.21
Q97   1   0.5295  0.1031  1.1205  11.00000  0.05    0.21
Q98   1   0.5695  0.1806  0.8598  11.00000  0.05    0.21
Q99   1   1.2493  0.0172  0.1320  11.00000  0.05    0.21
Q100  1   1.4725  0.1575  0.3630  11.00000  0.05    0.21
;
_shelx_res_checksum   41377

_shelx_hkl_file
;
  -1   0   0  184.37   11.02
  -1   0   0  180.13   11.02
  -1   0   0  182.62   11.02
   1   0   0  181.28   11.02
   1   0   0  183.84   11.02
  -2   0   0   24.44    1.53
   2   0   0   27.37    1.53
   2   0   0   24.86    1.53
   2   0   0   25.59    1.53
  -2   0   0   24.17    1.53
  -2   0   0   26.34    1.53
  -2   0   0   25.39    1.53
  -2   0   0   22.95    1.52
   3   0   0   36.52    2.17
   3   0   0   36.16    2.16
   3   0   0   34.57    2.16
  -3   0   0   35.28    2.16
  -3   0   0   35.24    2.15
  -3   0   0   34.55    2.17
  -3   0   0   36.03    2.17
  -4   0   0   51.98    3.44
  -4   0   0   58.68    3.46
   4   0   0   57.74    3.45
   4   0   0   55.47    3.46
  -4   0   0   58.08    3.46
   4   0   0   58.99    3.46
  -5   0   0   32.53    1.99
   5   0   0   34.07    2.01
  -5   0   0   32.44    2.01
  -5   0   0   32.04    2.02
   5   0   0   31.31    1.99
   5   0   0   32.07    2.00
  -6   0   0    8.19    0.59
   6   0   0    7.98    0.66
  -6   0   0    9.43    0.67
  -6   0   0    8.20    0.69
   6   0   0    7.92    0.61
   7   0   0    6.52    0.56
  -7   0   0    7.02    0.54
  -7   0   0    7.78    0.65
  -7   0   0    7.30    0.63
   7   0   0    6.66    0.61
  -8   0   0    3.15    0.34
   8   0   0    2.81    0.42
  -8   0   0    2.91    0.60
  -8   0   0    1.78    0.51
   8   0   0    2.21    0.47
  -9   0   0    0.72    0.35
   9   0   0    0.47    0.41
   9   0   0    0.59    0.45
   9   0   0    0.11    0.52
  10   0   0    1.04    0.52
  10   0   0    1.04    0.58
 -10   0   0    0.88    0.41
  10   0   0    0.15    0.63
  11   0   0   -0.12    0.74
 -11   0   0   -0.16    0.44
   1   1   0   32.29    1.86
  -1   1   0   31.40    1.85
  -1   1   0   28.11    1.85
   1   1   0   27.27    1.85
   1   1   0   29.65    1.85
  -1   1   0   32.50    1.86
   1   1   0   32.79    1.85
  -1   1   0   28.62    1.85
  -1  -1   0   29.41    1.85
  -1  -1   0   31.75    1.85
   1  -1   0   30.84    1.85
   1  -1   0   31.10    1.85
   1  -1   0   32.66    1.85
  -1  -1   0   31.72    1.86
  -1  -1   0   29.29    1.85
  -2   1   0   23.12    1.64
  -2   1   0   23.61    1.64
   2   1   0   23.79    1.64
   2   1   0   24.43    1.64
  -2   1   0   22.44    1.64
  -2  -1   0   28.79    1.64
   2  -1   0   30.47    1.64
   2  -1   0   28.97    1.64
  -2  -1   0   30.23    1.64
  -2  -1   0   30.68    1.64
  -2  -1   0   29.77    1.64
   3   1   0  233.91   14.48
  -3   1   0  228.97   14.48
  -3   1   0  234.28   14.49
   3   1   0  248.72   14.48
  -3   1   0  244.59   14.48
  -3   1   0  222.66   14.48
   3   1   0  248.66   14.48
  -3  -1   0  218.05   14.47
   3  -1   0  259.88   14.48
  -3  -1   0  234.94   14.48
   3  -1   0  247.74   14.48
  -3  -1   0  252.56   14.49
  -4   1   0   45.33    2.96
   4   1   0   49.46    2.97
  -4   1   0   50.15    2.96
  -4   1   0   50.19    2.97
   4   1   0   45.46    2.96
   4   1   0   49.25    2.96
  -4   1   0   51.85    2.98
   4  -1   0   49.76    2.97
   4  -1   0   49.90    2.97
  -4  -1   0   47.39    2.96
  -4  -1   0   42.11    2.95
   4  -1   0   50.80    2.96
  -4  -1   0   48.17    2.96
  -4  -1   0   51.56    2.97
  -4  -1   0   49.46    2.98
  -5   1   0   12.03    0.69
   5   1   0    9.82    0.69
   5   1   0   10.60    0.72
  -5   1   0    9.16    0.68
  -5   1   0   11.03    0.74
  -5   1   0   10.43    0.74
   5  -1   0   12.13    0.73
   5  -1   0   10.42    0.72
   5  -1   0    9.99    0.69
  -5  -1   0   10.39    0.73
  -5  -1   0    9.76    0.73
  -5  -1   0   10.11    0.68
  -6   1   0    3.42    0.42
   6   1   0    4.04    0.42
   6   1   0    3.78    0.35
  -6   1   0    3.33    0.32
  -6   1   0    3.90    0.43
   6  -1   0    3.45    0.40
  -6  -1   0    3.90    0.33
  -6  -1   0    3.58    0.51
  -6  -1   0    3.15    0.43
   6  -1   0    3.44    0.34
  -7   1   0    4.09    0.50
   7   1   0    3.94    0.40
  -7   1   0    4.43    0.39
   7   1   0    3.91    0.46
  -7   1   0    4.73    0.52
  -7  -1   0    4.43    0.50
   7  -1   0    5.16    0.44
  -7  -1   0    4.48    0.51
  -7  -1   0    4.32    0.39
   7  -1   0    4.14    0.48
   8   1   0    5.51    0.50
  -8   1   0    3.78    0.61
   8   1   0    3.47    0.56
  -8   1   0    3.99    0.64
  -8   1   0    4.81    0.47
   8  -1   0    4.51    0.57
  -8  -1   0    4.59    0.60
   8  -1   0    5.54    0.48
  -8  -1   0    5.21    0.44
  -9   1   0    1.03    0.41
   9   1   0    0.39    0.39
   9   1   0   -0.26    0.51
   9  -1   0    0.72    0.38
   9  -1   0   -0.77    0.48
  -9  -1   0   -0.54    0.76
   9  -1   0    0.92    0.45
  -9  -1   0    0.41    0.34
  10   1   0    0.82    0.52
  10   1   0    2.23    0.57
  10   1   0    1.04    0.63
 -10   1   0    1.76    0.43
 -10  -1   0    0.11    1.09
  10  -1   0   -0.13    0.70
  10  -1   0    0.99    0.51
 -10  -1   0    1.52    0.41
  10  -1   0    0.62    0.58
  11   1   0   -0.16    0.63
 -11   1   0   -0.19    0.43
 -11  -1   0    0.33    0.51
  11  -1   0   -0.29    0.75
   1   2   0   20.27    1.22
  -1   2   0   21.07    1.22
  -1   2   0   19.38    1.22
  -1   2   0   20.72    1.22
   1   2   0   21.95    1.22
   1   2   0   21.18    1.22
  -1   2   0   20.13    1.22
   1   2   0   19.13    1.21
   1  -2   0   20.63    1.22
  -1  -2   0   18.84    1.22
  -1  -2   0   19.39    1.22
  -1  -2   0   19.23    1.22
   1  -2   0   19.77    1.22
   1  -2   0   19.30    1.22
  -1  -2   0   20.02    1.22
  -2   2   0   37.26    2.41
  -2   2   0   40.79    2.42
  -2   2   0   41.16    2.42
   2   2   0   40.64    2.41
   2   2   0   37.06    2.41
   2   2   0   41.35    2.42
  -2   2   0   37.10    2.41
  -2  -2   0   39.33    2.41
   2  -2   0   41.92    2.41
  -2  -2   0   38.37    2.41
   2  -2   0   39.23    2.42
  -2  -2   0   41.56    2.42
  -2  -2   0   40.44    2.41
   2  -2   0   41.09    2.42
  -3   2   0  252.18   15.96
   3   2   0  271.87   15.96
   3   2   0  276.91   15.96
   3   2   0  275.48   15.95
  -3   2   0  245.69   15.95
  -3   2   0  280.19   15.96
  -3  -2   0  255.69   15.96
   3  -2   0  281.37   15.96
  -3  -2   0  271.52   15.96
  -3  -2   0  233.07   15.95
   3  -2   0  257.39   15.96
   3  -2   0  267.13   15.96
   4   2   0   49.72    2.87
  -4   2   0   48.67    2.87
  -4   2   0   46.08    2.86
   4   2   0   47.81    2.86
  -4   2   0   45.76    2.87
  -4   2   0   44.47    2.86
   4  -2   0   46.23    2.86
  -4  -2   0   49.61    2.88
  -4  -2   0   48.04    2.86
  -4  -2   0   40.22    2.85
  -4  -2   0   47.35    2.86
  -4  -2   0   48.14    2.87
   4  -2   0   49.31    2.87
   4  -2   0   47.11    2.87
  -5   2   0    3.42    0.30
   5   2   0    3.17    0.33
  -5   2   0    2.61    0.34
   5   2   0    3.23    0.30
  -5   2   0    3.37    0.31
  -5   2   0    3.14    0.35
   5  -2   0    3.76    0.38
   5  -2   0    3.76    0.30
  -5  -2   0    2.80    0.27
   5  -2   0    3.18    0.33
  -5  -2   0    3.41    0.35
  -5  -2   0    3.05    0.34
  -5  -2   0    3.63    0.32
  -6   2   0    6.98    0.50
  -6   2   0    5.70    0.50
  -6   2   0    6.55    0.57
   6   2   0    7.40    0.53
  -6   2   0    6.49    0.56
   6  -2   0    6.30    0.52
   6  -2   0    6.91    0.58
  -6  -2   0    7.51    0.64
  -7   2   0    4.22    0.56
  -7   2   0    3.81    0.38
  -7   2   0    3.92    0.50
   7   2   0    3.51    0.47
   7   2   0    3.79    0.39
  -7  -2   0    3.15    0.48
  -7  -2   0    4.09    0.38
   7  -2   0    4.50    0.50
   7  -2   0    4.19    0.40
   8   2   0    3.70    0.54
  -8   2   0    3.63    0.62
  -8   2   0    6.09    0.45
   8   2   0    5.53    0.53
  -8   2   0    4.58    0.65
   8  -2   0    5.65    0.53
  -8  -2   0    4.26    0.61
  -8  -2   0    5.38    0.66
  -8  -2   0    4.81    0.45
   8  -2   0    4.73    0.56
  -9   2   0    0.56    0.33
   9   2   0    0.10    0.52
   9   2   0    0.36    0.45
   9  -2   0    0.35    0.44
  -9  -2   0   -0.48    0.65
  -9  -2   0    0.02    0.34
   9  -2   0    0.50    0.41
   9  -2   0    0.11    0.50
 -10   2   0    1.43    0.44
  10   2   0    1.13    0.62
  10   2   0    2.20    0.57
  10   2   0    2.16    0.58
 -10  -2   0   -1.01    0.92
  10  -2   0    1.46    0.60
 -10  -2   0    2.16    0.41
  10  -2   0    0.14    0.68
  10  -2   0    1.94    0.61
  11   2   0    0.54    0.71
 -11   2   0   -0.34    0.43
  11  -2   0    1.07    0.80
 -11  -2   0   -0.07    0.51
  11  -2   0   -1.88    0.81
   0   3   0   -0.02    0.05
   0   3   0    0.02    0.03
   0   3   0    0.02    0.02
   0   3   0    0.10    0.03
   0  -3   0   -0.05    0.03
   0  -3   0    0.00    0.03
   0  -3   0    0.01    0.03
   0  -3   0    0.03    0.03
  -1   3   0   69.50    4.06
  -1   3   0   62.89    4.06
  -1   3   0   67.38    4.06
  -1   3   0   71.30    4.06
   1   3   0   70.82    4.06
   1   3   0   65.73    4.06
   1   3   0   71.37    4.06
  -1   3   0   70.40    4.06
  -1  -3   0   64.60    4.06
  -1  -3   0   68.57    4.06
   1  -3   0   65.34    4.06
  -1  -3   0   67.07    4.06
   1  -3   0   69.06    4.06
  -1  -3   0   61.33    4.06
   1  -3   0   64.13    4.05
  -1  -3   0   64.22    4.06
  -2   3   0   32.34    1.99
  -2   3   0   31.40    1.99
  -2   3   0   32.69    1.99
   2   3   0   27.97    1.98
   2   3   0   30.30    1.98
  -2   3   0   32.79    1.99
   2   3   0   32.91    1.99
   2   3   0   31.30    1.99
  -2  -3   0   34.82    1.99
  -2  -3   0   35.14    2.00
  -2  -3   0   33.12    1.99
  -2  -3   0   33.43    1.99
   2  -3   0   34.22    1.99
   2  -3   0   35.41    1.99
   2  -3   0   33.40    2.00
  -3   3   0   25.65    1.58
   3   3   0   25.97    1.57
  -3   3   0   25.42    1.58
  -3   3   0   25.59    1.57
   3   3   0   26.49    1.58
  -3   3   0   26.01    1.57
   3  -3   0   25.77    1.58
   3  -3   0   25.38    1.57
   3  -3   0   26.16    1.58
  -3  -3   0   25.98    1.58
  -3  -3   0   23.94    1.57
   4   3   0   43.29    2.74
  -4   3   0   45.29    2.75
   4   3   0   44.91    2.75
  -4   3   0   44.64    2.74
  -4   3   0   43.53    2.73
  -4   3   0   40.03    2.74
   4  -3   0   45.92    2.74
  -4  -3   0   46.89    2.75
  -4  -3   0   43.82    2.74
  -4  -3   0   46.59    2.74
  -4  -3   0   49.65    2.74
   4  -3   0   45.14    2.75
   4  -3   0   45.01    2.75
  -5   3   0    6.56    0.49
  -5   3   0    5.99    0.43
   5   3   0    5.63    0.45
  -5   3   0    6.37    0.51
  -5   3   0    4.89    0.45
   5   3   0    5.38    0.50
   5  -3   0    6.15    0.44
  -5  -3   0    6.13    0.49
   5  -3   0    6.39    0.53
  -5  -3   0    5.96    0.46
  -5  -3   0    6.24    0.44
   5  -3   0    6.27    0.49
  -5  -3   0    6.37    0.51
   6   3   0   33.29    2.02
  -6   3   0   29.05    2.02
  -6   3   0   33.34    2.01
  -6   3   0   34.22    2.07
   6   3   0   34.77    2.05
  -6   3   0   33.98    2.06
   6  -3   0   32.82    2.02
   6  -3   0   32.00    2.05
  -6  -3   0   30.67    2.05
  -7   3   0    1.66    0.46
   7   3   0    1.75    0.38
   7   3   0    1.76    0.34
  -7   3   0    1.22    0.43
  -7   3   0    2.02    0.31
  -7  -3   0    1.94    0.31
   7  -3   0    1.99    0.33
  -7  -3   0    0.93    0.39
  -7  -3   0    2.03    0.40
   7  -3   0    1.64    0.39
  -8   3   0    0.43    0.50
  -8   3   0    2.68    0.35
   8   3   0    1.73    0.44
   8   3   0    1.84    0.39
  -8   3   0    1.78    0.56
  -8  -3   0    1.87    0.30
   8  -3   0    2.13    0.36
  -8  -3   0    2.65    0.54
  -8  -3   0    1.00    0.51
   8  -3   0    1.94    0.47
   8  -3   0    1.93    0.40
  -9   3   0    0.66    0.33
   9   3   0    0.40    0.48
  -9   3   0    0.27    0.82
   9   3   0   -0.31    0.45
  -9  -3   0    0.09    0.34
   9  -3   0   -0.82    0.50
   9  -3   0    0.27    0.41
   9  -3   0    0.60    0.38
  -9  -3   0   -1.30    0.61
  10   3   0    1.57    0.62
 -10   3   0    2.61    0.42
  10   3   0    2.21    0.55
  10   3   0    2.22    0.50
  10  -3   0    1.67    0.62
 -10  -3   0    1.36    0.43
 -10  -3   0    0.43    0.92
  10  -3   0    1.29    0.70
  10  -3   0    1.42    0.61
  11   3   0    0.66    0.73
  11  -3   0    0.81    0.90
 -11  -3   0    1.05    0.45
  11  -3   0   -0.72    0.76
   0   4   0   19.55    1.24
   0   4   0   20.90    1.24
   0   4   0   19.65    1.24
   0  -4   0   20.85    1.24
   0  -4   0   20.40    1.24
   0  -4   0   21.07    1.24
  -1   4   0   14.38    0.88
   1   4   0   14.18    0.88
  -1   4   0   13.21    0.88
   1   4   0   15.96    0.88
  -1   4   0   15.42    0.88
   1   4   0   14.97    0.88
   1   4   0   14.90    0.88
  -1   4   0   14.50    0.88
  -1   4   0   14.63    0.88
  -1  -4   0   14.54    0.88
   1  -4   0   14.99    0.89
  -1  -4   0   13.85    0.88
  -1  -4   0   14.81    0.88
   1  -4   0   13.40    0.88
   1  -4   0   13.99    0.87
  -1  -4   0   14.35    0.88
  -1  -4   0   13.20    0.88
   1  -4   0   14.45    0.88
   2   4   0   11.72    0.74
   2   4   0   10.11    0.73
  -2   4   0   10.78    0.73
   2   4   0   11.77    0.74
  -2   4   0   12.01    0.74
  -2   4   0   11.13    0.74
  -2   4   0   11.94    0.74
   2  -4   0   12.79    0.74
  -2  -4   0   12.62    0.74
   2  -4   0   12.34    0.73
  -2  -4   0   10.82    0.73
   2  -4   0   12.47    0.75
  -2  -4   0   12.28    0.73
  -2  -4   0   13.20    0.75
  -2  -4   0   12.28    0.74
  -3   4   0  144.20    9.06
  -3   4   0  161.17    9.07
  -3   4   0  142.18    9.06
  -3   4   0  160.16    9.07
   3   4   0  149.06    9.06
   3   4   0  152.53    9.07
   3   4   0  151.37    9.06
  -3  -4   0  144.94    9.07
  -3  -4   0  136.38    9.06
   3  -4   0  152.76    9.07
   3  -4   0  150.45    9.07
  -3  -4   0  152.73    9.07
   3  -4   0  149.94    9.06
  -4   4   0   72.13    4.45
   4   4   0   71.57    4.44
  -4   4   0   74.67    4.44
  -4   4   0   75.78    4.43
   4   4   0   77.11    4.44
  -4   4   0   68.01    4.44
  -4  -4   0   75.43    4.44
   4  -4   0   74.68    4.44
  -4  -4   0   72.27    4.45
   4  -4   0   72.73    4.43
  -4  -4   0   72.39    4.43
   4  -4   0   72.47    4.44
  -4  -4   0   71.43    4.43
   5   4   0    2.07    0.26
  -5   4   0    1.95    0.23
   5   4   0    1.90    0.28
  -5   4   0    1.86    0.30
  -5   4   0    1.68    0.30
  -5  -4   0    2.33    0.23
   5  -4   0    2.12    0.24
  -5  -4   0    1.83    0.29
  -5  -4   0    2.40    0.27
  -5  -4   0    2.08    0.29
   5  -4   0    1.96    0.29
   5  -4   0    2.47    0.44
  -6   4   0    6.55    0.56
   6   4   0    6.74    0.55
  -6  -4   0    7.23    0.53
  -6  -4   0    7.15    0.65
   6  -4   0    8.94    0.56
   6  -4   0    7.44    0.62
  -6  -4   0    6.87    0.63
  -7   4   0    0.35    0.25
  -7   4   0   -0.38    0.40
  -7   4   0   -0.19    0.41
   7   4   0    0.25    0.29
   7   4   0    0.70    0.33
   7  -4   0   -0.13    0.35
  -7  -4   0    0.39    0.41
  -7  -4   0    0.41    0.26
  -7  -4   0   -0.39    0.38
   7  -4   0    0.23    0.27
   8   4   0    2.07    0.50
  -8   4   0    3.32    0.37
  -8   4   0    3.10    0.59
  -8   4   0    2.67    0.56
   8   4   0    2.11    0.39
   8  -4   0    3.21    0.41
   8  -4   0    3.19    0.38
  -8  -4   0    3.02    0.35
  -8  -4   0    1.94    0.54
   8  -4   0    2.63    0.50
  -9   4   0    0.67    0.36
   9   4   0    0.39    0.42
   9   4   0   -0.18    0.46
   9  -4   0    0.32    0.43
  -9  -4   0    0.33    0.40
   9  -4   0    0.18    0.46
   9  -4   0   -0.21    0.55
  -9  -4   0   -0.72    0.63
 -10   4   0    1.01    0.38
  10   4   0    0.89    0.57
  10   4   0   -0.79    0.59
  10   4   0    0.62    0.57
  10  -4   0    0.47    0.63
  10  -4   0    1.36    0.62
 -10  -4   0    1.20    0.41
 -10  -4   0   -0.11    0.93
  10  -4   0    0.03    0.66
 -11   4   0    0.77    0.44
  11   4   0    1.16    0.74
  11  -4   0   -1.01    0.74
 -11  -4   0    0.91    0.44
   0   5   0    0.04    0.05
   0   5   0    0.04    0.05
   0   5   0    0.00    0.08
   0  -5   0    0.04    0.08
   0  -5   0    0.07    0.05
   0  -5   0   -0.04    0.06
   1   5   0    1.61    0.14
   1   5   0    1.62    0.14
   1   5   0    1.89    0.14
  -1   5   0    1.76    0.12
  -1   5   0    1.69    0.15
  -1   5   0    1.53    0.12
   1   5   0    1.51    0.14
  -1   5   0    1.80    0.16
  -1   5   0    1.88    0.14
  -1  -5   0    1.59    0.13
  -1  -5   0    1.79    0.15
  -1  -5   0    1.73    0.14
  -1  -5   0    1.67    0.14
   1  -5   0    1.71    0.13
   1  -5   0    1.89    0.17
   1  -5   0    1.64    0.12
  -1  -5   0    1.67    0.15
  -2   5   0   28.28    1.74
   2   5   0   27.69    1.74
  -2   5   0   29.81    1.75
  -2   5   0   29.64    1.75
   2   5   0   29.72    1.75
  -2   5   0   28.11    1.75
   2   5   0   29.49    1.75
  -2  -5   0   29.84    1.75
   2  -5   0   28.84    1.76
  -2  -5   0   29.61    1.75
  -2  -5   0   28.09    1.74
   2  -5   0   28.76    1.75
   2  -5   0   26.68    1.74
  -2  -5   0   26.70    1.74
  -2  -5   0   28.88    1.74
  -3   5   0   41.43    2.60
   3   5   0   41.77    2.61
   3   5   0   38.56    2.60
  -3   5   0   45.00    2.61
  -3   5   0   42.68    2.61
  -3   5   0   43.25    2.62
   3   5   0   43.30    2.61
   3  -5   0   43.54    2.60
   3  -5   0   42.98    2.62
  -3  -5   0   44.05    2.62
  -3  -5   0   42.22    2.61
   3  -5   0   44.54    2.61
  -3  -5   0   43.81    2.60
  -3  -5   0   43.39    2.61
   4   5   0   22.57    1.45
  -4   5   0   23.48    1.44
  -4   5   0   23.17    1.47
   4   5   0   22.59    1.46
  -4   5   0   24.26    1.46
  -4  -5   0   24.70    1.46
   4  -5   0   24.21    1.46
  -4  -5   0   23.43    1.46
   4  -5   0   24.04    1.44
  -4  -5   0   23.22    1.45
  -4  -5   0   22.47    1.44
  -5   5   0    8.74    0.63
  -5   5   0    8.01    0.59
   5   5   0    8.44    0.61
  -5   5   0    9.41    0.57
  -5   5   0    8.72    0.64
   5   5   0    8.80    0.60
   5  -5   0    8.32    0.66
  -5  -5   0    8.06    0.59
  -5  -5   0    8.33    0.57
  -5  -5   0    8.05    0.63
   5  -5   0    8.06    0.57
   5  -5   0    8.28    0.61
  -5  -5   0    8.23    0.62
   6   5   0   11.26    0.82
  -6   5   0   11.40    0.85
   6   5   0   12.22    0.79
  -6   5   0   10.13    0.80
  -6   5   0   12.80    0.78
  -6  -5   0   11.70    0.77
   6  -5   0   10.95    0.84
   6  -5   0   11.46    0.77
  -6  -5   0   11.84    0.81
  -6  -5   0   11.99    0.84
  -6  -5   0   11.64    0.84
  -7   5   0    0.10    0.39
   7   5   0    0.17    0.36
  -7   5   0    0.63    0.25
  -7   5   0    0.15    0.40
   7  -5   0    0.39    0.28
   7  -5   0    0.47    0.25
  -7  -5   0    0.62    0.38
  -7  -5   0    0.48    0.24
   7  -5   0    0.30    0.36
  -8   5   0    0.69    0.28
   8   5   0    0.41    0.34
  -8   5   0   -0.07    0.53
  -8   5   0    0.82    0.56
   8   5   0    0.51    0.45
   8  -5   0    1.10    0.36
  -8  -5   0    0.82    0.27
   8  -5   0    1.14    0.35
  -8  -5   0    1.18    0.51
   8  -5   0    0.59    0.45
  -8  -5   0    0.34    0.49
   9   5   0    0.04    0.37
  -9   5   0    0.32    0.32
   9   5   0    0.21    0.47
  -9  -5   0    0.15    0.63
   9  -5   0   -0.06    0.43
   9  -5   0    0.34    0.56
   9  -5   0    0.23    0.45
  -9  -5   0    0.50    0.35
  10   5   0    0.17    0.56
  10   5   0   -0.34    0.59
 -10   5   0    0.04    0.42
  10  -5   0   -0.11    0.61
  10  -5   0    0.03    0.73
  10  -5   0    0.58    0.55
 -10  -5   0    0.62    0.44
 -10  -5   0    0.54    0.94
  11   5   0   -0.23    0.72
 -11   5   0    0.05    0.45
 -11  -5   0    0.36    0.55
  11  -5   0   -1.14    0.72
   0   6   0   10.12    0.63
   0   6   0    9.74    0.62
   0   6   0    9.80    0.62
   0  -6   0   10.29    0.63
   0  -6   0   10.39    0.62
   0  -6   0   10.22    0.62
  -1   6   0   24.55    1.68
   1   6   0   27.25    1.69
   1   6   0   27.87    1.69
  -1   6   0   26.97    1.69
   1   6   0   27.16    1.69
  -1   6   0   26.77    1.69
   1   6   0   26.54    1.69
  -1   6   0   28.55    1.69
  -1   6   0   27.13    1.68
  -1  -6   0   28.01    1.68
   1  -6   0   27.33    1.68
  -1  -6   0   29.69    1.69
  -1  -6   0   29.11    1.69
  -1  -6   0   29.00    1.69
   1  -6   0   29.11    1.68
   1  -6   0   29.32    1.70
   1  -6   0   28.11    1.69
  -2   6   0   14.93    0.89
  -2   6   0   15.20    0.90
   2   6   0   13.45    0.88
  -2   6   0   14.27    0.88
   2   6   0   15.02    0.89
   2   6   0   14.14    0.89
  -2   6   0   14.30    0.90
  -2   6   0   14.55    0.88
  -2  -6   0   14.13    0.88
   2  -6   0   14.29    0.91
  -2  -6   0   14.74    0.89
  -2  -6   0   14.74    0.90
   2  -6   0   13.17    0.87
   2  -6   0   14.44    0.89
   2  -6   0   13.33    0.88
  -2  -6   0   13.67    0.88
  -2  -6   0   14.76    0.88
  -3   6   0   22.99    1.41
   3   6   0   22.38    1.42
  -3   6   0   24.48    1.43
   3   6   0   24.43    1.42
  -3   6   0   22.97    1.43
   3   6   0   22.06    1.40
  -3   6   0   23.92    1.42
   3  -6   0   23.86    1.42
  -3  -6   0   23.96    1.42
  -3  -6   0   19.46    1.41
  -3  -6   0   23.93    1.41
  -3  -6   0   22.93    1.42
   3  -6   0   21.78    1.41
  -3  -6   0   24.30    1.43
   3  -6   0   23.14    1.44
  -4   6   0    3.74    0.30
  -4   6   0    3.77    0.32
   4   6   0    3.45    0.31
   4   6   0    3.82    0.31
  -4   6   0    3.22    0.33
  -4   6   0    3.55    0.32
   4  -6   0    3.61    0.32
  -4  -6   0    3.76    0.31
  -4  -6   0    3.94    0.33
   4  -6   0    3.89    0.35
   4  -6   0    3.35    0.28
  -4  -6   0    3.68    0.33
  -4  -6   0    3.57    0.29
  -5   6   0    8.80    0.62
  -5   6   0   10.15    0.67
   5   6   0    9.36    0.64
  -5   6   0    9.59    0.60
  -5   6   0    9.82    0.66
   5   6   0    9.39    0.62
  -5  -6   0    8.08    0.61
   5  -6   0    8.71    0.65
  -5  -6   0    8.51    0.65
   5  -6   0    8.20    0.68
  -5  -6   0    7.80    0.65
  -5  -6   0    8.20    0.60
   5  -6   0    8.27    0.58
  -6   6   0   10.87    0.81
   6   6   0   10.66    0.76
  -6   6   0   12.63    0.73
  -6   6   0    8.88    0.84
   6   6   0   11.11    0.78
  -6   6   0   10.28    0.75
  -6  -6   0    9.81    0.79
   6  -6   0   10.55    0.72
   6  -6   0   10.90    0.79
  -6  -6   0   10.09    0.72
  -6  -6   0   10.86    0.75
  -6  -6   0   11.05    0.79
   7   6   0    1.44    0.33
   7   6   0    1.75    0.36
  -7   6   0    1.53    0.45
  -7   6   0    2.17    0.29
  -7   6   0    1.69    0.45
   7  -6   0    1.93    0.30
  -7  -6   0    2.24    0.41
   7  -6   0    2.40    0.32
   7  -6   0    1.88    0.39
  -7  -6   0    1.81    0.41
  -7  -6   0    1.71    0.29
   8   6   0    0.25    0.39
  -8   6   0    0.29    0.52
  -8   6   0    0.79    0.28
  -8   6   0   -0.42    0.59
   8   6   0    0.73    0.34
   8  -6   0    1.31    0.45
   8  -6   0    0.45    0.35
  -8  -6   0    0.79    0.30
   8  -6   0    0.77    0.36
  -8  -6   0    0.72    0.48
   9   6   0   -0.29    0.43
  -9   6   0    0.21    0.41
   9   6   0    0.24    0.54
  -9  -6   0    0.69    0.65
   9  -6   0    0.56    0.46
   9  -6   0    0.36    0.44
  -9  -6   0    0.48    0.34
   9  -6   0    0.96    0.59
 -10   6   0    0.16    0.38
  10   6   0   -0.11    0.60
  10   6   0   -0.05    0.45
  10  -6   0    0.76    0.76
  10  -6   0    0.68    0.63
 -10  -6   0   -1.23    0.90
  10  -6   0   -0.50    0.54
 -10  -6   0    0.27    0.43
 -11   6   0    0.32    0.51
  11   6   0    1.67    0.74
 -11  -6   0    0.54    0.48
  11  -6   0   -0.08    0.66
   0   7   0    0.04    0.07
   0   7   0    0.15    0.08
   0   7   0    0.17    0.12
   0  -7   0    0.01    0.07
   0  -7   0    0.05    0.09
   0  -7   0    0.15    0.12
   1   7   0    5.17    0.35
   1   7   0    5.14    0.35
  -1   7   0    4.75    0.34
   1   7   0    5.54    0.35
  -1   7   0    4.91    0.35
  -1   7   0    5.28    0.38
  -1   7   0    5.38    0.37
   1  -7   0    5.27    0.34
   1  -7   0    5.54    0.35
   1  -7   0    6.15    0.40
  -1  -7   0    5.86    0.36
  -1  -7   0    5.86    0.35
  -1  -7   0    5.30    0.34
   1  -7   0    6.06    0.35
  -2   7   0   21.16    1.27
   2   7   0   20.51    1.27
  -2   7   0   21.25    1.27
  -2   7   0   19.35    1.26
  -2   7   0   19.26    1.29
   2   7   0   19.79    1.27
   2   7   0   20.59    1.27
  -2   7   0   20.20    1.28
  -2  -7   0   20.69    1.27
  -2  -7   0   21.21    1.27
   2  -7   0   20.84    1.27
  -2  -7   0   21.78    1.27
  -2  -7   0   21.45    1.27
  -2  -7   0   21.71    1.28
   2  -7   0   20.11    1.26
   2  -7   0   21.92    1.30
  -3   7   0   81.47    4.74
  -3   7   0   84.10    4.74
   3   7   0   82.49    4.74
   3   7   0   79.20    4.73
  -3   7   0   77.00    4.73
   3  -7   0   78.62    4.75
  -3  -7   0   81.43    4.74
  -3  -7   0   68.21    4.73
  -3  -7   0   76.60    4.73
  -3  -7   0   75.94    4.73
   3  -7   0   74.44    4.73
   3  -7   0   80.10    4.74
  -3  -7   0   78.65    4.74
   3  -7   0   76.09    4.73
  -4   7   0    9.46    0.67
  -4   7   0   10.55    0.68
   4   7   0   10.34    0.66
  -4   7   0   10.31    0.64
   4   7   0   10.25    0.68
  -4   7   0    9.88    0.68
   4  -7   0    9.62    0.65
  -4  -7   0   11.01    0.65
  -4  -7   0    9.89    0.68
   4  -7   0    9.89    0.67
   4  -7   0    9.46    0.64
   4  -7   0    9.61    0.70
  -4  -7   0   10.62    0.67
  -4  -7   0    9.90    0.66
  -5   7   0    4.64    0.35
  -5   7   0    4.39    0.40
   5   7   0    3.67    0.37
  -5   7   0    4.44    0.39
  -5   7   0    3.88    0.40
   5   7   0    3.94    0.36
  -5  -7   0    3.86    0.36
  -5  -7   0    3.58    0.39
   5  -7   0    4.09    0.36
  -5  -7   0    4.81    0.34
   5  -7   0    4.02    0.33
   5  -7   0    4.52    0.43
   5  -7   0    3.82    0.39
  -5  -7   0    4.18    0.39
  -6   7   0    5.66    0.52
   6   7   0    5.07    0.46
  -6   7   0    5.50    0.52
  -6   7   0    4.93    0.50
   6   7   0    5.21    0.51
  -6  -7   0    6.90    0.56
  -6  -7   0    5.83    0.50
  -6  -7   0    6.53    0.46
  -6  -7   0    5.53    0.51
   6  -7   0    5.53    0.50
   6  -7   0    5.67    0.46
   6  -7   0    5.88    0.46
   7   7   0    0.41    0.29
  -7   7   0   -0.33    0.42
  -7   7   0   -0.11    0.42
  -7   7   0    0.92    0.26
   7   7   0    0.31    0.36
   7  -7   0    0.73    0.36
  -7  -7   0   -0.20    0.37
  -7  -7   0    1.00    0.26
  -7  -7   0    0.77    0.38
   7  -7   0    1.01    0.28
   7  -7   0    1.00    0.29
   8   7   0    0.92    0.47
  -8   7   0    0.90    0.59
   8   7   0    0.89    0.35
  -8   7   0    0.88    0.29
   8  -7   0    0.82    0.47
  -8  -7   0    0.19    0.53
   8  -7   0    1.12    0.34
  -8  -7   0    0.67    0.50
   8  -7   0    1.18    0.36
  -8  -7   0    1.15    0.30
   9   7   0    0.40    0.47
  -9   7   0    0.39    0.34
   9   7   0    0.18    0.56
  -9   7   0    0.56    0.77
  -9  -7   0   -0.81    0.65
   9  -7   0   -0.06    0.56
  -9  -7   0    0.91    0.34
   9  -7   0    0.84    0.47
   9  -7   0    0.93    0.45
  10   7   0   -0.37    0.52
  10   7   0   -0.13    0.60
 -10   7   0    0.03    0.53
  10  -7   0   -0.40    0.65
  10  -7   0    0.25    0.72
  10  -7   0   -0.33    0.49
 -10  -7   0   -0.63    0.90
 -10  -7   0   -0.36    0.41
  11   7   0    0.97    0.73
 -11   7   0    0.39    0.57
 -11  -7   0    0.16    0.47
  11  -7   0   -0.22    0.74
   0   8   0   16.82    1.09
   0   8   0   16.70    1.08
   0   8   0   17.19    1.09
   0  -8   0   18.79    1.08
   0  -8   0   17.94    1.08
   0  -8   0   18.83    1.10
  -1   8   0   18.34    1.13
  -1   8   0   19.08    1.12
   1   8   0   18.12    1.11
  -1   8   0   17.01    1.11
   1   8   0   17.66    1.12
   1   8   0   18.42    1.11
   1   8   0   18.45    1.11
  -1   8   0   18.05    1.11
  -1  -8   0   18.46    1.12
  -1  -8   0   17.82    1.11
  -1  -8   0   19.33    1.13
   1  -8   0   16.84    1.10
   1  -8   0   18.64    1.11
  -1  -8   0   17.69    1.11
   1  -8   0   19.05    1.14
   1  -8   0   17.84    1.11
  -2   8   0    8.43    0.54
   2   8   0    8.22    0.55
   2   8   0    8.27    0.55
  -2   8   0    8.45    0.59
  -2   8   0    8.01    0.53
  -2   8   0    8.23    0.56
   2   8   0    8.56    0.55
   2   8   0    7.57    0.54
  -2   8   0    8.36    0.53
   2  -8   0    8.05    0.66
  -2  -8   0    8.69    0.55
  -2  -8   0    8.77    0.55
   2  -8   0    8.54    0.54
  -2  -8   0    9.08    0.54
   2  -8   0    8.44    0.53
  -2  -8   0    9.00    0.55
   2  -8   0    8.69    0.54
  -2  -8   0    8.28    0.54
  -3   8   0   80.98    5.32
  -3   8   0   82.41    5.34
   3   8   0   87.29    5.33
   3   8   0   86.39    5.32
   3   8   0   88.77    5.33
  -3   8   0   90.59    5.33
  -3   8   0   80.46    5.33
   3  -8   0   88.87    5.32
  -3  -8   0   90.66    5.34
  -3  -8   0   96.16    5.33
   3  -8   0   87.30    5.33
  -3  -8   0   90.97    5.33
  -3  -8   0   84.75    5.33
   3  -8   0   90.62    5.33
   3  -8   0   92.60    5.35
  -3  -8   0   89.23    5.33
   4   8   0   23.03    1.33
   4   8   0   21.95    1.33
  -4   8   0   21.40    1.31
  -4   8   0   20.41    1.33
  -4   8   0   22.71    1.34
  -4   8   0   21.02    1.34
  -4  -8   0   20.88    1.34
   4  -8   0   20.07    1.32
  -4  -8   0   21.26    1.32
   4  -8   0   21.18    1.36
  -4  -8   0   20.96    1.32
   4  -8   0   20.64    1.31
   4  -8   0   21.42    1.34
  -4  -8   0   22.15    1.33
   5   8   0    0.52    0.24
  -5   8   0    0.11    0.27
  -5   8   0    0.98    0.29
   5   8   0    1.06    0.24
  -5   8   0    0.81    0.29
  -5   8   0    0.89    0.20
   5  -8   0    1.10    0.35
   5  -8   0    0.62    0.26
  -5  -8   0    0.76    0.22
   5  -8   0    0.72    0.21
  -5  -8   0    0.41    0.25
  -5  -8   0    0.35    0.25
   5  -8   0    0.76    0.18
  -5  -8   0    0.98    0.27
  -6   8   0    6.87    0.60
  -6   8   0    6.62    0.62
  -6   8   0    8.32    0.55
   6   8   0    7.03    0.57
   6   8   0    8.12    0.60
  -6   8   0    7.09    0.61
   6  -8   0    7.78    0.75
   6  -8   0    7.78    0.55
   6  -8   0    7.18    0.63
  -6  -8   0    7.71    0.60
  -6  -8   0    7.21    0.63
  -6  -8   0    7.18    0.56
   6  -8   0    7.96    0.55
  -6  -8   0    6.85    0.63
  -7   8   0    2.99    0.49
  -7   8   0    3.35    0.32
   7   8   0    3.31    0.38
   7   8   0    2.75    0.41
  -7   8   0    3.25    0.52
  -7  -8   0    3.19    0.36
   7  -8   0    2.99    0.45
  -7  -8   0    3.37    0.45
  -7  -8   0    3.06    0.47
   7  -8   0    3.44    0.38
   8   8   0    5.03    0.53
   8   8   0    4.07    0.58
  -8   8   0    4.47    0.43
  -8   8   0    5.03    0.70
   8  -8   0    5.28    0.48
   8  -8   0    4.60    0.60
  -8  -8   0    5.36    0.48
   8  -8   0    5.03    0.54
  -8  -8   0    4.02    0.62
  -9   8   0    0.15    0.35
  -9   8   0    1.33    0.79
   9   8   0    0.49    0.40
   9   8   0    0.35    0.58
   9  -8   0    0.72    0.45
   9  -8   0    1.12    0.62
   9  -8   0    0.67    0.41
  -9  -8   0    0.29    0.38
  -9  -8   0    0.07    0.65
 -10   8   0    0.26    0.38
  10   8   0    1.22    0.77
  10   8   0   -0.38    0.52
 -10  -8   0   -0.06    0.48
  10  -8   0   -0.97    0.75
  10  -8   0    0.66    0.58
 -10  -8   0   -0.95    0.89
  11   8   0    0.98    0.62
 -11   8   0   -0.18    0.48
  11  -8   0    0.18    0.77
 -11  -8   0    0.18    0.58
   0   9   0    0.04    0.19
   0   9   0    0.20    0.12
   0   9   0   -0.12    0.10
   0  -9   0    0.48    0.20
   0  -9   0   -0.01    0.11
   0  -9   0    0.09    0.12
   1   9   0   59.10    3.63
  -1   9   0   55.34    3.62
   1   9   0   59.12    3.63
   1   9   0   60.42    3.63
  -1   9   0   61.96    3.63
  -1   9   0   56.77    3.63
  -1   9   0   56.55    3.62
   1  -9   0   58.59    3.62
  -1  -9   0   63.25    3.64
   1  -9   0   60.74    3.62
  -1  -9   0   58.72    3.62
  -1  -9   0   62.10    3.63
   1  -9   0   60.63    3.63
   1  -9   0   62.01    3.65
  -1  -9   0   62.88    3.63
  -2   9   0    6.72    0.40
   2   9   0    6.08    0.41
  -2   9   0    6.49    0.41
   2   9   0    6.46    0.43
   2   9   0    5.99    0.48
  -2   9   0    6.69    0.44
   2   9   0    6.29    0.42
  -2   9   0    7.13    0.45
  -2   9   0    6.66    0.42
  -2  -9   0    6.00    0.43
  -2  -9   0    5.12    0.41
   2  -9   0    5.71    0.49
  -2  -9   0    6.00    0.44
   2  -9   0    5.63    0.41
   2  -9   0    5.91    0.42
   3   9   0   12.38    0.81
  -3   9   0   14.53    0.83
   3   9   0   12.81    0.82
   3   9   0   13.44    0.82
   3   9   0   13.16    0.80
  -3   9   0   12.61    0.81
  -3   9   0   12.07    0.82
  -3   9   0   13.81    0.80
  -3  -9   0   11.71    0.81
  -3  -9   0   12.02    0.81
  -3  -9   0   13.64    0.80
   3  -9   0   13.55    0.85
   3  -9   0   12.36    0.82
  -3  -9   0   12.77    0.83
   3  -9   0   11.86    0.79
   3  -9   0   12.62    0.81
  -3  -9   0   13.07    0.82
  -4   9   0    9.96    0.68
   4   9   0    9.69    0.67
   4   9   0   10.46    0.66
  -4   9   0   10.22    0.63
  -4   9   0    9.54    0.67
   4   9   0    8.45    0.62
  -4   9   0   10.00    0.66
  -4  -9   0    9.90    0.67
   4  -9   0   10.02    0.67
   4  -9   0   10.00    0.71
   4  -9   0   10.34    0.64
  -4  -9   0    9.90    0.67
   4  -9   0    9.62    0.63
  -4  -9   0   10.09    0.65
  -4  -9   0    9.59    0.64
  -5   9   0    0.31    0.28
   5   9   0    0.61    0.25
  -5   9   0    0.07    0.27
  -5   9   0    0.54    0.28
  -5   9   0    0.35    0.19
   5   9   0    0.44    0.25
   5  -9   0    0.52    0.18
   5  -9   0    0.45    0.35
  -5  -9   0    0.42    0.26
  -5  -9   0    0.62    0.21
   5  -9   0    0.91    0.26
   5  -9   0    0.63    0.21
  -5  -9   0    0.16    0.25
  -5  -9   0    0.66    0.27
  -6   9   0    7.74    0.73
  -6   9   0    8.11    0.74
  -6   9   0    8.92    0.70
  -6   9   0    9.93    0.63
   6   9   0    8.75    0.68
   6   9   0    8.32    0.66
  -6  -9   0    8.86    0.71
   6  -9   0    9.21    0.63
  -6  -9   0    8.80    0.63
   6  -9   0    8.76    0.72
  -6  -9   0    9.35    0.67
   6  -9   0    9.96    0.64
  -6  -9   0    8.86    0.72
   6  -9   0    9.77    0.84
  -7   9   0    3.79    0.55
  -7   9   0    4.89    0.43
  -7   9   0    5.22    0.51
   7   9   0    4.03    0.44
  -7   9   0    3.73    0.52
   7   9   0    3.01    0.48
   7  -9   0    4.10    0.39
  -7  -9   0    4.28    0.48
  -7  -9   0    2.89    0.48
   7  -9   0    3.41    0.49
  -7  -9   0    4.26    0.40
   8   9   0    1.22    0.43
   8   9   0    1.96    0.38
  -8   9   0    2.06    0.66
  -8   9   0    2.52    0.33
  -8  -9   0    2.08    0.58
  -8  -9   0    1.31    0.51
  -8  -9   0    2.65    0.35
   8  -9   0    1.88    0.53
   8  -9   0    2.99    0.41
  -9   9   0    0.48    0.83
   9   9   0   -0.17    0.47
  -9   9   0    0.15    0.32
   9   9   0    0.32    0.44
  -9  -9   0   -0.67    0.63
   9  -9   0    0.78    0.47
   9  -9   0    0.37    0.46
  -9  -9   0    0.07    0.36
   9  -9   0    0.24    0.58
  10   9   0    0.75    0.56
 -10   9   0   -0.02    0.38
  10   9   0    0.24    0.75
  10  -9   0   -0.06    0.56
 -10  -9   0    0.67    0.92
  10  -9   0    0.17    0.78
 -10  -9   0    0.60    0.41
  11   9   0    0.76    0.70
  11  -9   0    0.27    0.79
 -11  -9   0    0.63    0.47
   0  10   0   63.27    4.05
   0  10   0   67.01    4.05
   0  10   0   65.11    4.04
   0 -10   0   68.65    4.05
   0 -10   0   70.02    4.07
   0 -10   0   66.91    4.05
  -1  10   0   22.88    1.52
   1  10   0   24.43    1.53
  -1  10   0   22.21    1.55
   1  10   0   22.76    1.53
  -1  10   0   24.84    1.54
   1  10   0   24.95    1.53
  -1  10   0   22.43    1.52
   1 -10   0   25.60    1.52
  -1 -10   0   27.03    1.53
   1 -10   0   25.33    1.52
  -1 -10   0   25.78    1.52
  -1 -10   0   26.37    1.55
   1 -10   0   27.01    1.56
   1 -10   0   26.74    1.53
  -1 -10   0   26.83    1.53
  -2  10   0   11.64    0.75
   2  10   0   12.68    0.74
  -2  10   0   13.02    0.76
  -2  10   0   12.44    0.73
   2  10   0   12.55    0.74
   2  10   0   12.98    0.74
  -2  10   0   12.87    0.75
  -2  10   0   12.29    0.73
   2  10   0   12.24    0.74
  -2 -10   0   11.31    0.76
  -2 -10   0   10.16    0.74
   2 -10   0   10.07    0.72
   2 -10   0   10.92    0.78
   2 -10   0   10.37    0.75
   2 -10   0   10.82    0.73
  -2 -10   0   11.23    0.75
  -2 -10   0   11.58    0.73
   3  10   0   67.54    3.99
  -3  10   0   62.06    3.98
  -3  10   0   61.40    3.99
   3  10   0   63.23    3.99
  -3  10   0   65.07    4.00
   3  10   0   63.01    3.98
   3  10   0   65.62    3.99
  -3  10   0   66.10    3.99
  -3 -10   0   64.29    3.98
   3 -10   0   68.14    3.98
  -3 -10   0   70.68    3.99
  -3 -10   0   67.06    3.99
  -3 -10   0   67.49    4.00
  -3 -10   0   63.94    3.99
   3 -10   0   70.11    4.01
   3 -10   0   65.18    3.99
   3 -10   0   66.64    3.99
   4  10   0    4.36    0.35
  -4  10   0    4.44    0.35
  -4  10   0    4.29    0.32
   4  10   0    3.51    0.30
   4  10   0    4.16    0.36
   4  10   0    4.72    0.34
  -4  10   0    4.04    0.36
  -4  10   0    4.22    0.39
  -4 -10   0    4.05    0.33
  -4 -10   0    3.75    0.36
   4 -10   0    4.07    0.32
  -4 -10   0    3.95    0.34
   4 -10   0    4.38    0.41
  -4 -10   0    3.87    0.34
   4 -10   0    3.83    0.35
   4 -10   0    3.46    0.30
   5  10   0    2.99    0.36
   5  10   0    3.27    0.34
  -5  10   0    3.07    0.28
   5  10   0    2.88    0.35
  -5  10   0    3.81    0.39
  -5  10   0    3.00    0.36
  -5  10   0    3.15    0.36
  -5 -10   0    2.72    0.42
  -5 -10   0    3.30    0.36
   5 -10   0    3.19    0.28
   5 -10   0    3.19    0.43
   5 -10   0    2.95    0.35
  -5 -10   0    3.11    0.30
  -5 -10   0    2.47    0.34
   5 -10   0    3.37    0.30
  -6  10   0    1.35    0.38
  -6  10   0    1.99    0.39
   6  10   0    1.25    0.35
   6  10   0    1.25    0.30
  -6  10   0    1.08    0.36
  -6  10   0    2.05    0.26
   6  10   0    1.85    0.32
  -6 -10   0    1.24    0.26
   6 -10   0    2.43    0.51
   6 -10   0    1.28    0.34
   6 -10   0    2.24    0.29
  -6 -10   0    1.37    0.35
  -6 -10   0    1.63    0.35
  -6 -10   0    1.58    0.33
   7  10   0    5.64    0.57
   7  10   0    5.94    0.54
   7  10   0    6.36    0.61
  -7  10   0    6.29    0.50
  -7  10   0    6.56    0.64
  -7  10   0    6.56    0.62
   7 -10   0    4.84    0.59
  -7 -10   0    5.43    0.59
   7 -10   0    6.97    0.54
  -7 -10   0    6.31    0.60
  -7 -10   0    7.38    0.57
  -7 -10   0    6.24    0.49
   7 -10   0    6.54    0.50
  -8  10   0    4.58    0.73
   8  10   0    3.46    0.61
  -8  10   0    6.68    0.55
   8  10   0    4.92    0.54
  -8 -10   0    5.55    0.48
  -8 -10   0    4.39    0.64
   8 -10   0    5.55    0.50
   8 -10   0    4.57    0.61
  -9  10   0   -1.12    0.80
  -9  10   0    0.52    0.34
   9  10   0    0.22    0.57
   9  10   0    0.32    0.41
  -9 -10   0    0.43    0.34
   9 -10   0    1.49    0.66
   9 -10   0    0.68    0.39
   9 -10   0    0.52    0.65
  -9 -10   0    0.38    0.67
  10  10   0    0.31    0.49
 -10  10   0   -0.17    0.54
  10 -10   0    0.16    0.51
 -10 -10   0    0.32    0.46
  10 -10   0    0.27    0.86
 -10 -10   0    1.92    0.90
  11  10   0    0.76    0.70
 -11  10   0    0.28    0.50
 -11 -10   0    0.10    0.60
  11 -10   0   -0.16    0.82
   0  11   0    2.02    5.21
   0 -11   0    2.31    5.56
   1  11   0    7.90    0.53
  -1  11   0    7.55    0.48
  -1  11   0    7.87    0.54
  -1  11   0    8.33    0.52
   1  11   0    6.61    0.52
  -1  11   0    6.91    0.50
   1  11   0    7.58    0.50
   1 -11   0    7.80    0.50
   1 -11   0    7.36    0.50
  -1 -11   0    7.10    0.48
  -1 -11   0    8.42    0.55
   1 -11   0    8.03    0.48
   1 -11   0    8.47    0.57
  -1 -11   0    8.03    0.51
  -2  11   0   20.84    1.25
  -2  11   0   20.47    1.23
   2  11   0   20.39    1.23
   2  11   0   20.17    1.23
   2  11   0   21.36    1.24
   2  11   0   20.88    1.23
  -2  11   0   21.72    1.25
  -2  11   0   20.81    1.24
  -2 -11   0   20.05    1.24
   2 -11   0   18.79    1.23
   2 -11   0   17.77    1.22
  -2 -11   0   20.19    1.23
   2 -11   0   18.87    1.24
   2 -11   0   19.72    1.27
  -2 -11   0   19.65    1.23
  -2 -11   0   18.94    1.25
   3  11   0   21.63    1.28
  -3  11   0   20.86    1.28
  -3  11   0   20.84    1.27
   3  11   0   22.53    1.28
  -3  11   0   21.01    1.30
  -3  11   0   21.11    1.30
   3  11   0   21.29    1.27
   3  11   0   20.74    1.28
  -3 -11   0   20.37    1.29
   3 -11   0   19.64    1.27
  -3 -11   0   18.73    1.29
   3 -11   0   18.89    1.28
  -3 -11   0   19.92    1.27
   3 -11   0   21.43    1.27
  -3 -11   0   20.80    1.28
   3 -11   0   21.17    1.32
  -3 -11   0   20.90    1.28
   4  11   0    5.61    0.45
   4  11   0    5.75    0.46
  -4  11   0    5.79    0.46
  -4  11   0    5.54    0.48
   4  11   0    5.99    0.45
   4  11   0    5.38    0.41
  -4  11   0    5.23    0.49
  -4  11   0    5.88    0.41
   4 -11   0    5.88    0.40
   4 -11   0    6.30    0.47
  -4 -11   0    5.85    0.47
  -4 -11   0    5.93    0.42
   4 -11   0    5.96    0.43
  -4 -11   0    6.40    0.45
   4 -11   0    5.98    0.54
  -4 -11   0    6.48    0.46
  -5  11   0    4.82    0.38
   5  11   0    5.15    0.41
  -5  11   0    4.08    0.43
   5  11   0    4.54    0.42
   5  11   0    4.38    0.41
  -5  11   0    4.77    0.47
   5 -11   0    4.37    0.50
  -5 -11   0    4.58    0.42
   5 -11   0    4.51    0.37
   5 -11   0    4.72    0.40
  -5 -11   0    4.85    0.41
  -5 -11   0    5.13    0.40
   5 -11   0    4.47    0.43
  -5 -11   0    4.12    0.44
   6  11   0    2.22    0.41
   6  11   0    1.79    0.33
  -6  11   0    1.41    0.39
  -6  11   0    3.35    0.43
  -6  11   0    2.34    0.28
   6  11   0    2.14    0.37
  -6  11   0    2.19    0.41
  -6 -11   0    2.43    0.31
  -6 -11   0    2.17    0.42
   6 -11   0    2.56    0.29
   6 -11   0    3.02    0.51
   6 -11   0    2.45    0.31
  -6 -11   0    2.47    0.37
  -6 -11   0    1.60    0.39
   6 -11   0    2.23    0.38
   7  11   0    1.00    0.40
  -7  11   0    0.98    0.43
  -7  11   0    1.82    0.43
  -7  11   0    1.11    0.26
   7  11   0    0.43    0.31
   7  11   0    0.78    0.34
  -7 -11   0    1.29    0.38
  -7 -11   0   -0.08    0.41
  -7 -11   0    0.47    0.38
   7 -11   0    0.00    0.37
   7 -11   0    1.36    0.33
   7 -11   0    2.05    0.35
  -7 -11   0    0.54    0.26
  -8  11   0    1.29    0.66
   8  11   0    1.87    0.44
   8  11   0    1.28    0.44
  -8  11   0    2.45    0.33
   8 -11   0    2.86    0.46
  -8 -11   0    1.29    0.53
   8 -11   0    2.07    0.54
  -8 -11   0    2.62    0.60
   8 -11   0    1.99    0.35
  -8 -11   0    2.08    0.36
  -9  11   0   -0.87    0.80
   9  11   0    0.05    0.42
  -9  11   0    0.24    0.34
   9  11   0   -0.32    0.64
   9 -11   0    0.57    0.65
  -9 -11   0   -0.61    0.65
   9 -11   0   -0.34    0.46
  -9 -11   0    0.47    0.40
 -10  11   0   -0.29    0.43
  10  11   0    0.03    0.51
 -10 -11   0   -0.32    0.95
 -10 -11   0    0.38    0.43
  10 -11   0    1.19    0.61
 -11  11   0    0.03    0.55
  11  11   0    0.03    0.66
 -11 -11   0    0.18    0.55
  11 -11   0   -1.59    0.72
   0  12   0 1000.00   59.65
   0 -12   0  974.99   59.65
  -1  12   0  103.51    6.27
  -1  12   0  111.06    6.27
   1  12   0  106.29    6.26
  -1  12   0  102.58    6.26
  -1  12   0  101.47    6.26
   1  12   0  107.62    6.27
   1 -12   0  103.22    6.26
  -1 -12   0  100.77    6.28
   1 -12   0  105.31    6.28
  -1 -12   0   95.27    6.26
  -1 -12   0  102.97    6.26
   1 -12   0  103.18    6.26
   1 -12   0  102.32    6.26
   2  12   0   12.82    0.85
   2  12   0   12.65    0.85
   2  12   0   13.15    0.85
  -2  12   0   12.11    0.83
  -2  12   0   12.88    0.85
   2  12   0   12.91    0.85
  -2  12   0   13.36    0.86
  -2  12   0   13.90    0.87
  -2  12   0   12.50    0.84
  -2 -12   0   13.80    0.85
   2 -12   0   14.52    0.90
  -2 -12   0   14.66    0.84
   2 -12   0   13.19    0.83
  -2 -12   0   14.94    0.86
   2 -12   0   14.43    0.84
  -2 -12   0   14.46    0.87
  -3  12   0    4.83    0.39
   3  12   0    4.22    0.32
   3  12   0    3.88    0.34
   3  12   0    3.90    0.34
  -3  12   0    4.00    0.35
   3  12   0    3.98    0.35
  -3  12   0    4.25    0.31
  -3  12   0    3.53    0.33
   3 -12   0    4.17    0.30
  -3 -12   0    3.66    0.37
   3 -12   0    4.41    0.32
  -3 -12   0    3.92    0.34
  -3 -12   0    4.36    0.36
   3 -12   0    3.71    0.34
   3 -12   0    4.71    0.44
  -3 -12   0    4.51    0.32
   4  12   0   11.57    0.79
  -4  12   0   11.34    0.81
   4  12   0   11.24    0.76
  -4  12   0   11.65    0.76
  -4  12   0   11.19    0.79
   4  12   0   11.75    0.78
   4  12   0   12.43    0.79
  -4  12   0   11.69    0.81
  -4 -12   0   11.17    0.80
  -4 -12   0   12.11    0.78
  -4 -12   0   12.72    0.80
   4 -12   0   12.31    0.80
   4 -12   0   12.35    0.77
  -4 -12   0   12.91    0.77
   4 -12   0   11.86    0.75
   4 -12   0   12.58    0.85
  -5  12   0   22.06    1.49
   5  12   0   23.36    1.48
   5  12   0   21.15    1.51
  -5  12   0   22.95    1.49
   5  12   0   25.18    1.49
  -5  12   0   24.59    1.45
  -5 -12   0   24.43    1.50
  -5 -12   0   22.88    1.50
  -5 -12   0   25.94    1.47
   5 -12   0   22.51    1.54
   5 -12   0   22.99    1.45
   5 -12   0   23.67    1.50
   5 -12   0   23.04    1.46
  -5 -12   0   23.73    1.48
   6  12   0    4.77    0.51
  -6  12   0    5.97    0.45
   6  12   0    5.64    0.49
  -6  12   0    5.80    0.59
  -6  12   0    5.23    0.56
   6 -12   0    6.66    0.66
  -6 -12   0    6.66    0.51
  -6 -12   0    5.83    0.48
   6 -12   0    5.80    0.46
   6 -12   0    5.47    0.47
  -6 -12   0    4.70    0.51
   6 -12   0    6.20    0.54
  -7  12   0    1.92    0.28
   7  12   0    1.92    0.43
  -7  12   0    2.97    0.47
  -7  12   0    1.73    0.50
   7  12   0    1.77    0.35
   7 -12   0    1.42    0.45
   7 -12   0    1.73    0.31
   7 -12   0    2.02    0.37
  -7 -12   0    2.36    0.43
  -7 -12   0    1.18    0.42
  -7 -12   0    2.19    0.32
   8  12   0    0.31    0.39
  -8  12   0    0.70    0.62
  -8  12   0    0.68    0.30
  -8 -12   0    0.82    0.31
   8 -12   0    0.91    0.37
   8 -12   0   -0.07    0.49
   8 -12   0    0.52    0.39
   9  12   0   -0.15    0.41
  -9  12   0   -0.05    0.48
   9  12   0   -0.37    0.48
  -9  12   0    1.56    0.88
   9 -12   0    0.22    0.67
  -9 -12   0   -0.30    0.66
   9 -12   0    0.09    0.39
  -9 -12   0    0.14    0.35
  10  12   0    0.19    0.54
 -10  12   0    0.27    0.56
  10 -12   0    0.93    0.51
 -10 -12   0   -0.05    0.51
 -11  12   0    0.16    0.47
  11  12   0    0.17    0.67
 -11 -12   0    0.47    0.50
  11 -12   0    0.49    0.82
   0 -13   0    0.97    0.25
   1  13   0   27.62    1.64
  -1  13   0   27.98    1.65
   1  13   0   27.06    1.65
  -1  13   0   25.44    1.64
   1  13   0   26.55    1.64
  -1  13   0   26.44    1.66
  -1  13   0   25.93    1.63
   1  13   0   26.21    1.65
   1 -13   0   26.82    1.63
   1 -13   0   26.31    1.64
  -1 -13   0   27.88    1.65
   1 -13   0   27.71    1.68
   1 -13   0   27.94    1.64
  -1 -13   0   29.37    1.67
  -1 -13   0   24.21    1.63
  -1 -13   0   26.75    1.64
  -2  13   0   31.06    2.03
  -2  13   0   32.70    2.03
  -2  13   0   32.14    2.05
   2  13   0   29.86    2.05
   2  13   0   32.43    2.04
  -2  13   0   31.89    2.04
   2  13   0   33.27    2.04
   2  13   0   32.89    2.04
  -2  13   0   34.49    2.05
  -2 -13   0   33.53    2.06
  -2 -13   0   36.49    2.04
   2 -13   0   35.50    2.08
   2 -13   0   33.53    2.03
  -2 -13   0   35.34    2.05
   2 -13   0   34.90    2.04
  -2 -13   0   34.45    2.03
  -3  13   0   16.29    0.97
  -3  13   0   15.07    0.96
   3  13   0   15.66    0.97
   3  13   0   16.35    0.97
  -3  13   0   15.64    0.95
  -3  13   0   15.62    0.99
   3  13   0   16.29    0.97
  -3  13   0   15.84    0.99
   3  13   0   16.13    0.96
  -3 -13   0   13.31    0.98
  -3 -13   0   15.29    0.98
  -3 -13   0   15.06    0.95
   3 -13   0   15.63    1.03
   3 -13   0   14.84    0.96
   3 -13   0   14.76    0.94
  -3 -13   0   14.99    0.97
   3 -13   0   13.80    0.97
   4  13   0   23.75    1.53
  -4  13   0   23.56    1.55
   4  13   0   23.81    1.52
   4  13   0   26.51    1.54
  -4  13   0   24.38    1.51
  -4  13   0   22.96    1.53
   4  13   0   24.83    1.53
  -4  13   0   23.88    1.55
  -4 -13   0   24.85    1.55
   4 -13   0   24.94    1.54
  -4 -13   0   24.77    1.53
   4 -13   0   23.66    1.51
  -4 -13   0   26.83    1.52
   4 -13   0   24.85    1.58
   4 -13   0   25.86    1.52
  -5  13   0   25.50    1.58
   5  13   0   26.54    1.58
  -5  13   0   22.78    1.57
  -5  13   0   23.61    1.59
  -5  13   0   25.87    1.54
   5  13   0   23.94    1.56
   5 -13   0   25.81    1.54
   5 -13   0   26.48    1.55
   5 -13   0   25.55    1.59
  -5 -13   0   23.73    1.56
  -5 -13   0   23.00    1.58
  -5 -13   0   26.20    1.59
  -5 -13   0   25.61    1.55
   5 -13   0   23.87    1.63
   6  13   0    2.28    0.37
   6  13   0    2.47    0.39
  -6  13   0    3.15    0.30
   6  13   0    2.46    0.48
  -6  13   0    2.95    0.41
  -6 -13   0    1.96    0.39
   6 -13   0    3.08    0.56
  -6 -13   0    2.16    0.30
  -6 -13   0    2.64    0.39
  -6 -13   0    1.87    0.38
   6 -13   0    2.79    0.32
   6 -13   0    2.58    0.41
   6 -13   0    2.81    0.30
  -7  13   0    3.55    0.50
  -7  13   0    2.36    0.56
   7  13   0    2.04    0.43
   7  13   0    2.04    0.37
  -7  13   0    2.62    0.30
   7 -13   0    3.05    0.36
  -7 -13   0    1.47    0.46
   7 -13   0    2.82    0.36
  -7 -13   0    2.29    0.48
   7 -13   0    2.22    0.47
  -7 -13   0    2.55    0.46
  -7 -13   0    2.74    0.33
   8  13   0    2.01    0.40
  -8  13   0    2.10    0.70
  -8  13   0    2.14    0.33
   8 -13   0    2.03    0.60
   8 -13   0    1.53    0.42
   8 -13   0    2.01    0.38
  -8 -13   0    2.10    0.54
  -8 -13   0    1.95    0.35
   9  13   0    0.99    0.69
   9  13   0   -0.02    0.44
  -9  13   0    0.54    0.36
  -9  13   0    1.07    0.86
   9 -13   0   -0.44    0.65
  -9 -13   0    0.65    0.41
   9 -13   0    0.37    0.49
  -9 -13   0    0.02    0.67
 -10  13   0    0.03    0.43
  10  13   0    0.34    0.53
 -10 -13   0    0.03    0.44
  10 -13   0   -0.29    0.51
   0  14   0    7.07    0.49
   0  14   0    6.98    0.51
   0  14   0    6.51    0.53
   0 -14   0    8.09    0.51
   0 -14   0    8.73    0.58
   0 -14   0    8.23    0.51
   1  14   0    3.24    0.33
  -1  14   0    3.38    0.26
   1  14   0    4.05    0.35
  -1  14   0    4.01    0.33
  -1  14   0    3.56    0.28
   1  14   0    3.76    0.27
   1  14   0    3.59    0.31
  -1  14   0    3.63    0.35
  -1 -14   0    3.64    0.32
   1 -14   0    4.08    0.40
   1 -14   0    3.33    0.28
  -1 -14   0    3.24    0.29
   1 -14   0    3.08    0.29
  -1 -14   0    3.75    0.38
   2  14   0   25.50    1.56
  -2  14   0   26.31    1.55
   2  14   0   27.39    1.56
   2  14   0   25.47    1.56
  -2  14   0   25.44    1.55
  -2  14   0   25.89    1.58
  -2  14   0   25.76    1.56
   2  14   0   26.53    1.56
  -2  14   0   27.37    1.58
  -2 -14   0   24.86    1.57
  -2 -14   0   25.43    1.56
   2 -14   0   25.08    1.60
   2 -14   0   22.92    1.54
  -2 -14   0   24.29    1.55
  -2 -14   0   24.16    1.58
   2 -14   0   24.09    1.56
  -3  14   0   17.08    1.10
  -3  14   0   17.03    1.14
  -3  14   0   17.52    1.14
   3  14   0   17.20    1.12
  -3  14   0   17.70    1.12
   3  14   0   17.72    1.12
  -3  14   0   17.26    1.11
   3  14   0   17.84    1.12
   3  14   0   17.81    1.12
   3 -14   0   18.55    1.12
   3 -14   0   18.18    1.17
   3 -14   0   17.69    1.09
   3 -14   0   18.16    1.11
  -3 -14   0   16.61    1.14
  -3 -14   0   17.95    1.11
  -3 -14   0   18.95    1.13
  -3 -14   0   19.51    1.11
  -4  14   0   31.21    1.87
   4  14   0   29.41    1.89
  -4  14   0   27.66    1.89
  -4  14   0   29.52    1.90
  -4  14   0   30.23    1.90
   4  14   0   29.36    1.88
   4  14   0   29.86    1.89
   4  14   0   31.55    1.89
   4 -14   0   31.67    1.90
  -4 -14   0   31.98    1.88
  -4 -14   0   31.63    1.91
   4 -14   0   32.78    1.88
   4 -14   0   31.31    1.94
  -4 -14   0   29.82    1.89
   5  14   0    2.80    0.41
  -5  14   0    2.75    0.38
   5 -14   0    3.25    0.49
  -5 -14   0    4.06    0.37
   5 -14   0    2.84    0.38
  -6  14   0    0.73    0.40
   6  14   0    0.16    0.33
  -6  14   0    0.48    0.41
  -6  14   0    0.72    0.23
   6  14   0    0.15    0.33
   6  14   0    0.59    0.32
   6 -14   0    0.39    0.26
  -6 -14   0    0.40    0.26
  -6 -14   0    0.26    0.35
  -6 -14   0    0.56    0.36
   6 -14   0    0.93    0.56
  -6 -14   0    0.10    0.34
   6 -14   0    0.07    0.23
   6 -14   0    0.35    0.36
   7  14   0    1.27    0.42
   7  14   0    0.53    0.33
  -7  14   0    0.94    0.47
   7  14   0    0.75    0.44
  -7  14   0    0.54    0.26
  -7 -14   0    0.68    0.42
  -7 -14   0    0.48    0.28
  -7 -14   0    0.76    0.46
   7 -14   0    1.01    0.32
  -7 -14   0    0.58    0.43
   7 -14   0    0.49    0.44
   7 -14   0    0.57    0.30
   8  14   0    2.99    0.61
   8  14   0    3.43    0.48
  -8  14   0    5.01    0.50
  -8 -14   0    4.07    0.43
  -8 -14   0    3.28    0.61
  -8 -14   0    3.94    0.63
   8 -14   0    5.39    0.53
   9  14   0    0.86    0.45
  -9  14   0    1.27    0.38
  -9  14   0    0.93    0.89
   9  14   0   -0.33    0.51
  -9 -14   0    1.31    0.68
   9 -14   0    1.46    0.43
  -9 -14   0    1.19    0.41
   9 -14   0    1.49    0.73
 -10  14   0    1.40    0.59
  10  14   0    0.60    0.58
 -10 -14   0    0.58    0.53
  10 -14   0   -0.67    0.62
   0  15   0   -0.37    0.22
   0  15   0    0.09    0.17
   0  15   0   -0.05    0.13
   0 -15   0   -0.01    0.15
   0 -15   0    0.30    0.25
   0 -15   0    0.03    0.16
  -1  15   0    4.58    0.39
   1  15   0    3.97    0.34
   1  15   0    4.20    0.36
  -1  15   0    4.32    0.41
   1 -15   0    5.34    0.36
   1 -15   0    5.22    0.36
  -1 -15   0    5.17    0.36
  -1 -15   0    5.79    0.38
  -1 -15   0    5.45    0.33
  -2  15   0    4.59    0.30
  -2  15   0    4.43    0.34
   2  15   0    4.22    0.35
  -2  15   0    4.50    0.39
   2  15   0    4.14    0.34
   2  15   0    4.53    0.34
  -2  15   0    4.57    0.39
   2  15   0    4.61    0.35
  -2  15   0    4.23    0.32
   2 -15   0    3.74    0.29
   2 -15   0    3.93    0.33
  -2 -15   0    4.10    0.42
  -2 -15   0    4.49    0.37
   2 -15   0    4.73    0.43
  -2 -15   0    3.99    0.34
  -2 -15   0    3.96    0.31
   3  15   0    0.79    0.21
  -3  15   0    0.78    0.20
  -3  15   0    0.65    0.19
   3  15   0    1.09    0.22
   3  15   0    1.12    0.21
  -3  15   0    0.63    0.25
  -3  15   0    1.27    0.29
  -3  15   0    0.95    0.15
   3  15   0    0.58    0.19
   3 -15   0    0.75    0.20
  -3 -15   0    0.56    0.27
   3 -15   0    0.81    0.14
  -3 -15   0    0.92    0.21
   3 -15   0    1.00    0.19
  -3 -15   0    0.68    0.17
  -3 -15   0    1.04    0.23
   3 -15   0    0.87    0.33
   4  15   0   22.45    1.43
  -4  15   0   21.93    1.45
   4  15   0   22.12    1.44
   4  15   0   22.49    1.44
  -4  15   0   22.64    1.41
  -4  15   0   22.16    1.45
  -4 -15   0   21.85    1.42
   4 -15   0   23.72    1.44
  -4 -15   0   23.69    1.43
   4 -15   0   23.65    1.49
  -4 -15   0   23.15    1.45
   4 -15   0   24.27    1.42
   5  15   0   28.01    1.89
   5  15   0   33.54    1.90
  -5  15   0   32.57    1.86
  -5  15   0   27.06    1.91
   5  15   0   28.77    1.88
  -5  15   0   29.66    1.90
  -5 -15   0   28.42    1.91
   5 -15   0   31.33    1.92
   5 -15   0   29.25    1.95
   5 -15   0   29.27    1.85
   5 -15   0   33.25    1.88
  -5 -15   0   29.46    1.88
  -5 -15   0   31.54    1.87
  -6  15   0    2.29    0.45
  -6  15   0    1.58    0.42
   6  15   0    1.55    0.36
   6  15   0    1.13    0.32
  -6  15   0    1.69    0.26
  -6 -15   0    1.82    0.38
  -6 -15   0    1.44    0.39
   6 -15   0    2.31    0.56
  -6 -15   0    1.52    0.32
   6 -15   0    1.10    0.27
   6 -15   0    1.74    0.40
   7  15   0    0.12    0.32
   7  15   0    0.03    0.35
  -7  15   0    0.11    0.24
  -7  15   0    0.26    0.50
  -7  15   0    1.00    0.49
   7 -15   0    0.43    0.37
  -7 -15   0    0.29    0.42
   7 -15   0   -0.30    0.41
  -7 -15   0   -0.05    0.27
   7 -15   0    0.36    0.39
  -8  15   0    2.01    0.40
   8  15   0    0.81    0.39
   8  15   0    1.94    0.53
  -8  15   0    1.23    0.72
  -8 -15   0    1.49    0.58
   8 -15   0    1.99    0.37
  -8 -15   0    0.82    0.54
  -8 -15   0    1.07    0.37
  -9  15   0    0.53    0.44
   9  15   0    0.16    0.49
  -9  15   0    0.54    0.90
   9  15   0    0.69    0.74
  -9 -15   0    0.23    0.70
  -9 -15   0    0.57    0.39
   9 -15   0    0.24    0.55
   9 -15   0    0.70    0.72
 -10  15   0    0.13    0.46
  10 -15   0    0.54    0.56
   0  16   0    2.82    0.27
   0  16   0    3.58    0.32
   0  16   0    2.35    0.26
   0 -16   0    3.11    0.35
   0 -16   0    2.89    0.26
  -1  16   0    0.62    0.25
  -1  16   0    0.64    0.21
   1  16   0    0.62    0.16
  -1  16   0    0.73    0.16
   1  16   0    0.76    0.15
  -1  16   0    0.66    0.12
   1  16   0    0.63    0.18
   1  16   0    0.51    0.23
  -1 -16   0    1.05    0.19
   1 -16   0    1.02    0.29
  -1 -16   0    0.77    0.12
  -1 -16   0    0.58    0.17
   1 -16   0    0.71    0.17
   1 -16   0    0.71    0.17
  -1 -16   0    0.90    0.27
  -2  16   0    7.36    0.49
   2  16   0    7.59    0.51
  -2  16   0    7.20    0.48
   2  16   0    7.29    0.49
   2  16   0    7.59    0.50
  -2  16   0    7.53    0.54
   2  16   0    7.06    0.51
  -2  16   0    7.49    0.47
  -2  16   0    7.32    0.54
  -2 -16   0    6.96    0.47
   2 -16   0    6.49    0.46
  -2 -16   0    6.95    0.52
  -2 -16   0    6.96    0.50
   2 -16   0    7.15    0.49
   2 -16   0    7.15    0.59
  -2 -16   0    6.98    0.56
  -3  16   0   13.88    0.92
  -3  16   0   14.17    0.92
   3  16   0   14.50    0.90
  -3  16   0   14.30    0.87
  -3  16   0   12.64    0.88
   3  16   0   14.38    0.89
   3  16   0   13.93    0.89
  -3  16   0   14.62    0.90
   3  16   0   14.78    0.90
   3 -16   0   13.83    0.89
   3 -16   0   13.32    0.86
   3 -16   0   13.91    0.98
  -3 -16   0   12.88    0.93
  -3 -16   0   13.96    0.89
   3 -16   0   13.68    0.90
  -3 -16   0   13.95    0.88
  -3 -16   0   13.89    0.92
   4  16   0   30.09    1.94
  -4  16   0   29.59    1.96
   4  16   0   32.68    1.94
  -4  16   0   31.77    1.95
   4  16   0   29.04    1.93
   4  16   0   31.04    1.92
  -4  16   0   32.69    1.91
   4 -16   0   31.62    1.99
  -4 -16   0   31.72    1.98
  -4 -16   0   29.23    1.93
  -4 -16   0   30.93    1.96
   4 -16   0   33.06    1.93
   4 -16   0   31.12    1.94
  -4 -16   0   32.03    1.92
  -5  16   0    2.22    0.39
   5  16   0    2.73    0.36
   5  16   0    2.70    0.35
   5  16   0    2.35    0.36
  -5  16   0    3.62    0.44
  -5 -16   0    3.30    0.37
  -5 -16   0    2.82    0.37
  -5 -16   0    3.38    0.32
   5 -16   0    2.96    0.53
   6  16   0    1.07    0.34
   6  16   0    1.22    0.32
  -6  16   0    1.29    0.24
  -6  16   0    0.71    0.44
  -6  16   0    2.07    0.43
   6 -16   0    0.62    0.25
   6 -16   0    0.59    0.39
   6 -16   0    1.16    0.29
   6 -16   0    2.06    0.55
  -6 -16   0    0.65    0.36
  -6 -16   0    1.09    0.37
   7  16   0    0.23    0.33
  -7  16   0   -0.06    0.27
   7  16   0   -0.11    0.35
   7  16   0    0.47    0.46
  -7  16   0    0.99    0.49
  -7  16   0    0.64    0.52
   7 -16   0   -0.46    0.46
   7 -16   0    0.07    0.31
  -7 -16   0    0.10    0.52
  -7 -16   0    0.66    0.47
  -7 -16   0   -0.03    0.30
   8  16   0    2.37    0.49
   8  16   0    3.61    0.48
  -8  16   0    3.15    0.40
  -8  16   0    3.14    0.71
   8 -16   0    2.96    0.67
  -8 -16   0    2.55    0.40
  -8 -16   0    3.11    0.63
  -8 -16   0    2.46    0.59
   8 -16   0    2.91    0.42
  -9  16   0    0.93    0.38
   9  16   0    0.69    0.45
  -9  16   0    0.34    0.94
   9  16   0    0.56    0.55
   9 -16   0    0.07    0.75
  -9 -16   0    0.42    0.43
   9 -16   0    0.82    0.47
  -9 -16   0    0.45    0.73
  10  16   0    0.36    0.62
 -10 -16   0   -0.18    0.49
   0  17   0    0.02    0.15
   0  17   0   -0.21    0.18
   0  17   0   -0.34    0.23
   0 -17   0    0.10    0.17
   0 -17   0   -0.18    0.17
   0 -17   0    0.18    0.27
  -1  17   0    5.11    0.34
   1  17   0    4.97    0.36
  -1  17   0    5.11    0.43
   1  17   0    4.96    0.41
  -1  17   0    5.38    0.42
   1  17   0    5.26    0.37
  -1  17   0    4.86    0.37
   1  17   0    5.32    0.39
  -1 -17   0    5.08    0.48
  -1 -17   0    4.74    0.38
   1 -17   0    4.49    0.38
   1 -17   0    4.82    0.38
   1 -17   0    5.39    0.49
  -1 -17   0    5.05    0.34
  -1 -17   0    5.06    0.40
  -2  17   0   12.71    0.85
   2  17   0   13.09    0.82
  -2  17   0   13.19    0.80
   2  17   0   12.90    0.81
  -2  17   0   12.88    0.85
   2  17   0   12.81    0.82
  -2  17   0   12.05    0.80
   2  17   0   12.31    0.83
  -2  17   0   12.63    0.82
  -2 -17   0   12.88    0.87
  -2 -17   0   12.71    0.82
   2 -17   0   13.36    0.90
  -2 -17   0   12.36    0.80
   2 -17   0   12.10    0.79
  -2 -17   0   13.28    0.84
   2 -17   0   13.05    0.81
   3  17   0   12.86    0.83
   3  17   0   12.44    0.83
  -3  17   0   13.06    0.80
  -3  17   0   12.12    0.83
   3  17   0   12.72    0.82
  -3  17   0   12.82    0.86
  -3  17   0   12.63    0.86
   3  17   0   13.08    0.83
  -3 -17   0   12.68    0.80
  -3 -17   0   11.72    0.87
  -3 -17   0   12.66    0.83
   3 -17   0   12.24    0.83
   3 -17   0   12.04    0.80
  -3 -17   0   14.07    0.86
   3 -17   0   12.92    0.82
   3 -17   0   12.72    0.92
   4  17   0    3.57    0.38
  -4  17   0    4.52    0.44
  -4  17   0    3.95    0.31
   4  17   0    3.30    0.36
  -4  17   0    2.81    0.38
   4  17   0    4.51    0.39
   4  17   0    3.29    0.37
  -4 -17   0    3.37    0.32
   4 -17   0    4.13    0.35
  -4 -17   0    3.62    0.36
   4 -17   0    3.58    0.37
   4 -17   0    3.69    0.50
   5  17   0    3.93    0.38
  -5  17   0    3.48    0.45
   5  17   0    3.69    0.39
   5  17   0    3.63    0.42
  -5  17   0    4.66    0.48
  -5  17   0    4.33    0.32
  -5 -17   0    3.31    0.43
  -5 -17   0    3.75    0.35
   5 -17   0    3.21    0.43
   5 -17   0    2.88    0.54
   5 -17   0    3.61    0.32
  -5 -17   0    3.17    0.40
   5 -17   0    3.56    0.35
  -6  17   0    2.40    0.49
   6  17   0    2.33    0.36
  -6  17   0    3.18    0.48
   6  17   0    2.19    0.42
   6  17   0    2.38    0.41
  -6  17   0    2.56    0.34
  -6 -17   0    2.27    0.34
   6 -17   0    2.11    0.44
   6 -17   0    3.36    0.62
   6 -17   0    2.03    0.33
  -6 -17   0    3.43    0.43
  -6 -17   0    1.62    0.41
   6 -17   0    3.08    0.35
  -7  17   0    1.71    0.56
  -7  17   0    2.23    0.62
   7  17   0    1.00    0.35
  -7  17   0    1.67    0.30
   7  17   0    1.22    0.56
   7  17   0    0.83    0.48
   7 -17   0    0.60    0.49
  -7 -17   0    1.93    0.52
  -7 -17   0    1.37    0.50
   7 -17   0    1.17    0.34
  -8  17   0    3.04    0.38
  -8  17   0    3.21    0.73
   8  17   0    2.36    0.61
   8  17   0    2.38    0.45
   8 -17   0    3.83    0.53
  -8 -17   0    2.02    0.61
  -8 -17   0    2.50    0.63
  -8 -17   0    2.71    0.39
   8 -17   0    2.08    0.65
  -9  17   0    0.54    0.98
  -9  17   0   -0.23    0.38
   9  17   0    0.93    0.83
   9  17   0    0.23    0.45
   9 -17   0    0.11    0.61
  -9 -17   0   -0.07    0.81
   9 -17   0    0.71    0.81
  -9 -17   0    0.35    0.47
  10  17   0    0.43    0.54
 -10 -17   0    0.54    0.48
   0  18   0    5.09    0.36
   0  18   0    4.93    0.40
   0  18   0    5.09    0.41
   0 -18   0    4.60    0.37
   0 -18   0    4.40    0.48
   0 -18   0    4.51    0.37
  -1  18   0    4.43    0.34
   1  18   0    3.76    0.31
   1  18   0    3.70    0.31
   1  18   0    3.66    0.28
  -1  18   0    4.00    0.29
   1  18   0    3.13    0.35
  -1  18   0    3.59    0.38
  -1 -18   0    2.85    0.27
   1 -18   0    3.39    0.40
  -1 -18   0    3.28    0.31
   1 -18   0    3.18    0.30
  -1 -18   0    3.73    0.30
  -1 -18   0    3.99    0.40
   1 -18   0    3.44    0.29
  -2  18   0    0.94    0.15
  -2  18   0    0.84    0.17
  -2  18   0    0.83    0.25
   2  18   0    0.78    0.19
   2  18   0    0.65    0.19
   2  18   0    0.68    0.25
  -2  18   0    0.94    0.19
   2  18   0    0.55    0.20
  -2  18   0    0.92    0.29
  -2 -18   0    0.68    0.21
   2 -18   0    0.87    0.19
  -2 -18   0    1.10    0.23
   2 -18   0    0.95    0.34
  -2 -18   0    0.92    0.31
  -2 -18   0    0.64    0.15
   3  18   0    2.86    0.30
  -3  18   0    2.80    0.23
   3  18   0    2.50    0.29
  -3  18   0    2.86    0.30
   3  18   0    3.22    0.32
   3  18   0    2.46    0.29
  -3  18   0    2.30    0.33
  -3 -18   0    2.14    0.38
   3 -18   0    2.66    0.43
   3 -18   0    2.53    0.29
  -3 -18   0    2.61    0.29
  -3 -18   0    2.76    0.25
   3 -18   0    2.35    0.23
  -3 -18   0    2.81    0.32
   3 -18   0    2.59    0.28
  -4  18   0    0.11    0.30
   4  18   0    0.52    0.28
   4  18   0    1.20    0.28
   4  18   0    0.59    0.28
  -4  18   0    0.97    0.37
   4  18   0    0.77    0.25
  -4  18   0    0.72    0.19
  -4 -18   0    0.90    0.30
   4 -18   0    0.83    0.26
   4 -18   0    0.54    0.22
   4 -18   0    0.71    0.46
  -4 -18   0    0.84    0.26
  -4 -18   0    1.09    0.22
   4 -18   0    0.88    0.29
  -5  18   0    8.95    0.56
   5  18   0    8.25    0.64
  -5  18   0    7.77    0.65
  -5  18   0    8.09    0.69
   5  18   0    7.62    0.61
   5 -18   0    7.67    0.62
   5 -18   0    7.89    0.74
   5 -18   0    6.50    0.55
  -5 -18   0    6.96    0.61
   5 -18   0    8.16    0.57
  -5 -18   0    7.60    0.57
  -5 -18   0    6.37    0.60
  -6  18   0    5.58    0.62
   6  18   0    5.66    0.55
  -6  18   0    6.26    0.49
   6  18   0    4.99    0.49
   6 -18   0    6.12    0.72
   6 -18   0    4.70    0.56
  -6 -18   0    4.07    0.55
   6 -18   0    6.09    0.51
  -6 -18   0    5.82    0.54
  -6 -18   0    5.16    0.46
   7  18   0    1.46    0.48
   7  18   0    1.03    0.35
  -7  18   0    1.90    0.34
  -7  18   0    1.55    0.59
   7 -18   0    1.65    0.52
  -7 -18   0    1.26    0.48
  -7 -18   0    1.65    0.33
   7 -18   0    1.33    0.35
  -7 -18   0    1.71    0.52
   8  18   0    0.67    0.62
   8  18   0    0.66    0.40
  -8  18   0    1.01    0.80
  -8  18   0    1.09    0.33
  -8 -18   0    1.08    0.62
  -8 -18   0    1.39    0.39
   8 -18   0   -0.26    0.63
  -8 -18   0    0.74    0.57
   8 -18   0    1.63    0.41
   9  18   0   -0.29    0.73
  -9  18   0    0.61    1.07
  -9  18   0   -0.02    0.36
   9  18   0   -0.37    0.46
  -9 -18   0    0.07    0.83
  -9 -18   0   -0.72    0.42
   9 -18   0   -0.16    0.48
   9 -18   0    1.03    0.82
  10  18   0    1.61    0.54
 -10  18   0    1.13    0.45
 -10 -18   0    1.24    0.49
  10 -18   0    1.20    0.61
   0  19   0   -0.14    0.25
   0  19   0    0.00    0.22
   0  19   0    0.10    0.16
   0 -19   0   -0.23    0.18
   0 -19   0    0.06    0.19
   0 -19   0    0.22    0.30
   1  19   0    0.27    0.15
  -1  19   0    0.23    0.28
  -1  19   0    0.14    0.18
   1  19   0    0.28    0.18
  -1  19   0    0.43    0.23
   1  19   0    0.13    0.25
   1  19   0    0.33    0.20
  -1 -19   0    0.20    0.12
  -1 -19   0    0.26    0.20
   1 -19   0    0.25    0.22
   1 -19   0    0.11    0.19
   1 -19   0   -0.07    0.31
  -1 -19   0    0.03    0.18
  -1 -19   0    0.46    0.32
  -2  19   0    0.60    0.26
  -2  19   0    0.65    0.30
   2  19   0    0.80    0.20
  -2  19   0    0.30    0.17
   2  19   0    0.63    0.20
   2  19   0    0.33    0.25
   2  19   0    0.49    0.21
  -2  19   0    0.26    0.20
  -2  19   0    0.53    0.15
   2 -19   0    0.38    0.19
   2 -19   0    0.65    0.35
  -2 -19   0    0.83    0.24
  -2 -19   0    0.83    0.33
  -2 -19   0    0.56    0.15
  -2 -19   0    0.64    0.21
   3  19   0   21.61    1.32
  -3  19   0   20.13    1.38
   3  19   0   20.48    1.31
  -3  19   0   21.91    1.34
  -3  19   0   22.66    1.28
   3  19   0   20.77    1.31
  -3  19   0   21.03    1.32
   3  19   0   20.80    1.31
  -3 -19   0   21.03    1.33
  -3 -19   0   21.15    1.29
  -3 -19   0   20.57    1.30
   3 -19   0   20.81    1.31
  -3 -19   0   19.57    1.35
   3 -19   0   20.99    1.39
   3 -19   0   18.97    1.28
   3 -19   0   20.16    1.30
   4  19   0    3.66    0.40
   4  19   0    3.83    0.39
  -4  19   0    3.92    0.33
  -4  19   0    5.10    0.49
   4  19   0    3.90    0.41
   4  19   0    4.90    0.42
   4 -19   0    3.96    0.37
  -4 -19   0    3.91    0.39
   4 -19   0    3.95    0.34
   4 -19   0    3.82    0.55
   4 -19   0    4.50    0.42
  -4 -19   0    4.39    0.35
  -4 -19   0    3.35    0.43
   5  19   0    1.77    0.34
  -5  19   0    1.79    0.41
   5  19   0    1.53    0.36
  -5  19   0    2.04    0.25
  -5  19   0    2.31    0.44
   5  19   0    1.62    0.35
  -5 -19   0    1.60    0.27
  -5 -19   0    1.58    0.39
   5 -19   0    2.00    0.33
   5 -19   0    1.04    0.51
   5 -19   0    1.48    0.37
  -5 -19   0    1.51    0.35
   6  19   0    1.82    0.44
   6  19   0    1.38    0.34
  -6  19   0    1.65    0.48
  -6  19   0    2.11    0.49
   6  19   0    1.38    0.44
   6 -19   0    1.96    0.32
   6 -19   0    0.99    0.44
  -6 -19   0    1.88    0.42
   6 -19   0    2.48    0.62
  -6 -19   0    1.46    0.42
  -6 -19   0    1.92    0.31
  -7  19   0    1.34    0.64
  -7  19   0    0.69    0.28
  -7  19   0    1.66    0.57
   7  19   0    0.39    0.34
   7  19   0    0.40    0.45
  -7 -19   0    1.07    0.71
  -7 -19   0    0.59    0.31
  -7 -19   0    0.64    0.50
   7 -19   0    0.71    0.35
   7 -19   0   -0.45    0.51
  -8  19   0    2.33    0.42
  -8  19   0    2.55    0.85
   8  19   0    2.48    0.45
   8  19   0    1.71    0.63
   8 -19   0    1.56    0.66
  -8 -19   0    3.23    0.45
   8 -19   0    3.07    0.53
  -8 -19   0    2.50    0.67
  -8 -19   0    1.40    0.62
   9  19   0    0.16    0.49
  -9  19   0    0.37    0.49
  -9  19   0   -1.25    1.11
   9  19   0    0.86    0.79
  -9 -19   0    0.13    0.86
   9 -19   0    0.73    0.87
   9 -19   0   -0.16    0.61
  -9 -19   0    0.56    0.40
 -10  19   0    0.56    0.48
  10  19   0    0.76    0.55
  10 -19   0   -0.16    0.75
 -10 -19   0    1.24    0.53
   0  20   0    2.25    0.28
   0  20   0    2.19    0.23
   0  20   0    2.66    0.32
   0 -20   0    1.61    0.24
   0 -20   0    2.23    0.37
   0 -20   0    1.81    0.25
   1  20   0    1.59    0.26
   1  20   0    1.91    0.30
   1  20   0    1.77    0.20
  -1  20   0    1.98    0.33
  -1  20   0    1.58    0.23
  -1  20   0    1.75    0.27
   1  20   0    1.88    0.24
   1 -20   0    1.90    0.24
  -1 -20   0    1.90    0.24
  -1 -20   0    2.29    0.37
  -1 -20   0    1.94    0.26
   1 -20   0    2.37    0.38
  -1 -20   0    2.13    0.18
  -2  20   0    6.77    0.55
  -2  20   0    8.17    0.51
   2  20   0    7.74    0.55
  -2  20   0    7.41    0.59
  -2  20   0    7.79    0.60
   2  20   0    7.64    0.57
   2  20   0    7.63    0.54
   2  20   0    7.72    0.56
   2 -20   0    7.94    0.67
  -2 -20   0    8.15    0.58
   2 -20   0    8.00    0.54
  -2 -20   0    7.58    0.64
  -2 -20   0    7.87    0.51
  -2 -20   0    6.99    0.54
   3  20   0    2.33    0.33
  -3  20   0    1.70    0.33
   3  20   0    1.72    0.29
  -3  20   0    2.54    0.39
  -3  20   0    2.65    0.30
  -3  20   0    2.23    0.22
   3  20   0    1.82    0.30
   3  20   0    2.11    0.28
  -3 -20   0    1.92    0.23
  -3 -20   0    1.72    0.29
   3 -20   0    1.74    0.22
  -3 -20   0    2.08    0.42
  -3 -20   0    1.45    0.31
   3 -20   0    2.05    0.26
   3 -20   0    2.08    0.29
   4  20   0    3.40    0.37
   4  20   0    2.87    0.33
  -4  20   0    3.57    0.44
  -4  20   0    2.51    0.39
   4  20   0    3.42    0.39
  -4  20   0    3.16    0.27
   4 -20   0    2.34    0.30
  -4 -20   0    2.57    0.29
  -4 -20   0    2.64    0.33
   4 -20   0    2.02    0.28
   4 -20   0    2.11    0.36
   4 -20   0    2.49    0.51
  -4 -20   0    2.18    0.36
   5  20   0    0.98    0.40
   5  20   0    0.59    0.35
  -5  20   0    1.05    0.41
  -5  20   0    0.94    0.40
   5  20   0    0.62    0.36
  -5  20   0    0.80    0.23
  -5 -20   0    0.93    0.35
   5 -20   0    0.66    0.36
   5 -20   0    0.97    0.30
   5 -20   0    1.01    0.52
  -5 -20   0    0.91    0.25
  -5 -20   0    1.11    0.34
  -6  20   0    1.21    0.52
  -6  20   0    0.64    0.50
  -6  20   0    1.20    0.28
   6  20   0    0.43    0.46
   6  20   0    1.10    0.36
   6  20   0    0.95    0.34
  -6 -20   0    0.45    0.41
   6 -20   0    1.03    0.45
  -6 -20   0    1.69    0.42
  -6 -20   0    1.20    0.31
   6 -20   0    1.31    0.33
   6 -20   0    2.32    0.62
  -7  20   0    1.49    0.57
  -7  20   0    0.68    0.30
   7  20   0    1.30    0.37
   7  20   0    1.76    0.48
  -7 -20   0    0.75    0.56
   7 -20   0   -0.44    0.54
   7 -20   0    0.70    0.35
  -7 -20   0    0.52    0.34
  -7 -20   0    0.40    0.53
  -8  20   0    5.26    0.51
   8  20   0    3.89    0.53
   8  20   0    4.66    0.60
  -8  20   0    3.76    0.93
  -8 -20   0    5.06    0.53
   8 -20   0    5.01    0.54
   8 -20   0    4.61    0.75
  -8 -20   0    3.35    0.69
  -8 -20   0    4.55    0.78
   9  20   0    0.43    0.50
   9  20   0    0.81    0.92
  -9  20   0    1.22    1.19
  -9  20   0    0.75    0.54
  -9 -20   0   -1.29    0.91
   9 -20   0   -0.07    0.48
  -9 -20   0    0.68    0.43
  10  20   0    0.73    0.55
 -10  20   0    0.79    0.49
 -10 -20   0   -0.05    0.54
  10 -20   0    0.32    0.59
   0  21   0   -0.23    0.24
   0  21   0   -0.09    0.18
   0  21   0   -0.19    0.28
   0 -21   0   -0.18    0.19
   0 -21   0    0.04    0.22
   0 -21   0   -0.02    0.34
   1  21   0   32.40    2.10
   1  21   0   33.45    2.12
  -1  21   0   32.92    2.13
  -1  21   0   34.29    2.13
   1  21   0   33.39    2.12
   1  21   0   36.42    2.11
  -1  21   0   32.23    2.11
   1 -21   0   33.93    2.11
   1 -21   0   35.00    2.11
  -1 -21   0   36.80    2.12
   1 -21   0   35.64    2.17
  -1 -21   0   34.67    2.11
  -1 -21   0   36.07    2.10
  -1 -21   0   34.66    2.16
  -2  21   0    9.74    0.73
   2  21   0    9.95    0.70
   2  21   0   10.28    0.69
  -2  21   0   10.13    0.73
  -2  21   0    9.37    0.69
   2  21   0   10.01    0.70
   2  21   0   10.27    0.68
  -2  21   0   10.53    0.66
   2 -21   0   10.60    0.82
  -2 -21   0   10.56    0.79
  -2 -21   0    9.43    0.68
   2 -21   0   10.19    0.68
  -2 -21   0   10.63    0.66
  -2 -21   0   10.59    0.71
  -3  21   0    1.18    0.28
   3  21   0    0.99    0.27
   3  21   0    0.87    0.31
   3  21   0    0.89    0.28
  -3  21   0    0.95    0.31
  -3  21   0    0.81    0.36
   3  21   0    0.72    0.26
  -3  21   0    1.07    0.19
  -3 -21   0    1.04    0.30
   3 -21   0    0.51    0.43
  -3 -21   0    0.69    0.26
   3 -21   0    1.03    0.27
   3 -21   0    0.77    0.22
  -3 -21   0    1.01    0.41
  -3 -21   0    0.79    0.20
  -4  21   0    3.92    0.32
  -4  21   0    3.11    0.42
   4  21   0    3.75    0.38
  -4  21   0    4.37    0.47
   4  21   0    4.35    0.49
   4 -21   0    3.43    0.35
  -4 -21   0    3.28    0.43
  -4 -21   0    3.60    0.34
   4 -21   0    3.53    0.56
   4 -21   0    3.55    0.41
  -4 -21   0    3.88    0.39
  -5  21   0    7.35    0.66
  -5  21   0    7.19    0.67
   5  21   0    8.06    0.64
  -5  21   0    7.72    0.56
   5  21   0    6.69    0.62
   5  21   0    7.06    0.61
  -5 -21   0    7.37    0.65
   5 -21   0    8.03    0.58
   5 -21   0    8.04    0.69
   5 -21   0    8.40    0.78
  -5 -21   0    7.12    0.63
  -5 -21   0    7.17    0.57
  -6  21   0    3.41    0.36
   6  21   0    2.40    0.50
  -6  21   0    4.43    0.64
   6  21   0    2.67    0.40
   6  21   0    3.56    0.53
  -6 -21   0    3.73    0.39
   6 -21   0    3.86    0.41
   6 -21   0    3.52    0.53
  -6 -21   0    3.05    0.53
   6 -21   0    4.17    0.70
  -7  21   0    1.08    0.66
  -7  21   0    0.03    0.32
   7  21   0   -0.04    0.35
  -7  21   0    0.48    0.55
   7  21   0    0.46    0.51
  -7 -21   0   -0.37    0.54
   7 -21   0    0.15    0.36
  -7 -21   0   -0.26    0.50
   7 -21   0    0.70    0.56
  -7 -21   0   -0.01    0.33
   8  21   0    0.50    0.63
  -8  21   0    2.24    0.85
   8  21   0    1.02    0.44
  -8  21   0    1.45    0.38
  -8 -21   0    1.31    0.41
  -8 -21   0    2.37    0.76
   8 -21   0    1.02    0.55
   8 -21   0    0.38    0.72
  -8 -21   0    0.51    0.64
   9  21   0   -0.07    0.85
  -9  21   0    0.75    0.55
   9  21   0    0.54    0.50
  -9 -21   0    0.61    0.46
   9 -21   0    0.73    0.65
 -10  21   0    1.05    0.62
  10  21   0    0.19    0.56
 -10 -21   0   -0.02    0.54
  10 -21   0   -0.33    0.60
   0  22   0    2.19    0.34
   0  22   0    2.08    0.24
   0  22   0    1.87    0.19
   0  22   0    1.79    0.29
   0 -22   0    1.49    0.26
   0 -22   0    1.37    0.40
   0 -22   0    1.40    0.24
   1  22   0    2.55    0.30
  -1  22   0    1.73    0.31
   1  22   0    2.62    0.24
   1  22   0    2.02    0.26
   1  22   0    2.17    0.34
  -1  22   0    1.96    0.27
  -1  22   0    2.42    0.36
  -1 -22   0    1.97    0.21
   1 -22   0    2.91    0.28
  -1 -22   0    2.70    0.42
   1 -22   0    2.28    0.43
   1 -22   0    2.04    0.29
  -2  22   0    9.31    0.66
  -2  22   0    9.16    0.70
   2  22   0    9.93    0.66
  -2  22   0    9.20    0.70
   2  22   0    9.22    0.67
   2  22   0    9.43    0.67
   2  22   0    9.88    0.65
  -2  22   0    9.77    0.62
  -2 -22   0    9.49    0.68
  -2 -22   0    9.09    0.62
   2 -22   0    9.29    0.64
  -2 -22   0    9.37    0.76
  -2 -22   0    8.58    0.64
   2 -22   0    9.55    0.78
   3  22   0    1.86    0.31
  -3  22   0    2.20    0.33
  -3  22   0    2.35    0.41
   3  22   0    2.00    0.29
   3  22   0    2.14    0.36
  -3  22   0    2.06    0.26
   3  22   0    1.75    0.34
  -3  22   0    1.65    0.36
   3 -22   0    2.48    0.29
  -3 -22   0    2.49    0.47
   3 -22   0    2.15    0.49
  -3 -22   0    3.20    0.32
   3 -22   0    2.41    0.33
  -3 -22   0    2.74    0.26
  -4  22   0    1.19    0.23
   4  22   0    1.26    0.33
   4  22   0    1.74    0.37
   4  22   0    1.28    0.29
  -4  22   0    0.91    0.37
   4  22   0    1.39    0.31
  -4  22   0    1.18    0.39
   4 -22   0    0.87    0.33
  -4 -22   0    1.29    0.24
   4 -22   0    1.20    0.27
  -4 -22   0    1.33    0.30
   4 -22   0    1.64    0.49
  -4 -22   0    1.18    0.36
  -5  22   0    1.43    0.54
   5  22   0    1.67    0.32
  -5  22   0    1.40    0.25
  -5  22   0    1.04    0.44
   5  22   0    1.01    0.35
  -5 -22   0    1.61    0.28
  -5 -22   0    0.94    0.38
  -5 -22   0    1.60    0.37
   5 -22   0    1.70    0.36
   5 -22   0    1.47    0.57
   5 -22   0    1.15    0.41
  -6  22   0    0.30    0.31
  -6  22   0    0.36    0.55
   6  22   0    0.04    0.32
   6  22   0    0.84    0.43
  -6  22   0    0.69    0.47
   6 -22   0    1.56    0.64
   6 -22   0    0.29    0.30
  -6 -22   0    0.26    0.31
   6 -22   0    0.80    0.49
  -6 -22   0    0.65    0.44
  -6 -22   0    0.70    0.46
  -7  22   0    2.56    0.72
  -7  22   0    0.99    0.55
   7  22   0   -0.03    0.36
  -7  22   0    0.38    0.31
  -7 -22   0   -0.09    0.59
  -7 -22   0    0.28    0.36
   7 -22   0    0.27    0.35
   7 -22   0    0.18    0.60
  -7 -22   0   -0.64    0.57
  -8  22   0    2.88    0.46
   8  22   0    1.50    0.47
  -8  22   0    1.82    0.94
   8  22   0    2.42    0.69
  -8 -22   0    2.29    0.70
  -8 -22   0    2.51    0.80
   8 -22   0    1.54    0.44
  -8 -22   0    2.68    0.46
  -9  22   0    1.47    0.57
   9  22   0    0.06    0.50
   9 -22   0    1.54    0.53
  -9 -22   0    0.80    0.46
  10  22   0   -0.06    0.52
 -10  22   0   -0.78    0.70
 -10 -22   0   -0.42    0.54
  10 -22   0    1.22    0.85
   0  23   0    0.31    0.16
   0  23   0   -0.12    0.31
   0  23   0    0.28    0.27
   0  23   0    0.13    0.21
   0 -23   0    0.54    0.40
   0 -23   0    0.11    0.25
   0 -23   0    0.39    0.14
   0 -23   0    0.37    0.22
   1  23   0    0.91    0.31
  -1  23   0    1.08    0.34
   1  23   0    1.14    0.21
  -1  23   0    1.11    0.46
   1  23   0    1.59    0.28
   1  23   0    1.14    0.24
  -1  23   0    0.57    0.24
   1 -23   0    1.13    0.42
  -1 -23   0    1.64    0.42
  -1 -23   0    1.65    0.28
   1 -23   0    1.25    0.28
   1 -23   0    1.12    0.24
  -1 -23   0    1.26    0.17
  -2  23   0   27.55    1.61
   2  23   0   25.34    1.65
  -2  23   0   24.96    1.66
  -2  23   0   24.81    1.63
   2  23   0   26.46    1.64
  -2  23   0   25.87    1.66
   2  23   0   25.47    1.63
   2  23   0   25.93    1.64
  -2 -23   0   28.11    1.61
   2 -23   0   26.71    1.72
   2 -23   0   27.25    1.63
  -2 -23   0   24.50    1.63
  -2 -23   0   26.35    1.70
  -2 -23   0   27.42    1.65
   3  23   0    4.29    0.44
  -3  23   0    4.68    0.45
   3  23   0    4.69    0.44
  -3  23   0    5.34    0.51
   3  23   0    4.79    0.41
   3  23   0    5.52    0.48
  -3  23   0    3.50    0.46
  -3  23   0    4.74    0.37
  -3 -23   0    4.71    0.38
  -3 -23   0    5.15    0.43
  -3 -23   0    5.22    0.57
   3 -23   0    4.77    0.59
   3 -23   0    4.44    0.40
   3 -23   0    4.64    0.43
  -3 -23   0    4.22    0.44
  -4  23   0    2.10    0.41
   4  23   0    1.46    0.39
   4  23   0    1.94    0.31
   4  23   0    2.00    0.37
  -4  23   0    1.95    0.41
  -4  23   0    2.11    0.27
   4  23   0    2.61    0.39
  -4 -23   0    1.45    0.27
  -4 -23   0    1.73    0.33
   4 -23   0    1.44    0.53
   4 -23   0    2.09    0.38
  -4 -23   0    1.66    0.39
  -5  23   0    0.00    0.43
   5  23   0    0.43    0.32
   5  23   0    0.91    0.44
  -5  23   0    0.11    0.41
  -5  23   0    0.31    0.25
   5  23   0   -0.05    0.36
   5 -23   0   -0.07    0.57
   5 -23   0    0.20    0.40
  -5 -23   0    0.14    0.37
  -5 -23   0   -0.17    0.36
  -5 -23   0    0.60    0.42
   5 -23   0    0.46    0.27
  -6  23   0    0.23    0.46
   6  23   0   -0.09    0.40
   6  23   0    0.22    0.34
  -6  23   0   -0.24    0.57
  -6  23   0    0.11    0.27
   6  23   0   -1.02    0.53
   6 -23   0    0.02    0.31
   6 -23   0   -0.78    0.49
   6 -23   0    1.30    0.68
  -6 -23   0   -0.21    0.31
  -6 -23   0    0.33    0.49
  -6 -23   0   -0.06    0.46
   7  23   0   -0.21    0.39
  -7  23   0    0.58    0.32
  -7  23   0    1.52    0.75
   7  23   0    0.35    0.51
  -7  23   0    1.63    0.57
   7 -23   0    0.25    0.36
   7 -23   0    0.25    0.91
  -7 -23   0    0.22    0.36
  -7 -23   0    0.70    0.62
  -7 -23   0   -0.29    0.54
   8  23   0    0.82    0.69
  -8  23   0    0.62    0.47
  -8  23   0    2.31    0.92
   8  23   0    0.95    0.45
  -8 -23   0    2.25    0.80
  -8 -23   0    0.92    0.46
  -8 -23   0    0.41    0.71
   8 -23   0    0.68    0.46
   9  23   0   -0.16    0.65
  -9  23   0   -1.31    0.55
   9 -23   0    0.68    0.68
  -9 -23   0    1.05    0.50
   0  24   0   41.01    2.54
   0  24   0   34.94    2.50
   0  24   0   39.31    2.55
   0  24   0   39.16    2.51
   0 -24   0   44.80    2.52
   0 -24   0   42.26    2.58
   0 -24   0   44.33    2.53
   0 -24   0   43.00    2.50
   1  24   0    9.47    0.70
   1  24   0   10.17    0.67
  -1  24   0    9.17    0.71
  -1  24   0    8.91    0.67
   1  24   0    9.47    0.65
  -1  24   0    9.53    0.71
   1 -24   0    9.89    0.67
   1 -24   0    9.64    0.80
  -1 -24   0   10.59    0.70
  -1 -24   0    9.53    0.83
  -1 -24   0    9.56    0.66
  -1 -24   0    9.82    0.63
  -2  24   0    2.24    0.39
  -2  24   0    2.20    0.33
   2  24   0    2.45    0.36
   2  24   0    2.79    0.39
   2  24   0    2.90    0.31
   2  24   0    2.16    0.33
  -2  24   0    2.39    0.41
   2 -24   0    3.07    0.32
  -2 -24   0    3.61    0.51
  -2 -24   0    3.64    0.37
  -2 -24   0    3.04    0.33
   2 -24   0    3.33    0.51
  -2 -24   0    3.43    0.27
  -3  24   0   -0.09    0.33
   3  24   0    0.47    0.33
   3  24   0    0.40    0.25
   3  24   0    0.27    0.33
  -3  24   0    0.26    0.21
  -3  24   0    0.08    0.36
   3  24   0    0.24    0.29
  -3  24   0    0.39    0.31
  -3 -24   0    0.53    0.31
   3 -24   0   -0.44    0.46
   3 -24   0    0.42    0.24
  -3 -24   0    0.30    0.21
  -3 -24   0    0.28    0.27
   3 -24   0    0.16    0.30
  -4  24   0    5.36    0.40
   4  24   0    4.88    0.50
  -4  24   0    5.99    0.54
   4  24   0    4.27    0.46
   4  24   0    5.27    0.53
   4  24   0    5.16    0.45
  -4  24   0    5.98    0.66
   4 -24   0    4.03    0.41
  -4 -24   0    4.45    0.45
  -4 -24   0    3.45    0.48
   4 -24   0    4.08    0.63
  -4 -24   0    4.66    0.40
   5  24   0    3.99    0.54
  -5  24   0    3.86    0.57
  -5  24   0    4.65    0.41
  -5  24   0    5.29    0.57
   5  24   0    4.54    0.46
   5 -24   0    4.73    0.71
  -5 -24   0    4.08    0.46
   5 -24   0    4.64    0.43
   5 -24   0    4.45    0.53
  -5 -24   0    3.79    0.50
  -6  24   0    1.44    0.52
   6  24   0    1.25    0.42
  -6  24   0    1.17    0.65
   6  24   0    0.44    0.36
  -6 -24   0    0.02    0.49
  -6 -24   0    1.16    0.33
   6 -24   0    0.09    0.74
   6 -24   0    0.60    0.36
   6 -24   0    1.66    0.72
   7  24   0    1.22    0.41
  -7  24   0    2.04    0.79
  -7  24   0    0.82    0.37
   7  24   0    0.67    0.51
  -7  24   0    1.52    0.60
  -7 -24   0    0.21    0.60
   7 -24   0    1.69    0.51
  -7 -24   0    1.41    0.66
  -7 -24   0    1.08    0.37
   8  24   0    0.14    0.76
  -8  24   0    0.80    0.99
  -8  24   0   -0.23    0.38
   8  24   0   -0.02    0.45
  -8 -24   0    0.43    0.45
   8 -24   0    0.15    0.42
  -8 -24   0    0.57    0.72
  -8 -24   0    2.27    0.87
   9  24   0    0.65    0.67
   0  25   0    0.15    0.29
   0  25   0   -0.19    0.24
   0  25   0   -0.29    0.32
   0  25   0   -0.04    0.18
   0 -25   0    0.51    0.43
   0 -25   0    0.35    0.28
   0 -25   0    0.61    0.24
   0 -25   0    0.12    0.15
   1  25   0    5.54    0.46
  -1  25   0    4.59    0.51
   1  25   0    5.77    0.48
  -1  25   0    5.62    0.44
   1  25   0    5.26    0.43
   1  25   0    4.45    0.49
  -1  25   0    5.61    0.49
  -1 -25   0    5.72    0.47
   1 -25   0    5.69    0.45
  -1 -25   0    5.94    0.59
  -1 -25   0    5.59    0.43
   1 -25   0    5.40    0.60
  -1 -25   0    5.09    0.40
   2  25   0    5.37    0.53
   2  25   0    6.07    0.52
   2  25   0    5.86    0.49
  -2  25   0    6.18    0.49
  -2  25   0    4.87    0.55
  -2  25   0    6.08    0.54
   2  25   0    5.70    0.52
   2 -25   0    7.12    0.65
  -2 -25   0    6.58    0.50
   2 -25   0    6.92    0.49
  -2 -25   0    6.82    0.46
  -2 -25   0    7.22    0.58
   3  25   0    4.45    0.47
  -3  25   0    4.03    0.49
   3  25   0    4.56    0.49
  -3  25   0    4.50    0.47
  -3  25   0    5.02    0.39
   3  25   0    4.68    0.43
   3  25   0    5.48    0.49
  -3  25   0    5.65    0.57
  -3 -25   0    4.90    0.62
   3 -25   0    4.89    0.46
  -3 -25   0    3.81    0.46
   3 -25   0    4.73    0.61
  -3 -25   0    4.97    0.44
  -3 -25   0    5.01    0.39
  -4  25   0    7.36    0.54
   4  25   0    7.74    0.63
   4  25   0    6.69    0.61
  -4  25   0    7.74    0.65
   4  25   0    7.66    0.63
   4  25   0    7.92    0.58
  -4  25   0    6.70    0.62
  -4 -25   0    5.33    0.60
   4 -25   0    6.61    0.74
   4 -25   0    6.99    0.60
  -4 -25   0    6.17    0.53
   4 -25   0    6.53    0.54
  -4 -25   0    6.86    0.57
  -5  25   0    4.30    0.54
   5  25   0    3.05    0.45
   5  25   0    3.06    0.53
  -5  25   0    3.04    0.58
   5  25   0    3.92    0.41
  -5  25   0    4.04    0.37
  -5 -25   0    3.20    0.48
  -5 -25   0    3.16    0.39
  -5 -25   0    2.84    0.50
   5 -25   0    3.68    0.69
   5 -25   0    3.53    0.45
   6  25   0    0.17    0.46
   6  25   0    0.08    0.35
  -6  25   0    0.26    0.31
  -6  25   0    0.44    0.50
  -6 -25   0    0.18    0.32
   6 -25   0    0.26    0.33
  -6 -25   0    0.61    0.51
  -7  25   0    1.20    0.60
  -7  25   0    0.65    0.36
   7  25   0    1.03    0.43
  -7  25   0    2.22    0.81
   7  25   0    0.29    0.50
  -7 -25   0    0.98    0.39
  -7 -25   0    0.90    0.69
  -7 -25   0    0.88    0.66
   7 -25   0    0.62    0.39
   8  25   0   -0.14    0.45
  -8  25   0    0.50    1.04
   8  25   0    0.14    0.69
  -8  25   0    0.54    0.45
   8 -25   0    1.27    0.47
  -8 -25   0    0.53    0.43
  -8 -25   0    1.02    0.92
  -8 -25   0    0.91    0.75
   9  25   0    0.50    0.51
   9 -25   0    0.68    0.55
  -9 -25   0    0.22    0.57
   0  26   0    0.39    0.26
   0  26   0    1.07    0.21
   0  26   0    0.61    0.32
   0  26   0    0.07    0.33
   0 -26   0    0.83    0.31
   0 -26   0    1.13    0.26
   0 -26   0    0.73    0.17
   0 -26   0    0.95    0.47
   1  26   0    5.05    0.44
  -1  26   0    5.11    0.45
  -1  26   0    5.45    0.49
   1  26   0    5.78    0.51
   1  26   0    5.56    0.47
  -1  26   0    5.38    0.51
   1  26   0    4.82    0.48
  -1 -26   0    5.81    0.61
   1 -26   0    5.37    0.46
  -1 -26   0    5.28    0.40
   1 -26   0    5.12    0.61
  -1 -26   0    5.40    0.48
  -1 -26   0    5.26    0.45
  -2  26   0   10.93    0.85
  -2  26   0   11.02    0.87
   2  26   0   12.28    0.83
  -2  26   0   11.17    0.83
   2  26   0   12.02    0.85
   2  26   0   12.70    0.83
   2  26   0   11.87    0.80
  -2 -26   0   11.84    0.93
   2 -26   0   12.22    0.80
   2 -26   0   10.98    0.96
  -2 -26   0   13.03    0.78
  -2 -26   0   12.37    0.81
  -3  26   0   10.78    0.67
   3  26   0    9.90    0.74
  -3  26   0    9.95    0.75
   3  26   0    9.70    0.72
  -3  26   0    9.65    0.74
   3  26   0    9.82    0.68
  -3  26   0    8.91    0.76
  -3 -26   0    8.76    0.76
   3 -26   0    8.96    0.66
  -3 -26   0    9.36    0.65
   3 -26   0    8.50    0.86
  -3 -26   0    8.40    0.84
  -3 -26   0    8.81    0.69
  -4  26   0    5.82    0.55
  -4  26   0    4.01    0.55
   4  26   0    4.17    0.51
   4  26   0    3.62    0.47
  -4  26   0    5.12    0.42
   4  26   0    3.97    0.44
   4 -26   0    4.60    0.67
  -4 -26   0    5.15    0.41
  -4 -26   0    4.80    0.49
   4 -26   0    4.74    0.48
  -4 -26   0    3.28    0.50
   5  26   0    0.21    0.41
   5  26   0    0.68    0.49
  -5  26   0    0.04    0.44
   5  26   0    0.64    0.32
  -5  26   0    0.58    0.53
  -5 -26   0    0.02    0.42
  -5 -26   0    0.25    0.31
   5 -26   0    0.57    0.65
  -5 -26   0    0.30    0.40
   5 -26   0   -0.02    0.28
  -6  26   0    3.65    0.72
  -6  26   0    1.33    0.53
  -6  26   0    1.58    0.41
   6  26   0    1.22    0.38
   6 -26   0    2.94    0.80
  -6 -26   0    0.81    0.53
   6 -26   0    0.75    0.35
  -6 -26   0    1.86    0.57
  -6 -26   0    1.46    0.37
   7  26   0    2.51    0.46
   7  26   0    1.73    0.59
  -7  26   0    4.21    0.93
  -7  26   0    2.66    0.46
   7 -26   0    5.26    1.12
  -7 -26   0    1.49    0.62
  -7 -26   0    2.70    0.44
  -7 -26   0    4.77    0.75
   7 -26   0    3.82    0.63
   8  26   0    3.05    0.54
  -8  26   0    1.71    0.47
  -8  26   0    2.42    1.16
   8  26   0    0.79    0.78
  -8 -26   0    3.35    1.05
  -8 -26   0    1.61    0.49
   8 -26   0    1.80    0.49
  -8 -26   0    2.31    0.84
   9  26   0    1.47    0.59
  -9  26   0    1.52    0.63
   9 -26   0    2.02    0.59
  -9 -26   0    1.21    0.57
   0  27   0   -0.35    0.34
   0  27   0   -0.04    0.21
   0  27   0   -0.36    0.32
   0 -27   0   -0.03    0.47
   0 -27   0    0.01    0.17
   0 -27   0   -0.13    0.24
   1  27   0    9.64    0.67
  -1  27   0    8.33    0.69
   1  27   0    8.55    0.68
   1  27   0    8.54    0.64
  -1  27   0    8.37    0.72
   1  27   0    7.67    0.70
  -1 -27   0   10.82    0.71
  -1 -27   0    9.22    0.82
   1 -27   0    9.33    0.64
   1 -27   0    8.35    0.82
  -1 -27   0   10.15    0.61
  -1 -27   0    9.50    0.64
   2  27   0    6.58    0.56
   2  27   0    7.31    0.60
  -2  27   0    7.10    0.62
   2  27   0    7.70    0.61
   2  27   0    6.79    0.61
  -2  27   0    6.34    0.70
  -2 -27   0    8.85    0.66
  -2 -27   0    8.14    0.58
  -2 -27   0    7.65    0.76
   2 -27   0    7.11    0.72
  -2 -27   0    8.34    0.54
   3  27   0    0.74    0.38
   3  27   0    0.97    0.36
  -3  27   0    0.63    0.40
   3  27   0    1.17    0.39
  -3  27   0    1.02    0.40
  -3  27   0    0.82    0.26
   3  27   0    0.52    0.29
  -3 -27   0    1.02    0.37
  -3 -27   0    0.39    0.53
  -3 -27   0    0.74    0.32
   3 -27   0    0.74    0.28
  -3 -27   0    1.20    0.24
   3 -27   0    0.31    0.51
   4  27   0    1.19    0.33
  -4  27   0    0.87    0.47
  -4  27   0    1.06    0.31
   4  27   0    1.00    0.43
   4  27   0    0.84    0.47
   4  27   0    2.07    0.48
  -4  27   0    1.31    0.42
  -4 -27   0    1.26    0.29
   4 -27   0    1.37    0.30
  -4 -27   0    0.76    0.40
   4 -27   0    1.84    0.60
  -4 -27   0    1.65    0.40
  -5  27   0   -0.47    0.46
   5  27   0    0.32    0.52
  -5  27   0    0.89    0.56
   5  27   0    0.30    0.34
   5 -27   0    0.33    0.33
  -5 -27   0    0.36    0.45
  -5 -27   0   -0.06    0.43
  -5 -27   0   -0.18    0.30
   5 -27   0    0.80    0.67
  -6  27   0    6.35    0.58
  -6  27   0    8.27    0.92
   6  27   0    5.11    0.72
  -6  27   0    7.57    0.77
  -6 -27   0    5.35    0.69
  -6 -27   0    7.82    0.61
  -6 -27   0    8.87    0.77
   6 -27   0    7.46    0.66
   6 -27   0    7.96    0.99
  -7  27   0    1.39    0.41
  -7  27   0    2.24    0.67
   7  27   0    1.62    0.63
  -7  27   0    1.86    0.91
   7  27   0    1.39    0.44
  -7 -27   0    1.55    0.72
   7 -27   0    1.24    0.41
  -7 -27   0    1.06    0.43
  -7 -27   0    1.27    0.66
   8  27   0    0.50    0.48
  -8  27   0    0.15    0.60
   8 -27   0    0.26    0.49
  -8 -27   0    0.29    0.49
   9  27   0    0.65    0.55
  -9  27   0    1.73    0.66
   9 -27   0    0.52    0.61
  -9 -27   0    1.48    0.63
   0  28   0    1.74    0.36
   0  28   0    1.54    0.25
   0  28   0    1.15    0.35
   0 -28   0    1.45    0.28
   0 -28   0    1.13    0.50
   0 -28   0    1.53    0.20
   1  28   0    0.87    0.26
  -1  28   0    0.59    0.23
   1  28   0    0.20    0.34
  -1  28   0    0.65    0.43
   1  28   0    0.43    0.35
  -1  28   0    0.81    0.36
  -1 -28   0    1.04    0.51
   1 -28   0    0.83    0.48
  -1 -28   0    0.49    0.20
  -1 -28   0    1.77    0.38
  -1 -28   0    0.85    0.29
   2  28   0    2.57    0.32
   2  28   0    3.24    0.43
   2  28   0    2.27    0.47
  -2  28   0    2.28    0.43
  -2  28   0    3.02    0.45
   2  28   0    2.44    0.40
  -2 -28   0    3.37    0.37
  -2 -28   0    3.06    0.29
   2 -28   0    2.34    0.55
   2 -28   0    2.42    0.34
  -2 -28   0    2.71    0.41
  -2 -28   0    2.50    0.58
   3  28   0    6.20    0.55
   3  28   0    4.86    0.53
  -3  28   0    5.68    0.58
  -3  28   0    5.38    0.55
   3  28   0    6.04    0.50
   3  28   0    5.59    0.54
  -3 -28   0    5.74    0.70
   3 -28   0    4.83    0.67
  -3 -28   0    4.65    0.53
   3 -28   0    4.39    0.45
  -3 -28   0    5.36    0.43
  -4  28   0    6.26    0.60
   4  28   0    4.90    0.50
  -4  28   0    5.12    0.64
   4  28   0    4.81    0.60
   4  28   0    4.49    0.53
  -4  28   0    6.00    0.47
  -4 -28   0    5.68    0.55
  -4 -28   0    6.05    0.48
   4 -28   0    5.92    0.51
   4 -28   0    5.32    0.75
  -4 -28   0    4.13    0.57
  -5  28   0   -0.28    0.47
   5  28   0    0.06    0.42
  -5  28   0   -0.06    0.38
   5  28   0    0.05    0.36
  -5 -28   0   -0.15    0.33
  -5 -28   0    0.33    0.49
   5 -28   0    1.11    0.70
   5 -28   0    0.08    0.35
  -5 -28   0    0.39    0.51
  -6  28   0    2.83    0.63
   6  28   0    1.03    0.41
  -6  28   0    3.58    0.80
  -6  28   0    2.42    0.41
   6 -28   0    1.61    0.39
  -6 -28   0    2.29    0.62
  -6 -28   0    1.61    0.38
  -6 -28   0    1.83    0.57
  -7  28   0    0.91    0.93
  -7  28   0    0.03    0.47
  -7  28   0    1.35    0.70
   7  28   0    0.39    0.45
  -7 -28   0   -0.25    0.75
   7 -28   0    0.67    0.45
   7 -28   0    2.51    1.11
  -7 -28   0   -0.22    0.78
  -8  28   0    2.88    0.97
  -8  28   0    0.93    0.54
   8  28   0    0.72    0.49
  -8 -28   0    0.66    0.49
   8 -28   0    0.80    0.52
   9  28   0    1.10    0.55
   9 -28   0    1.37    0.64
  -9 -28   0    1.64    0.60
   0  29   0   -0.06    0.24
   0  29   0   -0.40    0.38
   0  29   0    0.06    0.35
   0 -29   0   -0.10    0.35
   0 -29   0   -0.33    0.49
   0 -29   0    0.15    0.19
  -1  29   0    0.25    0.37
   1  29   0   -0.12    0.26
  -1  29   0   -0.27    0.34
   1  29   0   -0.25    0.41
   1  29   0    0.49    0.35
   1 -29   0    0.27    0.49
   1 -29   0   -0.10    0.25
  -1 -29   0   -0.01    0.40
  -1 -29   0   -0.25    0.51
  -1 -29   0   -0.03    0.20
  -2  29   0    2.85    0.46
  -2  29   0    3.24    0.47
   2  29   0    2.45    0.43
   2  29   0    3.76    0.44
   2  29   0    3.28    0.35
  -2 -29   0    2.90    0.31
   2 -29   0    2.79    0.35
  -2 -29   0    2.35    0.60
  -2 -29   0    2.85    0.40
  -2 -29   0    2.83    0.43
   2 -29   0    3.53    0.59
   3  29   0    7.51    0.63
   3  29   0    6.99    0.64
   3  29   0    7.01    0.58
  -3  29   0    6.90    0.63
  -3  29   0    6.98    0.66
  -3 -29   0    5.85    0.61
  -3 -29   0    6.12    0.53
  -3 -29   0    6.98    0.57
  -3 -29   0    7.10    0.78
   3 -29   0    6.16    0.55
   3 -29   0    6.38    0.74
  -4  29   0    2.00    0.56
   4  29   0    2.47    0.53
  -4  29   0    2.79    0.36
   4  29   0    1.58    0.38
  -4  29   0    2.96    0.50
   4 -29   0    2.13    0.37
   4 -29   0    3.36    0.68
  -4 -29   0    1.89    0.50
  -4 -29   0    1.83    0.44
  -5  29   0    0.90    0.49
  -5  29   0    0.75    0.37
  -5  29   0    1.67    0.62
   5  29   0    1.19    0.37
  -5 -29   0    0.85    0.50
   5 -29   0    0.30    0.33
  -5 -29   0    0.75    0.36
   6  29   0    0.70    0.40
  -6  29   0    1.84    0.80
  -6  29   0    1.66    0.56
  -6  29   0    1.73    0.63
  -6 -29   0    1.00    0.55
  -6 -29   0    1.73    0.64
   6 -29   0    1.00    0.57
   6 -29   0    2.59    0.88
  -6 -29   0    1.31    0.40
  -7  29   0    1.23    0.73
  -7  29   0    1.01    0.97
  -7  29   0   -0.87    0.47
   7  29   0   -0.41    0.43
  -7 -29   0   -0.81    0.82
   7 -29   0    2.42    1.20
   7 -29   0   -0.07    0.43
  -7 -29   0    0.29    0.45
  -7 -29   0    0.19    0.76
   8  29   0    1.47    0.64
  -8 -29   0    1.31    0.56
   0  30   0    0.73    0.27
   0  30   0    1.01    0.37
   0  30   0    0.52    0.37
   0 -30   0    1.43    0.54
   0 -30   0    1.40    0.30
   0 -30   0    1.37    0.22
   1  30   0    4.79    0.51
  -1  30   0    4.83    0.51
  -1  30   0    3.92    0.51
   1  30   0    5.34    0.52
   1  30   0    3.87    0.42
  -1 -30   0    4.32    0.66
   1 -30   0    5.07    0.65
   1 -30   0    4.94    0.37
  -1 -30   0    5.41    0.45
  -1 -30   0    5.13    0.39
   1 -30   0    4.22    0.43
  -2  30   0    3.59    0.46
   2  30   0    2.94    0.46
   2  30   0    2.68    0.36
  -2  30   0    3.23    0.48
   2  30   0    4.07    0.53
   2 -30   0    2.53    0.60
   2 -30   0    2.94    0.37
  -2 -30   0    2.79    0.46
  -2 -30   0    3.24    0.40
  -2 -30   0    2.56    0.64
  -2 -30   0    3.36    0.33
   3  30   0    1.49    0.48
   3  30   0    1.84    0.36
  -3  30   0    2.13    0.50
  -3  30   0    1.81    0.44
   3 -30   0    1.26    0.59
  -3 -30   0    2.08    0.66
   3 -30   0    1.40    0.32
  -3 -30   0    1.83    0.31
  -3 -30   0    1.77    0.38
  -3 -30   0    1.52    0.44
  -4  30   0    4.19    0.59
   4  30   0    4.85    0.64
   4  30   0    2.54    0.44
  -4  30   0    3.07    0.69
   4  30   0    3.58    0.61
  -4  30   0    3.75    0.46
   4 -30   0    3.83    0.72
   4 -30   0    3.43    0.43
  -4 -30   0    3.74    0.52
  -4 -30   0    3.73    0.41
  -5  30   0    2.11    0.44
  -5  30   0    3.58    0.70
  -5  30   0    3.25    0.56
   5  30   0    2.70    0.42
  -5 -30   0    1.54    0.53
  -5 -30   0    2.61    0.41
   5 -30   0    2.70    0.46
   5 -30   0    2.04    0.80
  -5 -30   0    3.09    0.55
  -6  30   0    2.19    0.63
  -6  30   0    3.25    0.86
  -6  30   0    1.46    0.47
   6  30   0    0.84    0.44
  -6 -30   0    1.89    0.67
   6 -30   0    1.53    0.42
  -6 -30   0    1.54    0.63
   6 -30   0    3.34    0.96
  -6 -30   0    1.36    0.42
   7  30   0    0.52    0.47
  -7  30   0    0.74    1.01
  -7  30   0    0.52    0.52
  -7  30   0    1.35    0.74
   7 -30   0    1.01    0.49
  -7 -30   0    0.55    0.90
   7 -30   0    3.17    1.27
  -7 -30   0    0.63    0.81
  -7 -30   0    0.46    0.46
   8  30   0    0.36    0.52
   8 -30   0    0.84    0.55
  -8 -30   0   -0.45    0.89
   0  31   0   -0.16    0.37
   0  31   0   -0.16    0.27
   0  31   0   -0.09    0.36
   0 -31   0    0.26    0.23
   0 -31   0    0.10    0.53
   0 -31   0   -0.17    0.29
   1  31   0    1.00    0.40
   1  31   0    1.13    0.30
   1  31   0    0.86    0.39
  -1  31   0    0.17    0.42
  -1  31   0    0.64    0.38
  -1 -31   0    0.55    0.57
  -1 -31   0    1.16    0.25
   1 -31   0    0.81    0.23
  -1 -31   0    1.11    0.31
   1 -31   0    0.38    0.54
   1 -31   0    0.90    0.30
   2  31   0    2.21    0.34
  -2  31   0    2.45    0.49
   2  31   0    2.92    0.45
   2  31   0    1.53    0.46
  -2  31   0    2.53    0.45
   2 -31   0    1.52    0.59
  -2 -31   0    2.27    0.37
  -2 -31   0    1.65    0.30
  -2 -31   0    1.82    0.63
  -2 -31   0    1.69    0.45
   2 -31   0    2.12    0.35
   3  31   0    1.81    0.49
  -3  31   0    2.70    0.54
   3  31   0    2.14    0.38
  -3  31   0    1.90    0.44
   3  31   0    3.22    0.52
  -3 -31   0    1.23    0.47
  -3 -31   0    1.75    0.32
   3 -31   0    2.00    0.36
  -3 -31   0    2.21    0.41
   3 -31   0    2.06    0.63
  -3 -31   0    2.63    0.71
   4  31   0    1.07    0.36
   4  31   0    1.45    0.64
  -4  31   0    1.19    0.58
  -4  31   0    1.43    0.52
  -4 -31   0    1.52    0.35
  -4 -31   0    2.12    0.50
   4 -31   0    2.31    0.78
  -4 -31   0    0.43    0.46
   4 -31   0    0.94    0.35
  -5  31   0    4.99    0.77
  -5  31   0    3.56    0.50
   5  31   0    3.10    0.46
  -5  31   0    3.42    0.60
  -5 -31   0    3.83    0.61
   5 -31   0    3.26    0.85
  -5 -31   0    3.47    0.45
   5 -31   0    3.04    0.44
  -6  31   0    0.46    0.85
   6  31   0    0.21    0.45
  -6  31   0   -0.73    0.50
  -6  31   0    0.56    0.57
  -6 -31   0   -0.49    0.41
   6 -31   0    0.42    0.47
   6 -31   0    2.69    1.01
  -6 -31   0    0.96    0.67
  -6 -31   0    0.54    0.67
   7  31   0   -0.17    0.46
  -7  31   0    0.26    0.69
  -7 -31   0    0.65    0.94
   7 -31   0   -0.16    0.49
  -7 -31   0   -0.84    0.49
  -7 -31   0   -0.24    0.91
   8  31   0    1.03    0.54
  -8 -31   0    1.54    0.58
   8 -31   0    0.83    0.58
   0  32   0    0.09    0.37
   0  32   0    0.22    0.37
   0  32   0    0.54    0.41
   0 -32   0   -0.26    0.55
   0 -32   0    0.15    0.24
   0 -32   0   -0.05    0.30
  -1  32   0    2.27    0.48
   1  32   0    2.72    0.44
   1  32   0    1.80    0.35
  -1  32   0    2.51    0.45
   1  32   0    1.85    0.46
   1 -32   0    1.94    0.35
  -1 -32   0    2.00    0.63
   1 -32   0    2.14    0.61
  -1 -32   0    2.23    0.30
  -1 -32   0    1.83    0.35
   1 -32   0    2.17    0.29
   2  32   0    4.07    0.55
  -2  32   0    4.05    0.57
  -2  32   0    4.18    0.52
   2  32   0    5.14    0.54
  -2 -32   0    3.05    0.71
  -2 -32   0    3.88    0.47
   2 -32   0    3.38    0.67
   2 -32   0    3.40    0.43
  -2 -32   0    4.17    0.39
   3  32   0    3.57    0.64
   3  32   0    3.13    0.43
  -3  32   0    3.70    0.66
  -3  32   0    3.46    0.49
   3 -32   0    2.58    0.74
  -3 -32   0    3.07    0.38
   3 -32   0    2.02    0.40
  -3 -32   0    3.16    0.47
   4  32   0    2.34    0.42
  -4  32   0    2.95    0.65
  -4  32   0    3.15    0.52
   4  32   0    2.98    0.91
   4 -32   0    2.05    0.39
  -4 -32   0    2.31    0.50
  -4 -32   0    1.56    0.53
  -4 -32   0    2.37    0.40
   4 -32   0    2.34    0.73
   5  32   0    0.36    0.41
  -5  32   0    0.30    0.52
  -5  32   0    0.44    0.73
  -5 -32   0   -0.30    0.59
   5 -32   0   -0.11    0.51
  -5 -32   0   -0.12    0.38
  -5 -32   0    0.40    0.56
   5 -32   0    0.52    0.81
  -6  32   0    0.70    0.90
   6  32   0    0.18    0.46
  -6  32   0    0.74    0.60
   6 -32   0    2.31    1.04
  -6 -32   0    0.03    0.74
  -6 -32   0    0.10    0.44
   6 -32   0    1.04    0.45
  -6 -32   0    0.77    0.72
   7  32   0    0.39    0.50
  -7  32   0    1.55    0.81
  -7 -32   0    0.98    0.52
  -7 -32   0    1.34    1.07
   7 -32   0    0.79    0.52
   8  32   0    1.28    0.56
  -8  32   0    3.01    1.10
  -8 -32   0    1.49    0.61
   8 -32   0    1.64    0.61
   0  33   0    0.07    0.40
   0  33   0    0.63    0.44
   0 -33   0   -0.10    0.59
   0 -33   0   -0.20    0.29
   1  33   0    6.66    0.57
  -1  33   0    6.96    0.69
   1  33   0    6.62    0.66
  -1  33   0    7.19    0.63
   1  33   0    7.71    0.65
  -1 -33   0    6.95    0.81
   1 -33   0    6.13    0.82
  -1 -33   0    6.94    0.58
   1 -33   0    6.86    0.58
  -1 -33   0    6.87    0.59
  -2  33   0    0.69    0.42
   2  33   0    0.59    0.48
   2  33   0   -0.03    0.36
  -2  33   0    1.02    0.52
   2  33   0    0.85    0.47
  -2 -33   0    0.43    0.36
   2 -33   0    0.76    0.33
  -2 -33   0    0.62    0.66
   2 -33   0    0.45    0.61
  -2 -33   0    0.41    0.30
   3  33   0    0.29    0.37
  -3  33   0    0.09    0.56
  -3  33   0    0.61    0.43
   3  33   0    1.53    0.53
   3  33   0   -0.30    0.54
   3 -33   0    0.34    0.62
   3 -33   0    0.14    0.39
  -3 -33   0   -0.14    0.60
  -3 -33   0    0.17    0.42
  -4  33   0    1.44    0.52
   4  33   0    1.07    0.40
  -4  33   0    1.05    0.67
  -4 -33   0    1.51    0.51
   4 -33   0    1.40    0.39
  -4 -33   0    1.43    0.40
   4 -33   0    2.23    0.78
  -5  33   0    0.92    0.59
  -5  33   0    1.75    0.79
   5  33   0    0.50    0.43
  -5 -33   0    0.24    0.41
  -5 -33   0    0.43    0.59
  -5 -33   0    0.32    0.57
   5 -33   0    1.64    0.87
   5 -33   0    0.74    0.41
  -6  33   0    2.92    0.64
   6  33   0    1.78    0.50
  -6  33   0    2.49    0.99
   6 -33   0    1.56    0.51
  -6 -33   0    2.08    0.79
   6 -33   0    2.84    1.14
  -6 -33   0    1.08    0.49
  -6 -33   0    0.51    0.82
  -7  33   0    2.59    0.93
   7  33   0    0.65    0.61
  -7 -33   0    0.76    0.54
   8  33   0    0.75    0.60
   8 -33   0   -0.41    0.61
   0  34   0    5.63    0.58
   0  34   0    5.72    0.64
   0 -34   0    4.91    0.50
  -1  34   0    2.88    0.56
   1  34   0    3.42    0.51
   1  34   0    3.21    0.53
   1  34   0    2.84    0.43
  -1  34   0    3.31    0.52
   1 -34   0    2.75    0.41
  -1 -34   0    3.43    0.43
  -1 -34   0    3.09    0.72
   1 -34   0    3.21    0.72
  -2  34   0    2.65    0.48
   2  34   0    2.58    0.56
  -2  34   0    2.49    0.81
   2  34   0    2.14    0.41
   2  34   0    3.64    0.53
   2 -34   0    2.37    0.38
   2 -34   0    1.77    0.68
  -2 -34   0    2.09    0.73
  -2 -34   0    2.49    0.43
   3  34   0    3.02    0.46
  -3  34   0    3.92    0.56
  -3  34   0    3.86    0.67
   3 -34   0    2.49    0.73
  -3 -34   0    3.34    0.50
  -3 -34   0    3.69    0.52
   3 -34   0    3.01    0.44
   4  34   0    2.37    0.74
  -4  34   0    3.42    0.57
  -4  34   0    1.71    0.71
   4  34   0    2.46    0.44
   4 -34   0    2.52    0.44
  -4 -34   0    2.39    0.47
   4 -34   0    2.47    0.82
  -4 -34   0    3.83    0.58
  -4 -34   0    2.06    0.62
   5  34   0    0.55    0.44
  -5  34   0    0.16    0.58
  -5  34   0    0.64    0.84
   5 -34   0    0.23    0.63
  -5 -34   0   -0.07    0.44
  -5 -34   0    0.97    0.66
  -5 -34   0   -0.46    0.60
   5 -34   0    0.97    0.89
  -6  34   0    0.93    0.63
   6  34   0    0.16    0.48
  -6 -34   0   -0.09    0.59
  -6 -34   0    2.30    0.86
   6 -34   0    0.34    0.46
   6 -34   0    2.70    1.21
  -6 -34   0    1.61    0.72
   7  34   0    0.50    0.54
  -7  34   0    1.05    0.85
   7 -34   0    0.47    0.54
   0  35   0    0.86    0.43
   0 -35   0    0.43    0.36
  -1  35   0    2.99    0.79
   1  35   0    1.84    0.59
   1  35   0    2.31    0.49
  -1  35   0    2.42    0.49
   1 -35   0    1.87    0.38
  -1 -35   0    1.81    0.42
  -1 -35   0    1.93    0.76
   1 -35   0    2.38    0.72
  -2  35   0    5.83    0.75
   2  35   0    6.22    0.60
  -2  35   0    5.97    0.65
   2  35   0    7.67    0.68
   2 -35   0    5.49    0.81
   2 -35   0    6.11    0.58
  -2 -35   0    7.39    0.63
  -2 -35   0    5.44    0.97
  -3  35   0    4.09    0.59
   3  35   0    2.13    0.66
   3  35   0    2.56    0.46
  -3  35   0    3.05    0.70
   3 -35   0    3.09    0.77
  -3 -35   0    3.76    0.52
   3 -35   0    2.41    0.43
  -4  35   0    0.60    0.73
   4  35   0    0.39    0.42
   4  35   0    0.69    0.95
  -4  35   0    0.90    0.54
   4 -35   0    2.36    0.83
   4 -35   0    0.40    0.41
  -4 -35   0    0.86    0.55
  -5  35   0    1.67    0.88
  -5  35   0    1.16    0.61
   5  35   0    1.10    0.47
  -5 -35   0    0.45    0.84
   5 -35   0    0.59    0.46
  -5 -35   0    0.04    0.67
   5 -35   0    3.07    0.98
   6  35   0    0.37    0.50
  -6  35   0    0.17    0.63
   6 -35   0    0.72    0.53
  -6 -35   0    0.80    0.91
  -7  35   0    1.53    0.93
   7  35   0    0.23    0.54
   7 -35   0    0.60    0.59
   0  36   0   25.65    1.80
   0 -36   0   29.18    1.70
   0 -36   0   24.80    1.88
   1  36   0    5.93    0.62
  -1  36   0    4.47    0.69
  -1  36   0    6.18    0.62
   1  36   0    4.56    0.67
   1 -36   0    4.87    0.85
  -1 -36   0    5.02    0.93
   1 -36   0    4.09    0.50
  -1 -36   0    4.58    0.55
   2  36   0    2.31    0.57
   2  36   0    1.15    0.43
  -2  36   0    1.55    0.49
  -2  36   0    1.67    0.64
   2  36   0    2.78    0.54
  -2 -36   0    1.79    1.24
   2 -36   0    1.66    0.72
  -2 -36   0    1.35    0.44
   2 -36   0    1.42    0.40
  -3  36   0    0.19    0.57
  -3  36   0    0.79    0.68
   3  36   0    0.74    0.41
   3  36   0    2.29    0.65
   3  36   0    0.43    0.66
  -3 -36   0   -0.33    0.50
   3 -36   0    0.07    0.39
   3 -36   0    1.13    0.73
  -4  36   0    0.53    0.54
   4  36   0    0.51    0.44
  -4  36   0    0.19    0.78
   4  36   0    3.34    0.82
  -4 -36   0    1.48    0.57
   4 -36   0    1.26    0.46
   4 -36   0    1.30    0.84
  -5  36   0    4.03    0.69
   5  36   0    2.58    0.55
  -5  36   0    4.02    0.97
  -5 -36   0    3.09    0.76
   5 -36   0    3.90    0.87
   5 -36   0    4.03    1.04
   6  36   0    0.65    0.57
  -6 -36   0    1.73    0.97
   7  36   0    0.26    0.61
  -7  36   0    2.43    0.97
   7 -36   0    1.05    0.60
   0  37   0    0.64    0.61
   0  37   0    0.98    0.49
   0 -37   0    1.09    0.80
   0 -37   0    0.42    0.42
  -1  37   0    0.24    0.47
   1  37   0    0.08    0.58
  -1  37   0    0.96    0.63
   1  37   0    0.05    0.47
   1 -37   0    0.70    0.77
  -1 -37   0    0.03    0.44
  -1 -37   0    0.78    0.86
   1 -37   0    0.25    0.38
  -2  37   0    5.68    0.64
   2  37   0    3.20    0.56
   2  37   0    6.32    0.74
  -2  37   0    4.82    0.79
   2 -37   0    3.88    0.83
   2 -37   0    4.40    0.52
  -2 -37   0    5.27    0.57
   3  37   0    1.27    0.47
   3  37   0    3.79    0.86
  -3  37   0    3.19    0.58
  -3  37   0    3.07    0.78
   3 -37   0    2.43    0.83
  -3 -37   0    2.75    0.56
   3 -37   0    2.27    0.45
  -4  37   0    1.72    0.61
   4  37   0    1.84    0.50
  -4  37   0    2.30    0.88
   4 -37   0    1.10    0.46
  -4 -37   0    2.16    0.65
   4 -37   0    1.87    0.92
  -5  37   0    1.50    0.63
   5  37   0    0.85    0.54
   5 -37   0    0.55    0.52
  -5 -37   0    1.45    0.77
  -6  37   0    1.32    0.79
   6  37   0    0.22    0.53
   6 -37   0   -0.04    0.56
  -6 -37   0    1.03    1.33
   0  38   0    1.28    0.56
   0  38   0    1.81    0.67
   0 -38   0    1.39    0.46
   0 -38   0    2.04    0.87
  -1  38   0    1.47    0.68
  -1  38   0    1.73    0.51
   1  38   0    2.14    0.54
   1  38   0    0.71    0.66
  -1 -38   0    3.58    0.97
   1 -38   0    1.48    0.83
  -1 -38   0    1.34    0.50
   1 -38   0    1.29    0.40
  -2  38   0    3.73    0.78
   2  38   0    3.46    0.78
  -2  38   0    4.47    0.63
   2  38   0    5.13    0.67
  -2 -38   0    4.95    1.10
   2 -38   0    3.97    0.54
  -2 -38   0    3.81    0.57
   2 -38   0    3.74    0.87
   3  38   0    2.05    0.51
  -3  38   0    2.81    0.60
  -3  38   0    2.81    0.82
   3  38   0    3.25    0.84
   3 -38   0    2.79    0.48
  -3 -38   0    1.95    0.58
   3 -38   0    2.13    0.86
   4  38   0    0.73    0.51
  -4  38   0    2.46    0.93
  -4  38   0    1.58    0.60
  -4 -38   0    2.15    0.66
   4 -38   0    2.49    0.98
   4 -38   0    1.11    0.49
  -5  38   0    0.61    0.67
   5  38   0    0.69    0.58
  -5 -38   0    0.05    0.81
   6  38   0    0.61    0.60
  -6  38   0    1.57    0.82
   6 -38   0   -0.22    0.59
   0  39   0    0.29    0.76
   0  39   0   -0.04    0.54
   0 -39   0   -0.35    0.44
   0 -39   0    0.94    0.91
  -1  39   0    5.23    0.83
   1  39   0    3.73    0.80
   1  39   0    6.90    0.70
  -1  39   0    5.91    0.67
  -1 -39   0    5.69    1.09
  -1 -39   0    5.84    0.65
   1 -39   0    5.39    0.65
   1 -39   0    4.57    0.97
   2  39   0    3.88    0.65
   2  39   0    0.58    0.90
  -2  39   0    2.80    0.80
  -2  39   0    3.03    0.68
   2 -39   0    1.54    0.48
  -2 -39   0    5.01    1.53
   2 -39   0    3.38    0.92
  -2 -39   0    2.67    0.57
  -3  39   0    0.43    0.56
  -3  39   0    1.04    0.84
   3  39   0    1.21    1.11
   3  39   0    2.90    0.77
   3 -39   0    0.24    0.46
  -3 -39   0   -0.23    0.60
   3 -39   0    1.45    0.87
  -4  39   0    1.25    0.60
   4  39   0    1.57    0.56
   4 -39   0    0.31    0.49
  -4 -39   0    1.56    0.70
  -5  39   0    0.94    0.76
  -5 -39   0    1.76    0.95
   5 -39   0    0.58    0.55
  -6  39   0    3.92    0.96
   6  39   0    1.36    0.68
   6 -39   0    1.79    0.64
   0  40   0    2.36    0.58
   0  40   0    1.52    0.82
   0 -40   0    3.56    1.05
   0 -40   0    1.09    0.52
   1  40   0   -1.15    0.81
   1  40   0    1.19    0.62
  -1  40   0    0.93    0.55
  -1  40   0    1.26    0.78
   1 -40   0    1.66    0.97
   1 -40   0    0.52    0.48
  -1 -40   0    2.71    1.13
  -1 -40   0    1.00    0.55
   2  40   0    2.79    0.68
  -2  40   0    1.47    0.57
  -2  40   0    1.33    0.91
   2  40   0    1.11    0.88
  -2 -40   0    1.88    0.59
   2 -40   0    0.41    0.45
   2 -40   0    2.14    0.94
  -3  40   0    1.28    0.94
  -3  40   0    1.76    0.58
   3 -40   0    1.31    1.10
  -3 -40   0    1.78    0.65
   3 -40   0    2.04    0.61
   4  40   0    2.15    0.63
  -4 -40   0    2.94    0.75
   5  40   0    1.14    0.63
  -5  40   0    1.12    0.82
   5 -40   0    1.69    0.93
  -5 -40   0    1.49    0.99
   0  41   0    0.14    0.82
   0  41   0    0.48    0.57
   0 -41   0   -0.07    0.56
  -1  41   0    1.09    0.85
   1  41   0    0.85    0.66
   1  41   0    1.11    0.88
  -1  41   0    0.63    0.58
  -1 -41   0    1.33    0.58
  -1 -41   0    2.53    1.20
   1 -41   0    1.60    1.05
   1 -41   0    1.32    0.55
   2  41   0    0.53    1.08
   2  41   0    3.21    0.74
  -2  41   0    1.90    0.60
  -2  41   0    2.70    0.96
  -2 -41   0    2.08    0.64
   2 -41   0    2.07    0.59
   2 -41   0    3.26    1.09
  -3  41   0    6.56    0.76
  -3 -41   0    5.55    0.78
   3 -41   0    4.00    0.63
  -4  41   0    2.00    0.77
   4 -41   0    0.89    0.54
  -5  41   0    0.46    0.70
   5  41   0    0.30    0.72
   5 -41   0    0.59    0.58
  -5 -41   0    1.43    1.04
   0  42   0    0.96    0.60
   0  42   0    0.99    0.97
   0 -42   0    3.52    1.23
   0 -42   0    0.07    0.58
   1  42   0    0.94    0.68
   1  42   0   -0.07    1.05
  -1  42   0    0.80    0.68
  -1  42   0    2.33    1.32
  -1 -42   0   -0.21    0.58
  -1 -42   0    3.75    1.36
   1 -42   0    0.89    0.61
  -2  42   0    1.91    0.60
   2 -42   0    1.40    0.52
  -2 -42   0    1.80    0.67
  -3  42   0    1.12    0.92
  -3 -42   0   -0.54    0.78
   3 -42   0    0.60    0.66
  -4  42   0    1.05    0.67
  -4 -42   0    0.38    0.83
   4 -42   0    1.12    0.86
   0  43   0    0.95    0.65
   0 -43   0   -0.07    0.57
   1  43   0    1.22    0.66
  -1  43   0    0.79    0.65
   1 -43   0    1.33    0.66
  -1 -43   0    0.41    0.59
   2  43   0    4.59    0.93
  -2  43   0    2.61    0.74
  -2 -43   0    2.27    1.06
   2 -43   0    2.87    0.74
  -3  43   0    1.74    0.69
  -3 -43   0    1.58    0.74
   3 -43   0    1.41    0.56
  -4  43   0    2.93    0.72
  -4 -43   0    3.24    1.00
   4 -43   0    2.45    0.65
   0  44   0    1.52    0.89
   0 -44   0    2.57    0.97
  -1  44   0    2.24    0.66
   1  44   0    2.67    1.03
   1 -44   0    1.01    0.65
  -1 -44   0    1.29    0.76
   2  44   0    2.84    0.86
  -2  44   0    1.22    0.77
  -2 -44   0    1.89    0.77
   2 -44   0    0.55    0.67
  -3  44   0    6.19    0.79
   3 -44   0    4.26    0.66
  -3 -44   0    5.53    0.90
   0  45   0    1.17    0.72
   0 -45   0    1.77    0.75
  -1  45   0    9.15    0.91
   1  45   0    9.66    0.94
  -1 -45   0    6.85    0.90
   1 -45   0    6.62    0.89
  -2  45   0    2.34    0.73
   2  45   0    4.65    0.99
   2 -45   0    1.36    0.76
  -2 -45   0    0.51    0.83
   0  46   0    8.16    0.95
   0 -46   0    7.00    0.96
  -1  46   0    2.76    0.84
   1  46   0    5.08    1.04
   1 -46   0    1.29    0.76
  -1 -46   0    4.22    0.81
  11   0   1   -0.43    0.61
 -10   0  -1    5.57    0.56
 -10   0  -1    2.74    1.00
  10   0   1    5.06    0.57
  10   0   1    4.03    0.76
   9   0   1    0.13    0.50
  -9   0  -1    0.40    0.67
   9   0   1    0.18    0.50
   9   0   1    0.39    0.38
  -9   0  -1   -0.15    0.32
   8   0   1    0.42    0.45
  -8   0  -1    0.30    0.50
  -8   0  -1   -0.26    0.48
   8   0   1    0.30    0.33
  -8   0  -1    0.58    0.33
  -7   0  -1    0.43    0.41
  -7   0  -1    0.37    0.25
   7   0   1    0.43    0.35
   7   0   1    0.60    0.30
  -6   0  -1   26.82    1.86
  -6   0  -1   29.97    1.89
   6   0   1   29.57    1.85
   6   0   1   29.35    1.82
  -6   0  -1   30.39    1.81
   5   0   1    1.58    0.27
   5   0   1    1.82    0.37
   5   0   1    1.73    0.24
  -5   0  -1    2.12    0.29
  -5   0  -1    1.68    0.28
  -5   0  -1    1.50    0.22
  -4   0  -1    9.14    0.59
  -4   0  -1    8.86    0.60
   4   0   1    8.85    0.60
   4   0   1    8.62    0.61
  -4   0  -1    7.74    0.57
   4   0   1    8.86    0.57
  -3   0  -1    2.68    0.23
  -3   0  -1    2.48    0.21
   3   0   1    2.34    0.23
   3   0   1    2.31    0.25
   3   0   1    2.35    0.21
  -3   0  -1    2.21    0.20
  -2   0  -1   31.69    1.88
  -2   0  -1   28.79    1.88
  -2   0  -1   31.43    1.89
   2   0   1   31.65    1.88
   2   0   1   30.72    1.89
   2   0   1   31.29    1.88
   1   0   1   82.23    4.83
   1   0   1   82.32    4.83
  -1   0  -1   83.63    4.83
  -1   0  -1   80.87    4.83
   1   0   1   81.53    4.83
   1   0   1   83.04    4.84
   1   0   1   73.04    4.83
  -1   0  -1   72.68    4.83
   0   0   1  110.41    6.80
   0   0   1  103.34    6.80
   0   0   1  114.96    6.80
   0   0   1  115.41    6.80
   0   0   1  121.15    6.80
   0   0   1  109.66    6.81
   0   0   1  113.11    6.80
  -1   0   1   48.81    2.84
  -1   0   1   47.14    2.84
  -1   0   1   43.67    2.83
  -1   0   1   42.11    2.83
  -1   0   1   51.40    2.84
  -1   0   1   48.05    2.84
  -1   0   1   46.83    2.84
  -2   0   1   22.37    1.29
   2   0  -1   21.59    1.29
  -2   0   1   20.67    1.30
   2   0  -1   22.04    1.29
   2   0  -1   21.75    1.29
  -2   0   1   20.52    1.29
  -2   0   1   20.65    1.29
  -2   0   1   19.38    1.28
  -3   0   1    2.91    0.25
   3   0  -1    2.31    0.23
  -3   0   1    2.96    0.22
  -3   0   1    2.75    0.24
  -3   0   1    2.45    0.24
  -4   0   1   13.03    0.78
  -4   0   1   12.30    0.79
  -4   0   1   10.99    0.77
   4   0  -1   12.56    0.77
  -4   0   1   12.14    0.79
   4   0  -1   11.82    0.79
  -5   0   1    5.26    0.42
   5   0  -1    5.45    0.47
   5   0  -1    4.93    0.43
  -5   0   1    5.75    0.46
  -5   0   1    6.09    0.46
  -5   0   1    6.76    0.50
  -6   0   1    3.98    0.42
  -6   0   1    3.73    0.47
   6   0  -1    3.50    0.35
  -6   0   1    4.04    0.34
   6   0  -1    2.89    0.38
   7   0  -1    3.60    0.39
  -7   0   1    3.13    0.50
  -7   0   1    3.56    0.48
   7   0  -1    2.99    0.42
  -7   0   1    3.79    0.35
  -8   0   1    1.45    0.60
   8   0  -1    1.04    0.35
   8   0  -1    1.31    0.46
  -8   0   1    1.26    0.52
  -8   0   1    1.36    0.30
   9   0  -1   -0.19    0.54
   9   0  -1   -0.16    0.45
  -9   0   1    1.97    0.76
  -9   0   1    0.52    0.31
 -10   0   1    1.73    0.42
 -10   0   1    0.47    1.05
  10   0  -1    0.85    0.64
  10   0  -1    2.73    0.64
  10   0  -1    1.53    0.54
  11   0  -1    0.51    0.81
  11   0  -1    0.99    0.79
 -11   0   1    0.37    0.43
  11   1   1    0.69    0.77
  11  -1   1    0.18    0.71
 -11  -1  -1    0.20    0.45
 -10   1  -1    4.25    0.50
  10   1   1    1.49    0.72
  10   1   1    3.62    0.61
 -10   1  -1    2.02    1.06
  10  -1   1    2.13    0.64
 -10  -1  -1    1.99    0.96
 -10  -1  -1    3.42    0.51
  10  -1   1    2.09    0.70
  10  -1   1    3.48    0.56
  -9   1  -1   -1.17    0.65
   9   1   1    0.65    0.44
  -9   1  -1    0.10    0.34
   9   1   1   -0.06    0.51
   9   1   1    0.49    0.41
   9  -1   1    0.63    0.44
   9  -1   1    0.39    0.50
   9  -1   1    0.26    0.47
  -9  -1  -1   -0.16    0.63
  -9  -1  -1    0.32    0.35
  -8   1  -1    0.59    0.50
   8   1   1    0.67    0.43
  -8   1  -1    0.82    0.30
   8   1   1    1.65    0.32
   8  -1   1    1.46    0.42
  -8  -1  -1    1.29    0.30
  -8  -1  -1    1.67    0.53
   8  -1   1    0.54    0.42
   8  -1   1    0.93    0.37
   7   1   1    0.81    0.29
  -7   1  -1    0.17    0.36
  -7   1  -1    0.48    0.24
   7   1   1    0.28    0.35
  -7   1  -1    0.73    0.38
  -7  -1  -1    1.06    0.38
   7  -1   1    0.26    0.27
   7  -1   1    0.11    0.34
  -7  -1  -1    0.74    0.27
   6   1   1    7.20    0.59
   6   1   1    6.12    0.53
  -6  -1  -1    6.75    0.53
   6  -1   1    8.38    0.60
  -6  -1  -1    6.80    0.63
  -6  -1  -1    6.49    0.59
   6  -1   1    8.34    0.56
  -5   1  -1    0.49    0.21
  -5   1  -1    0.24    0.24
  -5   1  -1   -0.06    0.25
  -5   1  -1    0.15    0.18
   5   1   1    0.11    0.23
   5   1   1    0.17    0.19
  -5  -1  -1    0.37    0.22
   5  -1   1    0.25    0.29
  -5  -1  -1   -0.12    0.24
   5  -1   1    0.00    0.23
  -5  -1  -1    0.19    0.23
  -5  -1  -1    0.27    0.17
   5  -1   1    0.14    0.19
  -4   1  -1    8.18    0.53
   4   1   1    7.17    0.54
  -4   1  -1    7.50    0.52
  -4   1  -1    7.60    0.49
  -4   1  -1    6.20    0.49
   4   1   1    7.50    0.52
   4   1   1    7.83    0.50
  -4  -1  -1    7.74    0.53
   4  -1   1    7.58    0.50
   4  -1   1    7.28    0.55
  -4  -1  -1    7.48    0.51
   4  -1   1    7.04    0.53
  -4  -1  -1    6.61    0.49
  -3   1  -1   10.79    0.69
  -3   1  -1   10.91    0.71
   3   1   1   10.80    0.71
   3   1   1   10.90    0.71
  -3   1  -1   11.33    0.70
   3   1   1   11.18    0.70
  -3  -1  -1   11.10    0.71
   3  -1   1   10.78    0.69
  -3  -1  -1   11.18    0.69
  -3  -1  -1   10.66    0.69
   3  -1   1   11.18    0.72
   3  -1   1   10.78    0.70
  -2   1  -1   24.33    1.44
   2   1   1   23.08    1.45
  -2   1  -1   22.42    1.44
   2   1   1   25.05    1.44
   2   1   1   22.95    1.45
   2   1   1   24.49    1.45
  -2   1  -1   24.25    1.45
   2  -1   1   24.29    1.45
  -2  -1  -1   22.22    1.44
  -2  -1  -1   22.84    1.44
   2  -1   1   24.56    1.44
  -2  -1  -1   23.23    1.45
   2  -1   1   23.93    1.46
   1   1   1   18.11    1.07
   1   1   1   15.86    1.07
  -1   1  -1   16.06    1.07
   1   1   1   18.25    1.07
  -1   1  -1   18.46    1.07
   1   1   1   17.16    1.08
  -1   1  -1   17.86    1.07
   1  -1   1   18.34    1.07
  -1  -1  -1   16.46    1.07
   1  -1   1   18.68    1.07
   1  -1   1   19.01    1.07
   1  -1   1   18.14    1.08
  -1  -1  -1   18.10    1.07
   1  -1   1   16.35    1.07
  -1  -1  -1   16.88    1.06
   0   1   1    9.24    0.56
   0   1   1    8.86    0.56
   0   1  -1    9.10    0.56
   0   1   1    8.98    0.56
   0   1   1    8.58    0.56
   0   1   1    8.76    0.56
   0   1   1    8.93    0.56
   0   1   1    9.51    0.56
   0   1   1    9.06    0.56
   0  -1   1    8.91    0.56
   0  -1   1    9.19    0.56
   0  -1   1    9.27    0.56
   0  -1   1    9.58    0.57
   0  -1   1    9.46    0.56
   0  -1   1    9.27    0.56
   0  -1   1    8.79    0.56
   0  -1  -1    9.52    0.56
   0  -1   1    9.84    0.56
   1   1  -1   12.85    0.82
  -1   1   1   12.27    0.81
  -1   1   1   13.52    0.82
  -1   1   1   13.67    0.82
  -1   1   1   12.51    0.82
  -1   1   1   13.31    0.82
  -1   1   1   14.26    0.82
  -1   1   1   13.87    0.82
  -1  -1   1   14.16    0.82
  -1  -1   1   12.18    0.81
  -1  -1   1   12.42    0.81
  -1  -1   1   14.55    0.82
  -1  -1   1   13.48    0.82
   1  -1  -1   13.94    0.82
  -1  -1   1   13.90    0.82
  -1  -1   1   13.45    0.82
   2   1  -1   30.76    1.84
  -2   1   1   31.29    1.84
   2   1  -1   31.79    1.83
  -2   1   1   30.87    1.84
  -2   1   1   26.98    1.83
  -2   1   1   29.92    1.84
  -2   1   1   29.30    1.84
  -2   1   1   28.69    1.83
   2  -1  -1   31.39    1.83
  -2  -1   1   30.62    1.84
  -2  -1   1   29.21    1.83
  -2  -1   1   29.69    1.84
  -2  -1   1   31.47    1.84
   2  -1  -1   30.50    1.84
   2  -1  -1   30.43    1.84
  -3   1   1   22.34    1.39
   3   1  -1   23.13    1.39
  -3   1   1   21.14    1.38
  -3   1   1   22.23    1.38
  -3   1   1   22.81    1.40
  -3   1   1   19.72    1.37
   3   1  -1   23.12    1.38
  -3  -1   1   24.22    1.39
  -3  -1   1   22.35    1.38
  -3  -1   1   22.41    1.39
   3  -1  -1   23.39    1.38
  -3  -1   1   23.14    1.39
   3  -1  -1   22.83    1.38
   3  -1  -1   23.27    1.39
   4   1  -1   28.06    1.69
  -4   1   1   28.37    1.69
   4   1  -1   27.90    1.67
  -4   1   1   26.91    1.69
  -4   1   1   26.16    1.67
  -4   1   1   26.94    1.68
  -4   1   1   23.58    1.66
   4  -1  -1   27.57    1.67
  -4  -1   1   28.72    1.69
  -4  -1   1   27.49    1.67
   4  -1  -1   27.21    1.69
  -4  -1   1   26.54    1.69
  -4  -1   1   28.98    1.68
   4  -1  -1   27.94    1.67
   5   1  -1    6.99    0.55
  -5   1   1    7.28    0.56
  -5   1   1    6.73    0.51
   5   1  -1    7.15    0.52
  -5   1   1    7.11    0.58
  -5  -1   1    7.54    0.57
   5  -1  -1    7.42    0.56
  -5  -1   1    8.60    0.58
  -5  -1   1    6.99    0.54
   5  -1  -1    6.88    0.51
  -5  -1   1    7.76    0.51
  -6   1   1    1.97    0.27
   6   1  -1    2.19    0.27
  -6   1   1    2.37    0.37
   6   1  -1    1.74    0.33
  -6   1   1    1.54    0.35
  -6  -1   1    2.02    0.26
   6  -1  -1    1.88    0.29
  -6  -1   1    2.09    0.36
   6  -1  -1    1.46    0.34
  -6  -1   1    1.66    0.36
  -7   1   1    3.50    0.35
  -7   1   1    3.53    0.49
   7   1  -1    3.10    0.48
  -7   1   1    2.97    0.48
   7   1  -1    3.40    0.39
   7  -1  -1    2.97    0.46
  -7  -1   1    3.12    0.33
   7  -1  -1    3.85    0.37
  -7  -1   1    2.84    0.48
  -7  -1   1    3.70    0.53
   8   1  -1    2.79    0.45
  -8   1   1    2.58    0.65
  -8   1   1    2.98    0.36
   8   1  -1    2.63    0.49
  -8   1   1    2.72    0.56
  -8  -1   1    2.54    0.57
  -8  -1   1    3.14    0.40
  -8  -1   1    3.08    0.64
   8  -1  -1    2.12    0.52
   8  -1  -1    3.42    0.45
   9   1  -1    1.37    0.45
   9   1  -1    0.11    0.55
  -9   1   1    1.15    0.77
  -9   1   1    1.06    0.32
  -9  -1   1    1.45    0.78
  -9  -1   1    0.87    0.34
   9  -1  -1    0.28    0.54
   9  -1  -1    0.97    0.48
  10   1  -1    1.57    0.51
 -10   1   1    1.58    1.07
 -10   1   1    1.41    0.39
  10   1  -1    2.02    0.63
  10   1  -1    0.53    0.61
  10  -1  -1    2.07    0.57
  10  -1  -1    0.23    0.63
 -10  -1   1    1.57    0.41
  10  -1  -1    1.32    0.63
  11   1  -1    1.53    0.78
  11   1  -1    0.31    0.81
  11  -1  -1    0.24    0.79
 -11  -1   1    0.78    0.51
  11  -1  -1    1.42    0.85
  11   2   1    0.61    0.71
  11  -2   1   -0.23    0.81
 -11  -2  -1    0.38    0.48
  10   2   1    1.89    0.69
  10   2   1    2.62    0.61
 -10   2  -1    2.30    0.47
  10  -2   1    2.04    0.76
 -10  -2  -1    2.61    0.47
  10  -2   1    2.88    0.62
  10  -2   1    2.01    0.67
   9   2   1    0.42    0.44
   9   2   1    1.11    0.43
  -9   2  -1    0.84    0.43
   9   2   1    0.07    0.50
  -9   2  -1    0.49    0.64
  -9  -2  -1    0.51    0.35
   9  -2   1    0.78    0.48
   9  -2   1    0.51    0.39
   9  -2   1   -0.54    0.55
  -9  -2  -1   -0.79    0.62
  -8   2  -1    3.87    0.42
   8   2   1    4.50    0.54
  -8   2  -1    3.14    0.58
   8   2   1    4.60    0.50
  -8  -2  -1    3.85    0.40
   8  -2   1    3.64    0.52
  -8  -2  -1    3.64    0.58
   8  -2   1    4.99    0.47
   8  -2   1    4.20    0.43
  -7   2  -1    3.10    0.49
  -7   2  -1    4.22    0.49
   7   2   1    4.29    0.48
  -7   2  -1    4.11    0.37
   7   2   1    3.32    0.45
   7  -2   1    3.94    0.37
  -7  -2  -1    3.26    0.48
  -7  -2  -1    3.83    0.37
   7  -2   1    3.29    0.43
   7  -2   1    3.56    0.37
   6   2   1    6.77    0.60
   6   2   1    5.97    0.54
  -6   2  -1    7.00    0.51
  -6   2  -1    7.28    0.61
  -6  -2  -1    7.57    0.59
   6  -2   1    7.37    0.53
  -6  -2  -1    7.54    0.57
  -6  -2  -1    6.19    0.51
   6  -2   1    6.87    0.58
   5   2   1    0.17    0.28
  -5   2  -1    0.25    0.25
   5   2   1    0.55    0.21
  -5   2  -1    0.27    0.18
   5   2   1    0.74    0.24
  -5   2  -1    0.49    0.26
  -5   2  -1    0.40    0.22
   5  -2   1    0.50    0.33
  -5  -2  -1    0.55    0.26
  -5  -2  -1    0.95    0.23
  -5  -2  -1    0.72    0.24
   5  -2   1    0.34    0.20
   5  -2   1    0.52    0.23
  -5  -2  -1    0.90    0.18
  -4   2  -1    1.01    0.20
   4   2   1    0.64    0.20
  -4   2  -1    0.94    0.21
  -4   2  -1    0.91    0.16
   4   2   1    1.17    0.19
   4   2   1    0.86    0.23
  -4  -2  -1    1.48    0.19
  -4  -2  -1    1.19    0.22
   4  -2   1    1.00    0.18
   4  -2   1    1.04    0.21
  -4  -2  -1    1.15    0.17
   3   2   1   17.98    1.17
   3   2   1   17.81    1.16
  -3   2  -1   16.89    1.15
   3   2   1   19.88    1.16
  -3   2  -1   18.70    1.17
  -3   2  -1   19.25    1.16
  -3  -2  -1   18.78    1.17
   3  -2   1   19.58    1.18
   3  -2   1   18.80    1.17
  -3  -2  -1   19.93    1.15
  -3  -2  -1   18.16    1.15
   3  -2   1   19.19    1.15
  -3  -2  -1   18.95    1.16
   2   2   1   13.44    0.86
   2   2   1   14.83    0.86
  -2   2  -1   14.32    0.85
  -2   2  -1   15.02    0.86
   2   2   1   13.51    0.86
  -2   2  -1   14.14    0.85
   2   2   1   15.13    0.86
  -2  -2  -1   13.27    0.85
  -2  -2  -1   13.74    0.86
  -2  -2  -1   12.60    0.85
   2  -2   1   12.95    0.87
   2  -2   1   13.26    0.85
   2  -2   1   13.01    0.85
   2  -2   1   14.54    0.86
  -2  -2  -1   13.57    0.85
   1   2   1    4.69    0.31
  -1   2  -1    4.36    0.30
   1   2   1    4.26    0.31
   1   2   1    4.29    0.32
   1   2   1    5.07    0.31
  -1   2  -1    4.62    0.31
  -1   2  -1    4.97    0.30
  -1  -2  -1    5.05    0.31
   1  -2   1    5.47    0.30
   1  -2   1    5.09    0.30
   1  -2   1    4.94    0.30
   1  -2   1    4.86    0.32
  -1  -2  -1    4.79    0.30
   0   2   1   13.86    0.83
   0   2   1   13.32    0.83
   0   2  -1   13.88    0.83
   0   2   1   14.23    0.84
   0   2   1   14.05    0.83
   0   2   1   14.17    0.84
   0   2   1   13.57    0.84
   0  -2  -1   14.23    0.83
   0  -2   1   13.38    0.83
   0  -2   1   12.61    0.83
   0  -2   1   13.27    0.83
   0  -2   1   13.86    0.83
   0  -2   1   14.06    0.84
   0  -2   1   13.34    0.83
   0  -2   1   14.00    0.84
  -1   2   1    1.39    0.12
   1   2  -1    1.58    0.11
  -1   2   1    1.44    0.11
  -1   2   1    1.73    0.13
  -1   2   1    1.47    0.11
  -1   2   1    1.57    0.12
  -1   2   1    1.22    0.13
  -1  -2   1    1.36    0.12
  -1  -2   1    1.74    0.11
  -1  -2   1    1.71    0.13
  -1  -2   1    1.67    0.12
   1  -2  -1    1.25    0.13
  -2   2   1   31.83    2.11
  -2   2   1   35.48    2.11
  -2   2   1   30.75    2.11
  -2   2   1   36.57    2.11
  -2   2   1   35.64    2.11
  -2   2   1   34.46    2.12
   2   2  -1   34.83    2.11
   2  -2  -1   35.57    2.11
  -2  -2   1   36.86    2.12
  -2  -2   1   32.97    2.11
  -2  -2   1   36.17    2.11
  -2  -2   1   34.45    2.11
   2  -2  -1   36.03    2.11
   2  -2  -1   34.82    2.11
  -3   2   1   61.75    3.67
  -3   2   1   55.79    3.66
   3   2  -1   60.71    3.67
   3   2  -1   61.28    3.67
  -3   2   1   63.98    3.67
  -3   2   1   61.40    3.67
  -3   2   1   54.66    3.66
  -3  -2   1   55.77    3.66
  -3  -2   1   62.53    3.67
   3  -2  -1   61.77    3.67
  -3  -2   1   60.55    3.67
   3  -2  -1   62.11    3.66
   3  -2  -1   63.09    3.67
  -3  -2   1   61.58    3.67
  -4   2   1   15.55    0.95
  -4   2   1   15.01    0.92
  -4   2   1   13.81    0.92
   4   2  -1   14.79    0.93
  -4   2   1   15.27    0.95
   4   2  -1   14.77    0.95
   4  -2  -1   14.64    0.93
  -4  -2   1   14.82    0.94
  -4  -2   1   15.15    0.95
  -4  -2   1   13.62    0.93
   4  -2  -1   15.65    0.95
  -4  -2   1   14.85    0.93
   4  -2  -1   14.91    0.93
  -5   2   1    5.49    0.44
   5   2  -1    5.33    0.39
   5   2  -1    4.99    0.44
  -5   2   1    5.28    0.47
  -5   2   1    4.98    0.40
  -5  -2   1    4.67    0.40
  -5  -2   1    5.23    0.41
   5  -2  -1    4.71    0.42
  -5  -2   1    5.88    0.45
  -5  -2   1    5.14    0.44
   5  -2  -1    4.67    0.39
  -6   2   1    4.13    0.47
   6   2  -1    4.96    0.41
  -6   2   1    4.62    0.46
  -6   2   1    4.76    0.39
   6   2  -1    5.11    0.48
  -6  -2   1    5.37    0.57
   6  -2  -1    4.82    0.41
   6  -2  -1    5.10    0.45
  -6  -2   1    4.64    0.50
  -6  -2   1    5.34    0.41
   7   2  -1    0.47    0.29
   7   2  -1    0.53    0.36
  -7   2   1    0.86    0.41
  -7   2   1    0.46    0.42
  -7   2   1    1.01    0.26
  -7  -2   1    0.78    0.41
  -7  -2   1    1.13    0.27
   7  -2  -1    0.47    0.30
  -7  -2   1    0.68    0.40
   7  -2  -1    1.22    0.38
   8   2  -1    0.92    0.37
  -8   2   1    1.47    0.32
  -8   2   1    1.10    0.55
  -8   2   1    0.93    0.56
   8   2  -1    0.52    0.41
   8  -2  -1    0.29    0.45
  -8  -2   1    1.57    0.60
  -8  -2   1    0.23    0.32
  -8  -2   1    1.44    0.53
   8  -2  -1    1.06    0.37
   9   2  -1    0.86    0.58
   9   2  -1    1.44    0.45
  -9   2   1    1.19    0.34
  -9   2   1    1.53    0.80
  -9  -2   1    1.04    0.71
  -9  -2   1    1.69    0.83
  -9  -2   1    1.36    0.35
   9  -2  -1    1.95    0.51
   9  -2  -1    0.70    0.56
 -10   2   1    2.53    1.12
  10   2  -1    1.56    0.53
  10   2  -1    0.60    0.63
 -10   2   1    1.92    0.40
  10  -2  -1    2.56    0.66
 -10  -2   1    1.63    0.42
  10  -2  -1    2.10    0.53
  10  -2  -1    0.82    0.75
 -11   2   1    0.26    0.38
  11   2  -1    0.70    0.76
  11   2  -1    0.79    0.82
 -11  -2   1   -0.74    0.53
  11  -2  -1    2.26    0.82
 -11   3  -1    0.69    0.43
  11   3   1    0.13    0.68
  11  -3   1   -0.01    0.77
 -11  -3  -1    0.30    0.53
 -10   3  -1    1.35    0.41
  10   3   1    1.50    0.71
  10   3   1    1.43    0.49
 -10  -3  -1    1.19    0.42
 -10  -3  -1    0.82    0.90
  10  -3   1    0.65    0.58
  10  -3   1    0.12    0.72
  10  -3   1    2.27    0.53
  -9   3  -1   -0.09    0.34
   9   3   1   -0.64    0.46
   9   3   1    0.40    0.46
   9   3   1    0.76    0.44
  -9   3  -1   -1.07    0.66
   9  -3   1    0.07    0.56
   9  -3   1    0.34    0.48
   9  -3   1    0.18    0.46
  -9  -3  -1   -0.22    0.33
  -9  -3  -1   -0.04    0.64
   8   3   1    1.56    0.44
  -8   3  -1    1.60    0.54
  -8   3  -1    2.07    0.34
  -8   3  -1    1.46    0.53
   8   3   1    1.75    0.34
  -8  -3  -1    1.08    0.52
   8  -3   1    1.26    0.46
   8  -3   1    2.40    0.36
   8  -3   1    2.57    0.40
  -8  -3  -1    2.03    0.33
  -7   3  -1    4.41    0.53
  -7   3  -1    4.94    0.57
   7   3   1    3.69    0.46
  -7   3  -1    4.38    0.40
   7  -3   1    5.50    0.46
  -7  -3  -1    5.07    0.40
  -7  -3  -1    4.08    0.51
   7  -3   1    4.19    0.48
   7  -3   1    5.36    0.41
  -6   3  -1    3.76    0.33
  -6   3  -1    3.72    0.53
  -6   3  -1    3.70    0.40
   6   3   1    2.92    0.34
  -6   3  -1    3.62    0.42
   6   3   1    3.20    0.38
  -6  -3  -1    3.78    0.34
  -6  -3  -1    3.99    0.43
   6  -3   1    3.59    0.34
   6  -3   1    3.25    0.40
   5   3   1    9.51    0.62
  -5   3  -1    8.13    0.64
  -5   3  -1    8.68    0.59
  -5   3  -1    8.95    0.64
  -5   3  -1    7.33    0.60
   5   3   1    9.12    0.64
   5   3   1    7.75    0.65
   5  -3   1    9.59    0.65
   5  -3   1    8.93    0.70
  -5  -3  -1    9.00    0.65
  -5  -3  -1   10.28    0.61
   5  -3   1    9.13    0.60
  -5  -3  -1    8.63    0.66
  -5  -3  -1    8.79    0.59
  -4   3  -1    6.05    0.43
  -4   3  -1    6.72    0.47
  -4   3  -1    5.60    0.43
   4   3   1    6.09    0.46
  -4   3  -1    7.05    0.46
   4   3   1    6.70    0.44
   4   3   1    6.81    0.46
   4  -3   1    5.76    0.46
  -4  -3  -1    6.05    0.48
   4  -3   1    5.70    0.50
  -4  -3  -1    6.53    0.45
   4  -3   1    5.59    0.43
  -4  -3  -1    6.07    0.43
   3   3   1    0.46    0.16
   3   3   1    0.23    0.17
  -3   3  -1    0.38    0.16
  -3   3  -1    0.61    0.13
  -3   3  -1    0.41    0.18
  -3   3  -1    0.11    0.18
   3   3   1    0.69    0.15
   3   3   1    0.42    0.15
   3  -3   1    0.56    0.16
   3  -3   1    0.22    0.20
  -3  -3  -1    0.53    0.13
  -3  -3  -1    0.91    0.14
   3  -3   1    0.36    0.13
  -3  -3  -1    0.57    0.16
  -3  -3  -1    0.47    0.13
   2   3   1   13.59    0.91
  -2   3  -1   14.40    0.91
   2   3   1   13.77    0.91
   2   3   1   14.92    0.91
  -2   3  -1   14.36    0.90
   2   3   1   14.99    0.91
  -2   3  -1   14.60    0.91
   2  -3   1   14.54    0.93
  -2  -3  -1   15.29    0.90
  -2  -3  -1   14.61    0.90
  -2  -3  -1   14.20    0.90
   2  -3   1   15.05    0.90
   2  -3   1   15.18    0.90
  -2  -3  -1   15.04    0.92
   2  -3   1   15.83    0.91
   1   3   1   31.00    1.80
  -1   3  -1   30.57    1.80
   1   3   1   27.68    1.80
   1   3   1   30.42    1.80
   1   3   1   29.29    1.81
   1   3   1   28.19    1.80
  -1   3  -1   28.37    1.80
  -1   3  -1   29.55    1.80
   1  -3   1   31.90    1.80
   1  -3   1   30.79    1.80
   1  -3   1   29.90    1.81
  -1  -3  -1   29.54    1.80
   1  -3   1   29.07    1.80
  -1  -3  -1   28.22    1.80
  -1  -3  -1   29.97    1.80
   1  -3   1   30.62    1.80
   0   3   1  104.25    6.14
   0   3  -1  105.07    6.15
   0   3   1  100.44    6.15
   0   3   1  105.18    6.14
   0   3   1   97.83    6.14
   0   3   1  102.85    6.15
   0   3   1  108.18    6.15
   0  -3   1   97.33    6.14
   0  -3   1  102.08    6.15
   0  -3   1   99.97    6.15
   0  -3   1   96.61    6.14
   0  -3  -1  100.39    6.14
  -1   3   1   15.68    1.08
  -1   3   1   18.09    1.08
   1   3  -1   17.20    1.08
  -1   3   1   17.83    1.09
  -1   3   1   17.06    1.09
  -1   3   1   16.73    1.09
  -1  -3   1   18.02    1.08
   1  -3  -1   18.36    1.09
  -1  -3   1   18.57    1.09
  -1  -3   1   19.38    1.09
  -1  -3   1   18.39    1.09
  -1  -3   1   18.69    1.09
  -2   3   1    6.41    0.38
   2   3  -1    6.49    0.38
  -2   3   1    5.68    0.40
  -2   3   1    6.01    0.37
  -2   3   1    5.35    0.38
   2  -3  -1    4.86    0.38
  -2  -3   1    4.98    0.39
  -2  -3   1    5.05    0.37
   2  -3  -1    6.07    0.39
  -2  -3   1    5.87    0.39
  -2  -3   1    5.38    0.39
   2  -3  -1    5.66    0.36
  -3   3   1    2.38    0.23
   3   3  -1    2.42    0.22
  -3   3   1    2.79    0.22
  -3   3   1    2.14    0.20
   3   3  -1    1.96    0.22
  -3   3   1    3.11    0.26
   3  -3  -1    2.69    0.21
  -3  -3   1    2.62    0.24
  -3  -3   1    2.46    0.22
  -3  -3   1    2.10    0.22
  -3  -3   1    2.45    0.21
  -4   3   1    2.69    0.26
  -4   3   1    2.99    0.29
   4   3  -1    2.68    0.28
   4   3  -1    3.16    0.26
  -4   3   1    3.22    0.29
  -4   3   1    3.04    0.25
  -4  -3   1    2.94    0.28
  -4  -3   1    3.33    0.28
   4  -3  -1    3.37    0.25
   4  -3  -1    3.44    0.31
  -4  -3   1    2.98    0.29
  -4  -3   1    2.84    0.25
   4  -3  -1    2.67    0.28
  -5   3   1    2.82    0.26
   5   3  -1    2.47    0.30
   5   3  -1    2.50    0.28
  -5   3   1    3.34    0.26
  -5   3   1    3.15    0.33
  -5   3   1    2.73    0.33
  -5  -3   1    2.09    0.29
   5  -3  -1    2.41    0.30
  -5  -3   1    2.69    0.32
   5  -3  -1    3.16    0.35
   5  -3  -1    2.51    0.26
  -5  -3   1    2.83    0.27
  -5  -3   1    2.65    0.33
   6   3  -1   17.35    1.15
  -6   3   1   17.01    1.17
   6   3  -1   18.02    1.13
  -6   3   1   17.55    1.17
  -6   3   1   17.39    1.11
   6  -3  -1   17.15    1.11
  -6  -3   1   17.79    1.11
   6  -3  -1   15.98    1.15
  -6  -3   1   18.08    1.13
   7   3  -1    1.80    0.38
   7   3  -1    2.54    0.35
  -7   3   1    2.73    0.33
  -7   3   1    2.49    0.50
  -7   3   1    2.60    0.46
  -7  -3   1    2.51    0.44
  -7  -3   1    2.71    0.31
   7  -3  -1    2.40    0.39
   7  -3  -1    2.37    0.34
  -7  -3   1    2.83    0.48
   8   3  -1    0.62    0.35
  -8   3   1    0.55    0.27
  -8   3   1    1.07    0.58
   8   3  -1    0.13    0.39
  -8   3   1   -0.09    0.52
  -8  -3   1   -0.23    0.50
  -8  -3   1    0.67    0.33
   8  -3  -1   -0.09    0.48
  -8  -3   1    0.30    0.55
   8  -3  -1    0.38    0.37
  -9   3   1    0.74    0.34
  -9   3   1    0.28    0.78
   9   3  -1    0.82    0.45
   9   3  -1   -0.33    0.52
  -9  -3   1    1.00    0.35
  -9  -3   1    1.29    0.72
   9  -3  -1    0.14    0.53
  -9  -3   1   -0.18    0.82
   9  -3  -1    0.40    0.37
   9  -3  -1    1.08    0.48
  10   3  -1   -0.18    0.59
  10   3  -1    0.88    0.57
 -10   3   1    0.70    1.06
 -10   3   1    0.77    0.36
 -10  -3   1    1.13    0.50
  10  -3  -1    1.24    0.62
  10  -3  -1    0.86    0.50
  10  -3  -1    0.11    0.68
 -11   3   1    0.58    0.41
  11   3  -1    1.39    0.73
  11   3  -1    1.22    0.74
  11  -3  -1   -0.18    0.81
 -11  -3   1    0.67    0.45
  11   4   1    0.20    0.69
 -11  -4  -1    0.87    0.59
  11  -4   1    0.80    0.87
 -10   4  -1    0.75    0.44
  10   4   1    0.82    0.70
  10   4   1    0.28    0.47
 -10  -4  -1   -0.53    0.82
 -10  -4  -1    0.39    0.41
  10  -4   1   -0.49    0.51
  10  -4   1   -0.93    0.70
  10  -4   1    0.49    0.62
  -9   4  -1    0.39    0.34
  -9   4  -1   -0.35    0.74
   9   4   1   -0.27    0.48
   9   4   1    0.28    0.46
   9   4   1    0.08    0.42
  -9  -4  -1    0.04    0.32
   9  -4   1   -0.63    0.42
  -9  -4  -1    0.28    0.63
   9  -4   1   -0.86    0.40
   9  -4   1    0.16    0.57
  -8   4  -1    1.33    0.54
  -8   4  -1    2.10    0.33
   8   4   1    1.98    0.38
  -8   4  -1    2.58    0.57
   8   4   1    1.58    0.44
   8  -4   1    2.73    0.41
   8  -4   1    1.49    0.50
  -8  -4  -1    2.30    0.33
   8  -4   1    2.25    0.41
  -8  -4  -1    1.86    0.50
   7   4   1    1.09    0.38
   7   4   1    1.18    0.36
  -7   4  -1    1.03    0.50
  -7   4  -1    1.69    0.43
  -7   4  -1    1.96    0.28
  -7   4  -1    1.04    0.40
   7  -4   1    1.68    0.37
   7  -4   1    2.03    0.32
  -7  -4  -1    1.55    0.27
  -7  -4  -1    1.39    0.41
  -6   4  -1    6.43    0.56
   6   4   1    6.78    0.55
  -6   4  -1    7.88    0.60
  -6   4  -1    6.21    0.50
   6   4   1    5.60    0.51
   6  -4   1    6.22    0.49
   6  -4   1    6.94    0.54
   6  -4   1    5.74    0.49
  -6  -4  -1    7.06    0.57
  -6  -4  -1    6.49    0.56
  -6  -4  -1    5.59    0.49
   5   4   1   12.53    0.79
   5   4   1   11.84    0.77
   5   4   1   10.66    0.80
  -5   4  -1   11.92    0.75
  -5   4  -1   11.78    0.80
  -5   4  -1   10.20    0.77
  -5   4  -1   11.75    0.80
   5  -4   1   11.32    0.75
  -5  -4  -1   11.74    0.80
   5  -4   1   10.85    0.75
   5  -4   1   12.51    0.79
  -5  -4  -1   11.91    0.80
  -5  -4  -1   12.12    0.76
   5  -4   1   12.02    0.84
   4   4   1   23.17    1.38
  -4   4  -1   23.09    1.39
  -4   4  -1   22.21    1.36
  -4   4  -1   19.67    1.37
   4   4   1   22.78    1.38
   4   4   1   24.14    1.37
  -4   4  -1   23.24    1.39
  -4  -4  -1   23.01    1.37
  -4  -4  -1   21.04    1.37
  -4  -4  -1   22.04    1.39
   4  -4   1   21.99    1.36
   4  -4   1   22.00    1.40
  -4  -4  -1   23.06    1.37
   4  -4   1   20.10    1.36
   4  -4   1   21.35    1.38
  -3   4  -1    9.97    0.64
  -3   4  -1    8.58    0.62
  -3   4  -1    9.36    0.63
   3   4   1    9.20    0.61
  -3   4  -1    9.47    0.61
   3   4   1    9.99    0.63
   3   4   1    9.09    0.63
   3   4   1    9.57    0.63
  -3  -4  -1   10.23    0.64
   3  -4   1    9.49    0.61
  -3  -4  -1    9.93    0.62
   3  -4   1   10.33    0.63
  -3  -4  -1   10.11    0.62
  -3  -4  -1   10.96    0.61
   3  -4   1    9.14    0.69
   2   4   1   22.18    1.36
   2   4   1   22.88    1.35
  -2   4  -1   22.22    1.35
  -2   4  -1   22.17    1.34
   2   4   1   23.27    1.35
   2   4   1   20.76    1.35
  -2   4  -1   19.06    1.35
  -2   4  -1   22.74    1.35
   2  -4   1   22.30    1.34
   2  -4   1   21.34    1.37
   2  -4   1   21.94    1.34
   2  -4   1   23.62    1.35
  -2  -4  -1   21.86    1.34
  -2  -4  -1   22.44    1.34
  -2  -4  -1   22.52    1.35
  -2  -4  -1   21.44    1.34
  -1   4  -1    9.06    0.55
   1   4   1    8.47    0.56
  -1   4  -1    8.38    0.54
   1   4   1    9.05    0.55
  -1   4  -1    9.42    0.55
   1   4   1    8.76    0.56
   1   4   1    9.74    0.55
   1   4   1    8.67    0.54
   1  -4   1    8.37    0.57
  -1  -4  -1    8.29    0.55
   1  -4   1    9.05    0.55
   1  -4   1    9.00    0.55
  -1  -4  -1    8.58    0.55
   1  -4   1    9.17    0.56
   1  -4   1    9.38    0.55
  -1  -4  -1    8.95    0.54
   0   4   1    6.01    0.37
   0   4   1    5.83    0.35
   0   4   1    5.71    0.37
   0   4  -1    5.75    0.36
   0   4   1    5.60    0.36
   0   4   1    5.47    0.36
   0   4   1    5.87    0.36
   0  -4   1    5.71    0.36
   0  -4  -1    5.38    0.35
   0  -4   1    5.78    0.37
   0  -4  -1    5.60    0.37
   0  -4   1    6.00    0.36
   0  -4  -1    5.61    0.35
   0  -4   1    5.92    0.36
   1   4  -1   15.00    1.03
  -1   4   1   15.33    1.02
   1   4  -1   16.40    1.03
  -1   4   1   17.29    1.03
  -1   4   1   16.22    1.03
  -1   4   1   15.29    1.03
  -1   4   1   16.25    1.03
  -1  -4   1   18.67    1.04
  -1  -4   1   17.91    1.03
  -1  -4   1   18.72    1.03
  -1  -4   1   18.33    1.03
   1  -4  -1   17.76    1.04
  -1  -4   1   16.69    1.03
  -2   4   1   25.87    1.52
  -2   4   1   23.98    1.51
  -2   4   1   27.73    1.51
  -2   4   1   24.62    1.52
   2   4  -1   27.06    1.52
  -2   4   1   26.05    1.52
  -2  -4   1   24.56    1.52
   2  -4  -1   24.72    1.51
   2  -4  -1   23.28    1.52
  -2  -4   1   23.33    1.51
   2  -4  -1   23.95    1.53
  -2  -4   1   24.08    1.52
  -2  -4   1   23.81    1.52
  -3   4   1   41.83    2.70
   3   4  -1   44.68    2.70
  -3   4   1   48.28    2.70
  -3   4   1   39.92    2.69
  -3   4   1   44.71    2.71
   3   4  -1   45.23    2.70
  -3  -4   1   43.98    2.70
  -3  -4   1   45.45    2.70
   3  -4  -1   43.97    2.70
  -3  -4   1   41.59    2.69
   3  -4  -1   46.37    2.69
   3  -4  -1   46.02    2.71
  -3  -4   1   45.28    2.71
  -4   4   1   21.97    1.30
  -4   4   1   22.91    1.30
   4   4  -1   22.52    1.30
  -4   4   1   21.44    1.28
   4   4  -1   22.59    1.29
  -4   4   1   19.71    1.28
  -4  -4   1   19.86    1.30
  -4  -4   1   20.03    1.29
   4  -4  -1   19.35    1.29
  -4  -4   1   18.72    1.28
   4  -4  -1   19.58    1.28
  -4  -4   1   21.45    1.30
   4  -4  -1   19.99    1.30
   5   4  -1    7.80    0.56
  -5   4   1    7.04    0.59
  -5   4   1    7.35    0.51
  -5   4   1    7.54    0.58
   5   4  -1    7.54    0.55
  -5   4   1    8.11    0.52
  -5  -4   1    7.41    0.52
   5  -4  -1    7.35    0.52
  -5  -4   1    7.30    0.58
   5  -4  -1    8.21    0.59
  -5  -4   1    7.25    0.58
  -5  -4   1    7.22    0.54
   5  -4  -1    7.52    0.58
  -6   4   1    3.51    0.45
  -6   4   1    4.87    0.45
   6   4  -1    3.90    0.43
   6   4  -1    3.57    0.38
  -6  -4   1    4.13    0.44
  -6  -4   1    4.22    0.44
  -6  -4   1    4.19    0.35
   6  -4  -1    3.37    0.42
   6  -4  -1    4.64    0.36
  -7   4   1    2.30    0.30
   7   4  -1    2.06    0.32
   7   4  -1    2.47    0.41
  -7   4   1    1.31    0.45
  -7   4   1    1.19    0.43
  -7  -4   1    2.03    0.43
   7  -4  -1    2.92    0.32
  -7  -4   1    2.14    0.30
  -7  -4   1    2.08    0.49
   7  -4  -1    2.43    0.39
  -8   4   1    1.90    0.62
   8   4  -1    1.18    0.46
  -8   4   1    2.19    0.35
   8   4  -1    1.20    0.39
  -8   4   1    0.99    0.56
   8  -4  -1    1.35    0.38
   8  -4  -1    1.78    0.49
  -8  -4   1    0.28    0.51
  -8  -4   1    1.87    0.35
  -8  -4   1    1.20    0.58
  -9   4   1    0.44    0.38
  -9   4   1    0.29    0.74
   9   4  -1   -0.24    0.52
   9   4  -1    0.71    0.50
  -9  -4   1    0.44    0.70
  -9  -4   1    0.61    0.41
   9  -4  -1    0.38    0.52
   9  -4  -1    0.85    0.50
   9  -4  -1    0.72    0.45
  10   4  -1   -0.53    0.60
  10   4  -1    1.17    0.61
 -10   4   1   -0.20    0.38
 -10   4   1    0.07    1.10
  10  -4  -1    0.62    0.64
 -10  -4   1   -1.21    0.95
  10  -4  -1    0.89    0.63
 -10  -4   1    0.94    0.41
  10  -4  -1    0.49    0.71
  11   4  -1    2.02    0.75
  11   4  -1    0.69    0.74
 -11   4   1    1.02    0.43
 -11  -4   1    0.49    0.45
  11  -4  -1    0.29    0.70
  11   5   1    1.06    0.69
 -11   5  -1    0.57    0.43
  11  -5   1    0.88    0.87
 -11  -5  -1    0.40    0.45
 -10   5  -1    1.00    0.45
  10   5   1    0.72    0.49
  10   5   1   -0.01    0.70
  10  -5   1   -0.40    0.56
 -10  -5  -1    0.80    0.51
  10  -5   1    0.49    0.63
  10  -5   1   -0.10    0.78
  -9   5  -1    0.24    0.35
   9   5   1    0.15    0.47
   9   5   1    0.75    0.45
   9  -5   1    0.93    0.56
  -9  -5  -1   -0.66    0.61
   9  -5   1    0.76    0.39
   9  -5   1    0.55    0.40
  -9  -5  -1    0.51    0.33
  -8   5  -1    2.98    0.62
  -8   5  -1    2.60    0.56
   8   5   1    2.60    0.40
  -8   5  -1    2.31    0.34
   8   5   1    1.98    0.45
   8  -5   1    3.20    0.44
  -8  -5  -1    2.32    0.34
   8  -5   1    2.76    0.43
  -8  -5  -1    1.70    0.52
   8  -5   1    1.76    0.48
   7   5   1    1.50    0.35
  -7   5  -1    1.79    0.44
  -7   5  -1    1.84    0.42
  -7   5  -1    1.46    0.41
   7   5   1    1.49    0.39
  -7   5  -1    2.37    0.35
   7  -5   1    2.67    0.32
   7  -5   1    2.71    0.34
   7  -5   1    2.05    0.38
  -7  -5  -1    2.71    0.33
  -7  -5  -1    2.18    0.44
  -6   5  -1    5.29    0.51
  -6   5  -1    4.57    0.50
  -6   5  -1    5.78    0.46
   6   5   1    6.37    0.50
   6  -5   1    5.27    0.68
   6  -5   1    5.63    0.45
  -6  -5  -1    7.00    0.59
  -6  -5  -1    6.65    0.46
   6  -5   1    6.00    0.48
  -6  -5  -1    5.73    0.51
   6  -5   1    5.04    0.50
   5   5   1    4.73    0.41
   5   5   1    4.97    0.39
  -5   5  -1    4.69    0.41
   5   5   1    4.45    0.43
  -5   5  -1    4.81    0.43
  -5   5  -1    5.44    0.40
  -5   5  -1    4.93    0.43
   5  -5   1    4.73    0.42
   5  -5   1    5.37    0.49
  -5  -5  -1    5.39    0.46
  -5  -5  -1    5.23    0.44
  -5  -5  -1    4.94    0.42
   5  -5   1    4.98    0.39
   5  -5   1    4.43    0.38
  -5  -5  -1    5.13    0.40
  -4   5  -1   39.28    2.45
  -4   5  -1   38.74    2.45
   4   5   1   41.37    2.45
  -4   5  -1   39.70    2.43
   4   5   1   39.52    2.45
   4   5   1   37.59    2.45
  -4  -5  -1   41.13    2.46
   4  -5   1   42.63    2.47
  -4  -5  -1   40.26    2.44
  -4  -5  -1   36.40    2.44
   4  -5   1   39.53    2.44
   4  -5   1   41.41    2.45
  -4  -5  -1   42.16    2.44
   4  -5   1   40.57    2.44
  -3   5  -1    5.42    0.39
   3   5   1    5.31    0.37
  -3   5  -1    6.21    0.36
   3   5   1    4.70    0.38
   3   5   1    4.69    0.39
   3   5   1    6.18    0.39
  -3   5  -1    5.55    0.39
  -3   5  -1    5.40    0.40
  -3  -5  -1    5.52    0.37
   3  -5   1    4.96    0.36
  -3  -5  -1    5.17    0.40
  -3  -5  -1    5.03    0.37
  -3  -5  -1    5.54    0.37
   3  -5   1    5.96    0.39
   3  -5   1    4.37    0.43
  -2   5  -1   68.12    4.09
  -2   5  -1   62.84    4.08
   2   5   1   69.79    4.09
  -2   5  -1   61.87    4.09
   2   5   1   66.12    4.08
  -2   5  -1   70.22    4.09
   2   5   1   71.17    4.09
   2   5   1   65.06    4.09
  -2  -5  -1   68.95    4.08
   2  -5   1   66.36    4.08
   2  -5   1   69.77    4.09
  -2  -5  -1   68.62    4.08
   2  -5   1   69.74    4.10
   2  -5   1   66.47    4.08
  -1   5  -1   11.48    0.69
  -1   5  -1    9.71    0.68
   1   5   1   11.28    0.70
   1   5   1    9.86    0.69
  -1   5  -1   10.85    0.68
   1   5   1   12.32    0.69
  -1   5  -1    9.50    0.69
   1   5   1   11.16    0.69
   1   5   1   11.08    0.68
  -1  -5  -1   10.57    0.70
  -1  -5  -1   11.51    0.68
  -1  -5  -1   10.42    0.68
   1  -5   1   12.61    0.68
   1  -5   1   11.56    0.68
   1  -5   1   12.00    0.69
   1  -5   1   10.78    0.70
   1  -5   1   11.73    0.68
  -1  -5  -1   11.52    0.69
   0   5  -1    9.20    0.61
   0   5   1    9.49    0.61
   0   5   1   10.14    0.60
   0   5   1    9.95    0.61
   0   5   1    9.45    0.61
   0   5   1    9.57    0.61
   0   5  -1    9.77    0.61
   0   5   1   10.05    0.62
   0  -5   1   10.78    0.61
   0  -5  -1   10.18    0.60
   0  -5   1    9.95    0.62
   0  -5  -1    9.88    0.60
   0  -5   1    9.90    0.61
   0  -5  -1   10.06    0.62
   0  -5   1   10.03    0.61
   1   5  -1   10.24    0.61
  -1   5   1    9.84    0.62
   1   5  -1    9.78    0.61
  -1   5   1    9.83    0.62
  -1   5   1    9.87    0.62
  -1   5   1    9.24    0.61
   1   5  -1   10.00    0.62
  -1  -5   1    9.75    0.61
  -1  -5   1    9.74    0.62
  -1  -5   1   10.11    0.62
  -1  -5   1   10.16    0.62
   1  -5  -1   10.51    0.63
  -1  -5   1   10.27    0.62
  -2   5   1   52.66    3.36
   2   5  -1   56.31    3.36
   2   5  -1   49.47    3.35
  -2   5   1   58.92    3.36
  -2   5   1   47.97    3.36
  -2  -5   1   55.94    3.37
  -2  -5   1   56.96    3.36
   2  -5  -1   60.79    3.35
   2  -5  -1   57.22    3.37
  -2  -5   1   58.16    3.36
   3   5  -1   29.00    1.75
  -3   5   1   26.27    1.74
  -3   5   1   27.77    1.75
   3   5  -1   28.74    1.75
  -3   5   1   27.95    1.76
  -3   5   1   30.07    1.75
  -3   5   1   28.41    1.75
  -3  -5   1   29.12    1.76
  -3  -5   1   28.21    1.75
   3  -5  -1   29.62    1.76
  -3  -5   1   28.67    1.75
  -3  -5   1   27.76    1.74
   3  -5  -1   30.00    1.74
   3  -5  -1   28.34    1.75
  -4   5   1   32.70    1.87
  -4   5   1   30.95    1.88
  -4   5   1   31.43    1.86
  -4   5   1   30.65    1.86
   4   5  -1   30.94    1.86
   4   5  -1   33.05    1.87
   4  -5  -1   28.74    1.85
   4  -5  -1   29.09    1.87
  -4  -5   1   29.17    1.87
   4  -5  -1   28.87    1.87
  -4  -5   1   28.20    1.87
  -4  -5   1   31.12    1.87
  -5   5   1    2.75    0.26
  -5   5   1    3.18    0.30
  -5   5   1    2.46    0.32
  -5   5   1    2.02    0.33
   5   5  -1    2.48    0.28
   5   5  -1    2.41    0.31
   5  -5  -1    3.03    0.44
  -5  -5   1    2.95    0.30
   5  -5  -1    2.60    0.31
  -5  -5   1    2.90    0.32
   5  -5  -1    2.70    0.28
  -5  -5   1    2.87    0.32
  -5  -5   1    3.32    0.27
  -6   5   1   14.91    0.94
   6   5  -1   15.08    0.96
   6   5  -1   15.25    1.01
  -6   5   1   13.95    1.02
  -6   5   1   14.15    1.02
   6  -5  -1   13.30    1.00
  -6  -5   1   14.45    1.00
  -6  -5   1   14.07    1.04
  -6  -5   1   15.35    0.95
   6  -5  -1   14.05    0.94
  -7   5   1    0.41    0.40
   7   5  -1    0.93    0.33
  -7   5   1    0.59    0.24
  -7   5   1    1.09    0.42
  -7  -5   1    0.73    0.39
  -7  -5   1    0.53    0.26
   7  -5  -1    1.17    0.30
  -7  -5   1    0.96    0.39
   7  -5  -1    0.66    0.35
   8   5  -1    1.25    0.42
  -8   5   1    1.96    0.31
  -8   5   1    2.58    0.53
   8   5  -1    1.80    0.43
  -8  -5   1    1.93    0.33
  -8  -5   1    1.45    0.52
  -8  -5   1    0.61    0.61
   8  -5  -1    1.63    0.47
  -9   5   1    2.00    0.80
  -9   5   1    0.49    0.34
   9   5  -1    0.63    0.48
   9   5  -1    0.42    0.47
   9  -5  -1    0.09    0.36
   9  -5  -1   -0.09    0.55
  -9  -5   1    0.26    0.35
  -9  -5   1    0.53    0.68
  -9  -5   1    0.37    0.80
   9  -5  -1    1.09    0.48
 -10   5   1    0.90    1.06
 -10   5   1    0.30    0.40
  10   5  -1    1.47    0.62
  10   5  -1    1.17    0.62
 -10  -5   1    0.63    0.42
  10  -5  -1    0.38    0.51
  10  -5  -1   -0.14    0.67
  10  -5  -1    0.47    0.66
 -10  -5   1   -0.07    0.96
 -11   5   1    0.55    0.42
  11   5  -1    0.50    0.76
  11   5  -1    1.00    0.73
  11  -5  -1    0.82    0.65
 -11  -5   1    0.99    0.60
 -11   6  -1    0.56    0.52
  11   6   1    1.19    0.70
 -11  -6  -1    0.26    0.44
  10   6   1    0.20    0.70
 -10   6  -1    1.27    0.44
  10   6   1    0.79    0.51
 -10  -6  -1   -1.23    0.82
  10  -6   1    0.59    0.57
 -10  -6  -1    1.76    0.46
  10  -6   1    0.64    0.80
  10  -6   1    0.84    0.62
  -9   6  -1    0.72    0.33
   9   6   1   -0.55    0.46
   9   6   1    1.09    0.47
   9  -6   1   -0.43    0.57
   9  -6   1    0.49    0.39
   9  -6   1    0.57    0.42
  -9  -6  -1    0.24    0.65
  -9  -6  -1    0.48    0.37
  -8   6  -1    1.58    0.31
   8   6   1    1.45    0.38
  -8   6  -1   -0.13    0.51
   8   6   1    0.77    0.44
  -8   6  -1    1.24    0.60
  -8  -6  -1    0.84    0.48
   8  -6   1    1.13    0.40
  -8  -6  -1    1.12    0.30
   8  -6   1    0.93    0.50
   8  -6   1    1.74    0.39
  -7   6  -1    0.57    0.40
  -7   6  -1    0.11    0.40
   7   6   1    0.32    0.28
   7   6   1    1.21    0.34
  -7   6  -1    0.48    0.45
  -7   6  -1    1.23    0.26
   7  -6   1    0.25    0.36
  -7  -6  -1    0.85    0.29
   7  -6   1    0.94    0.29
  -7  -6  -1    0.43    0.38
   7  -6   1    1.15    0.29
  -6   6  -1   21.63    1.56
  -6   6  -1   23.21    1.54
  -6   6  -1   25.86    1.49
  -6   6  -1   20.22    1.51
   6   6   1   24.03    1.53
   6   6   1   23.49    1.51
   6  -6   1   23.59    1.54
   6  -6   1   25.25    1.49
  -6  -6  -1   22.85    1.54
   6  -6   1   25.54    1.64
  -6  -6  -1   24.06    1.53
   6  -6   1   25.80    1.49
  -6  -6  -1   24.15    1.49
  -5   6  -1   12.54    0.82
  -5   6  -1   13.25    0.78
  -5   6  -1   12.39    0.83
   5   6   1   11.44    0.82
   5   6   1   11.85    0.79
   5   6   1   12.52    0.81
  -5   6  -1   11.42    0.79
  -5  -6  -1   11.30    0.78
  -5  -6  -1   11.43    0.79
   5  -6   1   12.21    0.90
  -5  -6  -1   11.56    0.82
   5  -6   1   12.14    0.82
   5  -6   1   11.97    0.78
   5  -6   1   10.98    0.77
  -5  -6  -1   12.54    0.83
   4   6   1   24.42    1.47
  -4   6  -1   24.65    1.46
  -4   6  -1   23.64    1.48
   4   6   1   23.39    1.48
   4   6   1   20.89    1.46
  -4   6  -1   24.20    1.49
  -4   6  -1   20.72    1.47
   4   6   1   22.54    1.48
  -4  -6  -1   23.63    1.46
  -4  -6  -1   24.86    1.49
   4  -6   1   24.71    1.46
   4  -6   1   25.79    1.51
  -4  -6  -1   24.12    1.47
  -4  -6  -1   25.24    1.47
   4  -6   1   25.07    1.48
   4  -6   1   23.45    1.46
  -3   6  -1    3.42    0.30
  -3   6  -1    3.41    0.29
  -3   6  -1    3.67    0.29
   3   6   1    3.02    0.27
  -3   6  -1    3.56    0.26
   3   6   1    2.92    0.30
   3   6   1    3.93    0.28
   3   6   1    3.59    0.30
  -3  -6  -1    3.43    0.28
  -3  -6  -1    3.71    0.32
   3  -6   1    4.09    0.34
   3  -6   1    3.50    0.30
   3  -6   1    3.10    0.27
  -3  -6  -1    3.32    0.28
   3  -6   1    3.42    0.27
  -3  -6  -1    3.60    0.28
   2   6   1   35.31    2.19
  -2   6  -1   36.72    2.20
   2   6   1   35.33    2.20
  -2   6  -1   34.51    2.19
   2   6   1   35.95    2.19
  -2   6  -1   37.18    2.20
  -2   6  -1   33.94    2.20
   2   6   1   37.70    2.20
   2  -6   1   37.04    2.19
  -2  -6  -1   36.47    2.19
   2  -6   1   37.80    2.19
  -2  -6  -1   36.42    2.19
   2  -6   1   36.88    2.21
  -2  -6  -1   35.72    2.20
  -2  -6  -1   34.48    2.21
   2  -6   1   37.55    2.19
  -2  -6  -1   34.17    2.19
   1   6   1   35.88    2.09
   1   6   1   37.98    2.08
   1   6   1   34.68    2.08
   1   6   1   35.34    2.08
  -1   6  -1   30.81    2.09
  -1   6  -1   29.99    2.08
   1   6   1   31.46    2.08
  -1   6  -1   33.00    2.08
  -1   6  -1   35.52    2.08
  -1  -6  -1   35.20    2.08
   1  -6   1   36.17    2.09
  -1  -6  -1   32.97    2.09
  -1  -6  -1   35.00    2.08
   1  -6   1   34.25    2.08
   1  -6   1   34.12    2.10
   1  -6   1   38.18    2.08
  -1  -6  -1   31.72    2.08
   1  -6   1   35.25    2.08
   0   6   1    5.50    0.34
   0   6   1    5.00    0.36
   0   6  -1    4.93    0.36
   0   6  -1    5.34    0.35
   0   6   1    4.72    0.36
   0   6   1    5.56    0.35
   0   6   1    5.23    0.35
   0  -6   1    5.85    0.35
   0  -6   1    5.88    0.36
   0  -6  -1    5.61    0.37
   0  -6   1    6.04    0.35
   0  -6   1    5.54    0.37
   0  -6  -1    5.82    0.34
   0  -6  -1    5.77    0.34
   1   6  -1   15.21    0.94
  -1   6   1   14.64    0.94
  -1   6   1   13.97    0.93
  -1   6   1   14.82    0.94
  -1   6   1   14.59    0.93
   1   6  -1   15.06    0.93
   1   6  -1   14.97    0.93
  -1  -6   1   15.87    0.94
  -1  -6   1   16.33    0.93
   1  -6  -1   14.97    0.93
   1  -6  -1   15.86    0.95
  -1  -6   1   16.18    0.94
  -1  -6   1   14.55    0.92
  -1  -6   1   15.55    0.94
  -2   6   1    7.78    0.53
  -2   6   1    7.81    0.54
  -2   6   1    7.41    0.53
   2   6  -1    8.10    0.52
   2   6  -1    7.83    0.51
  -2   6   1    8.49    0.51
  -2  -6   1    8.47    0.51
   2  -6  -1    9.34    0.55
  -2  -6   1    6.79    0.51
   2  -6  -1    8.03    0.50
  -2  -6   1    9.02    0.54
  -2  -6   1    7.48    0.58
  -3   6   1    1.45    0.17
  -3   6   1    1.47    0.21
  -3   6   1    1.86    0.19
  -3   6   1    1.96    0.24
  -3   6   1    1.50    0.19
   3   6  -1    1.65    0.19
   3   6  -1    1.65    0.19
  -3  -6   1    1.69    0.20
   3  -6  -1    2.15    0.24
   3  -6  -1    1.43    0.19
  -3  -6   1    1.73    0.20
  -3  -6   1    1.86    0.18
   3  -6  -1    1.66    0.16
  -3  -6   1    1.56    0.20
  -4   6   1   16.12    1.04
  -4   6   1   15.58    1.00
  -4   6   1   17.09    1.03
   4   6  -1   16.27    1.03
   4   6  -1   17.75    1.02
  -4  -6   1   16.58    1.02
  -4  -6   1   14.75    1.00
   4  -6  -1   15.21    1.02
  -4  -6   1   15.79    1.03
   4  -6  -1   16.09    1.00
  -4  -6   1   16.32    1.02
  -5   6   1   11.95    0.82
  -5   6   1   10.96    0.79
   5   6  -1   12.47    0.79
   5   6  -1   12.13    0.82
  -5   6   1   11.93    0.78
  -5   6   1   11.31    0.84
   5  -6  -1   12.25    0.83
   5  -6  -1   12.21    0.83
  -5  -6   1   11.93    0.83
   5  -6  -1   12.62    0.78
  -5  -6   1   12.18    0.82
  -5  -6   1   11.96    0.79
  -5  -6   1   13.07    0.80
   6   6  -1   22.00    1.41
  -6   6   1   19.02    1.35
  -6   6   1   21.99    1.41
  -6   6   1   19.27    1.42
   6   6  -1   22.16    1.38
  -6   6   1   22.53    1.36
  -6  -6   1   22.78    1.38
  -6  -6   1   20.88    1.41
   6  -6  -1   22.02    1.41
   6  -6  -1   23.27    1.36
  -6  -6   1   22.29    1.43
  -6  -6   1   22.17    1.36
  -7   6   1    1.61    0.46
   7   6  -1    1.52    0.35
  -7   6   1    1.91    0.28
  -7   6   1    1.18    0.45
   7   6  -1    1.85    0.40
   7  -6  -1    2.11    0.33
  -7  -6   1    1.47    0.49
  -7  -6   1    1.57    0.41
  -7  -6   1    1.52    0.37
  -7  -6   1    2.15    0.29
   7  -6  -1    1.67    0.39
   8   6  -1    0.74    0.48
   8   6  -1    1.50    0.40
  -8   6   1    0.62    0.63
  -8   6   1    1.07    0.30
  -8  -6   1    1.22    0.52
   8  -6  -1    1.19    0.33
  -8  -6   1    1.34    0.30
  -8  -6   1    1.27    0.58
   8  -6  -1    0.33    0.46
   9   6  -1   -0.39    0.48
  -9   6   1   -0.17    0.63
   9   6  -1   -0.08    0.46
  -9   6   1    0.52    0.33
  -9  -6   1    0.00    0.36
   9  -6  -1    1.13    0.54
  -9  -6   1   -0.91    0.81
  -9  -6   1   -0.68    0.66
   9  -6  -1    0.33    0.46
   9  -6  -1   -0.33    0.42
 -10   6   1    0.24    0.37
 -10   6   1   -0.48    1.11
  10   6  -1    0.56    0.63
  10   6  -1    0.91    0.60
  10  -6  -1    0.44    0.51
 -10  -6   1    1.12    0.44
 -10  -6   1    0.37    0.93
  10  -6  -1    0.44    0.74
  11   6  -1    0.06    0.74
  11   6  -1    0.66    0.71
 -11   6   1    0.08    0.39
  11  -6  -1    0.13    0.76
 -11  -6   1    0.63    0.43
  11   7   1    0.48    0.69
 -11   7  -1    0.34    0.59
 -11  -7  -1    0.77    0.63
 -10   7  -1    0.47    0.39
  10   7   1    0.70    0.58
  10   7   1   -0.21    0.71
  10  -7   1    1.04    0.59
 -10  -7  -1    0.25    0.84
  10  -7   1    0.18    0.82
 -10  -7  -1    0.88    0.42
  10  -7   1    1.11    0.57
   9   7   1    0.38    0.37
  -9   7  -1    0.68    0.33
   9   7   1    0.24    0.47
   9  -7   1    0.03    0.42
  -9  -7  -1   -0.09    0.60
   9  -7   1    0.05    0.49
   9  -7   1   -0.63    0.62
  -9  -7  -1    0.59    0.39
  -8   7  -1    1.70    0.39
  -8   7  -1    1.42    0.60
  -8   7  -1    0.55    0.54
   8   7   1    1.90    0.36
   8   7   1    1.32    0.46
   8  -7   1    1.55    0.49
  -8  -7  -1    0.62    0.49
   8  -7   1    2.26    0.38
  -8  -7  -1    1.96    0.31
   8  -7   1    2.48    0.40
  -7   7  -1    0.74    0.40
  -7   7  -1    1.30    0.42
   7   7   1    0.68    0.31
  -7   7  -1    1.13    0.27
   7   7   1    0.91    0.39
  -7   7  -1    0.54    0.45
   7  -7   1    1.21    0.31
   7  -7   1    1.32    0.39
  -7  -7  -1    1.06    0.40
  -7  -7  -1    1.32    0.30
   7  -7   1    1.09    0.28
  -6   7  -1    2.59    0.39
   6   7   1    2.22    0.33
  -6  -7  -1    2.07    0.39
  -6  -7  -1    2.44    0.37
  -6  -7  -1    3.43    0.33
  -5   7  -1    1.28    0.29
  -5   7  -1    1.33    0.21
  -5   7  -1    1.10    0.29
   5   7   1    0.83    0.26
   5   7   1    1.12    0.25
  -5   7  -1    1.10    0.30
  -5  -7  -1    1.88    0.26
  -5  -7  -1    1.70    0.31
   5  -7   1    1.96    0.23
   5  -7   1    1.43    0.28
   5  -7   1    1.95    0.22
  -5  -7  -1    1.57    0.22
  -5  -7  -1    0.81    0.26
   5  -7   1    1.57    0.35
   4   7   1   20.54    1.21
   4   7   1   19.87    1.20
   4   7   1   18.95    1.22
  -4   7  -1   20.17    1.19
  -4   7  -1   19.56    1.22
  -4   7  -1   18.57    1.21
   4   7   1   18.25    1.19
  -4   7  -1   20.10    1.21
  -4  -7  -1   19.50    1.20
   4  -7   1   19.59    1.19
  -4  -7  -1   19.50    1.21
  -4  -7  -1   18.33    1.19
  -4  -7  -1   17.38    1.20
   4  -7   1   19.72    1.24
  -4  -7  -1   19.49    1.22
   4  -7   1   19.04    1.19
   4  -7   1   19.01    1.21
   3   7   1    3.17    0.26
  -3   7  -1    2.70    0.28
   3   7   1    2.94    0.30
  -3   7  -1    3.01    0.23
  -3   7  -1    3.26    0.28
   3   7   1    2.49    0.25
  -3   7  -1    3.32    0.27
   3   7   1    2.99    0.26
  -3  -7  -1    3.08    0.26
  -3  -7  -1    3.49    0.25
   3  -7   1    3.49    0.33
   3  -7   1    3.29    0.26
  -3  -7  -1    2.79    0.24
   3  -7   1    2.89    0.25
  -3  -7  -1    2.49    0.28
  -3  -7  -1    3.58    0.27
   3  -7   1    2.83    0.24
   2   7   1  114.45    6.92
  -2   7  -1  106.35    6.91
   2   7   1  110.31    6.92
   2   7   1  113.21    6.92
   2   7   1  112.58    6.91
   2   7   1  117.37    6.92
  -2   7  -1  116.72    6.92
   2  -7   1  115.36    6.91
   2  -7   1  117.54    6.94
  -2  -7  -1  115.42    6.92
  -2  -7  -1  106.85    6.91
   2  -7   1  121.36    6.92
  -2  -7  -1  120.16    6.91
  -2  -7  -1  114.40    6.92
   2  -7   1  112.87    6.91
   1   7   1    3.84    0.33
   1   7   1    5.15    0.32
   1   7   1    4.89    0.33
  -1   7  -1    5.03    0.33
   1   7   1    5.09    0.31
  -1   7  -1    4.27    0.29
  -1   7  -1    4.66    0.34
  -1  -7  -1    4.15    0.34
   1  -7   1    3.75    0.37
  -1  -7  -1    4.54    0.30
   1  -7   1    4.81    0.31
   1  -7   1    4.55    0.30
  -1  -7  -1    4.37    0.31
   1  -7   1    4.55    0.33
   1  -7   1    5.44    0.32
  -1  -7  -1    5.00    0.32
   0   7  -1   13.10    0.78
   0   7   1   12.63    0.77
   0   7   1   12.35    0.77
   0   7   1   12.39    0.78
   0   7   1   11.67    0.79
   0   7   1   13.36    0.78
   0   7  -1   12.05    0.79
   0  -7   1   12.38    0.80
   0  -7  -1   12.48    0.79
   0  -7   1   13.25    0.78
   0  -7  -1   12.50    0.77
   0  -7   1   12.71    0.78
   0  -7  -1   12.86    0.77
   0  -7   1   13.20    0.78
  -1   7   1    8.81    0.58
  -1   7   1    8.92    0.59
   1   7  -1    8.98    0.58
   1   7  -1    9.67    0.58
  -1   7   1    8.09    0.57
  -1   7   1    8.08    0.59
   1   7  -1    8.80    0.57
  -1  -7   1    9.80    0.58
  -1  -7   1    9.08    0.57
  -1  -7   1    9.02    0.59
   1  -7  -1   10.22    0.60
  -1  -7   1   10.11    0.59
   1  -7  -1    9.64    0.57
  -2   7   1   56.58    3.43
   2   7  -1   58.42    3.43
  -2   7   1   58.85    3.43
   2   7  -1   56.70    3.43
   2   7  -1   52.92    3.42
  -2   7   1   57.34    3.43
  -2   7   1   52.29    3.42
  -2  -7   1   58.51    3.43
  -2  -7   1   58.61    3.43
   2  -7  -1   56.74    3.42
  -2  -7   1   53.23    3.42
  -2  -7   1   56.18    3.42
   2  -7  -1   55.49    3.44
  -2  -7   1   59.15    3.43
   3   7  -1   20.33    1.21
  -3   7   1   20.59    1.21
  -3   7   1   17.14    1.20
   3   7  -1   19.00    1.21
  -3   7   1   19.00    1.21
  -3   7   1   18.57    1.22
   3  -7  -1   18.54    1.21
  -3  -7   1   19.51    1.22
   3  -7  -1   20.96    1.20
  -3  -7   1   18.72    1.20
  -3  -7   1   19.55    1.21
   3  -7  -1   22.15    1.32
  -3  -7   1   20.52    1.21
  -4   7   1   25.33    1.56
  -4   7   1   27.39    1.58
  -4   7   1   25.41    1.59
   4   7  -1   27.84    1.57
  -4   7   1   26.18    1.58
   4   7  -1   26.26    1.58
  -4  -7   1   25.63    1.56
   4  -7  -1   24.13    1.56
   4  -7  -1   24.86    1.58
  -4  -7   1   25.05    1.58
  -4  -7   1   23.76    1.57
  -4  -7   1   24.90    1.58
   4  -7  -1   24.50    1.59
  -5   7   1    6.58    0.49
  -5   7   1    6.29    0.53
  -5   7   1    7.15    0.46
  -5   7   1    5.99    0.52
   5   7  -1    6.21    0.49
   5   7  -1    5.54    0.51
  -5  -7   1    6.48    0.46
  -5  -7   1    6.54    0.50
  -5  -7   1    6.04    0.54
  -5  -7   1    6.08    0.52
   5  -7  -1    6.42    0.54
   5  -7  -1    5.98    0.46
   5  -7  -1    6.69    0.55
  -6   7   1    7.56    0.53
  -6   7   1    7.59    0.59
  -6   7   1    6.33    0.60
   6   7  -1    6.76    0.58
   6   7  -1    6.94    0.61
   6  -7  -1    6.41    0.56
  -6  -7   1    6.85    0.63
  -6  -7   1    6.73    0.61
   6  -7  -1    7.79    0.54
  -6  -7   1    6.85    0.53
  -6  -7   1    7.44    0.57
  -7   7   1    4.46    0.40
   7   7  -1    4.00    0.42
   7   7  -1    3.86    0.50
  -7   7   1    4.01    0.51
   7  -7  -1    4.16    0.48
  -7  -7   1    4.28    0.51
   7  -7  -1    4.44    0.40
  -7  -7   1    4.20    0.39
  -7  -7   1    4.29    0.53
  -7  -7   1    4.29    0.47
  -8   7   1    4.55    0.41
   8   7  -1    3.57    0.58
  -8   7   1    5.56    0.70
  -8  -7   1    3.16    0.59
   8  -7  -1    4.93    0.53
  -8  -7   1    4.09    0.43
   8  -7  -1    2.65    0.55
  -8  -7   1    5.20    0.71
  -9   7   1    0.26    0.32
   9   7  -1    0.56    0.59
  -9   7   1    0.94    0.79
   9   7  -1    0.91    0.48
   9  -7  -1    0.63    0.39
  -9  -7   1    0.27    0.36
   9  -7  -1    0.55    0.60
  -9  -7   1    0.60    0.68
  -9  -7   1    0.44    0.82
   9  -7  -1    0.54    0.62
  10   7  -1    0.44    0.76
 -10   7   1    1.22    0.44
  10   7  -1    1.55    0.59
 -10   7   1    1.76    1.14
 -10  -7   1    0.68    0.94
  10  -7  -1    1.12    0.75
  10  -7  -1    1.16    0.66
 -10  -7   1    0.45    0.43
  11   7  -1    1.39    0.76
  11   7  -1   -0.03    0.75
  11  -7  -1   -0.21    0.77
 -11  -7   1    0.52    0.54
  11   8   1   -0.38    0.62
 -11   8  -1   -0.36    0.44
 -11  -8  -1    0.73    0.50
  10   8   1    0.98    0.75
  10   8   1    1.06    0.50
 -10   8  -1    0.31    0.55
 -10  -8  -1    0.60    0.48
  10  -8   1    1.10    0.64
 -10  -8  -1    2.20    0.87
  10  -8   1    0.82    0.86
  10  -8   1    0.97    0.57
   9   8   1   -0.34    0.55
   9   8   1    0.04    0.41
  -9   8  -1    0.50    0.34
  -9  -8  -1   -0.26    0.64
   9  -8   1   -0.03    0.63
   9  -8   1    0.35    0.40
  -9  -8  -1    0.74    0.33
   9  -8   1    0.15    0.39
   8   8   1    2.74    0.40
   8   8   1    2.77    0.46
  -8   8  -1    3.08    0.60
  -8   8  -1    2.00    0.57
  -8  -8  -1    2.29    0.54
   8  -8   1    3.41    0.46
   8  -8   1    2.44    0.56
  -8  -8  -1    3.28    0.39
   8  -8   1    3.04    0.39
   7   8   1    0.73    0.32
  -7   8  -1    0.77    0.43
   7   8   1    0.38    0.34
  -7   8  -1    0.71    0.41
  -7   8  -1    1.20    0.48
  -7   8  -1    0.96    0.27
   7  -8   1    1.12    0.30
  -7  -8  -1    1.08    0.27
   7  -8   1    0.97    0.31
  -7  -8  -1    0.27    0.46
   7  -8   1    1.18    0.39
  -7  -8  -1    0.95    0.41
  -6   8  -1    7.09    0.52
   6   8   1    6.51    0.58
  -6   8  -1    5.53    0.58
   6   8   1    6.58    0.56
  -6   8  -1    6.71    0.62
   6  -8   1    6.86    0.53
  -6  -8  -1    6.75    0.60
   6  -8   1    7.24    0.52
  -6  -8  -1    6.67    0.57
   6  -8   1    8.05    0.59
  -6  -8  -1    7.51    0.55
  -6  -8  -1    7.30    0.59
  -5   8  -1    6.54    0.59
  -5   8  -1    7.16    0.59
   5   8   1    7.20    0.57
  -5   8  -1    6.76    0.55
  -5   8  -1    7.63    0.51
   5   8   1    7.11    0.54
  -5  -8  -1    7.84    0.58
   5  -8   1    6.89    0.52
   5  -8   1    6.96    0.67
   5  -8   1    7.24    0.51
  -5  -8  -1    7.07    0.58
  -5  -8  -1    7.67    0.54
   5  -8   1    7.52    0.57
  -5  -8  -1    7.60    0.52
   4   8   1   21.83    1.37
  -4   8  -1   20.41    1.35
  -4   8  -1   21.01    1.37
   4   8   1   21.37    1.36
  -4   8  -1   19.32    1.36
  -4   8  -1   21.87    1.37
   4   8   1   19.54    1.35
  -4  -8  -1   23.83    1.36
   4  -8   1   22.48    1.35
  -4  -8  -1   23.60    1.36
  -4  -8  -1   22.48    1.35
  -4  -8  -1   20.48    1.36
  -4  -8  -1   23.59    1.38
   4  -8   1   22.80    1.35
   4  -8   1   22.71    1.40
   4  -8   1   23.47    1.37
  -3   8  -1    2.86    0.23
   3   8   1    3.49    0.25
  -3   8  -1    3.08    0.26
  -3   8  -1    3.38    0.28
   3   8   1    3.23    0.29
   3   8   1    2.90    0.26
  -3   8  -1    2.85    0.29
   3   8   1    2.50    0.27
  -3  -8  -1    2.92    0.27
  -3  -8  -1    2.87    0.24
   3  -8   1    3.32    0.24
   3  -8   1    2.90    0.26
   3  -8   1    3.08    0.33
   3  -8   1    2.89    0.26
  -3  -8  -1    3.03    0.25
  -3  -8  -1    3.28    0.25
  -3  -8  -1    3.12    0.28
  -2   8  -1   22.87    1.32
   2   8   1   21.76    1.30
  -2   8  -1   20.99    1.30
  -2   8  -1   23.45    1.31
   2   8   1   23.49    1.32
   2   8   1   22.78    1.32
  -2   8  -1   21.17    1.32
   2   8   1   21.62    1.31
   2   8   1   23.93    1.31
   2  -8   1   20.36    1.34
   2  -8   1   20.34    1.30
   2  -8   1   21.07    1.31
  -2  -8  -1   20.17    1.31
  -2  -8  -1   19.66    1.32
  -2  -8  -1   20.45    1.30
   2  -8   1   20.28    1.31
  -2  -8  -1   18.46    1.30
   1   8   1   18.42    1.17
  -1   8  -1   17.87    1.17
   1   8   1   19.52    1.16
   1   8   1   19.63    1.16
  -1   8  -1   19.19    1.17
  -1   8  -1   17.11    1.15
   1   8   1   19.11    1.17
   1  -8   1   21.24    1.17
  -1  -8  -1   18.77    1.18
   1  -8   1   18.82    1.19
  -1  -8  -1   19.32    1.17
   1  -8   1   19.36    1.16
  -1  -8  -1   19.64    1.16
  -1  -8  -1   18.61    1.16
   1  -8   1   18.88    1.17
   1  -8   1   18.41    1.16
   0   8  -1    4.47    0.31
   0   8   1    4.50    0.28
   0   8  -1    4.75    0.32
   0   8   1    4.25    0.31
   0   8  -1    3.73    0.27
   0   8   1    3.82    0.29
   0   8   1    3.85    0.31
   0  -8  -1    4.46    0.33
   0  -8  -1    4.43    0.28
   0  -8   1    4.56    0.30
   0  -8  -1    4.57    0.29
   0  -8   1    5.00    0.29
   0  -8   1    4.03    0.31
   0  -8   1    3.71    0.26
   0  -8   1    3.57    0.35
  -1   8   1   23.73    1.49
  -1   8   1   25.49    1.50
  -1   8   1   22.88    1.50
   1   8  -1   23.32    1.49
   1   8  -1   23.56    1.49
   1   8  -1   24.79    1.49
  -1   8   1   22.65    1.49
  -1  -8   1   25.94    1.49
  -1  -8   1   23.79    1.48
  -1  -8   1   25.85    1.50
  -1  -8   1   25.29    1.50
   1  -8  -1   24.73    1.49
   1  -8  -1   25.99    1.51
  -2   8   1  148.05    8.96
  -2   8   1  126.19    8.97
  -2   8   1  124.66    8.95
  -2   8   1  145.96    8.95
   2   8  -1  147.54    8.95
   2   8  -1  135.89    8.95
   2   8  -1  148.95    8.95
  -2  -8   1  158.45    8.95
  -2  -8   1  153.41    8.95
  -2  -8   1  165.91    8.96
   2  -8  -1  155.50    8.95
  -2  -8   1  166.01    8.96
  -2  -8   1  148.11    8.95
  -3   8   1   10.16    0.68
  -3   8   1   11.74    0.69
  -3   8   1   10.90    0.71
  -3   8   1   10.72    0.72
   3   8  -1   11.08    0.70
   3   8  -1   11.76    0.70
  -3   8   1   10.94    0.70
   3  -8  -1   11.05    0.73
   3  -8  -1   11.39    0.68
  -3  -8   1   10.66    0.70
  -3  -8   1   11.14    0.70
  -3  -8   1   10.36    0.69
   3  -8  -1   10.01    0.70
  -3  -8   1   10.32    0.71
  -4   8   1   28.63    1.84
   4   8  -1   29.91    1.83
  -4   8   1   31.14    1.83
  -4   8   1   30.14    1.81
   4   8  -1   29.55    1.83
   4  -8  -1   29.52    1.83
  -4  -8   1   31.38    1.83
   4  -8  -1   30.02    1.85
  -4  -8   1   31.42    1.83
  -4  -8   1   28.68    1.82
  -4  -8   1   29.22    1.84
   4  -8  -1   26.67    1.82
  -5   8   1    3.63    0.40
   5   8  -1    3.65    0.37
   5   8  -1    4.12    0.37
  -5   8   1    3.77    0.40
  -5   8   1    4.27    0.35
  -5   8   1    4.17    0.39
  -5  -8   1    4.24    0.38
  -5  -8   1    4.01    0.39
  -5  -8   1    4.55    0.36
  -5  -8   1    4.47    0.38
   5  -8  -1    4.69    0.44
   5  -8  -1    4.47    0.39
   5  -8  -1    4.21    0.36
   6   8  -1    3.42    0.42
  -6   8   1    3.71    0.44
  -6   8   1    4.59    0.42
   6   8  -1    3.72    0.39
  -6   8   1    4.18    0.36
  -6   8   1    3.91    0.47
   6  -8  -1    3.75    0.42
  -6  -8   1    3.90    0.42
  -6  -8   1    3.04    0.43
   6  -8  -1    4.30    0.35
  -6  -8   1    4.31    0.41
  -6  -8   1    3.97    0.35
  -7   8   1    0.98    0.24
   7   8  -1    0.29    0.31
   7   8  -1    0.43    0.34
  -7   8   1    0.60    0.45
  -7  -8   1    0.53    0.39
  -7  -8   1    0.19    0.25
  -7  -8   1    0.18    0.44
   7  -8  -1    0.47    0.27
   7  -8  -1    1.02    0.29
   7  -8  -1    0.79    0.39
  -7  -8   1    0.94    0.39
  -8   8   1    1.09    0.31
  -8   8   1    1.12    0.63
   8   8  -1    0.51    0.40
   8   8  -1    0.26    0.40
  -8  -8   1    0.91    0.55
  -8  -8   1    0.62    0.53
   8  -8  -1    0.60    0.44
   8  -8  -1    1.41    0.36
  -8  -8   1    0.73    0.30
   9   8  -1    1.09    0.45
  -9   8   1    0.86    0.68
  -9   8   1    1.21    0.45
   9   8  -1    0.98    0.62
   9  -8  -1    1.26    0.50
   9  -8  -1    0.75    0.39
  -9  -8   1    1.20    0.69
  -9  -8   1    1.28    0.44
   9  -8  -1    0.01    0.59
  -9  -8   1   -0.30    0.82
 -10   8   1    0.60    1.13
 -10   8   1    1.22    0.54
  10   8  -1    1.38    0.58
  10   8  -1    0.52    0.80
  10  -8  -1    1.08    0.74
 -10  -8   1    0.97    0.42
  10  -8  -1    0.87    0.53
 -10  -8   1    0.37    0.97
  11   8  -1    2.34    0.68
 -11   8   1   -0.02    0.42
  11  -8  -1   -1.02    0.62
 -11  -8   1    0.39    0.47
 -11   9  -1    0.15    0.45
  11   9   1    0.58    0.61
 -11  -9  -1   -0.10    0.58
  10   9   1    0.67    0.54
 -10   9  -1    0.92    0.44
  10   9   1    0.39    0.85
  10  -9   1   -0.65    0.57
 -10  -9  -1    0.15    0.82
  10  -9   1    0.39    0.85
  10  -9   1    0.85    0.67
 -10  -9  -1    1.37    0.45
  -9   9  -1    0.59    0.32
   9   9   1    0.15    0.53
   9   9   1    0.51    0.40
   9  -9   1   -0.38    0.42
   9  -9   1    0.85    0.46
   9  -9   1    0.20    0.63
  -9  -9  -1   -0.16    0.35
  -9  -9  -1   -0.58    0.62
  -8   9  -1    2.83    0.63
   8   9   1    2.08    0.43
   8   9   1    1.74    0.37
  -8  -9  -1    2.03    0.35
   8  -9   1    2.22    0.40
   8  -9   1    1.73    0.51
   8  -9   1    1.98    0.39
  -8  -9  -1    1.18    0.53
   7   9   1    1.94    0.37
  -7   9  -1    3.02    0.52
  -7   9  -1    2.40    0.46
  -7   9  -1    2.77    0.31
   7   9   1    2.48    0.41
  -7   9  -1    1.87    0.45
  -7  -9  -1    2.42    0.31
   7  -9   1    2.17    0.44
   7  -9   1    2.25    0.34
   7  -9   1    2.51    0.36
  -7  -9  -1    1.59    0.49
  -7  -9  -1    2.18    0.43
   6   9   1    1.39    0.30
  -6   9  -1    1.52    0.38
  -6   9  -1    1.89    0.27
   6   9   1    1.90    0.38
  -6   9  -1    1.77    0.38
  -6   9  -1    1.56    0.36
   6   9   1    1.37    0.35
   6  -9   1    1.55    0.36
  -6  -9  -1    1.41    0.36
  -6  -9  -1    1.68    0.35
   6  -9   1    1.84    0.50
  -6  -9  -1    1.87    0.26
   6  -9   1    2.13    0.28
  -6  -9  -1    1.75    0.35
   6  -9   1    1.78    0.28
  -5   9  -1   13.58    0.94
   5   9   1   13.81    0.93
  -5   9  -1   14.47    0.91
  -5   9  -1   13.80    0.96
   5   9   1   15.03    0.95
  -5   9  -1   14.79    0.95
   5   9   1   14.92    0.95
  -5  -9  -1   13.53    0.92
  -5  -9  -1   14.33    0.91
   5  -9   1   14.38    0.91
  -5  -9  -1   14.19    0.95
   5  -9   1   13.74    1.01
   5  -9   1   13.55    0.91
  -5  -9  -1   14.53    1.03
   5  -9   1   14.10    0.95
   4   9   1    7.38    0.58
  -4   9  -1    7.57    0.54
   4   9   1    8.06    0.57
   4   9   1    7.85    0.56
  -4   9  -1    7.41    0.60
   4   9   1    7.15    0.55
  -4   9  -1    7.98    0.58
  -4   9  -1    7.53    0.58
  -4  -9  -1    8.61    0.57
  -4  -9  -1    9.14    0.57
  -4  -9  -1    8.56    0.55
  -4  -9  -1    7.38    0.57
   4  -9   1    9.25    0.54
   4  -9   1    9.26    0.55
  -4  -9  -1    9.24    0.61
   4  -9   1    9.35    0.59
   4  -9   1    9.18    0.64
   3   9   1    3.31    0.27
  -3   9  -1    3.23    0.31
   3   9   1    3.02    0.27
   3   9   1    3.43    0.28
  -3   9  -1    2.83    0.25
  -3   9  -1    3.21    0.27
  -3   9  -1    3.23    0.29
   3   9   1    2.88    0.27
   3  -9   1    3.52    0.26
  -3  -9  -1    3.09    0.27
  -3  -9  -1    2.70    0.29
  -3  -9  -1    3.63    0.25
   3  -9   1    3.36    0.27
   3  -9   1    3.40    0.34
  -3  -9  -1    3.62    0.26
  -3  -9  -1    3.52    0.29
   3  -9   1    2.85    0.26
  -2   9  -1   26.96    1.57
  -2   9  -1   26.88    1.56
   2   9   1   26.10    1.56
   2   9   1   25.81    1.56
   2   9   1   27.32    1.56
   2   9   1   27.06    1.56
  -2   9  -1   24.81    1.55
  -2   9  -1   24.68    1.57
   2  -9   1   25.62    1.56
   2  -9   1   25.62    1.56
  -2  -9  -1   25.12    1.57
   2  -9   1   24.86    1.59
  -2  -9  -1   24.79    1.55
   2  -9   1   24.57    1.55
  -2  -9  -1   24.00    1.57
  -2  -9  -1   23.95    1.55
   1   9   1  174.98   11.19
  -1   9  -1  161.84   11.18
   1   9   1  196.73   11.19
   1   9   1  188.01   11.19
   1   9   1  194.94   11.19
  -1  -9  -1  189.98   11.19
  -1  -9  -1  189.28   11.19
   1  -9   1  199.58   11.19
   1  -9   1  200.19   11.21
  -1  -9  -1  166.43   11.19
   1  -9   1  184.13   11.19
   1  -9   1  178.26   11.19
  -1  -9  -1  186.70   11.20
   1  -9   1  181.06   11.20
   0   9  -1   39.00    2.59
   0   9   1   39.75    2.59
   0   9  -1   42.14    2.59
   0   9   1   43.21    2.59
   0   9   1   46.31    2.58
   0   9  -1   39.07    2.58
   0   9   1   42.04    2.59
   0  -9   1   45.22    2.60
   0  -9  -1   43.94    2.58
   0  -9   1   42.65    2.59
   0  -9   1   46.28    2.58
   0  -9   1   37.16    2.58
   0  -9  -1   44.20    2.60
   0  -9  -1   43.37    2.58
   0  -9   1   45.11    2.59
  -1   9   1  154.26    9.55
  -1   9   1  157.93    9.55
  -1   9   1  160.56    9.56
   1   9  -1  158.14    9.55
   1   9  -1  154.23    9.56
   1   9  -1  151.29    9.55
   1  -9  -1  152.19    9.55
  -1  -9   1  157.98    9.55
  -1  -9   1  172.37    9.56
  -1  -9   1  161.18    9.56
   2   9  -1  108.89    7.12
  -2   9   1  102.30    7.12
  -2   9   1  119.22    7.13
   2   9  -1  118.42    7.13
  -2   9   1  115.11    7.13
  -2   9   1  119.62    7.13
   2   9  -1  114.31    7.13
  -2  -9   1  124.56    7.13
  -2  -9   1  118.25    7.12
  -2  -9   1  120.44    7.13
   2  -9  -1  117.99    7.14
  -2  -9   1  124.86    7.13
  -2  -9   1  129.34    7.14
   2  -9  -1  116.08    7.13
  -3   9   1    2.43    0.23
  -3   9   1    2.50    0.21
   3   9  -1    2.36    0.20
   3   9  -1    2.94    0.24
  -3   9   1    2.47    0.26
  -3   9   1    2.60    0.22
  -3   9   1    3.14    0.30
   3   9  -1    2.35    0.23
   3   9  -1    2.29    0.24
   3  -9  -1    2.43    0.23
  -3  -9   1    2.70    0.21
   3  -9  -1    2.18    0.23
  -3  -9   1    2.75    0.26
   3  -9  -1    2.30    0.20
   3  -9  -1    2.55    0.30
  -3  -9   1    2.59    0.23
  -3  -9   1    2.75    0.24
   4   9  -1   19.44    1.16
   4   9  -1   19.02    1.17
  -4   9   1   19.55    1.14
  -4   9   1   19.15    1.17
  -4   9   1   17.67    1.16
  -4   9   1   17.57    1.17
   4  -9  -1   18.22    1.17
  -4  -9   1   17.78    1.17
   4  -9  -1   18.24    1.19
  -4  -9   1   19.15    1.15
  -4  -9   1   18.52    1.18
   4  -9  -1   17.63    1.14
  -4  -9   1   18.13    1.16
  -5   9   1    6.31    0.55
  -5   9   1    7.07    0.49
   5   9  -1    6.97    0.55
  -5   9   1    6.31    0.53
  -5   9   1    6.74    0.55
   5   9  -1    6.65    0.53
  -5  -9   1    6.95    0.50
   5  -9  -1    7.48    0.55
  -5  -9   1    7.44    0.55
   5  -9  -1    6.43    0.60
   5  -9  -1    6.43    0.47
  -5  -9   1    7.24    0.57
  -5  -9   1    6.84    0.52
  -6   9   1    1.34    0.24
  -6   9   1    1.22    0.32
   6   9  -1    0.27    0.30
  -6   9   1    1.00    0.36
  -6   9   1    0.71    0.36
   6   9  -1    0.70    0.33
  -6  -9   1    0.92    0.39
   6  -9  -1    1.00    0.22
  -6  -9   1    1.21    0.31
  -6  -9   1    1.27    0.34
   6  -9  -1    0.90    0.32
   6  -9  -1    0.93    0.26
  -6  -9   1    0.50    0.23
  -7   9   1    0.82    0.46
  -7   9   1    0.83    0.24
   7   9  -1    0.72    0.39
   7   9  -1    0.43    0.30
   7  -9  -1    0.59    0.37
  -7  -9   1    0.96    0.26
  -7  -9   1    0.84    0.40
   7  -9  -1    1.07    0.27
  -7  -9   1    1.19    0.42
   7  -9  -1    0.59    0.30
  -7  -9   1    0.31    0.45
   8   9  -1    1.68    0.57
  -8   9   1    0.31    0.64
   8   9  -1    0.66    0.36
  -8   9   1    0.78    0.37
   8   9  -1   -0.63    0.46
   8  -9  -1    0.45    0.32
  -8  -9   1   -0.12    0.60
   8  -9  -1    0.81    0.34
   8  -9  -1    0.55    0.49
  -8  -9   1    0.27    0.34
  -8  -9   1    0.34    0.53
  -9   9   1    0.80    0.34
  -9   9   1    1.33    0.80
   9   9  -1    0.74    0.44
   9   9  -1    0.27    0.48
   9  -9  -1   -0.44    0.58
  -9  -9   1    0.17    0.84
   9  -9  -1    0.74    0.39
  -9  -9   1    0.73    0.38
  -9  -9   1    0.52    0.69
  10   9  -1    1.28    0.54
 -10   9   1    0.80    0.39
 -10   9   1    0.45    1.20
  10  -9  -1    1.50    0.90
  10  -9  -1    0.56    0.61
 -10  -9   1    0.63    0.52
 -10  -9   1   -0.73    0.94
 -11   9   1    0.67    0.50
  11   9  -1    0.59    0.76
 -11  -9   1    0.70    0.64
  11  -9  -1   -0.31    0.62
  11  10   1    1.42    0.74
 -11  10  -1   -0.22    0.60
 -11 -10  -1   -0.25    0.44
 -10  10  -1    1.78    0.56
  10  10   1    2.13    0.54
 -10 -10  -1    1.09    0.45
  10 -10   1    1.05    0.63
  10 -10   1   -0.63    0.86
 -10 -10  -1    0.96    1.09
  -9  10  -1   -0.03    0.33
   9  10   1   -0.22    0.57
   9  10   1    0.40    0.43
  -9 -10  -1   -0.48    0.64
   9 -10   1    0.61    0.46
   9 -10   1   -0.15    0.41
  -9 -10  -1    0.07    0.40
   9 -10   1    0.40    0.66
  -8  10  -1    3.63    0.45
   8  10   1    3.05    0.45
  -8  10  -1    3.02    0.68
   8  10   1    3.09    0.58
  -8 -10  -1    2.78    0.35
   8 -10   1    3.43    0.43
   8 -10   1    2.70    0.40
   8 -10   1    2.58    0.56
  -8 -10  -1    2.77    0.55
  -7  10  -1    2.72    0.30
   7  10   1    1.85    0.33
  -7  10  -1    1.77    0.45
  -7  10  -1    2.21    0.51
  -7  10  -1    2.91    0.48
   7  10   1    1.97    0.38
  -7 -10  -1    2.06    0.30
  -7 -10  -1    2.02    0.44
   7 -10   1    2.49    0.34
   7 -10   1    1.65    0.41
   6  10   1    5.05    0.46
  -6  10  -1    5.30    0.41
  -6  10  -1    4.79    0.52
  -6  10  -1    4.84    0.50
   6  10   1    4.93    0.47
  -6  10  -1    5.67    0.52
   6  10   1    6.12    0.56
   6 -10   1    5.40    0.42
   6 -10   1    5.53    0.68
   6 -10   1    5.52    0.43
  -6 -10  -1    4.24    0.47
   6 -10   1    4.93    0.51
  -6 -10  -1    5.66    0.43
  -6 -10  -1    4.49    0.51
  -6 -10  -1    5.23    0.47
  -5  10  -1    1.52    0.23
  -5  10  -1    1.56    0.32
   5  10   1    1.37    0.24
  -5  10  -1    1.93    0.34
   5  10   1    1.17    0.27
  -5  10  -1    1.51    0.30
   5  10   1    1.55    0.29
  -5 -10  -1    2.01    0.28
  -5 -10  -1    1.45    0.23
  -5 -10  -1    0.94    0.27
   5 -10   1    1.25    0.30
   5 -10   1    1.46    0.41
   4  10   1    1.37    0.25
  -4  10  -1    1.78    0.28
   4  10   1    1.60    0.23
   4  10   1    1.62    0.24
   4  10   1    1.92    0.25
  -4  10  -1    1.43    0.20
  -4  10  -1    1.38    0.26
  -4  10  -1    1.77    0.25
   4 -10   1    2.01    0.20
   4 -10   1    1.77    0.25
  -4 -10  -1    1.73    0.23
  -4 -10  -1    1.89    0.21
  -4 -10  -1    2.04    0.24
   4 -10   1    2.15    0.22
   4 -10   1    1.89    0.35
  -4 -10  -1    1.46    0.27
  -4 -10  -1    1.62    0.26
  -3  10  -1   11.28    0.74
   3  10   1   11.51    0.72
   3  10   1   11.86    0.73
  -3  10  -1   11.80    0.74
   3  10   1   11.85    0.72
  -3  10  -1   11.50    0.73
  -3  10  -1   11.81    0.70
   3  10   1   11.19    0.73
  -3 -10  -1   11.10    0.74
   3 -10   1   10.98    0.72
   3 -10   1   11.49    0.73
  -3 -10  -1    9.86    0.74
   3 -10   1   10.84    0.77
   3 -10   1   10.84    0.71
  -3 -10  -1   11.16    0.71
   2  10   1    8.23    0.55
  -2  10  -1    9.06    0.57
   2  10   1    8.41    0.54
  -2  10  -1    8.77    0.55
  -2  10  -1    8.43    0.57
   2  10   1    8.56    0.55
   2  10   1    8.38    0.55
  -2  10  -1    8.43    0.53
  -2 -10  -1    8.40    0.54
  -2 -10  -1    8.59    0.54
   2 -10   1    8.78    0.54
  -2 -10  -1    7.33    0.59
  -2 -10  -1    8.53    0.56
   2 -10   1    8.15    0.53
   2 -10   1    8.57    0.54
   2 -10   1    7.86    0.60
  -1  10  -1   54.68    3.59
   1  10   1   63.22    3.59
   1  10   1   53.56    3.61
   1  10   1   61.40    3.59
  -1  10  -1   59.95    3.59
   1  10   1   54.23    3.60
  -1  10  -1   60.91    3.60
  -1  10  -1   55.55    3.60
   1 -10   1   63.26    3.60
  -1 -10  -1   59.53    3.59
   1 -10   1   58.70    3.59
   1 -10   1   59.45    3.59
   1 -10   1   63.97    3.60
  -1 -10  -1   59.66    3.60
   1 -10   1   61.71    3.62
   0  10  -1    3.43    0.26
   0  10  -1    4.14    0.33
   0  10   1    3.26    0.30
   0  10  -1    3.95    0.30
   0  10   1    4.14    0.27
   0  10   1    3.57    0.31
   0 -10  -1    4.03    0.28
   0 -10   1    3.98    0.31
   0 -10  -1    4.10    0.27
   0 -10  -1    4.26    0.34
   0 -10   1    4.58    0.29
   0 -10   1    3.37    0.30
   0 -10   1    3.51    0.39
   1  10  -1   68.37    4.45
   1  10  -1   74.62    4.45
  -1  10   1   67.30    4.45
  -1  10   1   76.97    4.45
   1  10  -1   72.37    4.44
  -1  10   1   71.22    4.46
   1 -10  -1   76.27    4.47
  -1 -10   1   76.58    4.45
   1 -10  -1   67.99    4.45
  -1 -10   1   77.39    4.45
  -1 -10   1   78.57    4.46
  -1 -10   1   73.68    4.44
  -2  10   1   61.98    3.70
  -2  10   1   58.43    3.70
   2  10  -1   61.02    3.70
  -2  10   1   52.73    3.69
   2  10  -1   58.53    3.69
   2  10  -1   55.82    3.69
  -2  10   1   59.23    3.70
   2 -10  -1   62.08    3.72
  -2 -10   1   65.19    3.70
  -2 -10   1   62.21    3.70
  -2 -10   1   63.45    3.70
  -2 -10   1   65.01    3.70
  -2 -10   1   62.94    3.69
   2 -10  -1   64.60    3.69
  -3  10   1   11.49    0.73
  -3  10   1   11.33    0.72
   3  10  -1   11.54    0.71
   3  10  -1   11.26    0.71
   3  10  -1   11.46    0.72
  -3  10   1   10.89    0.74
  -3  10   1   10.25    0.70
   3  10  -1   10.38    0.69
   3 -10  -1   11.04    0.72
   3 -10  -1   11.21    0.69
  -3 -10   1   11.39    0.70
   3 -10  -1   11.45    0.76
  -3 -10   1   11.76    0.73
   3 -10  -1   11.49    0.71
  -3 -10   1   11.43    0.73
  -3 -10   1    9.78    0.70
  -3 -10   1   11.08    0.71
  -4  10   1    4.04    0.34
  -4  10   1    3.82    0.37
   4  10  -1    4.13    0.35
  -4  10   1    4.24    0.41
   4  10  -1    3.90    0.35
  -4  10   1    4.51    0.34
   4  10  -1    4.28    0.36
  -4 -10   1    4.79    0.34
  -4 -10   1    4.44    0.36
   4 -10  -1    4.50    0.45
  -4 -10   1    4.57    0.38
   4 -10  -1    4.58    0.36
  -4 -10   1    4.25    0.35
   4 -10  -1    3.96    0.31
   4 -10  -1    4.75    0.37
  -5  10   1    3.18    0.36
   5  10  -1    2.59    0.31
  -5  10   1    2.69    0.25
  -5  10   1    2.08    0.42
   5  10  -1    1.96    0.31
  -5  10   1    2.29    0.32
   5 -10  -1    2.39    0.40
  -5 -10   1    2.46    0.31
   5 -10  -1    2.26    0.24
  -5 -10   1    2.30    0.28
   5 -10  -1    1.97    0.28
  -5 -10   1    2.50    0.31
   5 -10  -1    2.77    0.33
  -6  10   1    0.82    0.22
  -6  10   1    0.26    0.33
   6  10  -1    0.36    0.29
  -6  10   1    0.76    0.32
   6  10  -1    0.32    0.33
   6 -10  -1    0.89    0.27
  -6 -10   1    0.25    0.33
  -6 -10   1    0.93    0.34
  -6 -10   1    0.47    0.23
   6 -10  -1    0.47    0.23
   6 -10  -1    0.70    0.34
  -6 -10   1    0.62    0.30
   7  10  -1    3.44    0.55
  -7  10   1    2.51    0.53
  -7  10   1    3.59    0.34
   7  10  -1    2.76    0.38
   7  10  -1    2.62    0.45
  -7 -10   1    3.22    0.53
   7 -10  -1    2.86    0.37
   7 -10  -1    2.69    0.35
  -7 -10   1    2.57    0.47
   7 -10  -1    2.73    0.45
  -7 -10   1    3.39    0.37
   8  10  -1    1.35    0.52
   8  10  -1    2.87    0.67
  -8  10   1    1.41    0.67
  -8  10   1    2.31    0.34
   8  10  -1    2.21    0.40
  -8 -10   1    2.62    0.52
   8 -10  -1    2.61    0.44
  -8 -10   1    2.39    0.34
   8 -10  -1    1.75    0.51
  -8 -10   1    1.67    0.55
   8 -10  -1    1.92    0.42
  -9  10   1    1.10    0.36
   9  10  -1    0.69    0.48
   9  10  -1    0.68    0.63
  -9  10   1    0.26    0.84
   9 -10  -1    0.74    0.61
  -9 -10   1    0.59    0.68
   9 -10  -1    0.91    0.40
  -9 -10   1    1.40    0.42
  10  10  -1    0.42    0.79
  10  10  -1    0.98    0.61
 -10  10   1    1.73    0.40
 -10 -10   1    0.10    1.05
  10 -10  -1    1.77    1.15
 -10 -10   1    1.13    0.46
  10 -10  -1    1.83    0.50
 -11  10   1   -0.51    0.56
  11  10  -1   -1.00    0.65
  11 -10  -1   -0.30    0.74
 -11 -10   1   -0.03    0.48
 -11  11  -1    0.42    0.53
  11  11   1   -0.41    0.68
 -11 -11  -1    0.39    0.64
 -10  11  -1    1.90    0.46
  10  11   1    1.43    0.52
 -10 -11  -1    1.43    0.50
  10 -11   1    1.80    1.15
  10 -11   1    0.29    0.61
  -9  11  -1    1.40    0.49
   9  11   1    2.12    0.46
   9  11   1    0.95    0.50
   9 -11   1    1.41    0.51
   9 -11   1    0.99    0.68
  -9 -11  -1    1.08    0.37
  -9 -11  -1    0.53    0.64
   8  11   1    1.86    0.40
  -8  11  -1    2.64    0.39
  -8  11  -1    2.76    0.67
   8 -11   1    3.04    0.43
  -8 -11  -1    2.51    0.36
   8 -11   1    2.16    0.53
  -7  11  -1    1.45    0.48
  -7  11  -1    1.44    0.27
   7  11   1    1.40    0.40
  -7  11  -1    2.07    0.46
   7  11   1    1.21    0.35
  -7  11  -1    0.62    0.43
  -7 -11  -1    1.76    0.29
   7 -11   1    1.54    0.33
   7 -11   1    1.57    0.31
  -7 -11  -1    0.76    0.41
   7 -11   1    1.68    0.43
  -6  11  -1    0.40    0.36
  -6  11  -1    0.54    0.23
  -6  11  -1    0.78    0.36
   6  11   1    0.80    0.36
   6  11   1    0.24    0.27
   6  11   1    0.95    0.30
  -6  11  -1    0.67    0.37
  -6 -11  -1    0.62    0.32
  -6 -11  -1   -0.10    0.36
   6 -11   1    0.72    0.24
   6 -11   1    1.15    0.50
   6 -11   1    0.02    0.33
  -6 -11  -1    0.29    0.33
  -6 -11  -1    0.35    0.24
  -5  11  -1    0.30    0.31
  -5  11  -1    0.28    0.20
   5  11   1    0.19    0.28
  -5  11  -1    0.92    0.30
   5  11   1    0.36    0.29
   5  11   1   -0.10    0.23
  -5  11  -1    0.45    0.30
   5  11   1    0.08    0.23
  -5 -11  -1    0.83    0.27
   5 -11   1    0.32    0.19
  -5 -11  -1    0.22    0.27
  -5 -11  -1    0.57    0.29
   5 -11   1   -0.09    0.37
   5 -11   1    0.30    0.28
  -5 -11  -1    0.63    0.21
   5 -11   1    0.45    0.23
  -4  11  -1    0.03    0.21
   4  11   1    0.04    0.20
  -4  11  -1    0.04    0.23
  -4  11  -1    0.30    0.25
   4  11   1    0.10    0.20
   4  11   1    0.11    0.22
  -4  11  -1    0.21    0.15
   4 -11   1    0.60    0.18
  -4 -11  -1    0.30    0.21
   4 -11   1    0.10    0.16
  -4 -11  -1    0.09    0.23
  -4 -11  -1    0.29    0.28
   4 -11   1    0.18    0.22
   4 -11   1   -0.02    0.31
  -4 -11  -1    0.48    0.17
   3  11   1    1.37    0.21
   3  11   1    1.53    0.21
  -3  11  -1    1.62    0.23
  -3  11  -1    1.44    0.20
  -3  11  -1    2.12    0.26
  -3  11  -1    1.50    0.16
   3  11   1    1.38    0.18
  -3 -11  -1    1.18    0.22
   3 -11   1    1.58    0.21
  -3 -11  -1    1.57    0.20
  -3 -11  -1    1.47    0.23
   3 -11   1    1.34    0.30
  -3 -11  -1    1.67    0.18
   3 -11   1    1.63    0.17
   3 -11   1    1.70    0.20
   2  11   1    0.24    0.15
  -2  11  -1    0.44    0.21
   2  11   1    0.23    0.15
  -2  11  -1    0.27    0.10
  -2  11  -1    0.27    0.14
  -2  11  -1    0.40    0.18
   2  11   1    0.25    0.13
   2  11   1    0.09    0.19
  -2 -11  -1    0.23    0.18
  -2 -11  -1    0.35    0.14
   2 -11   1   -0.25    0.25
   2 -11   1    0.03    0.15
  -2 -11  -1    0.26    0.12
   2 -11   1    0.23    0.13
   2 -11   1    0.26    0.12
  -2 -11  -1    0.25    0.15
   1  11   1   30.79    1.82
  -1  11  -1   30.35    1.83
   1  11   1   31.38    1.82
  -1  11  -1   28.64    1.81
   1  11   1   32.24    1.82
  -1  11  -1   28.49    1.83
  -1  11  -1   27.02    1.81
   1  11   1   28.71    1.83
  -1 -11  -1   29.87    1.82
  -1 -11  -1   30.02    1.81
   1 -11   1   29.98    1.82
  -1 -11  -1   27.04    1.81
   1 -11   1   30.29    1.85
   1 -11   1   30.05    1.81
  -1 -11  -1   30.74    1.83
   1 -11   1   29.23    1.81
   1 -11   1   32.08    1.82
   0  11   1    7.90    0.51
   0  11   1    8.05    0.53
   0  11  -1    8.33    0.53
   0  11  -1    7.29    0.50
   0  11   1    6.78    0.55
   0  11  -1    8.38    0.54
   0 -11   1    8.65    0.52
   0 -11  -1    8.22    0.51
   0 -11   1    7.88    0.53
   0 -11   1    7.91    0.58
   0 -11   1    7.66    0.49
   0 -11  -1    8.50    0.52
   0 -11   1    8.35    0.53
   0 -11  -1    8.85    0.56
   1  11  -1   11.49    0.75
   1  11  -1   11.57    0.73
  -1  11   1   12.65    0.76
  -1  11   1   11.03    0.73
  -1  11   1   11.24    0.74
  -1  11   1   11.55    0.76
   1  11  -1   12.16    0.74
  -1 -11   1   11.64    0.78
   1 -11  -1   11.16    0.73
   1 -11  -1   12.20    0.78
  -1 -11   1   12.16    0.75
  -1 -11   1   11.91    0.74
  -1 -11   1   12.00    0.72
  -2  11   1    6.27    0.42
  -2  11   1    6.50    0.47
   2  11  -1    6.28    0.43
  -2  11   1    6.38    0.44
   2  11  -1    6.60    0.44
  -2  11   1    6.16    0.48
   2  11  -1    6.07    0.43
  -2 -11   1    5.61    0.47
  -2 -11   1    7.26    0.41
   2 -11  -1    6.06    0.43
  -2 -11   1    6.20    0.44
   2 -11  -1    7.12    0.51
  -2 -11   1    6.26    0.46
   3  11  -1    2.38    0.23
   3  11  -1    2.49    0.23
  -3  11   1    2.38    0.26
  -3  11   1    2.08    0.20
  -3  11   1    2.96    0.31
  -3  11   1    2.19    0.23
   3  11  -1    2.67    0.23
  -3  11   1    2.18    0.20
   3  11  -1    2.25    0.21
   3 -11  -1    2.13    0.22
  -3 -11   1    1.99    0.24
  -3 -11   1    2.15    0.24
  -3 -11   1    2.33    0.26
   3 -11  -1    2.46    0.17
  -3 -11   1    2.50    0.21
   3 -11  -1    2.23    0.30
   3 -11  -1    1.79    0.24
  -3 -11   1    2.09    0.22
  -4  11   1   14.27    0.93
   4  11  -1   13.39    0.91
   4  11  -1   13.02    0.90
  -4  11   1   14.76    0.89
   4  11  -1   14.12    0.92
  -4  11   1   12.55    0.93
  -4 -11   1   14.04    0.90
   4 -11  -1   14.25    0.92
  -4 -11   1   14.86    0.93
   4 -11  -1   13.64    0.87
  -4 -11   1   15.22    0.89
   4 -11  -1   14.29    0.89
   4 -11  -1   14.07    0.96
  -4 -11   1   14.63    0.93
  -5  11   1    3.54    0.48
  -5  11   1    4.52    0.34
   5  11  -1    3.61    0.39
  -5  11   1    4.05    0.44
   5  11  -1    4.19    0.39
   5  11  -1    4.31    0.38
   5 -11  -1    4.25    0.43
  -5 -11   1    4.09    0.42
  -5 -11   1    4.15    0.39
  -5 -11   1    3.74    0.39
  -5 -11   1    4.50    0.36
   5 -11  -1    3.97    0.36
   5 -11  -1    4.30    0.32
   5 -11  -1    4.45    0.48
  -6  11   1    1.89    0.40
  -6  11   1    1.51    0.24
  -6  11   1    1.92    0.37
   6  11  -1    0.91    0.35
   6  11  -1    1.64    0.34
   6  11  -1    1.35    0.32
   6 -11  -1    1.90    0.36
  -6 -11   1    1.92    0.35
   6 -11  -1    1.44    0.24
  -6 -11   1    1.67    0.33
  -6 -11   1    1.42    0.26
   6 -11  -1    1.81    0.61
  -6 -11   1    1.79    0.36
   6 -11  -1    1.76    0.28
   7  11  -1    3.99    0.48
   7  11  -1    3.10    0.49
   7  11  -1    3.52    0.42
  -7  11   1    3.37    0.56
  -7  11   1    3.87    0.35
  -7 -11   1    3.64    0.52
  -7 -11   1    4.01    0.38
   7 -11  -1    3.78    0.39
  -7 -11   1    3.48    0.51
   7 -11  -1    3.75    0.39
   7 -11  -1    3.25    0.48
  -8  11   1    5.53    0.45
   8  11  -1    5.11    0.53
  -8  11   1    4.60    0.70
   8  11  -1    2.95    0.62
   8  11  -1    5.83    0.72
  -8 -11   1    4.65    0.47
  -8 -11   1    3.81    0.76
   8 -11  -1    4.19    0.63
  -8 -11   1    4.28    0.63
   8 -11  -1    5.07    0.48
  -8 -11   1    4.26    0.75
   8 -11  -1    5.38    0.51
   9  11  -1    2.20    0.54
  -9  11   1    0.00    0.86
  -9  11   1    2.07    0.38
   9  11  -1    1.92    0.51
   9 -11  -1    1.91    0.65
  -9 -11   1    2.71    0.42
   9 -11  -1    1.72    0.43
  -9 -11   1    0.81    0.74
 -10  11   1    0.45    0.54
  10  11  -1    0.74    0.58
  10 -11  -1    0.54    0.52
 -10 -11   1    0.58    0.50
 -11  11   1   -0.45    0.44
  11  11  -1   -1.15    0.66
  11 -11  -1   -1.22    0.78
 -11 -11   1    0.67    0.62
 -11  12  -1    0.19    0.64
  11  12   1    0.55    0.73
 -11 -12  -1   -0.12    0.48
 -10  12  -1    2.39    0.60
  10  12   1    1.74    0.53
  10 -12   1    2.66    0.69
 -10 -12  -1    1.42    0.47
   9  12   1    0.90    0.61
   9  12   1    1.65    0.46
  -9  12  -1    0.83    0.36
  -9  12  -1    0.67    0.84
   9 -12   1    1.84    0.49
   9 -12   1    0.84    0.44
  -9 -12  -1    1.09    0.45
   9 -12   1   -0.64    0.67
  -9 -12  -1    0.31    0.65
   8  12   1    0.89    0.58
   8  12   1    0.43    0.36
  -8  12  -1    0.59    0.30
  -8  12  -1    1.09    0.65
  -8 -12  -1    0.04    0.55
  -8 -12  -1    0.79    0.32
   8 -12   1    0.82    0.40
   8 -12   1    1.55    0.53
   8 -12   1    1.32    0.38
   7  12   1    1.18    0.36
  -7  12  -1    1.20    0.46
  -7  12  -1    0.91    0.27
   7  12   1    1.14    0.33
  -7  12  -1    1.54    0.47
   7 -12   1    0.59    0.42
  -7 -12  -1    1.30    0.43
   7 -12   1    0.93    0.35
  -7 -12  -1    0.62    0.42
   7 -12   1    1.11    0.31
  -7 -12  -1    1.18    0.30
   6  12   1    0.50    0.33
   6  12   1    1.28    0.38
  -6  12  -1    0.14    0.38
  -6  12  -1    0.54    0.22
   6  12   1    0.28    0.29
  -6  12  -1    0.14    0.35
  -6  12  -1    0.79    0.38
  -6 -12  -1    0.34    0.32
   6 -12   1    0.47    0.35
   6 -12   1    1.10    0.25
  -6 -12  -1    0.23    0.24
  -6 -12  -1   -0.08    0.35
   6 -12   1    0.81    0.28
  -6 -12  -1    0.97    0.32
   6 -12   1    1.15    0.54
  -5  12  -1    2.02    0.33
   5  12   1    2.35    0.32
  -5  12  -1    1.79    0.34
   5  12   1    1.92    0.32
  -5  12  -1    2.46    0.37
  -5  12  -1    1.90    0.24
   5  12   1    1.42    0.28
   5 -12   1    1.76    0.34
  -5 -12  -1    1.43    0.34
   5 -12   1    2.47    0.28
  -5 -12  -1    1.84    0.25
   5 -12   1    1.93    0.24
  -5 -12  -1    2.24    0.32
   5 -12   1    1.87    0.44
  -5 -12  -1    1.94    0.31
  -4  12  -1    1.10    0.25
   4  12   1    1.52    0.24
   4  12   1    1.72    0.26
  -4  12  -1    1.46    0.18
   4  12   1    1.26    0.25
  -4  12  -1    1.24    0.27
  -4  12  -1    1.63    0.31
   4  12   1    1.40    0.24
   4 -12   1    1.61    0.36
   4 -12   1    1.68    0.26
  -4 -12  -1    1.81    0.25
   4 -12   1    1.64    0.20
  -4 -12  -1    1.31    0.27
  -4 -12  -1    1.82    0.21
   4 -12   1    1.65    0.22
  -4 -12  -1    1.67    0.27
   3  12   1    1.51    0.22
   3  12   1    1.59    0.19
  -3  12  -1    1.23    0.24
   3  12   1    1.87    0.24
   3  12   1    1.24    0.21
  -3  12  -1    1.72    0.26
  -3  12  -1    1.58    0.16
  -3  12  -1    1.39    0.20
   3 -12   1    1.61    0.20
  -3 -12  -1    1.45    0.18
   3 -12   1    1.43    0.17
   3 -12   1    1.64    0.21
  -3 -12  -1    1.35    0.20
  -3 -12  -1    1.20    0.23
   3 -12   1    1.43    0.32
  -3 -12  -1    1.42    0.23
  -2  12  -1    3.51    0.33
   2  12   1    2.81    0.29
   2  12   1    3.22    0.27
  -2  12  -1    3.63    0.29
  -2  12  -1    3.51    0.28
   2  12   1    3.79    0.27
  -2  12  -1    2.88    0.24
  -2 -12  -1    2.96    0.32
  -2 -12  -1    3.37    0.25
  -2 -12  -1    3.26    0.27
   2 -12   1    3.27    0.36
   2 -12   1    2.99    0.25
   2 -12   1    3.28    0.29
   2 -12   1    3.49    0.26
   2 -12   1    3.19    0.27
  -1  12  -1   12.29    0.81
   1  12   1   12.60    0.80
   1  12   1   12.69    0.80
  -1  12  -1   11.83    0.78
  -1  12  -1   12.93    0.80
   1  12   1   13.52    0.79
   1  12   1   12.04    0.80
  -1  12  -1   11.60    0.77
  -1 -12  -1   13.23    0.79
   1 -12   1   12.67    0.84
  -1 -12  -1   13.16    0.82
   1 -12   1   13.10    0.78
   1 -12   1   13.06    0.80
  -1 -12  -1   12.60    0.78
  -1 -12  -1   11.19    0.78
   1 -12   1   13.31    0.80
   0  12  -1  107.20    7.03
   0  12   1  113.12    7.04
   0  12   1  122.71    7.03
   0  12  -1  111.34    7.02
   0  12  -1  120.92    7.03
   0  12   1  120.89    7.03
   0  12   1  121.13    7.03
   0 -12  -1  120.07    7.03
   0 -12   1  123.04    7.05
   0 -12   1  113.90    7.03
   0 -12  -1  114.21    7.04
   0 -12  -1  105.51    7.03
   0 -12   1  116.67    7.03
  -1  12   1   19.63    1.18
   1  12  -1   18.68    1.16
  -1  12   1   18.49    1.16
  -1  12   1   18.02    1.17
  -1  12   1   19.26    1.19
   1  12  -1   19.12    1.17
   1 -12  -1   19.84    1.20
  -1 -12   1   19.53    1.18
  -1 -12   1   17.78    1.22
  -1 -12   1   18.71    1.17
  -1 -12   1   19.28    1.15
   1 -12  -1   18.84    1.16
   2  12  -1   14.43    0.88
  -2  12   1   14.03    0.88
  -2  12   1   13.19    0.86
   2  12  -1   13.91    0.87
  -2  12   1   14.06    0.90
  -2  12   1   14.03    0.89
   2  12  -1   14.87    0.90
  -2 -12   1   14.18    0.89
  -2 -12   1   13.74    0.88
   2 -12  -1   14.52    0.92
  -2 -12   1   13.64    0.87
  -2 -12   1   13.40    0.90
   2 -12  -1   13.22    0.87
  -3  12   1    3.42    0.29
   3  12  -1    3.63    0.29
  -3  12   1    3.50    0.32
   3  12  -1    3.27    0.28
   3  12  -1    3.60    0.30
  -3  12   1    3.14    0.27
   3  12  -1    3.22    0.28
  -3 -12   1    2.89    0.31
  -3 -12   1    3.50    0.28
   3 -12  -1    3.61    0.37
  -3 -12   1    3.78    0.30
  -3 -12   1    3.80    0.31
   3 -12  -1    3.26    0.28
  -3 -12   1    3.72    0.32
   3 -12  -1    3.49    0.30
  -4  12   1    1.86    0.20
  -4  12   1    1.37    0.23
  -4  12   1    1.97    0.33
   4  12  -1    1.79    0.24
   4  12  -1    1.65    0.25
   4  12  -1    1.67    0.26
  -4  12   1    1.61    0.27
   4 -12  -1    2.01    0.35
   4 -12  -1    1.63    0.26
  -4 -12   1    1.89    0.25
   4 -12  -1    1.88    0.19
   4 -12  -1    1.83    0.23
  -4 -12   1    1.80    0.28
  -4 -12   1    1.60    0.26
  -4 -12   1    2.00    0.22
   5  12  -1    0.88    0.27
  -5  12   1    1.07    0.20
  -5  12   1    0.56    0.33
   5  12  -1    0.90    0.27
   5  12  -1    1.03    0.27
  -5  12   1    0.71    0.30
  -5 -12   1    1.25    0.24
   5 -12  -1    1.35    0.19
   5 -12  -1    1.43    0.25
   5 -12  -1    1.13    0.38
  -5 -12   1    1.08    0.30
  -5 -12   1    1.03    0.31
  -5 -12   1    1.23    0.28
  -6  12   1    7.41    0.64
  -6  12   1    7.48    0.55
   6  12  -1    6.57    0.61
  -6  12   1    7.12    0.63
   6  12  -1    7.24    0.64
   6  12  -1    6.80    0.64
   6 -12  -1    8.85    0.77
  -6 -12   1    8.77    0.68
  -6 -12   1    8.37    0.58
   6 -12  -1    7.91    0.56
  -6 -12   1    7.78    0.62
   6 -12  -1    8.88    0.59
   6 -12  -1    7.50    0.63
  -6 -12   1    7.12    0.63
   7  12  -1    2.57    0.42
   7  12  -1    3.03    0.51
  -7  12   1    3.37    0.59
  -7  12   1    4.25    0.36
   7  12  -1    3.65    0.43
  -7 -12   1    4.13    0.48
   7 -12  -1    2.97    0.49
   7 -12  -1    3.70    0.43
  -7 -12   1    3.34    0.57
  -7 -12   1    3.04    0.36
   7 -12  -1    3.84    0.43
  -7 -12   1    2.81    0.51
  -8  12   1    1.52    0.31
   8  12  -1    1.34    0.39
   8  12  -1    1.21    0.58
  -8 -12   1    1.36    0.33
   8 -12  -1    1.88    0.37
  -8 -12   1    1.83    0.51
  -8 -12   1    0.19    0.59
  -9  12   1   -0.85    0.77
   9  12  -1    0.33    0.62
   9  12  -1    0.65    0.46
  -9  12   1    0.76    0.35
   9 -12  -1    0.26    0.65
   9 -12  -1    0.18    0.41
  -9 -12   1    0.66    0.68
  -9 -12   1    0.25    0.42
  10  12  -1    0.83    0.55
 -10  12   1    0.93    0.40
 -10 -12   1    0.72    0.49
  10 -12  -1   -0.40    0.66
  11  12  -1    0.19    0.76
 -11 -12   1    0.56    0.64
  11 -12  -1    0.51    0.68
  10  13   1    1.47    0.54
 -10  13  -1    1.03    0.45
 -10 -13  -1    2.60    0.49
  10 -13   1    1.23    0.62
  -9  13  -1    2.37    0.88
   9  13   1    1.24    0.66
  -9  13  -1    1.12    0.38
   9  13   1    1.42    0.45
  -9 -13  -1    0.74    0.39
  -9 -13  -1    0.43    0.65
   9 -13   1    0.39    0.71
   9 -13   1    1.31    0.47
   8  13   1    1.62    0.55
  -8  13  -1    2.82    0.68
   8  13   1    1.63    0.39
  -8  13  -1    2.28    0.34
  -8 -13  -1    1.35    0.53
   8 -13   1    2.11    0.41
   8 -13   1    2.21    0.40
   8 -13   1    1.79    0.58
  -8 -13  -1    2.14    0.34
  -7  13  -1    0.65    0.52
  -7  13  -1    0.39    0.49
  -7  13  -1    0.55    0.26
   7  13   1    0.94    0.39
   7  13   1    0.61    0.33
  -7 -13  -1    1.00    0.26
  -7 -13  -1    0.64    0.39
   7 -13   1    0.98    0.39
  -7 -13  -1    0.71    0.43
   7 -13   1    0.92    0.31
   7 -13   1    0.05    0.43
  -6  13  -1    2.39    0.43
  -6  13  -1    1.93    0.26
  -6  13  -1    1.78    0.40
   6  13   1    2.37    0.46
   6  13   1    2.21    0.38
  -6  13  -1    1.53    0.39
  -6 -13  -1    1.77    0.36
   6 -13   1    2.25    0.29
   6 -13   1    1.72    0.38
  -6 -13  -1    2.19    0.35
   6 -13   1    2.55    0.32
  -6 -13  -1    1.77    0.36
  -5  13  -1    1.17    0.34
   5  13   1    1.07    0.28
  -5  13  -1    0.97    0.21
   5  13   1    1.14    0.30
  -5  13  -1    0.85    0.31
   5  13   1    1.15    0.30
   5  13   1    1.06    0.28
  -5 -13  -1    0.90    0.23
   5 -13   1    1.09    0.26
   5 -13   1    1.11    0.32
  -5 -13  -1    1.45    0.30
  -5 -13  -1    1.25    0.30
   5 -13   1    0.91    0.43
   5 -13   1    1.20    0.22
   4  13   1    3.56    0.34
  -4  13  -1    3.92    0.39
   4  13   1    4.32    0.36
   4  13   1    3.46    0.34
  -4  13  -1    3.62    0.29
  -4  13  -1    3.17    0.34
  -4  13  -1    3.07    0.36
   4  13   1    3.61    0.33
  -4 -13  -1    4.04    0.34
   4 -13   1    3.75    0.44
  -4 -13  -1    3.34    0.35
  -4 -13  -1    3.69    0.31
  -4 -13  -1    3.42    0.36
   4 -13   1    3.97    0.35
   4 -13   1    3.50    0.31
   4 -13   1    3.75    0.29
  -3  13  -1    5.89    0.47
  -3  13  -1    6.15    0.40
  -3  13  -1    6.27    0.47
   3  13   1    6.13    0.46
   3  13   1    5.59    0.43
   3  13   1    6.16    0.44
  -3  13  -1    6.09    0.44
   3  13   1    5.87    0.44
  -3 -13  -1    5.99    0.46
   3 -13   1    5.67    0.41
  -3 -13  -1    5.88    0.43
   3 -13   1    6.70    0.45
   3 -13   1    5.80    0.43
  -3 -13  -1    5.77    0.42
  -3 -13  -1    5.74    0.47
   3 -13   1    5.79    0.53
  -2  13  -1    4.88    0.37
   2  13   1    5.24    0.41
  -2  13  -1    5.65    0.43
  -2  13  -1    5.35    0.43
   2  13   1    5.34    0.40
   2  13   1    5.21    0.40
   2  13   1    5.26    0.41
   2 -13   1    5.95    0.39
  -2 -13  -1    5.69    0.42
  -2 -13  -1    6.12    0.44
  -2 -13  -1    5.49    0.38
   2 -13   1    6.10    0.40
   2 -13   1    6.17    0.49
  -2 -13  -1    6.40    0.39
  -1  13  -1    6.60    0.47
   1  13   1    6.31    0.43
  -1  13  -1    6.10    0.41
   1  13   1    6.62    0.44
  -1  13  -1    5.99    0.40
   1  13   1    6.96    0.44
   1  13   1    5.81    0.45
  -1  13  -1    6.84    0.45
   1 -13   1    5.93    0.51
   1 -13   1    6.43    0.44
  -1 -13  -1    6.13    0.41
  -1 -13  -1    6.55    0.48
  -1 -13  -1    6.10    0.42
   1 -13   1    6.02    0.46
   1 -13   1    6.08    0.41
   0  13   1   10.90    0.73
   0  13   1   11.36    0.71
   0  13  -1   11.06    0.73
   0  13   1   11.13    0.70
   0  13   1   11.29    0.72
   0  13  -1   11.26    0.72
   0  13  -1   10.31    0.69
   0 -13   1   10.95    0.72
   0 -13   1   11.62    0.77
   0 -13   1   10.85    0.69
   0 -13  -1   11.88    0.70
   0 -13   1   10.67    0.70
   0 -13  -1   11.74    0.75
   0 -13   1   11.53    0.71
   0 -13  -1   11.31    0.70
  -1  13   1    4.05    0.39
  -1  13   1    4.48    0.32
   1  13  -1    5.01    0.36
   1  13  -1    4.82    0.36
  -1  13   1    4.45    0.37
  -1  13   1    4.66    0.34
   1  13  -1    4.35    0.32
  -1 -13   1    4.40    0.34
  -1 -13   1    4.53    0.36
  -1 -13   1    4.67    0.30
   1 -13  -1    4.30    0.33
   1 -13  -1    5.37    0.43
  -1 -13   1    4.39    0.42
  -2  13   1    2.63    0.23
   2  13  -1    2.34    0.28
  -2  13   1    2.30    0.21
  -2  13   1    2.71    0.32
  -2  13   1    2.59    0.27
   2  13  -1    2.20    0.24
   2  13  -1    2.34    0.23
   2 -13  -1    2.74    0.22
  -2 -13   1    2.80    0.26
   2 -13  -1    3.01    0.34
  -2 -13   1    2.97    0.25
   3  13  -1    1.08    0.20
   3  13  -1    1.46    0.19
   3  13  -1    1.13    0.18
   3  13  -1    1.32    0.19
  -3  13   1    1.20    0.16
  -3  13   1    0.97    0.20
  -3  13   1    0.99    0.29
  -3  13   1    0.84    0.22
   3 -13  -1    0.79    0.20
  -3 -13   1    1.15    0.22
  -3 -13   1    1.24    0.16
   3 -13  -1    1.23    0.18
  -3 -13   1    1.05    0.21
   3 -13  -1    1.36    0.30
  -3 -13   1    1.14    0.24
  -4  13   1    6.88    0.54
  -4  13   1    6.88    0.52
   4  13  -1    6.21    0.51
  -4  13   1    6.39    0.47
   4  13  -1    6.82    0.51
   4  13  -1    6.54    0.53
  -4  13   1    6.06    0.54
  -4 -13   1    7.07    0.47
   4 -13  -1    6.91    0.60
  -4 -13   1    6.55    0.56
  -4 -13   1    6.47    0.54
   4 -13  -1    6.51    0.52
   4 -13  -1    7.32    0.48
  -4 -13   1    6.86    0.50
   4 -13  -1    6.46    0.44
  -5  13   1    2.37    0.39
   5  13  -1    2.48    0.31
   5  13  -1    2.02    0.31
  -5  13   1    1.94    0.26
  -5  13   1    2.22    0.34
   5  13  -1    2.12    0.34
  -5 -13   1    2.35    0.35
  -5 -13   1    2.23    0.26
   5 -13  -1    2.14    0.43
  -5 -13   1    2.00    0.35
  -5 -13   1    2.05    0.31
   5 -13  -1    2.18    0.25
   5 -13  -1    2.38    0.28
   5 -13  -1    1.87    0.35
  -6  13   1    0.95    0.22
   6  13  -1    0.45    0.31
  -6  13   1    0.24    0.37
  -6  13   1    1.25    0.38
   6  13  -1    0.50    0.36
   6 -13  -1    1.40    0.23
   6 -13  -1    0.66    0.33
  -6 -13   1    0.60    0.39
  -6 -13   1    0.79    0.36
   6 -13  -1    1.57    0.31
  -6 -13   1    0.82    0.24
  -6 -13   1    1.19    0.32
   6 -13  -1    1.61    0.51
  -7  13   1    1.92    0.55
   7  13  -1    2.38    0.39
   7  13  -1    2.01    0.39
   7  13  -1    2.74    0.47
  -7  13   1    2.87    0.32
  -7 -13   1    2.24    0.52
   7 -13  -1    3.41    0.34
  -7 -13   1    2.77    0.36
  -7 -13   1    2.24    0.55
   7 -13  -1    2.15    0.47
   7 -13  -1    3.20    0.36
  -7 -13   1    2.96    0.44
  -8  13   1    2.57    0.35
   8  13  -1    2.17    0.42
   8 -13  -1    3.41    0.52
  -8 -13   1    1.64    0.58
  -8 -13   1    2.17    0.72
  -8 -13   1    2.26    0.60
  -8 -13   1    2.11    0.38
  -9  13   1    0.01    0.79
  -9  13   1    0.67    0.37
   9  13  -1    0.38    0.49
   9  13  -1    0.45    0.53
  -9 -13   1    0.34    0.69
  -9 -13   1    0.33    0.40
   9 -13  -1   -0.94    0.67
   9 -13  -1    1.08    0.55
  10  13  -1   -0.34    0.58
 -10  13   1    0.11    0.41
  10 -13  -1    0.23    0.51
 -10 -13   1   -0.28    0.46
  10  14   1    0.47    0.66
 -10  14  -1    0.66    0.43
  10 -14   1    1.38    0.60
   9  14   1    0.66    0.44
  -9  14  -1    0.75    0.47
  -9  14  -1    3.68    0.94
   9  14   1   -0.13    0.52
   9 -14   1    1.35    0.52
   9 -14   1    0.30    0.75
  -9 -14  -1    1.01    0.69
  -9 -14  -1    1.04    0.44
   8  14   1    0.89    0.52
   8  14   1    0.61    0.38
  -8  14  -1    0.64    0.67
  -8  14  -1    0.61    0.31
  -8 -14  -1    0.35    0.52
  -8 -14  -1    0.47    0.32
   8 -14   1    0.13    0.57
   8 -14   1    0.69    0.39
   8 -14   1    0.60    0.39
  -7  14  -1    0.76    0.29
  -7  14  -1    0.09    0.53
   7  14   1    0.81    0.44
  -7  14  -1    1.00    0.45
   7  14   1    0.71    0.34
   7 -14   1    0.22    0.45
  -7 -14  -1   -0.06    0.41
   7 -14   1    0.98    0.30
  -7 -14  -1    0.84    0.30
  -7 -14  -1    0.61    0.42
   7 -14   1    0.99    0.30
  -6  14  -1    1.80    0.45
   6  14   1    2.12    0.34
  -6  14  -1    2.35    0.43
   6  14   1    2.37    0.36
  -6  14  -1    2.10    0.27
   6 -14   1    2.61    0.40
   6 -14   1    2.82    0.58
   6 -14   1    2.59    0.29
   6 -14   1    2.33    0.33
  -6 -14  -1    2.42    0.38
  -6 -14  -1    2.06    0.39
   5  14   1    3.99    0.39
  -5  14  -1    4.14    0.43
   5  14   1    3.77    0.41
   5  14   1    4.30    0.42
   5  14   1    4.51    0.44
  -5  14  -1    4.85    0.37
  -5  14  -1    4.79    0.48
  -5  14  -1    4.09    0.46
  -5 -14  -1    4.79    0.42
  -5 -14  -1    5.08    0.38
  -5 -14  -1    3.90    0.43
   5 -14   1    4.32    0.35
   5 -14   1    4.17    0.44
   5 -14   1    3.98    0.56
  -4  14  -1    0.68    0.25
  -4  14  -1    0.91    0.26
   4  14   1    0.81    0.24
  -4  14  -1    0.92    0.17
   4  14   1    1.25    0.23
   4  14   1    0.82    0.26
  -4  14  -1    1.27    0.31
   4  14   1    1.46    0.27
  -4 -14  -1    0.69    0.27
   4 -14   1    0.80    0.21
   4 -14   1    0.12    0.35
   4 -14   1    0.64    0.25
  -4 -14  -1    0.79    0.28
  -4 -14  -1    0.67    0.20
  -4 -14  -1    0.92    0.23
   4 -14   1    0.82    0.18
  -3  14  -1    6.56    0.50
   3  14   1    6.68    0.46
   3  14   1    6.50    0.48
  -3  14  -1    6.90    0.50
  -3  14  -1    6.21    0.46
   3  14   1    6.56    0.46
  -3  14  -1    6.82    0.42
   3  14   1    6.55    0.45
   3 -14   1    6.00    0.45
  -3 -14  -1    5.88    0.45
  -3 -14  -1    5.89    0.44
  -3 -14  -1    6.03    0.50
  -3 -14  -1    6.05    0.49
   3 -14   1    6.32    0.57
   3 -14   1    5.94    0.43
   3 -14   1    6.85    0.47
  -2  14  -1   18.79    1.20
   2  14   1   18.57    1.18
   2  14   1   18.39    1.18
   2  14   1   18.25    1.18
  -2  14  -1   18.01    1.16
  -2  14  -1   17.89    1.20
  -2  14  -1   18.31    1.18
   2  14   1   18.77    1.19
  -2 -14  -1   19.71    1.19
   2 -14   1   19.72    1.18
   2 -14   1   20.05    1.17
   2 -14   1   18.03    1.17
  -2 -14  -1   18.82    1.20
   2 -14   1   20.56    1.19
  -2 -14  -1   20.10    1.18
  -2 -14  -1   18.82    1.17
   2 -14   1   20.60    1.23
  -1  14  -1   10.31    0.70
  -1  14  -1   11.26    0.69
  -1  14  -1   10.03    0.65
   1  14   1   10.14    0.68
   1  14   1   10.74    0.66
   1  14   1   10.82    0.67
   1  14   1   11.13    0.67
  -1  14  -1    9.61    0.64
   1 -14   1   10.28    0.73
  -1 -14  -1   10.85    0.67
   1 -14   1    9.86    0.70
  -1 -14  -1   10.47    0.71
  -1 -14  -1    9.87    0.66
  -1 -14  -1   10.30    0.66
   1 -14   1   11.15    0.67
   0  14  -1    6.20    0.42
   0  14   1    5.73    0.41
   0  14   1    6.43    0.39
   0  14   1    6.29    0.43
   0  14   1    5.28    0.44
   0  14  -1    5.68    0.38
   0  14  -1    5.51    0.44
   0 -14   1    5.28    0.37
   0 -14   1    5.80    0.42
   0 -14   1    5.57    0.49
   0 -14  -1    6.03    0.40
   0 -14   1    5.86    0.41
   0 -14  -1    6.31    0.47
   0 -14   1    6.25    0.40
   0 -14  -1    5.84    0.40
   1  14  -1    7.87    0.53
   1  14  -1    7.84    0.53
  -1  14   1    7.37    0.55
  -1  14   1    7.54    0.50
  -1  14   1    7.79    0.52
  -1  14   1    8.58    0.55
  -1 -14   1    7.98    0.49
  -1 -14   1    7.84    0.52
  -1 -14   1    7.33    0.58
  -1 -14   1    7.40    0.53
   1 -14  -1    7.98    0.51
   1 -14  -1    8.03    0.59
   2  14  -1   28.58    1.84
  -2  14   1   29.45    1.86
  -2  14   1   29.95    1.86
   2  14  -1   29.52    1.85
  -2  14   1   27.84    1.85
  -2  14   1   28.00    1.83
   2  14  -1   27.56    1.84
   2 -14  -1   31.95    1.89
   2 -14  -1   31.14    1.84
  -2 -14   1   31.40    1.83
  -2 -14   1   31.65    1.87
  -2 -14   1   32.45    1.86
  -2 -14   1   32.29    1.85
   3  14  -1   21.83    1.33
  -3  14   1   21.09    1.35
  -3  14   1   21.36    1.32
   3  14  -1   20.87    1.33
  -3  14   1   22.51    1.36
  -3  14   1   20.95    1.34
   3  14  -1   21.38    1.33
   3  14  -1   22.73    1.34
   3 -14  -1   21.65    1.34
  -3 -14   1   22.07    1.34
  -3 -14   1   22.75    1.32
  -3 -14   1   21.45    1.36
   3 -14  -1   21.10    1.38
   3 -14  -1   20.78    1.33
  -3 -14   1   19.83    1.34
   4  14  -1   13.10    0.89
  -4  14   1   12.67    0.90
  -4  14   1   14.70    0.85
   4  14  -1   12.26    0.85
   4  14  -1   12.59    0.88
  -4  14   1   13.37    0.90
  -4  14   1   13.10    0.89
   4  14  -1   12.28    0.88
   4 -14  -1   13.63    0.96
  -4 -14   1   13.76    0.91
   4 -14  -1   15.06    0.86
  -4 -14   1   12.31    0.87
  -4 -14   1   14.92    0.86
   4 -14  -1   13.05    0.83
   4 -14  -1   13.77    0.89
  -4 -14   1   13.85    0.91
   5  14  -1    1.62    0.36
  -5  14   1    0.93    0.33
  -5  14   1    1.80    0.24
  -5  14   1    1.58    0.37
   5  14  -1    1.50    0.29
  -5 -14   1    1.34    0.30
   5 -14  -1    1.51    0.32
   5 -14  -1    0.73    0.42
  -5 -14   1    1.74    0.24
  -5 -14   1    1.29    0.34
   5 -14  -1    1.47    0.27
  -6  14   1    2.95    0.31
   6  14  -1    2.92    0.39
  -6  14   1    2.16    0.47
  -6  14   1    4.13    0.46
   6  14  -1    2.45    0.40
   6  14  -1    3.24    0.41
   6 -14  -1    2.47    0.43
  -6 -14   1    2.63    0.33
  -6 -14   1    3.46    0.44
   6 -14  -1    3.89    0.58
   6 -14  -1    3.26    0.31
  -6 -14   1    2.92    0.43
  -6 -14   1    3.81    0.41
  -7  14   1    0.68    0.48
  -7  14   1    0.55    0.32
   7  14  -1    0.28    0.46
  -7  14   1    1.62    0.45
   7  14  -1    0.37    0.35
   7  14  -1    0.63    0.42
   7 -14  -1    0.88    0.29
  -7 -14   1    1.40    0.43
  -7 -14   1    0.44    0.28
  -7 -14   1    0.91    0.45
   7 -14  -1    0.76    0.44
  -7 -14   1    0.59    0.50
   8  14  -1    1.24    0.39
   8  14  -1    2.09    0.72
  -8  14   1    2.32    0.73
   8  14  -1    0.81    0.55
  -8  14   1    2.60    0.45
  -8 -14   1    1.68    0.35
   8 -14  -1    1.13    0.57
  -8 -14   1    2.65    0.58
   8 -14  -1    2.13    0.37
  -8 -14   1    0.86    0.55
  -8 -14   1    2.08    0.71
   9  14  -1    1.09    0.46
  -9  14   1    1.27    0.37
  -9  14   1    1.03    0.96
   9  14  -1    0.53    0.73
  -9 -14   1    0.44    0.41
   9 -14  -1    0.74    0.45
   9 -14  -1    0.45    0.71
  -9 -14   1    0.09    0.74
  10  14  -1    0.03    0.65
 -10  14   1    0.44    0.47
  10 -14  -1    0.06    0.68
 -10 -14   1   -0.57    0.63
 -10 -15  -1    0.21    0.49
  10 -15   1   -0.04    0.61
  -9  15  -1    0.50    0.91
   9  15   1    0.36    0.45
  -9  15  -1    0.09    0.49
   9  15   1    0.11    0.66
   9 -15   1    0.02    0.76
   9 -15   1   -0.24    0.47
  -9 -15  -1    0.30    0.43
  -9 -15  -1   -0.65    0.78
  -8  15  -1    1.26    0.69
   8  15   1    0.38    0.37
  -8  15  -1    0.42    0.31
   8  15   1    0.40    0.54
   8 -15   1    0.28    0.35
  -8 -15  -1    0.29    0.33
   8 -15   1    0.11    0.69
  -8 -15  -1   -0.59    0.50
   8 -15   1    0.55    0.41
  -7  15  -1    0.21    0.47
   7  15   1    0.21    0.33
   7  15   1    0.05    0.37
  -7  15  -1    0.76    0.54
  -7  15  -1    0.14    0.27
   7 -15   1    0.33    0.30
  -7 -15  -1   -0.07    0.26
   7 -15   1    0.04    0.33
   7 -15   1   -0.46    0.44
  -7 -15  -1   -0.28    0.46
  -7 -15  -1   -0.12    0.42
  -6  15  -1   11.60    0.73
  -6  15  -1   10.79    0.83
   6  15   1   11.06    0.80
  -6  15  -1   10.47    0.88
   6  15   1    9.96    0.77
   6 -15   1   11.82    0.99
   6 -15   1   11.05    0.85
   6 -15   1   11.25    0.74
   6 -15   1   10.94    0.75
  -6 -15  -1   11.35    0.78
  -6 -15  -1    9.75    0.82
  -6 -15  -1    9.69    0.82
  -5  15  -1   17.66    0.99
   5  15   1   16.62    1.06
   5  15   1   14.19    1.02
   5  15   1   15.87    1.07
   5  15   1   15.68    1.03
  -5  15  -1   15.05    1.08
  -5  15  -1   15.53    1.06
  -5  15  -1   15.13    1.05
   5 -15   1   14.80    1.07
  -5 -15  -1   14.72    1.01
   5 -15   1   15.61    1.25
  -5 -15  -1   15.76    1.04
   5 -15   1   17.07    1.00
   5 -15   1   15.33    1.01
  -4  15  -1    0.59    0.18
   4  15   1    0.59    0.27
   4  15   1    0.33    0.23
  -4  15  -1    0.09    0.27
   4  15   1    0.23    0.26
  -4  15  -1    0.43    0.31
  -4  15  -1    0.48    0.25
   4  15   1    0.50    0.23
  -4 -15  -1    0.37    0.20
   4 -15   1    0.42    0.19
  -4 -15  -1    0.31    0.25
   4 -15   1    0.14    0.25
  -4 -15  -1    0.74    0.30
   4 -15   1    0.15    0.37
   4 -15   1    0.20    0.20
  -4 -15  -1    0.52    0.24
  -3  15  -1    1.68    0.30
  -3  15  -1    1.69    0.27
   3  15   1    1.47    0.22
   3  15   1    1.53    0.23
  -3  15  -1    1.61    0.22
   3  15   1    1.74    0.26
  -3  15  -1    1.35    0.17
   3  15   1    1.35    0.22
   3 -15   1    1.24    0.36
   3 -15   1    1.72    0.23
   3 -15   1    1.38    0.19
  -3 -15  -1    1.56    0.20
  -3 -15  -1    1.71    0.22
  -3 -15  -1    1.25    0.28
   3 -15   1    1.58    0.21
  -3 -15  -1    1.65    0.25
   2  15   1    7.14    0.49
  -2  15  -1    6.67    0.53
  -2  15  -1    7.03    0.49
   2  15   1    7.05    0.50
   2  15   1    7.27    0.50
  -2  15  -1    7.02    0.52
  -2  15  -1    7.23    0.46
   2  15   1    6.50    0.49
   2 -15   1    7.36    0.47
   2 -15   1    7.41    0.51
  -2 -15  -1    7.61    0.50
   2 -15   1    7.10    0.49
   2 -15   1    7.08    0.59
  -2 -15  -1    7.40    0.54
  -2 -15  -1    7.10    0.49
  -2 -15  -1    7.30    0.47
  -1  15  -1    5.36    0.44
  -1  15  -1    4.83    0.36
   1  15   1    5.45    0.40
   1  15   1    5.82    0.41
  -1  15  -1    4.90    0.37
   1  15   1    4.94    0.42
  -1  15  -1    5.52    0.43
   1  15   1    5.85    0.39
   1 -15   1    6.29    0.41
  -1 -15  -1    5.53    0.39
  -1 -15  -1    5.76    0.40
   1 -15   1    6.04    0.50
  -1 -15  -1    5.18    0.37
   1 -15   1    6.12    0.38
   1 -15   1    5.69    0.42
  -1 -15  -1    6.09    0.46
   0  15   1    3.46    0.35
   0  15  -1    4.28    0.33
   0  15  -1    4.37    0.28
   0  15   1    4.14    0.31
   0  15   1    4.57    0.29
   0  15   1    3.98    0.33
   0  15  -1    3.78    0.35
   0 -15   1    3.15    0.29
   0 -15   1    3.58    0.30
   0 -15   1    4.23    0.39
   0 -15  -1    3.92    0.39
   0 -15   1    3.35    0.31
   0 -15  -1    3.40    0.30
   0 -15  -1    3.13    0.30
   1  15  -1   24.01    1.50
  -1  15   1   24.36    1.49
   1  15  -1   24.13    1.51
  -1  15   1   23.30    1.51
   1  15  -1   24.68    1.51
  -1  15   1   23.16    1.49
  -1  15   1   24.85    1.52
  -1  15   1   24.72    1.52
   1 -15  -1   24.41    1.54
  -1 -15   1   24.98    1.51
  -1 -15   1   25.07    1.49
   1 -15  -1   24.58    1.50
  -1 -15   1   25.62    1.51
  -1 -15   1   25.03    1.54
   2  15  -1    9.43    0.66
  -2  15   1   10.10    0.67
   2  15  -1    9.63    0.66
  -2  15   1    9.64    0.64
   2  15  -1    9.56    0.65
  -2  15   1   10.09    0.70
  -2  15   1    9.90    0.69
  -2 -15   1   10.55    0.64
  -2 -15   1   10.85    0.72
  -2 -15   1   10.83    0.68
   2 -15  -1   10.10    0.65
   2 -15  -1   10.76    0.75
  -2 -15   1   10.83    0.66
   3  15  -1    0.70    0.20
   3  15  -1    0.95    0.19
  -3  15   1    0.87    0.21
  -3  15   1    0.85    0.24
  -3  15   1    1.27    0.30
  -3  15   1    1.03    0.16
   3  15  -1    0.96    0.21
   3 -15  -1    0.99    0.31
  -3 -15   1    0.96    0.21
  -3 -15   1    0.85    0.16
  -3 -15   1    0.69    0.28
   3 -15  -1    0.76    0.19
   3 -15  -1    0.55    0.21
  -3 -15   1    0.70    0.23
   4  15  -1    5.43    0.46
   4  15  -1    5.49    0.44
  -4  15   1    5.78    0.44
   4  15  -1    4.79    0.41
  -4  15   1    5.00    0.41
  -4  15   1    4.88    0.46
   4  15  -1    5.03    0.43
  -4  15   1    4.83    0.50
   4 -15  -1    5.45    0.47
  -4 -15   1    5.70    0.44
  -4 -15   1    5.70    0.42
   4 -15  -1    5.90    0.42
  -4 -15   1    5.44    0.50
   4 -15  -1    6.23    0.55
   5  15  -1   12.38    0.82
  -5  15   1   11.37    0.85
   5  15  -1   11.27    0.81
  -5  15   1   12.10    0.85
   5 -15  -1   12.08    0.84
  -5 -15   1   11.10    0.85
  -5 -15   1   12.54    0.85
   5 -15  -1   12.31    0.79
  -5 -15   1   12.92    0.78
   5 -15  -1   10.33    0.76
   5 -15  -1   10.85    0.92
  -5 -15   1   11.15    0.81
  -6  15   1    4.41    0.54
  -6  15   1    5.49    0.53
  -6  15   1    5.50    0.43
   6  15  -1    4.75    0.56
   6  15  -1    4.57    0.45
   6  15  -1    4.38    0.48
  -6 -15   1    4.62    0.47
  -6 -15   1    4.54    0.50
   6 -15  -1    3.53    0.48
  -6 -15   1    5.31    0.41
  -6 -15   1    3.64    0.49
   6 -15  -1    5.09    0.43
   7  15  -1    1.91    0.58
  -7  15   1    2.70    0.34
   7  15  -1    2.50    0.40
  -7  15   1    2.10    0.54
   7  15  -1    2.52    0.49
   7 -15  -1    2.81    0.49
   7 -15  -1    2.71    0.36
  -7 -15   1    2.97    0.36
  -7 -15   1    2.19    0.49
  -7 -15   1    2.78    0.48
  -7 -15   1    3.25    0.60
  -8  15   1    1.16    0.71
  -8  15   1    1.01    0.30
   8  15  -1    1.12    0.54
   8  15  -1    0.47    0.61
   8  15  -1    0.27    0.39
  -8 -15   1    0.47    0.68
  -8 -15   1    0.38    0.37
  -8 -15   1    0.65    0.53
   8 -15  -1   -0.06    0.56
   8 -15  -1    0.38    0.35
  -8 -15   1    1.27    0.56
  -9  15   1   -0.03    0.36
  -9  15   1    0.22    0.92
   9  15  -1    0.11    0.53
   9  15  -1    0.15    0.45
  -9 -15   1    0.17    0.45
  -9 -15   1    0.41    0.73
   9 -15  -1    0.51    0.58
   9 -15  -1    0.76    0.74
  10  15  -1    1.66    0.74
  10 -15  -1    0.28    0.63
  10  16   1    0.45    0.52
 -10 -16  -1    0.41    0.42
   9  16   1    0.61    0.44
  -9  16  -1    0.43    0.94
   9  16   1   -0.21    0.56
  -9  16  -1    0.41    0.45
   9 -16   1   -0.20    0.55
  -9 -16  -1    1.04    0.85
  -9 -16  -1    0.26    0.37
   9 -16   1   -0.59    0.79
   8  16   1    0.51    0.55
  -8  16  -1    2.04    0.63
   8  16   1    1.13    0.39
   8 -16   1    0.16    0.52
   8 -16   1    1.75    0.45
  -8 -16  -1    1.09    0.34
  -8 -16  -1    0.34    0.56
  -7  16  -1   -0.91    0.55
  -7  16  -1    0.35    0.31
   7  16   1   -0.02    0.33
   7  16   1   -0.66    0.40
  -7 -16  -1   -0.42    0.44
   7 -16   1    0.09    0.33
  -7 -16  -1    0.33    0.30
   7 -16   1    0.29    0.30
  -7 -16  -1   -0.32    0.46
   7 -16   1    0.38    0.50
  -6  16  -1    0.55    0.45
   6  16   1    0.70    0.31
  -6  16  -1    1.01    0.40
   6  16   1    0.65    0.39
  -6 -16  -1    1.02    0.40
   6 -16   1    0.39    0.38
  -6 -16  -1    0.68    0.27
   6 -16   1    1.99    0.55
  -6 -16  -1    0.05    0.36
  -5  16  -1    5.43    0.53
   5  16   1    4.86    0.50
   5  16   1    5.59    0.48
   5  16   1    4.52    0.47
  -5  16  -1    4.88    0.52
  -5  16  -1    6.25    0.41
  -5  16  -1    4.70    0.49
   5  16   1    4.91    0.45
   5 -16   1    5.11    0.63
  -5 -16  -1    5.58    0.48
  -5 -16  -1    4.16    0.48
  -5 -16  -1    5.44    0.42
   5 -16   1    5.23    0.49
   5 -16   1    6.27    0.46
   5 -16   1    5.01    0.43
   4  16   1    3.91    0.38
  -4  16  -1    4.96    0.45
   4  16   1    3.87    0.40
  -4  16  -1    4.05    0.32
  -4  16  -1    5.29    0.44
   4  16   1    3.54    0.39
   4  16   1    4.51    0.38
  -4  16  -1    4.48    0.39
  -4 -16  -1    4.65    0.38
  -4 -16  -1    3.73    0.43
  -4 -16  -1    3.97    0.34
   4 -16   1    4.41    0.40
  -4 -16  -1    3.41    0.39
   4 -16   1    4.06    0.51
   4 -16   1    4.43    0.34
   4 -16   1    4.45    0.37
   3  16   1    3.07    0.28
   3  16   1    2.59    0.28
   3  16   1    2.76    0.29
  -3  16  -1    3.14    0.28
  -3  16  -1    2.66    0.32
  -3  16  -1    2.94    0.23
  -3  16  -1    3.40    0.36
   3 -16   1    2.95    0.42
  -3 -16  -1    2.97    0.28
   3 -16   1    2.85    0.24
  -3 -16  -1    2.49    0.30
   3 -16   1    2.73    0.29
  -3 -16  -1    2.51    0.25
  -3 -16  -1    2.42    0.34
   3 -16   1    2.44    0.26
  -2  16  -1    7.60    0.53
  -2  16  -1    7.88    0.51
   2  16   1    7.55    0.53
   2  16   1    7.71    0.54
   2  16   1    7.41    0.53
  -2  16  -1    7.65    0.57
   2  16   1    7.43    0.54
  -2  16  -1    7.47    0.57
   2 -16   1    8.46    0.53
   2 -16   1    7.91    0.55
  -2 -16  -1    7.66    0.51
  -2 -16  -1    8.33    0.55
  -2 -16  -1    7.60    0.59
   2 -16   1    8.04    0.64
   2 -16   1    8.26    0.51
  -2 -16  -1    7.88    0.52
   1  16   1    6.55    0.46
  -1  16  -1    5.75    0.48
   1  16   1    5.85    0.47
  -1  16  -1    5.83    0.42
   1  16   1    5.90    0.45
   1  16   1    6.65    0.43
  -1  16  -1    6.64    0.48
   1 -16   1    6.16    0.55
  -1 -16  -1    5.73    0.42
   1 -16   1    6.68    0.43
  -1 -16  -1    6.70    0.51
  -1 -16  -1    6.64    0.44
  -1 -16  -1    6.47    0.45
   1 -16   1    7.11    0.45
   1 -16   1    6.55    0.46
   0  16  -1    3.43    0.35
   0  16  -1    3.76    0.33
   0  16   1    3.63    0.31
   0  16   1    4.47    0.36
   0  16   1    3.60    0.28
   0  16   1    4.33    0.32
   0  16  -1    3.17    0.28
   0 -16   1    3.12    0.25
   0 -16  -1    3.54    0.30
   0 -16   1    3.62    0.33
   0 -16  -1    3.69    0.30
   0 -16   1    3.60    0.31
   0 -16   1    4.46    0.40
   0 -16  -1    4.17    0.38
   1  16  -1    0.41    0.15
  -1  16   1    0.44    0.13
  -1  16   1    0.48    0.16
  -1  16   1    0.36    0.25
   1  16  -1    0.30    0.18
  -1  16   1    0.64    0.11
  -1  16   1    0.48    0.21
   1 -16  -1    0.59    0.13
   1 -16  -1    0.66    0.28
  -1 -16   1    0.35    0.11
  -1 -16   1    0.38    0.18
   1 -16  -1    0.30    0.15
  -1 -16   1    0.30    0.29
  -1 -16   1    0.47    0.19
   2  16  -1   13.73    0.90
  -2  16   1   14.04    0.92
   2  16  -1   13.20    0.90
  -2  16   1   14.12    0.92
  -2  16   1   13.42    0.90
  -2  16   1   13.78    0.88
   2  16  -1   13.33    0.89
   2 -16  -1   15.02    0.97
   2 -16  -1   14.43    0.89
  -2 -16   1   14.55    0.91
  -2 -16   1   15.09    0.88
  -2 -16   1   14.38    0.90
  -2 -16   1   14.84    0.95
  -3  16   1   11.08    0.74
   3  16  -1   11.18    0.70
   3  16  -1   10.21    0.70
   3  16  -1   11.27    0.71
  -3  16   1   10.80    0.75
  -3  16   1   10.72    0.69
  -3  16   1   10.70    0.72
   3  16  -1   11.06    0.71
   3 -16  -1   10.80    0.70
  -3 -16   1   11.07    0.69
  -3 -16   1   10.22    0.74
  -3 -16   1   10.16    0.71
  -3 -16   1   10.14    0.74
   3 -16  -1   10.42    0.80
   3 -16  -1   10.42    0.72
   4  16  -1    5.35    0.43
  -4  16   1    6.03    0.43
   4  16  -1    5.53    0.46
   4  16  -1    5.98    0.46
  -4  16   1    4.68    0.52
   4  16  -1    5.90    0.49
  -4  16   1    5.94    0.50
  -4  16   1    5.32    0.52
   4 -16  -1    5.82    0.62
   4 -16  -1    6.02    0.50
  -4 -16   1    6.11    0.57
  -4 -16   1    6.25    0.44
   4 -16  -1    6.09    0.45
  -4 -16   1    5.67    0.47
  -5  16   1    0.85    0.20
   5  16  -1    0.77    0.28
  -5  16   1    0.93    0.38
   5  16  -1    1.02    0.28
  -5  16   1    0.96    0.34
   5  16  -1    1.39    0.36
   5 -16  -1    1.28    0.25
  -5 -16   1    0.85    0.24
  -5 -16   1    0.89    0.29
   5 -16  -1    1.24    0.33
   5 -16  -1    0.36    0.44
  -5 -16   1    0.71    0.33
   6  16  -1    2.09    0.42
  -6  16   1    2.25    0.48
   6  16  -1    2.69    0.43
   6  16  -1    2.21    0.37
  -6  16   1    4.04    0.48
  -6 -16   1    2.99    0.41
   6 -16  -1    3.04    0.35
  -6 -16   1    3.10    0.34
   6 -16  -1    3.17    0.45
   6 -16  -1    3.60    0.57
  -6 -16   1    2.68    0.44
   7  16  -1    0.45    0.33
  -7  16   1    0.37    0.51
  -7  16   1    1.82    0.53
  -7  16   1    0.86    0.30
   7  16  -1    1.48    0.47
   7  16  -1    0.24    0.44
  -7 -16   1    1.03    0.44
  -7 -16   1    0.66    0.48
  -7 -16   1    0.52    0.30
   7 -16  -1    1.03    0.46
   7 -16  -1    0.78    0.30
  -7 -16   1    0.03    0.43
   8  16  -1    0.84    0.54
  -8  16   1    2.18    0.75
   8  16  -1    1.21    0.40
  -8  16   1    1.70    0.34
   8  16  -1    1.17    0.67
  -8 -16   1    0.77    0.57
  -8 -16   1    2.30    0.58
   8 -16  -1    0.55    0.58
  -8 -16   1    0.66    0.35
  -9  16   1    0.35    0.52
  -9  16   1    1.35    0.88
   9  16  -1    0.11    0.74
   9  16  -1    0.10    0.50
  -9 -16   1    0.37    0.72
  -9 -16   1   -0.05    0.40
   9 -16  -1    0.10    0.45
   9 -16  -1    0.18    0.74
 -10  16   1   -0.18    0.55
  10  16  -1    0.32    0.60
 -10 -16   1    0.66    0.50
  10 -16  -1    0.75    0.60
  10  17   1    0.18    0.53
 -10 -17  -1    0.26    0.53
   9  17   1    1.91    0.76
  -9  17  -1    0.29    0.97
  -9  17  -1    0.58    0.47
   9  17   1    0.35    0.44
  -9 -17  -1   -0.43    0.74
  -9 -17  -1    0.58    0.42
   9 -17   1   -1.56    0.91
   9 -17   1    0.03    0.46
   8  17   1    6.43    0.60
   8  17   1    4.99    0.63
  -8  17  -1    6.18    0.56
  -8  17  -1    7.08    0.88
  -8 -17  -1    7.55    0.57
  -8 -17  -1    4.34    0.71
   8 -17   1    6.01    0.56
   8 -17   1    4.84    0.83
   7  17   1    0.22    0.46
  -7  17  -1    0.80    0.29
   7  17   1    0.04    0.33
  -7  17  -1    0.53    0.52
  -7  17  -1    1.40    0.60
  -7 -17  -1    0.57    0.31
   7 -17   1    0.68    0.34
   7 -17   1    0.28    0.48
   7 -17   1    1.84    0.77
  -7 -17  -1    0.18    0.48
  -7 -17  -1    0.54    0.45
   7 -17   1    0.64    0.38
  -6  17  -1    1.67    0.27
  -6  17  -1    1.76    0.48
   6  17   1    2.00    0.40
  -6  17  -1    1.68    0.44
   6  17   1    1.32    0.34
   6 -17   1    1.64    0.29
  -6 -17  -1    1.96    0.30
   6 -17   1    1.38    0.41
   6 -17   1    2.96    0.60
  -6 -17  -1    1.58    0.41
   6 -17   1    1.99    0.35
  -6 -17  -1    2.28    0.42
   5  17   1    0.78    0.32
  -5  17  -1    0.56    0.37
   5  17   1    0.82    0.33
   5  17   1    1.17    0.35
  -5  17  -1    0.94    0.38
  -5  17  -1    0.70    0.23
   5  17   1    0.66    0.29
   5 -17   1    1.14    0.35
  -5 -17  -1    0.61    0.33
  -5 -17  -1    0.98    0.33
  -5 -17  -1    0.69    0.24
   5 -17   1    0.68    0.23
   5 -17   1    0.58    0.24
   5 -17   1    1.27    0.50
  -4  17  -1    1.57    0.43
  -4  17  -1    1.78    0.36
  -4  17  -1    1.74    0.22
   4  17   1    2.32    0.33
  -4  17  -1    1.76    0.30
   4  17   1    1.78    0.32
   4  17   1    1.52    0.29
   4  17   1    1.81    0.28
   4 -17   1    1.99    0.26
   4 -17   1    2.21    0.47
  -4 -17  -1    2.00    0.24
  -4 -17  -1    2.14    0.29
   4 -17   1    1.88    0.23
   4 -17   1    2.03    0.31
  -4 -17  -1    1.76    0.40
   3  17   1    1.45    0.27
  -3  17  -1    1.20    0.16
   3  17   1    0.77    0.22
   3  17   1    0.86    0.24
  -3  17  -1    1.03    0.22
  -3  17  -1    1.26    0.27
   3  17   1    0.65    0.23
  -3  17  -1    1.46    0.31
  -3 -17  -1    0.77    0.25
   3 -17   1    1.02    0.19
  -3 -17  -1    1.25    0.31
   3 -17   1    0.87    0.21
  -3 -17  -1    0.72    0.19
   3 -17   1    0.54    0.37
  -3 -17  -1    0.83    0.22
   3 -17   1    0.89    0.23
  -2  17  -1    5.81    0.47
   2  17   1    5.85    0.47
   2  17   1    6.56    0.48
   2  17   1    5.99    0.46
   2  17   1    5.85    0.49
  -2  17  -1    5.57    0.51
  -2  17  -1    5.83    0.52
   2 -17   1    6.75    0.50
  -2 -17  -1    6.96    0.46
  -2 -17  -1    7.34    0.49
  -2 -17  -1    7.11    0.54
   2 -17   1    6.95    0.47
   2 -17   1    7.54    0.45
   2 -17   1    6.74    0.49
   2 -17   1    7.24    0.58
  -2 -17  -1    7.04    0.44
   1  17   1   11.85    0.75
  -1  17  -1   10.86    0.75
   1  17   1   12.83    0.76
  -1  17  -1   11.90    0.79
   1  17   1   11.92    0.78
   1  17   1   12.86    0.77
  -1  17  -1   12.94    0.78
   1 -17   1   11.70    0.84
  -1 -17  -1   12.20    0.77
   1 -17   1   11.81    0.76
  -1 -17  -1   11.60    0.81
   1 -17   1   11.34    0.75
   1 -17   1   11.23    0.77
  -1 -17  -1   11.73    0.74
  -1 -17  -1   11.17    0.75
   0  17  -1    5.76    0.42
   0  17   1    6.25    0.48
   0  17   1    5.85    0.48
   0  17   1    6.20    0.42
   0  17   1    6.17    0.45
   0  17  -1    6.11    0.48
   0  17  -1    6.53    0.46
   0 -17  -1    6.19    0.44
   0 -17   1    6.22    0.55
   0 -17   1    6.56    0.45
   0 -17   1    6.11    0.40
   0 -17  -1    6.76    0.44
   0 -17   1    6.70    0.46
   0 -17  -1    6.87    0.53
  -1  17   1    5.39    0.43
   1  17  -1    5.29    0.40
  -1  17   1    5.21    0.39
   1  17  -1    5.30    0.42
  -1  17   1    5.17    0.36
  -1  17   1    5.06    0.34
  -1  17   1    4.90    0.43
   1  17  -1    5.34    0.36
   1 -17  -1    5.13    0.37
  -1 -17   1    4.88    0.38
  -1 -17   1    4.81    0.50
   1 -17  -1    4.14    0.35
  -1 -17   1    5.20    0.34
   1 -17  -1    5.43    0.50
  -1 -17   1    5.12    0.41
  -2  17   1   13.85    0.91
   2  17  -1   13.58    0.90
  -2  17   1   13.92    0.94
   2  17  -1   13.91    0.92
  -2  17   1   13.81    0.89
   2  17  -1   12.93    0.91
  -2  17   1   13.99    0.93
   2 -17  -1   14.88    0.98
  -2 -17   1   14.98    0.91
  -2 -17   1   15.50    0.89
  -2 -17   1   15.04    0.93
   2 -17  -1   14.56    0.90
  -2 -17   1   14.65    0.96
   3  17  -1    0.87    0.23
  -3  17   1    0.86    0.28
  -3  17   1    0.87    0.17
   3  17  -1    1.16    0.24
   3  17  -1    0.86    0.22
  -3  17   1    0.77    0.23
   3  17  -1    1.20    0.22
  -3  17   1    0.81    0.32
  -3 -17   1    1.16    0.30
   3 -17  -1    1.11    0.24
   3 -17  -1    1.23    0.36
  -3 -17   1    1.30    0.18
   3 -17  -1    1.58    0.22
  -3 -17   1    1.20    0.26
  -3 -17   1    1.03    0.24
   4  17  -1    2.50    0.30
  -4  17   1    1.79    0.31
   4  17  -1    2.13    0.31
   4  17  -1    2.09    0.31
  -4  17   1    2.33    0.24
  -4  17   1    1.97    0.33
  -4 -17   1    1.58    0.32
  -4 -17   1    2.00    0.24
   4 -17  -1    1.65    0.26
   4 -17  -1    1.27    0.44
   4 -17  -1    1.50    0.30
  -4 -17   1    1.48    0.28
  -5  17   1   -0.06    0.33
  -5  17   1    0.46    0.23
   5  17  -1    0.13    0.28
   5  17  -1    0.44    0.27
   5  17  -1    0.09    0.30
  -5  17   1    0.18    0.36
  -5 -17   1    0.35    0.24
   5 -17  -1    0.14    0.32
   5 -17  -1    0.48    0.57
  -5 -17   1    0.51    0.32
  -5 -17   1    0.38    0.30
   5 -17  -1    0.43    0.24
  -6  17   1    1.90    0.48
   6  17  -1    2.19    0.38
   6  17  -1    1.88    0.39
  -6  17   1    2.68    0.46
  -6  17   1    2.62    0.31
   6  17  -1    2.41    0.49
  -6 -17   1    2.03    0.41
   6 -17  -1    2.04    0.42
   6 -17  -1    2.40    0.33
   6 -17  -1    2.72    0.58
  -6 -17   1    1.76    0.41
   7  17  -1    0.14    0.45
  -7  17   1   -0.24    0.53
  -7  17   1    0.27    0.25
   7  17  -1   -0.14    0.32
  -7  17   1    1.01    0.50
  -7 -17   1    0.15    0.30
  -7 -17   1   -0.33    0.44
  -7 -17   1    0.21    0.45
   7 -17  -1    0.99    0.48
   7 -17  -1    0.41    0.32
   8  17  -1    1.86    0.59
  -8  17   1    3.14    0.83
   8  17  -1    2.17    0.44
  -8  17   1    3.06    0.37
  -8 -17   1    2.26    0.62
   8 -17  -1    2.56    0.42
  -8 -17   1    3.57    0.64
  -8 -17   1    2.63    0.40
   8 -17  -1    1.74    0.64
  -9  17   1    1.12    0.92
   9  17  -1    0.56    0.46
  -9  17   1    0.45    0.38
   9  17  -1    0.30    0.74
   9 -17  -1    1.38    0.69
   9 -17  -1   -0.01    0.80
  -9 -17   1    0.83    0.42
  -9 -17   1    0.41    0.77
 -10  17   1    1.19    0.46
  10  17  -1   -0.53    0.54
  10 -17  -1   -0.22    0.73
 -10 -17   1   -0.09    0.50
 -10  18  -1    0.78    0.49
  10  18   1    1.08    0.55
 -10 -18  -1    1.07    0.61
  10 -18   1   -0.75    0.59
  -9  18  -1    0.82    1.02
  -9  18  -1   -0.09    0.45
   9  18   1    1.45    0.74
   9  18   1    0.05    0.43
  -9 -18  -1    0.74    0.77
   9 -18   1   -0.45    0.45
  -9 -18  -1    0.68    0.48
   8  18   1    1.32    0.43
  -8  18  -1    2.65    0.79
  -8  18  -1    3.82    0.73
   8 -18   1    2.38    0.42
  -8 -18  -1    1.31    0.70
  -8 -18  -1    2.16    0.42
   8 -18   1    3.10    0.68
   7  18   1    0.53    0.36
   7  18   1    0.11    0.40
  -7  18  -1    0.47    0.62
  -7  18  -1    0.51    0.54
  -7  18  -1    0.56    0.27
   7 -18   1    0.12    0.37
   7 -18   1   -0.20    0.50
  -7 -18  -1    0.27    0.50
  -7 -18  -1    0.02    0.31
  -7 -18  -1    0.00    0.44
   7 -18   1    0.25    0.32
   7 -18   1    1.02    0.75
   6  18   1    4.64    0.54
  -6  18  -1    4.95    0.60
  -6  18  -1    5.42    0.41
  -6  18  -1    5.69    0.58
   6  18   1    4.34    0.46
   6 -18   1    4.78    0.44
  -6 -18  -1    5.22    0.45
  -6 -18  -1    3.62    0.52
   6 -18   1    6.43    0.73
   6 -18   1    4.60    0.55
  -6 -18  -1    5.13    0.55
   6 -18   1    5.77    0.43
   5  18   1    0.48    0.33
  -5  18  -1    0.62    0.37
   5  18   1    0.85    0.38
   5  18   1    0.86    0.34
  -5  18  -1    0.73    0.22
  -5  18  -1    0.86    0.39
   5  18   1    0.39    0.28
  -5 -18  -1    0.56    0.32
   5 -18   1    1.09    0.51
  -5 -18  -1    0.50    0.23
   5 -18   1    0.64    0.35
   5 -18   1    0.83    0.28
  -5 -18  -1    0.56    0.33
   5 -18   1    0.57    0.27
   4  18   1    1.64    0.32
  -4  18  -1    2.33    0.37
  -4  18  -1    1.59    0.22
   4  18   1    1.37    0.28
   4  18   1    1.94    0.34
  -4  18  -1    1.39    0.30
  -4  18  -1    1.06    0.34
   4 -18   1    1.76    0.24
   4 -18   1    1.55    0.47
  -4 -18  -1    2.04    0.30
  -4 -18  -1    1.61    0.33
  -4 -18  -1    2.10    0.25
   4 -18   1    2.04    0.32
   4 -18   1    1.63    0.26
  -4 -18  -1    1.52    0.41
   3  18   1    0.26    0.27
   3  18   1    0.46    0.23
  -3  18  -1    0.21    0.27
   3  18   1    0.38    0.22
   3  18   1    0.25    0.22
  -3  18  -1    0.62    0.31
  -3  18  -1    0.35    0.16
  -3  18  -1    0.52    0.22
  -3 -18  -1    0.28    0.18
   3 -18   1    0.19    0.21
   3 -18   1    0.25    0.22
  -3 -18  -1    0.28    0.24
  -3 -18  -1    0.34    0.33
   3 -18   1    0.05    0.38
   3 -18   1    0.39    0.19
  -3 -18  -1    0.46    0.23
   2  18   1    1.31    0.24
  -2  18  -1    1.75    0.22
   2  18   1    1.41    0.25
  -2  18  -1    1.56    0.28
   2  18   1    1.97    0.29
  -2  18  -1    1.47    0.23
  -2  18  -1    2.04    0.31
  -2  18  -1    1.75    0.18
   2  18   1    1.37    0.23
   2 -18   1    2.08    0.38
  -2 -18  -1    2.18    0.35
   2 -18   1    1.64    0.26
  -2 -18  -1    2.18    0.20
   2 -18   1    1.72    0.21
  -2 -18  -1    2.05    0.25
   2 -18   1    2.16    0.21
  -2 -18  -1    1.90    0.23
   2 -18   1    2.42    0.24
  -1  18  -1   21.70    1.30
   1  18   1   19.70    1.27
   1  18   1   22.41    1.28
   1  18   1   21.53    1.29
  -1  18  -1   21.47    1.30
   1  18   1   21.76    1.29
  -1 -18  -1   19.90    1.32
  -1 -18  -1   19.34    1.27
   1 -18   1   19.11    1.29
   1 -18   1   19.50    1.34
   1 -18   1   19.38    1.27
  -1 -18  -1   21.35    1.28
  -1 -18  -1   20.72    1.26
   1 -18   1   20.29    1.28
   0  18   1    9.80    0.63
   0  18  -1    8.77    0.59
   0  18  -1    9.61    0.64
   0  18   1   10.13    0.61
   0  18   1    9.51    0.64
   0  18  -1    9.60    0.63
   0  18   1    9.61    0.59
   0 -18   1    9.16    0.62
   0 -18   1    8.70    0.70
   0 -18   1    9.23    0.61
   0 -18  -1    9.27    0.60
   0 -18  -1    8.95    0.69
   0 -18  -1    8.68    0.60
   0 -18   1    8.06    0.57
  -1  18   1   45.29    2.67
  -1  18   1   45.61    2.68
  -1  18   1   42.60    2.66
  -1  18   1   46.08    2.70
   1  18  -1   44.48    2.69
   1  18  -1   43.19    2.67
   1  18  -1   45.06    2.69
  -1  18   1   45.41    2.69
  -1 -18   1   43.99    2.71
  -1 -18   1   41.67    2.68
  -1 -18   1   42.22    2.67
   1 -18  -1   42.81    2.72
  -1 -18   1   44.33    2.69
   1 -18  -1   42.62    2.68
  -2  18   1    6.98    0.45
  -2  18   1    7.12    0.50
   2  18  -1    6.11    0.47
  -2  18   1    5.97    0.53
   2  18  -1    6.45    0.49
   2  18  -1    7.24    0.50
  -2  18   1    6.39    0.53
  -2 -18   1    6.75    0.49
  -2 -18   1    7.15    0.45
  -2 -18   1    6.24    0.58
   2 -18  -1    6.45    0.47
   2 -18  -1    7.00    0.61
  -2 -18   1    7.14    0.51
  -3  18   1    0.87    0.18
   3  18  -1    1.10    0.23
   3  18  -1    1.06    0.23
   3  18  -1    1.00    0.25
  -3  18   1    0.85    0.33
  -3  18   1    1.27    0.29
   3  18  -1    0.81    0.24
  -3  18   1    0.95    0.24
   3 -18  -1    1.42    0.38
  -3 -18   1    0.85    0.18
  -3 -18   1    0.78    0.26
  -3 -18   1    0.65    0.24
  -3 -18   1    1.12    0.32
   3 -18  -1    1.01    0.21
   3 -18  -1    0.85    0.24
  -4  18   1   -0.45    0.28
  -4  18   1   -0.54    0.34
   4  18  -1   -0.11    0.25
  -4  18   1    0.13    0.18
   4  18  -1    0.42    0.26
   4  18  -1    0.31    0.29
  -4  18   1    0.15    0.30
   4 -18  -1   -0.36    0.26
   4 -18  -1    0.26    0.23
   4 -18  -1   -0.04    0.44
  -4 -18   1    0.07    0.26
  -4 -18   1   -0.02    0.20
  -4 -18   1    0.27    0.28
   5  18  -1    0.20    0.35
  -5  18   1    0.42    0.37
  -5  18   1   -0.21    0.35
  -5  18   1    0.28    0.21
   5  18  -1    0.21    0.27
   5  18  -1   -0.03    0.28
   5 -18  -1    0.20    0.32
  -5 -18   1   -0.01    0.23
   5 -18  -1    0.24    0.45
  -5 -18   1   -0.19    0.29
   5 -18  -1    0.04    0.25
  -5 -18   1    0.36    0.33
  -6  18   1    3.99    0.55
   6  18  -1    3.86    0.43
  -6  18   1    5.29    0.54
  -6  18   1    4.63    0.38
   6  18  -1    3.42    0.45
   6  18  -1    3.75    0.47
   6 -18  -1    4.13    0.65
  -6 -18   1    3.15    0.49
   6 -18  -1    4.26    0.40
   6 -18  -1    3.33    0.50
  -6 -18   1    4.27    0.50
   7  18  -1    0.41    0.36
  -7  18   1    0.39    0.57
   7  18  -1    0.96    0.55
   7  18  -1    0.05    0.44
  -7  18   1    0.34    0.26
   7 -18  -1    0.84    0.50
  -7 -18   1    0.72    0.48
  -7 -18   1    0.68    0.46
   7 -18  -1    0.29    0.33
  -7 -18   1    0.65    0.30
  -8  18   1    1.44    0.44
  -8  18   1    0.25    0.77
   8  18  -1    0.83    0.42
   8  18  -1    0.18    0.55
   8 -18  -1    0.84    0.38
  -8 -18   1    0.77    0.36
  -8 -18   1    0.41    0.65
   8 -18  -1    0.62    0.62
  -8 -18   1    1.12    0.64
   9  18  -1   -0.03    0.76
  -9  18   1    0.68    0.37
   9  18  -1    0.55    0.46
  -9  18   1   -0.98    1.09
   9 -18  -1   -0.11    0.45
   9 -18  -1   -0.68    0.82
  -9 -18   1   -0.65    0.81
  -9 -18   1    0.43    0.43
  -9 -18   1   -0.02    0.75
 -10  18   1   -0.27    0.44
  10  18  -1    0.07    0.56
 -10 -18   1   -0.62    0.48
  10 -18  -1    0.01    0.59
  10  19   1   -0.17    0.55
 -10  19  -1    0.32    0.49
  10 -19   1   -0.38    0.74
 -10 -19  -1    0.71    0.61
   9  19   1    0.02    0.46
  -9  19  -1    1.58    1.12
   9  19   1   -0.14    0.78
  -9  19  -1    0.54    0.48
  -9 -19  -1    0.23    0.50
   9 -19   1   -1.29    0.55
  -9 -19  -1   -1.21    0.79
  -8  19  -1    6.50    0.89
   8  19   1    5.00    0.56
  -8  19  -1    5.64    0.55
   8  19   1    5.02    0.61
  -8 -19  -1    5.18    0.55
   8 -19   1    5.91    0.63
  -8 -19  -1    3.58    0.70
   7  19   1    0.79    0.47
  -7  19  -1    0.14    0.56
   7  19   1   -0.25    0.33
  -7  19  -1    0.36    0.29
  -7  19  -1   -0.44    0.65
   7 -19   1    0.04    0.53
  -7 -19  -1    0.91    0.64
   7 -19   1    1.47    0.77
  -7 -19  -1   -0.01    0.33
   7 -19   1    0.17    0.33
  -6  19  -1    0.86    0.24
   6  19   1    1.30    0.39
  -6  19  -1    0.66    0.52
   6  19   1    0.87    0.31
  -6  19  -1    0.98    0.52
   6 -19   1    1.76    0.60
  -6 -19  -1    1.02    0.44
   6 -19   1    0.50    0.28
   6 -19   1    0.70    0.29
  -6 -19  -1    0.86    0.29
  -6 -19  -1    0.68    0.41
   6 -19   1    0.24    0.43
   5  19   1   -0.05    0.32
   5  19   1    0.05    0.37
   5  19   1    0.07    0.29
  -5  19  -1   -0.11    0.38
   5  19   1    0.45    0.35
  -5  19  -1    0.34    0.38
  -5  19  -1   -0.04    0.22
   5 -19   1    0.24    0.23
  -5 -19  -1   -0.13    0.23
  -5 -19  -1    0.33    0.34
   5 -19   1    0.08    0.25
  -5 -19  -1    0.38    0.34
   5 -19   1    0.25    0.51
   5 -19   1    0.88    0.38
  -4  19  -1    3.71    0.30
  -4  19  -1    3.85    0.47
   4  19   1    3.69    0.37
  -4  19  -1    3.02    0.42
   4  19   1    3.11    0.38
   4  19   1    2.64    0.40
   4 -19   1    3.53    0.54
  -4 -19  -1    3.98    0.33
  -4 -19  -1    4.19    0.38
  -4 -19  -1    3.07    0.48
   4 -19   1    3.79    0.35
   4 -19   1    3.89    0.39
   4 -19   1    3.88    0.33
  -4 -19  -1    3.07    0.40
   3  19   1    0.93    0.26
   3  19   1    0.63    0.29
  -3  19  -1    1.01    0.48
  -3  19  -1    1.18    0.34
   3  19   1    0.75    0.24
  -3  19  -1    0.99    0.24
  -3  19  -1    0.82    0.18
   3 -19   1    0.29    0.44
  -3 -19  -1    0.76    0.20
  -3 -19  -1    0.88    0.28
   3 -19   1    0.62    0.24
   3 -19   1    0.67    0.22
  -3 -19  -1    0.75    0.37
   3 -19   1    0.88    0.22
  -3 -19  -1    1.09    0.25
  -2  19  -1    2.18    0.19
  -2  19  -1    2.67    0.34
   2  19   1    2.27    0.25
   2  19   1    2.21    0.31
   2  19   1    2.06    0.26
  -2  19  -1    1.67    0.29
  -2  19  -1    1.57    0.23
  -2  19  -1    2.01    0.25
   2  19   1    2.08    0.26
   2 -19   1    1.86    0.28
   2 -19   1    1.80    0.22
   2 -19   1    1.74    0.25
  -2 -19  -1    2.15    0.27
  -2 -19  -1    2.09    0.21
  -2 -19  -1    1.92    0.37
  -2 -19  -1    1.69    0.24
   2 -19   1    1.93    0.40
   2 -19   1    1.90    0.23
   1  19   1    8.08    0.54
   1  19   1    7.98    0.58
  -1  19  -1    8.10    0.58
   1  19   1    8.52    0.57
  -1  19  -1    8.11    0.60
   1  19   1    8.37    0.56
  -1  19  -1    7.10    0.53
  -1 -19  -1    8.04    0.54
  -1 -19  -1    8.09    0.53
   1 -19   1    7.94    0.67
   1 -19   1    7.79    0.58
   1 -19   1    8.44    0.56
  -1 -19  -1    8.20    0.64
  -1 -19  -1    8.09    0.56
   1 -19   1    7.70    0.53
   0  19  -1    6.98    0.53
   0  19  -1    7.11    0.51
   0  19   1    6.69    0.53
   0  19   1    7.61    0.49
   0  19   1    6.67    0.52
   0  19   1    5.71    0.47
   0  19  -1    5.85    0.47
   0 -19  -1    7.64    0.48
   0 -19   1    7.22    0.61
   0 -19  -1    6.85    0.57
   0 -19   1    7.68    0.49
   0 -19   1    7.32    0.51
   0 -19   1    6.89    0.44
   0 -19  -1    7.57    0.60
   1  19  -1    8.02    0.61
  -1  19   1    7.55    0.49
  -1  19   1    7.98    0.57
   1  19  -1    7.41    0.55
   1  19  -1    8.11    0.55
  -1  19   1    7.70    0.57
  -1  19   1    7.95    0.53
  -1 -19   1    7.15    0.53
  -1 -19   1    7.91    0.55
   1 -19  -1    7.72    0.65
  -1 -19   1    7.22    0.64
   1 -19  -1    7.90    0.52
   1 -19  -1    6.67    0.51
   2  19  -1    4.17    0.37
   2  19  -1    3.78    0.32
  -2  19   1    3.75    0.34
  -2  19   1    3.48    0.29
  -2  19   1    3.40    0.37
   2  19  -1    3.79    0.35
  -2  19   1    4.52    0.42
   2 -19  -1    4.08    0.33
  -2 -19   1    3.77    0.36
  -2 -19   1    3.25    0.30
  -2 -19   1    4.07    0.46
   2 -19  -1    4.23    0.46
  -2 -19   1    4.08    0.35
   3  19  -1    0.33    0.23
  -3  19   1   -0.03    0.24
   3  19  -1    0.54    0.25
   3  19  -1    0.38    0.26
   3  19  -1    1.02    0.23
  -3  19   1    0.40    0.18
  -3  19   1   -0.09    0.33
   3 -19  -1    0.05    0.22
  -3 -19   1    0.18    0.33
   3 -19  -1    0.63    0.40
  -3 -19   1   -0.20    0.24
  -3 -19   1    0.27    0.17
  -3 -19   1    0.35    0.27
  -4  19   1    2.19    0.26
  -4  19   1    2.08    0.37
   4  19  -1    2.32    0.33
   4  19  -1    3.23    0.34
   4  19  -1    2.34    0.35
   4  19  -1    2.13    0.32
  -4  19   1    2.56    0.37
  -4  19   1    2.46    0.42
   4 -19  -1    2.66    0.30
   4 -19  -1    2.80    0.36
   4 -19  -1    2.50    0.49
  -4 -19   1    2.66    0.33
  -4 -19   1    3.17    0.28
  -4 -19   1    2.40    0.37
  -5  19   1    0.94    0.38
  -5  19   1    0.14    0.36
  -5  19   1    1.27    0.23
   5  19  -1    1.01    0.32
   5  19  -1    0.62    0.33
  -5 -19   1    1.21    0.31
  -5 -19   1    0.55    0.25
  -5 -19   1    1.20    0.35
   5 -19  -1    0.88    0.49
   5 -19  -1    0.81    0.35
  -6  19   1    2.67    0.31
  -6  19   1    2.56    0.51
   6  19  -1    2.54    0.37
  -6  19   1    2.99    0.49
   6  19  -1    2.10    0.44
   6  19  -1    2.49    0.47
  -6 -19   1    2.55    0.43
  -6 -19   1    1.94    0.45
   6 -19  -1    1.47    0.44
  -6 -19   1    2.60    0.34
   6 -19  -1    2.24    0.34
   6 -19  -1    3.13    0.62
   7  19  -1    0.60    0.54
   7  19  -1    0.28    0.49
  -7  19   1    0.57    0.29
   7  19  -1    0.60    0.35
  -7  19   1    1.66    0.55
  -7 -19   1    0.71    0.34
  -7 -19   1    0.76    0.49
   7 -19  -1    1.13    0.33
   7 -19  -1    1.07    0.52
   8  19  -1    1.49    0.45
  -8  19   1    2.44    0.44
  -8  19   1    1.19    0.77
   8  19  -1    1.12    0.59
  -8 -19   1    2.13    0.68
   8 -19  -1    2.66    0.69
   8 -19  -1    2.70    0.58
  -8 -19   1    2.43    0.42
  -8 -19   1    2.29    0.68
  -9  19   1    0.08    0.53
   9  19  -1    0.13    0.82
  -9  19   1   -0.92    1.11
   9  19  -1    0.70    0.48
   9 -19  -1   -1.33    0.87
  -9 -19   1    0.47    0.45
  -9 -19   1    0.19    0.83
   9 -19  -1    0.39    0.72
  -9 -19   1    1.74    0.78
 -10  19   1    0.02    0.59
  10  19  -1    0.08    0.59
 -10 -19   1   -0.07    0.50
  10 -19  -1    0.09    0.85
  10  20   1    0.17    0.58
 -10  20  -1   -0.29    0.52
  10 -20   1   -0.42    0.73
 -10 -20  -1    1.14    0.63
   9  20   1   -0.19    0.48
  -9  20  -1    0.80    1.16
   9  20   1   -0.08    0.63
  -9  20  -1    1.10    0.49
  -9 -20  -1   -0.16    0.47
   9 -20   1   -0.10    0.53
   8  20   1    1.49    0.63
  -8  20  -1    1.59    0.36
  -8  20  -1    2.38    0.86
   8  20   1    1.95    0.44
   8 -20   1    2.24    0.44
  -8 -20  -1    1.22    0.39
  -8 -20  -1    1.27    0.63
   7  20   1   -0.21    0.34
  -7  20  -1    0.25    0.55
  -7  20  -1    0.45    0.69
  -7  20  -1    0.20    0.30
  -7 -20  -1   -0.04    0.32
   7 -20   1   -0.36    0.32
   7 -20   1    0.40    0.61
  -7 -20  -1   -0.32    0.48
   7 -20   1    1.27    0.82
  -6  20  -1    1.82    0.53
  -6  20  -1    1.86    0.49
   6  20   1    1.31    0.34
  -6  20  -1    1.80    0.30
   6  20   1    1.19    0.44
   6 -20   1    1.78    0.65
   6 -20   1    0.65    0.46
   6 -20   1    1.93    0.37
   6 -20   1    0.91    0.34
  -6 -20  -1    1.46    0.41
  -6 -20  -1    1.37    0.31
  -6 -20  -1    1.83    0.47
   5  20   1    2.11    0.41
   5  20   1    0.94    0.39
   5  20   1    1.61    0.44
  -5  20  -1    1.62    0.42
  -5  20  -1    1.30    0.25
  -5  20  -1    1.51    0.40
   5  20   1    0.90    0.35
   5 -20   1    1.44    0.54
  -5 -20  -1    1.42    0.27
  -5 -20  -1    1.50    0.38
  -5 -20  -1    0.78    0.36
   5 -20   1    1.04    0.29
   4  20   1    1.59    0.29
  -4  20  -1    2.33    0.40
  -4  20  -1    1.53    0.37
  -4  20  -1    1.95    0.23
   4  20   1    1.36    0.34
   4  20   1    1.51    0.33
   4 -20   1    0.95    0.50
   4 -20   1    1.16    0.26
  -4 -20  -1    1.14    0.45
  -4 -20  -1    1.32    0.30
   4 -20   1    1.76    0.33
  -4 -20  -1    1.64    0.25
  -4 -20  -1    1.12    0.33
   4 -20   1    1.78    0.27
  -3  20  -1    7.99    0.63
   3  20   1    9.12    0.65
   3  20   1    8.50    0.64
   3  20   1    8.69    0.63
   3  20   1    8.93    0.64
  -3  20  -1    8.76    0.67
  -3  20  -1    8.78    0.69
  -3  20  -1    8.99    0.60
   3 -20   1    8.78    0.62
  -3 -20  -1    9.16    0.63
  -3 -20  -1    9.53    0.67
  -3 -20  -1    8.80    0.60
  -3 -20  -1    8.64    0.72
   3 -20   1    8.80    0.64
   3 -20   1    9.16    0.78
   3 -20   1    9.59    0.62
  -2  20  -1    1.34    0.30
  -2  20  -1    1.55    0.23
   2  20   1    1.46    0.25
  -2  20  -1    1.44    0.24
  -2  20  -1    1.78    0.34
   2  20   1    1.40    0.26
   2  20   1    1.36    0.30
  -2  20  -1    1.60    0.18
   2  20   1    1.38    0.23
   2 -20   1    1.64    0.22
   2 -20   1    1.52    0.40
  -2 -20  -1    1.69    0.20
   2 -20   1    1.54    0.25
   2 -20   1    1.71    0.22
  -2 -20  -1    1.16    0.24
   2 -20   1    1.05    0.27
  -2 -20  -1    1.90    0.38
  -2 -20  -1    1.75    0.26
   1  20   1    6.81    0.52
   1  20   1    7.01    0.52
   1  20   1    7.04    0.50
  -1  20  -1    6.64    0.54
  -1  20  -1    7.17    0.53
   1  20   1    6.86    0.47
  -1 -20  -1    6.87    0.60
  -1 -20  -1    6.67    0.48
  -1 -20  -1    6.31    0.45
   1 -20   1    6.60    0.62
   1 -20   1    6.53    0.53
   1 -20   1    6.74    0.49
  -1 -20  -1    6.53    0.50
   1 -20   1    6.81    0.47
   0  20   1    0.51    0.24
   0  20   1    0.68    0.28
   0  20  -1    0.50    0.17
   0  20  -1    0.96    0.28
   0  20   1    0.78    0.20
   0  20  -1    0.82    0.23
   0 -20  -1    1.17    0.23
   0 -20   1    0.58    0.36
   0 -20  -1    0.80    0.19
   0 -20   1    0.87    0.21
   0 -20   1    0.49    0.23
   0 -20   1    0.62    0.12
   0 -20  -1    1.00    0.34
   1  20  -1    5.83    0.48
  -1  20   1    5.85    0.50
   1  20  -1    6.56    0.47
  -1  20   1    6.48    0.46
  -1  20   1    6.32    0.50
   1  20  -1    6.36    0.44
  -1  20   1    5.86    0.41
   1 -20  -1    6.14    0.44
   1 -20  -1    6.13    0.48
  -1 -20   1    5.85    0.46
  -1 -20   1    5.95    0.41
  -1 -20   1    5.81    0.58
   1 -20  -1    6.10    0.60
  -1 -20   1    6.21    0.48
   2  20  -1   13.57    0.88
   2  20  -1   14.01    0.86
  -2  20   1   13.74    0.88
  -2  20   1   13.35    0.90
  -2  20   1   14.62    0.85
   2  20  -1   13.22    0.86
  -2  20   1   13.65    0.90
   2  20  -1   13.68    0.89
  -2 -20   1   12.63    0.95
  -2 -20   1   12.76    0.89
   2 -20  -1   13.05    0.86
  -2 -20   1   12.50    0.87
   2 -20  -1   13.02    0.96
  -2 -20   1   13.65    0.84
  -3  20   1    5.08    0.39
   3  20  -1    4.49    0.43
   3  20  -1    5.52    0.47
  -3  20   1    5.04    0.46
  -3  20   1    5.75    0.53
   3  20  -1    4.59    0.42
   3  20  -1    5.08    0.43
  -3 -20   1    5.47    0.52
   3 -20  -1    4.94    0.80
  -3 -20   1    4.68    0.39
  -3 -20   1    5.40    0.43
  -3 -20   1    5.43    0.58
   3 -20  -1    4.98    0.42
   4  20  -1    4.08    0.39
   4  20  -1    4.29    0.40
  -4  20   1    4.23    0.34
   4  20  -1    4.05    0.44
  -4  20   1    4.81    0.48
  -4  20   1    3.53    0.44
   4  20  -1    4.64    0.40
  -4 -20   1    3.12    0.37
   4 -20  -1    3.59    0.55
  -4 -20   1    3.48    0.42
  -4 -20   1    4.06    0.35
   4 -20  -1    3.43    0.36
   5  20  -1    0.77    0.42
   5  20  -1    0.00    0.32
  -5  20   1    0.82    0.23
  -5  20   1    0.74    0.39
   5  20  -1    0.37    0.30
  -5  20   1    0.54    0.38
   5 -20  -1    0.68    0.50
  -5 -20   1    0.84    0.32
   5 -20  -1    0.49    0.26
  -5 -20   1    0.83    0.25
   5 -20  -1    0.39    0.35
  -5 -20   1    0.76    0.34
   6  20  -1    1.29    0.49
   6  20  -1    1.19    0.44
  -6  20   1    1.79    0.29
  -6  20   1    1.48    0.49
   6  20  -1    1.71    0.36
  -6 -20   1    1.87    0.42
   6 -20  -1    2.45    0.44
   6 -20  -1    1.52    0.45
  -6 -20   1    1.31    0.31
  -6 -20   1    1.42    0.44
   6 -20  -1    2.47    0.64
  -7  20   1    0.30    0.29
   7  20  -1    0.12    0.35
   7  20  -1   -0.07    0.54
  -7  20   1    1.50    0.56
   7 -20  -1    0.20    0.33
   7 -20  -1    0.18    0.54
  -7 -20   1    0.06    0.49
  -7 -20   1    0.74    0.34
  -7 -20   1   -0.17    0.51
   8  20  -1    1.39    0.43
  -8  20   1    1.07    0.89
  -8  20   1    1.13    0.39
   8  20  -1    0.22    0.62
  -8 -20   1    1.79    0.43
   8 -20  -1    2.05    0.44
   8 -20  -1    1.18    0.70
  -8 -20   1    1.64    0.68
  -8 -20   1    1.60    0.66
   9  20  -1    0.96    0.98
  -9  20   1    0.22    0.48
   9  20  -1   -0.05    0.47
  -9 -20   1    1.18    1.12
   9 -20  -1    0.67    0.91
  -9 -20   1   -0.28    0.46
  -9 -20   1   -1.91    0.85
   9 -20  -1   -0.06    0.50
 -10  20   1   -0.24    0.50
  10  20  -1    0.18    0.56
  10 -20  -1    0.15    0.61
 -10 -20   1    0.62    0.58
 -10  21  -1    0.05    0.57
  10  21   1    1.05    0.62
 -10 -21  -1   -0.30    0.61
  10 -21   1    1.16    0.72
   9  21   1   -0.04    0.47
  -9  21  -1    0.22    0.53
  -9 -21  -1    0.41    0.48
   9 -21   1    0.16    0.61
  -8  21  -1    1.10    0.41
  -8  21  -1    1.45    0.93
  -8  21  -1    2.33    0.71
   8  21   1    0.35    0.61
   8  21   1    0.81    0.42
  -8 -21  -1    0.56    0.67
  -8 -21  -1    0.83    0.38
   8 -21   1    0.85    0.54
  -7  21  -1   -0.20    0.38
  -7  21  -1    0.23    0.53
   7  21   1   -0.34    0.35
  -7 -21  -1    0.34    0.60
   7 -21   1   -0.52    0.33
  -7 -21  -1   -0.71    0.32
  -7 -21  -1   -0.26    0.50
   7 -21   1    0.85    0.82
  -6  21  -1    1.28    0.35
  -6  21  -1    1.96    0.50
   6  21   1    1.14    0.34
   6  21   1    1.85    0.46
  -6  21  -1    1.81    0.55
   6 -21   1    1.06    0.32
   6 -21   1    0.60    0.64
  -6 -21  -1    1.03    0.46
  -6 -21  -1    1.30    0.47
  -6 -21  -1    1.42    0.31
   6 -21   1    2.38    0.67
  -5  21  -1    4.61    0.53
  -5  21  -1    4.63    0.37
   5  21   1    3.36    0.45
   5  21   1    4.17    0.42
   5 -21   1    4.62    0.42
  -5 -21  -1    5.15    0.49
  -5 -21  -1    3.55    0.46
   5 -21   1    4.06    0.63
   5 -21   1    4.42    0.49
   5 -21   1    3.75    0.40
   4  21   1    4.04    0.41
  -4  21  -1    4.39    0.33
   4  21   1    3.92    0.41
   4  21   1    3.95    0.37
  -4  21  -1    3.67    0.46
  -4 -21  -1    2.91    0.42
  -4 -21  -1    3.76    0.39
  -4 -21  -1    3.25    0.54
   4 -21   1    3.80    0.35
   4 -21   1    3.16    0.35
   4 -21   1    3.26    0.57
   4 -21   1    3.54    0.42
  -4 -21  -1    4.11    0.34
  -3  21  -1    0.69    0.19
   3  21   1    0.23    0.27
   3  21   1    0.70    0.28
  -3  21  -1    1.14    0.36
   3  21   1    0.38    0.32
  -3  21  -1    0.20    0.31
   3  21   1    0.59    0.24
  -3 -21  -1    0.54    0.26
  -3 -21  -1    0.65    0.29
  -3 -21  -1    1.62    0.42
   3 -21   1    0.30    0.43
   3 -21   1    0.47    0.23
   3 -21   1    0.76    0.27
   3 -21   1    0.33    0.23
  -3 -21  -1    0.63    0.20
   2  21   1    1.09    0.26
  -2  21  -1    1.68    0.18
   2  21   1    1.02    0.27
   2  21   1    1.07    0.32
   2  21   1    1.18    0.23
  -2  21  -1    1.71    0.36
  -2  21  -1    1.44    0.25
  -2  21  -1    0.94    0.24
  -2 -21  -1    0.87    0.24
   2 -21   1    1.28    0.25
   2 -21   1    0.78    0.29
  -2 -21  -1    1.53    0.29
  -2 -21  -1    1.41    0.40
  -2 -21  -1    1.41    0.20
   2 -21   1    1.37    0.22
   2 -21   1    1.46    0.22
   1  21   1   26.93    1.53
   1  21   1   24.05    1.52
  -1  21  -1   25.67    1.55
   1  21   1   24.79    1.55
  -1  21  -1   24.41    1.55
   1  21   1   25.85    1.54
   1 -21   1   24.77    1.53
  -1 -21  -1   25.20    1.54
  -1 -21  -1   24.36    1.52
   1 -21   1   23.92    1.60
  -1 -21  -1   23.23    1.58
  -1 -21  -1   24.04    1.51
   1 -21   1   23.55    1.54
   0  21   1   20.38    1.31
   0  21   1   19.78    1.28
   0  21   1   19.49    1.31
   0  21  -1   20.06    1.31
   0  21  -1   19.38    1.31
   0  21   1   21.07    1.29
   0 -21  -1   21.26    1.29
   0 -21   1   21.52    1.36
   0 -21  -1   22.77    1.29
   0 -21  -1   21.65    1.37
   0 -21   1   22.03    1.31
   0 -21   1   17.52    1.26
   0 -21   1   22.52    1.30
  -1  21   1   23.25    1.49
   1  21  -1   24.41    1.46
  -1  21   1   24.14    1.47
  -1  21   1   22.16    1.45
  -1  21   1   23.32    1.50
   1  21  -1   23.73    1.48
   1  21  -1   23.44    1.48
  -1 -21   1   22.76    1.47
  -1 -21   1   24.35    1.45
   1 -21  -1   23.62    1.54
   1 -21  -1   24.04    1.47
  -1 -21   1   24.27    1.49
  -1 -21   1   24.17    1.54
  -2  21   1    9.15    0.57
  -2  21   1    8.38    0.61
   2  21  -1    8.89    0.61
   2  21  -1    8.51    0.59
  -2  21   1    8.65    0.64
   2  21  -1    9.20    0.60
   2  21  -1    8.52    0.62
  -2  21   1    8.56    0.65
  -2 -21   1    7.90    0.71
  -2 -21   1    8.49    0.56
  -2 -21   1    7.54    0.60
   2 -21  -1    8.25    0.59
  -2 -21   1    8.21    0.63
   3  21  -1    0.53    0.29
  -3  21   1   -0.06    0.34
   3  21  -1    0.82    0.24
   3  21  -1    0.38    0.29
  -3  21   1    0.41    0.27
   3  21  -1    0.46    0.25
  -3  21   1    0.33    0.19
  -3  21   1   -0.01    0.31
  -3 -21   1    0.26    0.19
  -3 -21   1    0.38    0.28
  -3 -21   1    0.12    0.25
   3 -21  -1    0.35    0.23
  -3 -21   1    0.00    0.38
   3 -21  -1    0.75    0.42
   4  21  -1    1.91    0.30
  -4  21   1    2.09    0.24
  -4  21   1    2.25    0.36
  -4  21   1    1.57    0.37
  -4  21   1    2.19    0.41
   4  21  -1    1.86    0.34
   4  21  -1    2.25    0.32
  -4 -21   1    2.17    0.26
  -4 -21   1    1.48    0.33
   4 -21  -1    2.03    0.34
   4 -21  -1    1.27    0.51
  -4 -21   1    1.22    0.30
   4 -21  -1    1.54    0.28
   5  21  -1    3.27    0.45
  -5  21   1    2.85    0.31
   5  21  -1    2.93    0.36
  -5  21   1    2.86    0.48
  -5  21   1    3.44    0.48
   5  21  -1    2.64    0.39
  -5 -21   1    3.14    0.33
  -5 -21   1    3.40    0.40
   5 -21  -1    3.27    0.35
   5 -21  -1    3.10    0.43
  -5 -21   1    2.70    0.45
   5 -21  -1    2.95    0.60
  -6  21   1    5.67    0.70
   6  21  -1    5.14    0.54
  -6  21   1    7.67    0.66
  -6  21   1    6.45    0.51
   6  21  -1    5.64    0.56
   6  21  -1    4.98    0.62
  -6 -21   1    6.23    0.50
   6 -21  -1    6.18    0.62
   6 -21  -1    6.70    0.55
  -6 -21   1    4.33    0.64
   6 -21  -1    6.85    0.80
  -6 -21   1    5.80    0.59
   7  21  -1    1.02    0.53
  -7  21   1    0.08    0.29
  -7  21   1    0.02    0.64
  -7  21   1    0.68    0.58
   7  21  -1   -0.11    0.35
   7  21  -1   -0.36    0.63
  -7 -21   1    0.01    0.53
   7 -21  -1   -0.48    0.56
   7 -21  -1    0.00    0.52
  -7 -21   1    0.10    0.34
  -7 -21   1   -0.13    0.48
  -8  21   1    1.34    0.88
  -8  21   1    0.70    0.35
   8  21  -1    0.71    0.43
   8  21  -1    1.48    0.66
  -8 -21   1    0.19    0.70
  -8 -21   1    0.75    0.42
   8 -21  -1    0.68    0.73
   8 -21  -1    0.76    0.44
  -8 -21   1    1.66    0.70
  -9  21   1    1.45    0.41
   9  21  -1    0.56    0.49
   9 -21  -1   -0.36    1.08
  -9 -21   1    0.13    0.47
   9 -21  -1    0.08    0.74
  -9 -21   1   -1.50    0.93
  10  21  -1    0.62    0.57
 -10  21   1   -0.09    0.48
  10 -21  -1   -0.03    0.62
 -10 -21   1    0.33    0.57
 -10  22  -1    1.35    0.70
  10  22   1    1.54    0.62
 -10 -22  -1    1.18    0.70
  10 -22   1    3.10    0.85
   9  22   1    0.79    0.50
  -9  22  -1    0.62    0.56
   9 -22   1    0.79    0.65
  -9 -22  -1    0.08    0.48
  -8  22  -1    2.82    0.97
   8  22   1   -0.20    0.63
  -8  22  -1    1.19    0.39
   8  22   1    0.46    0.43
   8 -22   1    1.22    0.46
  -8 -22  -1    1.10    0.40
  -8 -22  -1    0.64    0.72
  -7  22  -1    0.24    0.61
   7  22   1   -0.15    0.42
  -7  22  -1    1.52    0.72
   7  22   1    0.10    0.37
  -7  22  -1    0.06    0.31
  -7 -22  -1   -0.18    0.33
  -7 -22  -1    0.02    0.54
  -7 -22  -1   -0.19    0.66
   7 -22   1    0.84    0.87
   7 -22   1   -0.15    0.34
  -6  22  -1    1.18    0.50
  -6  22  -1    0.51    0.55
   6  22   1    0.25    0.36
   6  22   1    0.76    0.34
   6 -22   1    1.96    0.69
  -6 -22  -1    1.24    0.31
  -6 -22  -1    1.26    0.49
  -6 -22  -1    0.51    0.42
   6 -22   1    0.95    0.38
   5  22   1    2.23    0.47
  -5  22  -1    1.27    0.44
   5  22   1    1.72    0.38
   5  22   1    0.65    0.32
  -5  22  -1    1.63    0.44
  -5  22  -1    1.72    0.27
   5 -22   1    1.35    0.34
  -5 -22  -1    1.90    0.41
   5 -22   1    1.41    0.58
  -5 -22  -1    1.57    0.30
   5 -22   1    1.40    0.29
  -5 -22  -1    1.28    0.42
  -4  22  -1    0.99    0.22
   4  22   1    0.52    0.30
   4  22   1    0.73    0.33
   4  22   1    0.59    0.28
   4  22   1    1.23    0.39
  -4  22  -1    0.50    0.38
  -4  22  -1    1.24    0.41
   4 -22   1    1.24    0.27
  -4 -22  -1    0.65    0.36
  -4 -22  -1    1.21    0.24
   4 -22   1    0.56    0.49
  -4 -22  -1    0.16    0.48
   4 -22   1    1.00    0.28
  -4 -22  -1    0.82    0.30
  -3  22  -1    5.10    0.53
  -3  22  -1    6.30    0.46
   3  22   1    6.20    0.51
   3  22   1    6.11    0.54
  -3  22  -1    6.09    0.59
   3  22   1    6.58    0.51
   3  22   1    6.29    0.53
  -3 -22  -1    6.53    0.48
   3 -22   1    7.31    0.66
  -3 -22  -1    6.65    0.51
   3 -22   1    6.58    0.51
  -3 -22  -1    7.22    0.61
  -3 -22  -1    5.85    0.64
   3 -22   1    6.38    0.51
  -2  22  -1    1.35    0.28
   2  22   1    1.29    0.31
   2  22   1    1.86    0.27
   2  22   1    1.76    0.35
   2  22   1    1.44    0.29
  -2  22  -1    1.65    0.32
  -2  22  -1    1.85    0.36
  -2  22  -1    1.63    0.27
  -2 -22  -1    2.75    0.45
  -2 -22  -1    2.12    0.31
  -2 -22  -1    2.41    0.23
   2 -22   1    2.16    0.26
   2 -22   1    2.65    0.26
   2 -22   1    1.51    0.32
  -2 -22  -1    2.34    0.28
   2 -22   1    2.02    0.44
  -1  22  -1    4.67    0.50
   1  22   1    4.82    0.41
  -1  22  -1    4.91    0.45
   1  22   1    4.77    0.44
   1  22   1    4.29    0.38
  -1  22  -1    4.38    0.42
   1  22   1    4.51    0.35
  -1 -22  -1    4.81    0.52
  -1 -22  -1    4.39    0.37
   1 -22   1    4.26    0.54
  -1 -22  -1    3.97    0.38
  -1 -22  -1    3.79    0.34
   1 -22   1    4.49    0.41
   1 -22   1    4.24    0.37
   0  22   1    0.76    0.27
   0  22   1    0.28    0.30
   0  22  -1    0.54    0.30
   0  22   1    0.69    0.22
   0  22  -1    0.47    0.26
   0  22   1    0.56    0.18
   0 -22   1    0.94    0.26
   0 -22  -1    1.04    0.39
   0 -22  -1    0.77    0.22
   0 -22   1    0.38    0.40
   0 -22   1    0.55    0.23
   0 -22  -1    0.64    0.21
  -1  22   1    0.73    0.32
   1  22  -1    1.08    0.22
   1  22  -1    1.10    0.27
   1  22  -1    0.71    0.30
  -1  22   1    0.97    0.24
  -1  22   1    0.74    0.30
  -1  22   1    0.94    0.16
  -1 -22   1    1.01    0.25
   1 -22  -1    1.02    0.23
   1 -22  -1    0.77    0.60
  -1 -22   1    0.75    0.16
  -1 -22   1    0.68    0.42
  -1 -22   1    0.58    0.26
  -2  22   1    6.48    0.50
   2  22  -1    6.72    0.48
  -2  22   1    6.75    0.44
  -2  22   1    5.69    0.52
   2  22  -1    5.71    0.49
  -2  22   1    5.92    0.52
   2  22  -1    6.30    0.46
  -2 -22   1    5.40    0.43
   2 -22  -1    5.33    0.45
  -2 -22   1    6.90    0.60
  -2 -22   1    5.48    0.52
   2 -22  -1    5.90    0.58
  -2 -22   1    5.59    0.46
   3  22  -1    5.80    0.47
   3  22  -1    5.16    0.43
  -3  22   1    5.67    0.52
  -3  22   1    4.77    0.41
   3  22  -1    4.85    0.44
  -3  22   1    5.51    0.46
  -3  22   1    4.98    0.50
   3  22  -1    4.71    0.47
   3 -22  -1    5.04    0.43
   3 -22  -1    5.50    0.59
  -3 -22   1    4.92    0.47
   3 -22  -1    5.57    0.46
  -3 -22   1    5.02    0.41
  -3 -22   1    5.58    0.45
  -3 -22   1    6.10    0.57
   4  22  -1    1.32    0.34
  -4  22   1    0.95    0.22
   4  22  -1    1.42    0.30
  -4  22   1    1.06    0.38
  -4  22   1    0.83    0.34
   4  22  -1    1.17    0.34
   4  22  -1    1.37    0.30
  -4  22   1    0.87    0.36
  -4 -22   1    0.80    0.33
  -4 -22   1    0.77    0.30
   4 -22  -1    1.25    0.51
  -4 -22   1    1.19    0.25
   4 -22  -1    1.12    0.32
   4 -22  -1    0.65    0.28
   5  22  -1    0.40    0.46
  -5  22   1    0.96    0.23
   5  22  -1    1.00    0.37
   5  22  -1    1.44    0.31
  -5  22   1    1.07    0.43
  -5 -22   1    0.66    0.27
   5 -22  -1    0.65    0.38
  -5 -22   1    1.62    0.39
   5 -22  -1    1.17    0.30
   5 -22  -1    1.25    0.55
  -6  22   1    0.23    0.55
   6  22  -1    0.31    0.47
  -6  22   1    0.34    0.31
  -6  22   1    0.80    0.47
   6  22  -1    0.24    0.34
   6 -22  -1    0.98    0.47
  -6 -22   1    0.42    0.40
   6 -22  -1    0.41    0.31
   6 -22  -1    1.20    0.67
  -6 -22   1    0.54    0.44
  -6 -22   1    0.18    0.30
   7  22  -1    0.11    0.52
  -7  22   1    0.66    0.58
   7  22  -1    0.47    0.37
  -7  22   1   -0.30    0.69
   7  22  -1   -0.01    0.67
  -7  22   1    0.37    0.33
  -7 -22   1    0.30    0.37
   7 -22  -1    0.35    0.37
  -7 -22   1    0.41    0.58
  -7 -22   1    0.21    0.51
  -8  22   1    1.63    0.37
   8  22  -1    0.64    0.66
  -8  22   1    1.39    0.85
   8  22  -1    1.14    0.45
   8 -22  -1    0.81    0.76
   8 -22  -1    1.49    0.44
  -8 -22   1    0.97    0.74
  -8 -22   1    1.82    0.74
  -8 -22   1    1.11    0.44
   9  22  -1    0.53    0.53
  -9  22   1    0.39    0.43
  -9 -22   1   -1.81    1.01
   9 -22  -1   -0.03    0.51
  -9 -22   1    1.40    0.48
 -10  22   1    0.49    0.53
  10  22  -1    0.10    0.58
 -10 -22   1    0.02    0.60
  10 -22  -1    0.53    0.62
  -9  23  -1    2.50    0.58
   9  23   1    0.57    0.58
   9 -23   1    1.32    0.66
  -8  23  -1    3.99    0.50
   8  23   1    2.26    0.72
   8  23   1    3.55    0.52
  -8  23  -1    4.18    0.99
  -8 -23  -1    3.00    0.76
  -8 -23  -1    3.35    0.49
   8 -23   1    3.62    0.65
   7  23   1    1.23    0.55
  -7  23  -1    1.00    0.37
   7  23   1    0.96    0.39
  -7  23  -1    2.43    0.76
  -7  23  -1    1.66    0.62
  -7 -23  -1    1.42    0.71
  -7 -23  -1    0.92    0.36
   7 -23   1    1.06    0.37
  -7 -23  -1    0.01    0.56
  -6  23  -1    0.15    0.54
   6  23   1    0.20    0.33
  -6  23  -1    0.19    0.60
  -6  23  -1    0.02    0.34
   6  23   1    0.11    0.45
   6 -23   1   -0.11    0.31
   6 -23   1    1.04    0.69
  -6 -23  -1    0.43    0.30
  -6 -23  -1    0.42    0.51
  -6 -23  -1    0.08    0.51
  -5  23  -1    0.27    0.27
   5  23   1   -0.47    0.29
  -5  23  -1   -0.11    0.44
  -5  23  -1   -0.23    0.44
   5  23   1    0.43    0.47
   5  23   1    0.18    0.35
  -5 -23  -1   -0.20    0.26
  -5 -23  -1   -0.13    0.38
   5 -23   1    0.50    0.58
   5 -23   1   -0.24    0.29
  -5 -23  -1    0.13    0.39
   4  23   1    0.04    0.27
   4  23   1    0.58    0.39
  -4  23  -1   -0.03    0.38
   4  23   1    0.63    0.33
  -4  23  -1    0.63    0.24
   4 -23   1    0.42    0.50
  -4 -23  -1    0.59    0.24
   4 -23   1    0.36    0.27
  -4 -23  -1    0.66    0.32
  -4 -23  -1    0.46    0.36
  -4 -23  -1   -0.45    0.62
   3  23   1    2.35    0.44
  -3  23  -1    3.43    0.28
   3  23   1    3.02    0.37
   3  23   1    2.73    0.33
   3  23   1    3.70    0.42
  -3  23  -1    2.69    0.40
  -3  23  -1    3.26    0.43
  -3 -23  -1    2.88    0.53
  -3 -23  -1    2.19    0.39
  -3 -23  -1    3.13    0.30
   3 -23   1    2.81    0.32
   3 -23   1    2.63    0.52
   3 -23   1    3.26    0.34
  -3 -23  -1    2.74    0.35
  -2  23  -1    4.54    0.46
   2  23   1    4.45    0.39
  -2  23  -1    5.92    0.49
   2  23   1    5.79    0.48
  -2  23  -1    4.41    0.42
   2  23   1    4.91    0.42
   2  23   1    5.00    0.43
  -2 -23  -1    4.82    0.43
   2 -23   1    4.48    0.40
  -2 -23  -1    4.52    0.38
   2 -23   1    3.53    0.44
   2 -23   1    5.15    0.38
   2 -23   1    4.34    0.56
  -2 -23  -1    4.63    0.40
   1  23   1    0.19    0.27
   1  23   1    0.28    0.23
  -1  23  -1    0.28    0.28
  -1  23  -1    0.14    0.33
   1  23   1    0.00    0.31
   1  23   1   -0.03    0.20
   1 -23   1   -0.09    0.23
  -1 -23  -1    0.09    0.25
   1 -23   1   -0.06    0.29
  -1 -23  -1    0.32    0.16
  -1 -23  -1    0.07    0.22
  -1 -23  -1    0.26    0.40
   1 -23   1    0.07    0.41
   0  23  -1    0.43    0.29
   0  23   1    0.08    0.27
   0  23   1    0.41    0.18
   0  23  -1    0.00    0.31
   0  23   1   -0.09    0.31
   0  23   1    0.33    0.24
   0 -23   1    0.53    0.24
   0 -23  -1    0.88    0.24
   0 -23  -1    0.32    0.21
   0 -23   1    0.68    0.28
   0 -23   1    0.56    0.14
   0 -23   1   -0.07    0.42
   1  23  -1    0.59    0.29
  -1  23   1    0.98    0.25
   1  23  -1    1.18    0.22
  -1  23   1    0.28    0.32
   1  23  -1    0.52    0.30
  -1  23   1    0.60    0.51
  -1 -23   1    0.51    0.27
   1 -23  -1    1.05    0.41
  -1 -23   1    0.76    0.17
  -1 -23   1    0.82    0.43
  -1 -23   1    0.73    0.25
   1 -23  -1    0.78    0.22
  -2  23   1    4.25    0.47
   2  23  -1    5.56    0.47
  -2  23   1    5.67    0.51
  -2  23   1    4.75    0.41
   2  23  -1    4.90    0.42
  -2  23   1    5.59    0.44
   2  23  -1    4.80    0.44
   2  23  -1    5.34    0.42
  -2 -23   1    4.98    0.42
   2 -23  -1    4.91    0.43
   2 -23  -1    5.54    0.57
  -2 -23   1    4.75    0.39
  -2 -23   1    5.71    0.58
  -2 -23   1    5.13    0.45
   3  23  -1    5.48    0.49
   3  23  -1    4.96    0.46
  -3  23   1    5.11    0.52
   3  23  -1    5.21    0.50
  -3  23   1    5.44    0.48
   3  23  -1    5.39    0.44
  -3  23   1    6.85    0.55
  -3  23   1    5.72    0.45
   3 -23  -1    5.59    0.45
  -3 -23   1    5.42    0.44
  -3 -23   1    4.67    0.48
   3 -23  -1    5.55    0.62
  -3 -23   1    6.12    0.46
   3 -23  -1    5.62    0.48
  -3 -23   1    6.01    0.62
   4  23  -1    1.37    0.38
  -4  23   1    1.38    0.39
  -4  23   1    1.64    0.41
  -4  23   1    1.42    0.37
  -4  23   1    1.78    0.25
   4  23  -1    2.06    0.39
   4  23  -1    1.06    0.38
   4  23  -1    2.51    0.38
  -4 -23   1    2.02    0.28
  -4 -23   1    1.54    0.37
   4 -23  -1    1.65    0.29
   4 -23  -1    1.61    0.35
  -4 -23   1    1.79    0.31
   4 -23  -1    1.95    0.54
   5  23  -1    0.09    0.35
  -5  23   1    0.40    0.46
   5  23  -1   -0.11    0.42
  -5  23   1    0.16    0.40
   5  23  -1    0.05    0.30
   5 -23  -1    0.00    0.56
  -5 -23   1    0.11    0.35
  -5 -23   1   -0.37    0.33
  -5 -23   1    0.39    0.27
   5 -23  -1    0.70    0.41
   5 -23  -1    0.35    0.29
   6  23  -1   -0.06    0.53
   6  23  -1    0.11    0.41
  -6  23   1    0.34    0.27
   6  23  -1    0.60    0.34
  -6  23   1    0.54    0.47
  -6  23   1    0.04    0.57
   6 -23  -1    1.47    0.70
  -6 -23   1    0.18    0.44
   6 -23  -1    0.40    0.32
   6 -23  -1    0.70    0.48
  -6 -23   1    0.33    0.32
  -6 -23   1    0.60    0.47
  -7  23   1    2.91    0.65
   7  23  -1    2.10    0.46
  -7  23   1    1.91    0.76
  -7  23   1    2.64    0.35
   7 -23  -1    1.93    0.40
  -7 -23   1    3.13    0.62
   7 -23  -1    0.99    0.66
  -7 -23   1    1.84    0.41
  -7 -23   1    0.95    0.59
   8  23  -1    1.50    0.46
  -8  23   1    2.04    0.99
   8  23  -1   -0.11    0.69
  -8  23   1    2.62    0.39
  -8 -23   1    1.82    0.44
   8 -23  -1    0.38    0.81
  -8 -23   1    1.87    0.72
  -8 -23   1    3.37    0.77
   8 -23  -1    2.46    0.47
  -9  23   1    2.81    0.48
   9  23  -1    1.54    0.84
  -9 -23   1    1.98    0.53
  -9 -23   1    0.70    1.02
  -9  24  -1    1.59    0.60
   9  24   1    1.20    0.49
  -9 -24  -1    1.80    0.66
   8  24   1    2.04    0.71
   8  24   1    0.94    0.47
  -8  24  -1    1.88    0.79
  -8  24  -1    2.31    1.05
  -8  24  -1   -0.29    0.43
  -8 -24  -1    0.74    0.44
  -8 -24  -1   -0.58    0.86
   8 -24   1    0.74    0.46
  -7  24  -1    1.00    0.37
   7  24   1    1.40    0.56
  -7  24  -1    1.52    0.62
   7  24   1    1.12    0.40
  -7  24  -1    0.14    0.78
  -7 -24  -1    0.41    0.37
   7 -24   1    2.23    0.95
  -7 -24  -1    0.54    0.76
  -7 -24  -1    0.75    0.62
   7 -24   1    0.56    0.37
   6  24   1    0.24    0.47
  -6  24  -1   -0.15    0.31
   6  24   1    0.49    0.36
  -6  24  -1    0.55    0.53
  -6  24  -1    1.22    0.65
  -6 -24  -1    0.73    0.33
   6 -24   1    2.34    0.76
  -6 -24  -1    0.49    0.53
   6 -24   1    0.76    0.41
   5  24   1   -0.02    0.35
   5  24   1    0.11    0.31
  -5  24  -1    0.01    0.27
   5  24   1    0.68    0.49
  -5  24  -1   -0.31    0.48
  -5  24  -1    0.24    0.47
  -5 -24  -1    0.33    0.39
   5 -24   1   -0.20    0.28
  -5 -24  -1    0.10    0.42
  -5 -24  -1   -0.29    0.26
   5 -24   1    0.46    0.60
  -4  24  -1    0.14    0.38
  -4  24  -1    0.48    0.25
   4  24   1    0.24    0.41
  -4  24  -1    0.80    0.41
   4  24   1    0.46    0.33
   4  24   1   -0.14    0.40
   4  24   1    0.25    0.29
  -4 -24  -1    0.13    0.23
  -4 -24  -1   -0.31    0.36
  -4 -24  -1    0.36    0.33
   4 -24   1    0.49    0.52
   4 -24   1    0.46    0.30
   4 -24   1   -0.07    0.29
  -3  24  -1    0.75    0.38
   3  24   1    0.72    0.27
   3  24   1    0.89    0.36
  -3  24  -1    0.51    0.21
  -3  24  -1    0.25    0.34
   3  24   1    0.72    0.30
   3 -24   1    0.64    0.26
   3 -24   1    0.97    0.27
  -3 -24  -1    1.09    0.29
  -3 -24  -1    0.99    0.33
  -3 -24  -1    0.33    0.58
  -3 -24  -1    0.97    0.22
   3 -24   1    0.35    0.47
   2  24   1    0.15    0.32
  -2  24  -1    0.00    0.32
  -2  24  -1    0.83    0.37
   2  24   1    0.48    0.30
   2  24   1    0.45    0.27
   2  24   1    0.22    0.24
   2 -24   1    0.06    0.42
  -2 -24  -1    0.74    0.19
   2 -24   1    0.86    0.26
  -2 -24  -1    0.39    0.31
   2 -24   1   -0.25    0.44
  -2 -24  -1    0.17    0.24
   1  24   1   -0.27    0.21
   1  24   1   -0.14    0.25
  -1  24  -1   -0.28    0.28
  -1  24  -1   -0.22    0.33
   1  24   1   -0.28    0.31
   1  24   1    0.10    0.29
  -1 -24  -1    0.46    0.17
   1 -24   1    0.29    0.31
  -1 -24  -1    0.04    0.23
   1 -24   1   -0.03    0.23
   1 -24   1   -0.15    0.43
  -1 -24  -1    0.06    0.27
  -1 -24  -1    0.34    0.43
   0  24   1    2.45    0.26
   0  24   1    2.62    0.39
   0  24   1    1.90    0.38
   0  24   1    2.43    0.30
   0  24  -1    2.51    0.38
   0  24  -1    2.43    0.34
   0 -24  -1    2.77    0.47
   0 -24   1    2.80    0.34
   0 -24   1    2.15    0.22
   0 -24  -1    2.52    0.42
   0 -24   1    2.24    0.48
   0 -24   1    2.49    0.30
   0 -24  -1    2.73    0.29
  -1  24   1    2.37    0.30
   1  24  -1    2.11    0.35
  -1  24   1    2.16    0.37
  -1  24   1    2.28    0.36
   1  24  -1    1.91    0.32
  -1 -24   1    2.14    0.22
  -1 -24   1    1.60    0.48
  -1 -24   1    2.13    0.33
   1 -24  -1    2.39    0.46
  -1 -24   1    1.84    0.29
   1 -24  -1    2.02    0.27
  -2  24   1    0.49    0.34
  -2  24   1    0.87    0.21
   2  24  -1    1.29    0.24
   2  24  -1    1.21    0.28
   2  24  -1    0.57    0.31
  -2  24   1    0.76    0.33
   2  24  -1    1.16    0.31
  -2  24   1    1.02    0.29
  -2 -24   1    1.13    0.20
  -2 -24   1    0.94    0.27
   2 -24  -1    1.33    0.25
   2 -24  -1    1.29    0.44
  -2 -24   1    1.23    0.46
  -3  24   1    0.83    0.22
   3  24  -1    1.09    0.30
   3  24  -1    0.77    0.26
  -3  24   1    0.34    0.35
  -3  24   1    0.35    0.36
   3  24  -1    0.93    0.33
   3  24  -1    0.65    0.31
  -3 -24   1    0.25    0.32
  -3 -24   1   -0.03    0.28
  -3 -24   1    0.37    0.22
  -3 -24   1    0.95    0.47
   3 -24  -1    0.37    0.46
   3 -24  -1    0.65    0.26
   4  24  -1    2.59    0.40
  -4  24   1    2.97    0.47
  -4  24   1    3.30    0.50
  -4  24   1    3.29    0.45
   4  24  -1    3.04    0.38
  -4  24   1    2.75    0.31
  -4 -24   1    4.08    0.34
  -4 -24   1    2.86    0.39
   4 -24  -1    3.87    0.43
   4 -24  -1    3.14    0.59
   4 -24  -1    3.54    0.35
  -4 -24   1    2.79    0.42
  -5  24   1    3.45    0.49
   5  24  -1    1.99    0.39
  -5  24   1    2.10    0.52
   5  24  -1    1.86    0.43
  -5  24   1    2.35    0.31
   5  24  -1    2.64    0.37
   5 -24  -1    2.83    0.38
  -5 -24   1    2.16    0.45
  -5 -24   1    2.69    0.41
   5 -24  -1    2.86    0.64
   5 -24  -1    2.05    0.47
  -5 -24   1    2.77    0.35
  -6  24   1    2.58    0.35
   6  24  -1    2.85    0.65
   6  24  -1    2.59    0.42
   6  24  -1    2.36    0.51
  -6  24   1    3.73    0.58
   6 -24  -1    4.57    0.80
  -6 -24   1    3.24    0.41
  -6 -24   1    2.90    0.68
   6 -24  -1    3.09    0.57
   6 -24  -1    3.71    0.45
  -6 -24   1    2.61    0.53
  -7  24   1    2.08    0.82
   7  24  -1    1.82    0.61
   7  24  -1    2.18    0.44
   7  24  -1    1.07    0.73
  -7  24   1    2.94    0.37
  -7 -24   1    2.47    0.40
   7 -24  -1    3.55    0.65
  -7 -24   1    2.91    0.65
  -7 -24   1    1.63    0.66
   7 -24  -1    1.79    0.67
   8  24  -1    0.38    0.46
  -8  24   1   -0.20    0.95
  -8  24   1    0.58    0.37
  -8 -24   1    0.64    0.79
   8 -24  -1    0.92    0.71
  -8 -24   1   -0.17    0.43
   8 -24  -1   -0.01    0.92
  -8 -24   1   -0.66    0.69
   9  24  -1    1.13    0.56
  -9 -24   1    2.21    1.15
   9 -24  -1    0.72    0.51
   9  25   1    2.04    0.53
  -9 -25  -1    2.56    0.58
   9 -25   1    2.49    0.63
   8  25   1    0.55    0.47
  -8  25  -1    1.38    1.11
   8  25   1    0.40    0.74
   8 -25   1    2.12    0.50
  -8 -25  -1    0.35    0.83
  -8 -25  -1    0.44    0.48
  -7  25  -1    0.50    0.83
   7  25   1   -0.42    0.54
  -7  25  -1    1.61    0.65
  -7  25  -1    0.38    0.38
   7  25   1    1.06    0.43
  -7 -25  -1    0.07    0.67
   7 -25   1    1.51    0.94
  -7 -25  -1    0.59    0.38
   7 -25   1    0.97    0.41
  -7 -25  -1   -0.08    0.79
   6  25   1    0.69    0.50
   6  25   1    0.16    0.37
  -6  25  -1    0.03    0.32
  -6  25  -1    0.72    0.54
   6 -25   1    0.19    0.35
   6 -25   1    1.35    0.77
  -6 -25  -1    0.21    0.57
  -6 -25  -1    0.31    0.34
   5  25   1   -0.21    0.37
   5  25   1    0.36    0.32
  -5  25  -1   -0.33    0.51
  -5  25  -1   -0.47    0.31
  -5  25  -1   -0.36    0.43
   5  25   1    0.68    0.53
   5 -25   1   -0.20    0.35
  -5 -25  -1   -0.15    0.28
  -5 -25  -1    0.57    0.46
  -5 -25  -1    0.73    0.43
   5 -25   1    0.78    0.64
  -4  25  -1    0.15    0.26
   4  25   1    0.83    0.43
   4  25   1    0.08    0.36
   4  25   1    0.92    0.37
  -4  25  -1    0.37    0.42
  -4  25  -1    0.01    0.42
   4 -25   1    0.79    0.55
   4 -25   1    0.25    0.28
  -4 -25  -1    0.81    0.35
  -4 -25  -1    0.40    0.24
  -4 -25  -1    0.23    0.38
   3  25   1    0.97    0.35
   3  25   1    0.78    0.26
   3  25   1    0.31    0.33
  -3  25  -1    0.61    0.24
  -3  25  -1    1.00    0.37
   3  25   1    1.47    0.37
  -3 -25  -1    0.74    0.30
  -3 -25  -1    0.84    0.23
  -3 -25  -1    0.89    0.35
  -3 -25  -1    0.38    0.48
   3 -25   1    0.69    0.48
  -2  25  -1    1.14    0.35
   2  25   1    1.11    0.27
   2  25   1    1.06    0.29
   2  25   1    0.97    0.35
   2  25   1    1.26    0.46
  -2  25  -1    1.09    0.38
   2 -25   1    1.36    0.28
   2 -25   1    0.78    0.47
  -2 -25  -1    0.90    0.47
  -2 -25  -1    0.97    0.27
  -2 -25  -1    1.27    0.22
  -2 -25  -1    1.06    0.34
   1  25   1   -0.04    0.35
   1  25   1   -0.13    0.32
  -1  25  -1   -0.16    0.30
   1  25   1   -0.24    0.25
   1  25   1   -0.14    0.22
  -1  25  -1   -0.45    0.34
   1 -25   1    0.17    0.24
   1 -25   1   -0.41    0.43
  -1 -25  -1    0.69    0.29
  -1 -25  -1    0.30    0.17
   1 -25   1    0.22    0.33
  -1 -25  -1    0.00    0.23
  -1 -25  -1    0.63    0.43
   0  25   1    5.83    0.48
   0  25   1    4.86    0.42
   0  25   1    4.70    0.50
   0  25  -1    4.45    0.50
   0  25  -1    5.63    0.48
   0  25   1    5.58    0.47
   0 -25  -1    5.73    0.44
   0 -25   1    6.32    0.63
   0 -25   1    5.77    0.39
   0 -25   1    5.73    0.46
   0 -25  -1    6.14    0.61
   0 -25   1    6.14    0.52
   1  25  -1    0.74    0.29
  -1  25   1    1.09    0.28
  -1  25   1    0.37    0.34
  -1  25   1    0.18    0.34
   1  25  -1    0.50    0.32
   1 -25  -1    0.26    0.23
  -1 -25   1    0.66    0.18
  -1 -25   1    0.42    0.45
  -1 -25   1    0.54    0.26
  -1 -25   1    0.30    0.31
   1 -25  -1    0.35    0.40
  -2  25   1    1.73    0.32
  -2  25   1    1.58    0.36
   2  25  -1    1.47    0.25
  -2  25   1    1.24    0.36
   2  25  -1    1.47    0.33
   2  25  -1    1.48    0.34
  -2 -25   1    1.69    0.33
  -2 -25   1    1.62    0.59
   2 -25  -1    1.44    0.27
  -2 -25   1    1.27    0.29
   2 -25  -1    1.38    0.46
  -2 -25   1    1.35    0.22
   3  25  -1    2.30    0.38
   3  25  -1    3.39    0.40
  -3  25   1    2.06    0.42
   3  25  -1    2.54    0.44
  -3  25   1    3.18    0.39
   3  25  -1    2.74    0.32
  -3  25   1    2.61    0.28
  -3 -25   1    2.21    0.40
  -3 -25   1    2.40    0.28
  -3 -25   1    3.19    0.53
   3 -25  -1    2.97    0.39
  -3 -25   1    2.48    0.35
   3 -25  -1    2.85    0.55
  -4  25   1    6.00    0.57
   4  25  -1    5.98    0.53
  -4  25   1    5.19    0.54
  -4  25   1    4.74    0.42
   4  25  -1    4.60    0.50
   4  25  -1    5.05    0.46
   4  25  -1    4.80    0.52
  -4  25   1    4.75    0.55
   4 -25  -1    5.23    0.67
   4 -25  -1    5.26    0.45
  -4 -25   1    5.45    0.51
  -4 -25   1    3.99    0.51
   4 -25  -1    5.52    0.52
  -4 -25   1    4.99    0.43
  -5  25   1    0.91    0.53
  -5  25   1    0.91    0.28
  -5  25   1    0.96    0.45
   5  25  -1    0.49    0.49
   5  25  -1    1.59    0.54
   5  25  -1    0.63    0.33
   5 -25  -1    0.71    0.44
  -5 -25   1    0.88    0.38
   5 -25  -1    1.47    0.35
  -5 -25   1    0.86    0.38
   5 -25  -1    1.10    0.61
  -5 -25   1    0.47    0.42
  -6  25   1    0.38    0.63
  -6  25   1    1.52    0.53
  -6  25   1    0.61    0.31
   6  25  -1    0.64    0.36
   6  25  -1    0.98    0.63
   6 -25  -1    0.59    0.55
  -6 -25   1    0.71    0.49
  -6 -25   1    1.43    0.58
  -6 -25   1    0.79    0.35
   6 -25  -1    0.79    0.36
  -7  25   1    0.43    0.39
   7  25  -1    0.34    0.40
  -7  25   1    0.24    0.81
   7 -25  -1   -0.12    0.68
  -7 -25   1    0.76    0.38
  -7 -25   1    0.89    0.58
   7 -25  -1    0.12    0.37
  -7 -25   1    0.71    0.61
  -8  25   1    0.50    0.45
  -8  25   1    1.01    1.04
   8  25  -1    0.90    0.45
  -8 -25   1    0.72    0.44
   8 -25  -1    0.57    0.46
  -8 -25   1    0.93    0.75
  -8 -25   1   -0.35    0.79
  -9  25   1    0.70    0.48
   9  25  -1    0.48    0.53
  -9 -25   1    0.98    0.61
   9 -25  -1    1.15    0.56
   9  26   1    1.08    0.56
  -9 -26  -1   -0.15    0.51
   9 -26   1    0.93    0.61
  -8  26  -1    2.19    0.85
   8  26   1    1.55    0.81
   8  26   1    0.27    0.46
  -8  26  -1    1.61    1.21
  -8  26  -1    0.17    0.49
   8 -26   1    0.00    0.49
  -8 -26  -1    0.26    0.87
  -8 -26  -1    0.88    0.46
   7  26   1    1.57    0.44
  -7  26  -1    3.02    0.69
[truncated: 1,311,203 more chars]
