# Supplementary material for: The folding propensity of α/sulfono-γ-AA peptidic foldamers with both left- and right-handedness
Source: Commun Chem. 2021 May 10;4:58. doi: 10.1038/s42004-021-00496-0 (PMC9814141; doi:10.1038/s42004-021-00496-0)
Supplement: Supplementary file 4 — Supplementary Data 2 [file 42004_2021_496_MOESM4_ESM.cif]

data_Oligomer_6
_audit_creation_date               2020-10-20
_audit_creation_method
;
Olex2 1.2
(compiled 2018.05.29 svn.r3508 for OlexSys, GUI svn.r5506)
;
_shelx_SHELXL_version_number       '2018/3'
_audit_contact_author_address      ?
_audit_contact_author_email        ?
_audit_contact_author_name         ''
_audit_contact_author_phone        ?
_publ_contact_author_id_orcid      ?
_publ_section_references
;
Dolomanov, O.V., Bourhis, L.J., Gildea, R.J, Howard, J.A.K. & Puschmann, H.
 (2009), J. Appl. Cryst. 42, 339-341.

Sheldrick, G.M. (2008). Acta Cryst. A64, 112-122.
;
_chemical_name_common              ?
_chemical_name_systematic          ?
_chemical_formula_moiety          
 'C89 H118 Cl6 N20 O26 S6, 8.75(C2 H3 N)'
_chemical_formula_sum              'C106.50 H144.25 Cl6 N28.75 O26 S6'
_chemical_formula_weight           2648.18
_chemical_absolute_configuration   syn
_chemical_melting_point            ?
loop_
  _atom_type_symbol
  _atom_type_description
  _atom_type_scat_dispersion_real
  _atom_type_scat_dispersion_imag
  _atom_type_scat_source
 'C' 'C' 0.0181 0.0091 'International Tables Vol C Tables 4.2.6.8 and 6.1.1.4'
 'H' 'H' 0.0000 0.0000 'International Tables Vol C Tables 4.2.6.8 and 6.1.1.4'
 'Cl' 'Cl' 0.3639 0.7018 'International Tables Vol C Tables 4.2.6.8 and 6.1.1.4'
 'N' 'N' 0.0311 0.0180 'International Tables Vol C Tables 4.2.6.8 and 6.1.1.4'
 'O' 'O' 0.0492 0.0322 'International Tables Vol C Tables 4.2.6.8 and 6.1.1.4'
 'S' 'S' 0.3331 0.5567 'International Tables Vol C Tables 4.2.6.8 and 6.1.1.4'

_shelx_space_group_comment
;
The symmetry employed for this shelxl refinement is uniquely defined
by the following loop, which should always be used as a source of
symmetry information in preference to the above space-group names.
They are only intended as comments.
;
_space_group_crystal_system        'tetragonal'
_space_group_IT_number             92
_space_group_name_H-M_alt          'P 41 21 2'
_space_group_name_Hall             'P 4abw 2nw'
loop_
  _space_group_symop_operation_xyz
 'x, y, z'
 '-x, -y, z+1/2'
 '-y+1/2, x+1/2, z+1/4'
 'y+1/2, -x+1/2, z+3/4'
 '-x+1/2, y+1/2, -z+1/4'
 'x+1/2, -y+1/2, -z+3/4'
 'y, x, -z'
 '-y, -x, -z+1/2'

_cell_length_a                     17.1537(4)
_cell_length_b                     17.1537(4)
_cell_length_c                     28.9825(8)
_cell_angle_alpha                  90
_cell_angle_beta                   90
_cell_angle_gamma                  90
_cell_volume                       8528.1(5)
_cell_formula_units_Z              2.28571
_cell_measurement_reflns_used      9963
_cell_measurement_temperature      100(2)
_cell_measurement_theta_max        55.55
_cell_measurement_theta_min        2.99
_shelx_estimated_absorpt_T_max     0.761
_shelx_estimated_absorpt_T_min     0.729
_exptl_absorpt_coefficient_mu      2.406
_exptl_absorpt_correction_T_max    1.0000
_exptl_absorpt_correction_T_min    0.7425
_exptl_absorpt_correction_type     multi-scan
_exptl_absorpt_process_details
;
SADABS-2016/2 (Bruker,2016/2) was used for absorption correction.
wR2(int) was 0.1155 before and 0.0793 after correction.
The Ratio of minimum to maximum transmission is 0.7425.
The \l/2 correction factor is Not present.
;
_exptl_absorpt_special_details     ?
_exptl_crystal_colour              ?
_exptl_crystal_density_diffrn      1.179
_exptl_crystal_density_meas        ?
_exptl_crystal_density_method      ?
_exptl_crystal_description         block
_exptl_crystal_F_000               3178
_exptl_crystal_size_max            0.14
_exptl_crystal_size_mid            0.14
_exptl_crystal_size_min            0.12
_exptl_transmission_factor_max     ?
_exptl_transmission_factor_min     ?
_diffrn_reflns_av_R_equivalents    0.0514
_diffrn_reflns_av_unetI/netI       0.0337
_diffrn_reflns_Laue_measured_fraction_full  1.000
_diffrn_reflns_Laue_measured_fraction_max  0.996
_diffrn_reflns_limit_h_max         20
_diffrn_reflns_limit_h_min         -20
_diffrn_reflns_limit_k_max         20
_diffrn_reflns_limit_k_min         -20
_diffrn_reflns_limit_l_max         32
_diffrn_reflns_limit_l_min         -34
_diffrn_reflns_number              64938
_diffrn_reflns_point_group_measured_fraction_full  0.999
_diffrn_reflns_point_group_measured_fraction_max  0.995
_diffrn_reflns_theta_full          67.679
_diffrn_reflns_theta_max           69.112
_diffrn_reflns_theta_min           3.644
_diffrn_ambient_temperature        100
_diffrn_detector_area_resol_mean   ?
_diffrn_measured_fraction_theta_full  1.000
_diffrn_measured_fraction_theta_max  0.996
_diffrn_measurement_device_type    'Bruker D8 Venture Photon II CPAD'
_diffrn_measurement_method         'omega scans'
_diffrn_radiation_monochromator    mirrors
_diffrn_radiation_type             CuK\a
_diffrn_radiation_wavelength       1.54178
_diffrn_source                     'INCOATEC Imus micro-focus source'
_diffrn_standards_number           0
_reflns_Friedel_coverage           0.753
_reflns_Friedel_fraction_full      0.999
_reflns_Friedel_fraction_max       0.993
_reflns_number_gt                  5498
_reflns_number_total               7920
_reflns_special_details
;
 Reflections were merged by SHELXL according to the crystal
 class for the calculation of statistics and refinement.
 
 _reflns_Friedel_fraction is defined as the number of unique
 Friedel pairs measured divided by the number that would be
 possible theoretically, ignoring centric projections and
 systematic absences.
;
_reflns_threshold_expression       'I > 2\s(I)'
_computing_cell_refinement         'SAINT v8.37A (Bruker, 2015)'
_computing_data_collection         ?
_computing_data_reduction          'SAINT v8.37A (Bruker, 2015)'
_computing_molecular_graphics      'Olex2 (Dolomanov et al., 2009)'
_computing_publication_material    'Olex2 (Dolomanov et al., 2009)'
_computing_structure_refinement    'XL (Sheldrick, 2008)'
_computing_structure_solution      ?
_refine_diff_density_max           0.545
_refine_diff_density_min           -0.399
_refine_diff_density_rms           0.076
_refine_ls_abs_structure_details
;
 Flack x determined using 1873 quotients [(I+)-(I-)]/[(I+)+(I-)]
 (Parsons, Flack and Wagner, Acta Cryst. B69 (2013) 249-259).
;
_refine_ls_abs_structure_Flack     0.041(10)
_refine_ls_extinction_coef         .
_refine_ls_extinction_method       none
_refine_ls_goodness_of_fit_ref     1.057
_refine_ls_hydrogen_treatment      constr
_refine_ls_matrix_type             full
_refine_ls_number_parameters       503
_refine_ls_number_reflns           7920
_refine_ls_number_restraints       244
_refine_ls_R_factor_all            0.1304
_refine_ls_R_factor_gt             0.0985
_refine_ls_restrained_S_all        1.053
_refine_ls_shift/su_max            0.000
_refine_ls_shift/su_mean           0.000
_refine_ls_structure_factor_coef   Fsqd
_refine_ls_weighting_details      
 'w=1/[\s^2^(Fo^2^)+(0.1861P)^2^+3.5711P] where P=(Fo^2^+2Fc^2^)/3'
_refine_ls_weighting_scheme        calc
_refine_ls_wR_factor_gt            0.2669
_refine_ls_wR_factor_ref           0.3149
_refine_special_details            ?
_olex2_refinement_description
;
1. Fixed Uiso
 At 1.2 times of:
  All C(H) groups, All C(H,H) groups, All N(H) groups, All N(H,H,H) groups
 At 1.5 times of:
  All C(H,H,H) groups
2. Restrained distances
 C202-C203
 1.45 with sigma of 0.001
 N201-C202
 1.15 with sigma of 0.001
 C302-C303
 1.45 with sigma of 0.001
 N301-C302
 1.15 with sigma of 0.001
 C402-C403
 1.45 with sigma of 0.001
 N401-C402
 1.15 with sigma of 0.001
 C502-C503
 1.45 with sigma of 0.001
 N501-C502
 1.15 with sigma of 0.001
 C602-C603
 1.45 with sigma of 0.001
 N601-C602
 1.15 with sigma of 0.001
 C702-C703
 1.45 with sigma of 0.001
 N701-C702
 1.15 with sigma of 0.001
 C802-C803
 1.45 with sigma of 0.001
 N801-C802
 1.15 with sigma of 0.001
 C17-C12 = C13-C12 = C14-C13 = C15-C14 = C16-C15 = C17-C16
 1.39 with sigma of 0.01
 N201-C203
 2.6 with sigma of 0.002
 N301-C303
 2.6 with sigma of 0.002
 N401-C403
 2.6 with sigma of 0.002
 N501-C503
 2.6 with sigma of 0.002
 N601-C603
 2.6 with sigma of 0.002
 N701-C703
 2.6 with sigma of 0.002
 N801-C803
 2.6 with sigma of 0.002
 C202-H20A
 2 with sigma of 0.002
 C302-H30A
 2 with sigma of 0.002
 C402-H40A
 2 with sigma of 0.002
 C502-H50A
 2 with sigma of 0.002
 C602-H60A
 2 with sigma of 0.002
 C702-H70A
 2 with sigma of 0.002
 C802-H80A
 2 with sigma of 0.002
 C202-H20B
 2 with sigma of 0.002
 C302-H30B
 2 with sigma of 0.002
 C402-H40B
 2 with sigma of 0.002
 C502-H50B
 2 with sigma of 0.002
 C602-H60B
 2 with sigma of 0.002
 C702-H70B
 2 with sigma of 0.002
 C802-H80B
 2 with sigma of 0.002
 C202-H20C
 2 with sigma of 0.002
 C302-H30C
 2 with sigma of 0.002
 C402-H40C
 2 with sigma of 0.002
 C502-H50C
 2 with sigma of 0.002
 C602-H60C
 2 with sigma of 0.002
 C702-H70C
 2 with sigma of 0.002
 C802-H80C
 2 with sigma of 0.002
 C12-C15 = C17-C14 = C13-C16
 2.78 with sigma of 0.04
 C12-C16 = C13-C15 = C12-C14 = C17-C15
 2.38 with sigma of 0.02
3. Uiso/Uaniso restraints and constraints
C12 \\sim C13 \\sim C14 \\sim C15 \\sim C16 \\sim C17 \\sim Cl18: within 2A
with sigma of 0.04 and sigma for terminal atoms of 0.08
C302 \\sim C303 \\sim N401 \\sim C402 \\sim C403 \\sim N501 \\sim C502 \\sim
C503 \\sim N601 \\sim C602 \\sim C603 \\sim N701 \\sim C702 \\sim N301 \\sim
C203 \\sim C202 \\sim N201 \\sim C803 \\sim C802 \\sim N801 \\sim C703: within
2A with sigma of 0.04 and sigma for terminal atoms of 0.08
C42 \\sim C43 \\sim C44 \\sim C45 \\sim C46 \\sim C47 \\sim Cl48: within 2A
with sigma of 0.04 and sigma for terminal atoms of 0.08
4. Rigid body (RIGU) restrains
 C12, C13, C14, C15, C16, C17, Cl18
 with sigma for 1-2 distances of 0.004 and sigma for 1-3 distances of 0.004
 C42, C43, C44, C45, C46, C47, Cl48
 with sigma for 1-2 distances of 0.004 and sigma for 1-3 distances of 0.004
5. Others
 Fixed Sof: H3AA(0.85714) H3AB(0.85714) H3BC(0.14286) H3BD(0.14286)
 H3BE(0.14286) N4(0.85714) C5(0.85714) H5A(0.85714) H5B(0.85714) C6(0.85714)
 H6A(0.85714) H7A(0.85714) H6B(0.14286) H7B(0.14286) C8(0.85714) H8A(0.85714)
 H8B(0.85714) H8C(0.85714) S9(0.85714) O10(0.85714) O11(0.85714) C12(0.85714)
 C13(0.85714) H13(0.85714) C14(0.85714) H14(0.85714) C15(0.85714) C16(0.85714)
 H16(0.85714) C17(0.85714) H17(0.85714) Cl18(0.85714) H33A(0.85714)
 H33B(0.85714) H33C(0.14286) H33D(0.14286) H33E(0.14286) N34(0.85714)
 C35(0.85714) H35A(0.85714) H35B(0.85714) C36(0.85714) H36(0.85714)
 H37(0.85714) H36A(0.14286) H37A(0.14286) C38(0.85714) H38A(0.85714)
 H38B(0.85714) H38C(0.85714) S39(0.85714) O40(0.85714) O41(0.85714)
 C42(0.85714) C43(0.85714) H43(0.85714) C44(0.85714) H44(0.85714) C45(0.85714)
 C46(0.85714) H46(0.85714) C47(0.85714) H47(0.85714) Cl48(0.85714) N201(0.5)
 C202(0.5) C203(0.5) H20A(0.5) H20B(0.5) H20C(0.5) N301(0.25) C302(0.25)
 C303(0.25) H30A(0.25) H30B(0.25) H30C(0.25) N401(0.5) C402(0.5) C403(0.5)
 H40A(0.5) H40B(0.5) H40C(0.5) N501(0.25) C502(0.25) C503(0.25) H50A(0.25)
 H50B(0.25) H50C(0.25) N601(0.25) C602(0.25) C603(0.25) H60A(0.25) H60B(0.25)
 H60C(0.25) N701(0.5) C702(0.5) C703(0.5) H70A(0.5) H70B(0.5) H70C(0.5)
 N801(0.25) C802(0.25) C803(0.25) H80A(0.25) H80B(0.25) H80C(0.25)
6.a Riding coordinates:
 C3(H3BC,H3BD,H3BE), N7(H6B,H7B), C33(H33C,H33D,H33E), N37(H36A,H37A),
 C203(H20A,H20B,H20C), C303(H30A,H30B,H30C), C403(H40A,H40B,H40C), C503(H50A,
 H50B,H50C), C603(H60A,H60B,H60C), C703(H70A,H70B,H70C), C803(H80A,H80B,H80C)
6.b Ternary CH refined with riding coordinates:
 C6(H6A), C23(H23), C36(H36), C53(H53)
6.c Secondary CH2 refined with riding coordinates:
 C3(H3AA,H3AB), C5(H5A,H5B), C33(H33A,H33B), C35(H35A,H35B)
6.d Aromatic/amide H refined with riding coordinates:
 N7(H7A), C13(H13), C14(H14), C16(H16), C17(H17), N24(H24), N37(H37), C43(H43),
  C44(H44), C46(H46), C47(H47), N54(H54)
6.e Idealised Me refined as rotating group:
 C8(H8A,H8B,H8C), C25(H25A,H25B,H25C), C38(H38A,H38B,H38C), C55(H55A,H55B,H55C)
;
_atom_sites_solution_hydrogens     mixed
_atom_sites_solution_primary       ?
_atom_sites_solution_secondary     ?
loop_
  _atom_site_label
  _atom_site_type_symbol
  _atom_site_fract_x
  _atom_site_fract_y
  _atom_site_fract_z
  _atom_site_U_iso_or_equiv
  _atom_site_adp_type
  _atom_site_occupancy
  _atom_site_site_symmetry_order
  _atom_site_calc_flag
  _atom_site_refinement_flags_posn
  _atom_site_refinement_flags_adp
  _atom_site_refinement_flags_occupancy
  _atom_site_disorder_assembly
  _atom_site_disorder_group
 O1 O 0.3579(4) 1.1052(3) 0.6061(2) 0.111(2) Uani 1 1 d . . . . .
 C2 C 0.3468(7) 1.0355(5) 0.6005(3) 0.102(3) Uani 1 1 d . . . . .
 C3 C 0.4142(7) 0.9810(5) 0.6107(5) 0.119(3) Uani 1 1 d . . . . .
 H3AA H 0.459340 0.998534 0.592146 0.142 Uiso 0.8571 1 calc R . P A 1
 H3AB H 0.428514 0.988031 0.643582 0.142 Uiso 0.8571 1 calc R . P A 1
 H3BC H 0.458086 0.994187 0.590550 0.178 Uiso 0.1429 1 d R . P B 2
 H3BD H 0.430016 0.987017 0.643050 0.178 Uiso 0.1429 1 d R . P B 2
 H3BE H 0.398426 0.926886 0.605210 0.178 Uiso 0.1429 1 d R . P B 2
 N4 N 0.4044(5) 0.8982(4) 0.6028(3) 0.097(2) Uani 0.8571 1 d . . P . .
 C5 C 0.4296(7) 0.8475(6) 0.6414(4) 0.099(3) Uani 0.8571 1 d . . P . .
 H5A H 0.481169 0.865095 0.652708 0.118 Uiso 0.8571 1 calc R . P . .
 H5B H 0.435235 0.793245 0.630206 0.118 Uiso 0.8571 1 calc R . P . .
 C6 C 0.3716(6) 0.8493(5) 0.6809(3) 0.089(2) Uani 0.8571 1 d . . P . .
 H6A H 0.362414 0.904510 0.690534 0.106 Uiso 0.8571 1 calc R . P . .
 N7 N 0.2994(4) 0.8154(4) 0.6655(2) 0.0898(18) Uani 1 1 d . . . . .
 H7A H 0.300418 0.768301 0.653516 0.108 Uiso 0.8571 1 calc R . P C 1
 H6B H 0.341537 0.836378 0.677328 0.108 Uiso 0.1429 1 d R . P D 2
 H7B H 0.301227 0.770608 0.651248 0.108 Uiso 0.1429 1 d R . P D 2
 C8 C 0.4032(8) 0.8055(8) 0.7194(5) 0.118(4) Uani 0.8571 1 d . . P . .
 H8A H 0.418539 0.753394 0.708897 0.177 Uiso 0.8571 1 calc GR . P . .
 H8B H 0.363452 0.800712 0.743561 0.177 Uiso 0.8571 1 calc GR . P . .
 H8C H 0.448812 0.832698 0.731807 0.177 Uiso 0.8571 1 calc GR . P . .
 S9 S 0.4304(2) 0.86885(17) 0.55076(11) 0.1077(9) Uani 0.8571 1 d . . P . .
 O10 O 0.4098(7) 0.9288(5) 0.5191(3) 0.135(3) Uani 0.8571 1 d . . P . .
 O11 O 0.4013(5) 0.7932(5) 0.5443(3) 0.118(3) Uani 0.8571 1 d . . P . .
 C12 C 0.5332(8) 0.8555(8) 0.5528(5) 0.138(4) Uani 0.8571 1 d D U P . .
 C13 C 0.5781(9) 0.9199(9) 0.5415(6) 0.170(6) Uani 0.8571 1 d D U P . .
 H13 H 0.553649 0.967601 0.533114 0.204 Uiso 0.8571 1 calc R . P . .
 C14 C 0.6584(10) 0.9146(13) 0.5424(9) 0.204(8) Uani 0.8571 1 d D U P . .
 H14 H 0.690709 0.956992 0.533413 0.245 Uiso 0.8571 1 calc R . P . .
 C15 C 0.6892(11) 0.8446(14) 0.5570(11) 0.222(10) Uani 0.8571 1 d D U P . .
 C16 C 0.6453(10) 0.7774(12) 0.5642(9) 0.203(8) Uani 0.8571 1 d D U P . .
 H16 H 0.669910 0.728578 0.569460 0.243 Uiso 0.8571 1 calc R . P . .
 C17 C 0.5646(9) 0.7836(9) 0.5636(6) 0.164(6) Uani 0.8571 1 d D U P . .
 H17 H 0.532252 0.740136 0.570400 0.197 Uiso 0.8571 1 calc R . P . .
 Cl18 Cl 0.7924(4) 0.8403(10) 0.5554(5) 0.388(8) Uani 0.8571 1 d . U P . .
 O21 O 0.2243(4) 0.9147(3) 0.68895(18) 0.0953(16) Uani 1 1 d . . . . .
 C22 C 0.2322(5) 0.8516(4) 0.6685(3) 0.083(2) Uani 1 1 d . . . . .
 C23 C 0.1619(6) 0.8119(4) 0.6479(3) 0.096(2) Uani 1 1 d . . . . .
 H23 H 0.128863 0.853858 0.634001 0.115 Uiso 1 1 calc R . . . .
 N24 N 0.1818(5) 0.7580(3) 0.6104(3) 0.0918(19) Uani 1 1 d . . . . .
 H24 H 0.177580 0.707376 0.614517 0.110 Uiso 1 1 calc R . . . .
 C25 C 0.1135(7) 0.7737(6) 0.6847(4) 0.122(4) Uani 1 1 d . . . . .
 H25A H 0.139717 0.726250 0.695337 0.183 Uiso 1 1 calc GR . . . .
 H25B H 0.062256 0.760271 0.672064 0.183 Uiso 1 1 calc GR . . . .
 H25C H 0.107058 0.809720 0.710656 0.183 Uiso 1 1 calc GR . . . .
 O31 O 0.2136(5) 0.8565(3) 0.5632(2) 0.112(2) Uani 1 1 d . . . . .
 C32 C 0.2064(6) 0.7865(4) 0.5699(3) 0.095(2) Uani 1 1 d . . . . .
 C33 C 0.2284(7) 0.7334(4) 0.5298(3) 0.104(3) Uani 1 1 d . . . . .
 H33A H 0.201386 0.752597 0.501847 0.125 Uiso 0.8571 1 calc R . P E 1
 H33B H 0.285088 0.738956 0.524320 0.125 Uiso 0.8571 1 calc R . P E 1
 H33C H 0.271869 0.699758 0.539095 0.157 Uiso 0.1429 1 d R . P F 2
 H33D H 0.183689 0.701008 0.521095 0.157 Uiso 0.1429 1 d R . P F 2
 H33E H 0.244279 0.765418 0.503455 0.157 Uiso 0.1429 1 d R . P F 2
 N34 N 0.2110(5) 0.6493(3) 0.5347(3) 0.0808(18) Uani 0.8571 1 d . . P . .
 C35 C 0.2734(6) 0.5961(5) 0.5163(3) 0.086(2) Uani 0.8571 1 d . . P . .
 H35A H 0.289770 0.614287 0.485369 0.103 Uiso 0.8571 1 calc R . P . .
 H35B H 0.251980 0.542785 0.512963 0.103 Uiso 0.8571 1 calc R . P . .
 C36 C 0.3439(6) 0.5937(6) 0.5479(4) 0.091(2) Uani 0.8571 1 d . . P . .
 H36 H 0.363414 0.648033 0.552572 0.110 Uiso 0.8571 1 calc R . P . .
 N37 N 0.3199(4) 0.5619(4) 0.5925(3) 0.0920(19) Uani 1 1 d . . . . .
 H37 H 0.302951 0.513471 0.593129 0.110 Uiso 0.8571 1 calc R . P G 1
 H36A H 0.342252 0.582525 0.567544 0.110 Uiso 0.1429 1 d R . P H 2
 H37A H 0.298292 0.515655 0.590424 0.110 Uiso 0.1429 1 d R . P H 2
 C38 C 0.4082(7) 0.5451(8) 0.5257(5) 0.117(4) Uani 0.8571 1 d . . P . .
 H38A H 0.397943 0.489634 0.531071 0.175 Uiso 0.8571 1 calc GR . P . .
 H38B H 0.458561 0.559191 0.539254 0.175 Uiso 0.8571 1 calc GR . P . .
 H38C H 0.409333 0.555259 0.492407 0.175 Uiso 0.8571 1 calc GR . P . .
 S39 S 0.12209(15) 0.62552(12) 0.52064(8) 0.0872(6) Uani 0.8571 1 d . . P . .
 O40 O 0.0725(5) 0.6851(4) 0.5390(3) 0.105(2) Uani 0.8571 1 d . . P . .
 O41 O 0.1110(4) 0.5461(4) 0.5335(3) 0.0947(18) Uani 0.8571 1 d . . P . .
 C42 C 0.1184(7) 0.6294(6) 0.4601(4) 0.101(3) Uani 0.8571 1 d . U P . .
 C43 C 0.1067(12) 0.6988(7) 0.4373(5) 0.151(6) Uani 0.8571 1 d . U P . .
 H43 H 0.096818 0.745020 0.454419 0.181 Uiso 0.8571 1 calc R . P . .
 C44 C 0.1091(15) 0.7016(10) 0.3897(6) 0.176(7) Uani 0.8571 1 d . U P . .
 H44 H 0.099626 0.748854 0.373518 0.211 Uiso 0.8571 1 calc R . P . .
 C45 C 0.1255(13) 0.6348(11) 0.3669(5) 0.155(6) Uani 0.8571 1 d . U P . .
 C46 C 0.1334(8) 0.5627(8) 0.3871(4) 0.115(3) Uani 0.8571 1 d . U P . .
 H46 H 0.138590 0.516253 0.369454 0.138 Uiso 0.8571 1 calc R . P . .
 C47 C 0.1332(6) 0.5625(6) 0.4337(4) 0.096(3) Uani 0.8571 1 d . U P . .
 H47 H 0.143576 0.514854 0.449301 0.116 Uiso 0.8571 1 calc R . P . .
 Cl48 Cl 0.1209(6) 0.6389(5) 0.30581(17) 0.246(4) Uani 0.8571 1 d . U P . .
 O51 O 0.3518(4) 0.6652(3) 0.6358(3) 0.109(2) Uani 1 1 d . . . . .
 C52 C 0.3218(5) 0.6006(4) 0.6318(3) 0.089(2) Uani 1 1 d . . . . .
 C53 C 0.2871(7) 0.5618(4) 0.6729(3) 0.104(3) Uani 1 1 d . . . . .
 H53 H 0.265001 0.603725 0.692985 0.125 Uiso 1 1 calc R . . . .
 N54 N 0.2242(5) 0.5084(3) 0.6623(2) 0.099(2) Uani 1 1 d . . . . .
 H54 H 0.232127 0.457852 0.664114 0.119 Uiso 1 1 calc R . . . .
 C55 C 0.3508(9) 0.5212(7) 0.7004(5) 0.142(5) Uani 1 1 d . . . . .
 H55A H 0.370824 0.476837 0.682778 0.213 Uiso 1 1 calc GR . . . .
 H55B H 0.329252 0.502684 0.729784 0.213 Uiso 1 1 calc GR . . . .
 H55C H 0.393237 0.558036 0.706513 0.213 Uiso 1 1 calc GR . . . .
 N201 N 0.2399(16) 0.8850(17) 0.4462(11) 0.211(13) Uiso 0.5 1 d D U P I 1
 C202 C 0.1919(14) 0.9174(14) 0.4261(9) 0.217(17) Uiso 0.5 1 d D U P I 1
 C203 C 0.1399(14) 0.9689(14) 0.4011(9) 0.217(18) Uiso 0.5 1 d D U P I 1
 H20A H 0.123851 1.011868 0.421229 0.326 Uiso 0.5 1 d DR . P I 1
 H20B H 0.167001 0.989878 0.374019 0.326 Uiso 0.5 1 d DR . P I 1
 H20C H 0.093791 0.939718 0.391049 0.326 Uiso 0.5 1 d DR . P I 1
 N301 N 0.4025(17) 0.743(2) 0.434(2) 0.19(2) Uiso 0.25 1 d D U P J 1
 C302 C 0.4595(14) 0.709(2) 0.4387(18) 0.20(3) Uiso 0.25 1 d D U P J 1
 C303 C 0.5358(14) 0.675(2) 0.4462(18) 0.21(3) Uiso 0.25 1 d D U P J 1
 H30A H 0.560433 0.663560 0.416408 0.318 Uiso 0.25 1 d DR . P J 1
 H30B H 0.568303 0.711130 0.463698 0.318 Uiso 0.25 1 d DR . P J 1
 H30C H 0.530303 0.625920 0.463698 0.318 Uiso 0.25 1 d DR . P J 1
 N401 N -0.004(2) 0.855(2) 0.5418(8) 0.208(13) Uiso 0.5 1 d D U P K 2
 C402 C 0.0106(19) 0.8754(18) 0.5051(7) 0.28(2) Uiso 0.5 1 d D U P K 2
 C403 C 0.0320(18) 0.9006(17) 0.4591(7) 0.194(14) Uiso 0.5 1 d D U P K 2
 H40A H 0.004750 0.868430 0.436218 0.291 Uiso 0.5 1 d DR . P K 2
 H40B H 0.017170 0.955330 0.454918 0.291 Uiso 0.5 1 d DR . P K 2
 H40C H 0.088390 0.895090 0.454918 0.291 Uiso 0.5 1 d DR . P K 2
 N501 N 0.2773(18) 0.744(5) 0.431(2) 0.27(4) Uiso 0.25 1 d D U P L 2
 C502 C 0.3404(14) 0.764(3) 0.4239(14) 0.140(16) Uiso 0.25 1 d D U P L 2
 C503 C 0.4181(14) 0.790(3) 0.4115(14) 0.32(5) Uiso 0.25 1 d D U P L 2
 H50A H 0.422911 0.791092 0.377787 0.487 Uiso 0.25 1 d DR . P L 2
 H50B H 0.427391 0.841682 0.424087 0.487 Uiso 0.25 1 d DR . P L 2
 H50C H 0.456641 0.753102 0.424087 0.487 Uiso 0.25 1 d DR . P L 2
 N601 N 0.593(4) 0.646(3) 0.4717(10) 0.20(2) Uiso 0.25 1 d D U P M -2
 C602 C 0.584(3) 0.618(2) 0.4359(8) 0.16(2) Uiso 0.25 1 d D U P M -2
 C603 C 0.577(3) 0.576(2) 0.3927(8) 0.20(3) Uiso 0.25 1 d D U P M -2
 H60A H 0.583290 0.612386 0.366920 0.307 Uiso 0.25 1 d DR . P M -2
 H60B H 0.616620 0.535246 0.390910 0.307 Uiso 0.25 1 d DR . P M -2
 H60C H 0.524870 0.552096 0.391000 0.307 Uiso 0.25 1 d DR . P M -2
 N701 N 0.3372(17) 0.5202(17) 0.3240(7) 0.164(8) Uiso 0.5 1 d D U P N 1
 C702 C 0.3568(19) 0.5392(19) 0.3603(7) 0.201(16) Uiso 0.5 1 d D U P N 1
 C703 C 0.3807(19) 0.5601(19) 0.4066(7) 0.28(3) Uiso 0.5 1 d D U P N 1
 H70A H 0.416537 0.520424 0.418576 0.420 Uiso 0.5 1 d DR . P N 1
 H70B H 0.407007 0.610784 0.406026 0.420 Uiso 0.5 1 d DR . P N 1
 H70C H 0.334727 0.563184 0.426616 0.420 Uiso 0.5 1 d DR . P N 1
 N801 N 0.087(2) 0.930(6) 0.3989(18) 0.29(4) Uiso 0.25 1 d D U P O 3
 C802 C 0.0283(15) 0.933(4) 0.3803(15) 0.39(7) Uiso 0.25 1 d D U P O 3
 C803 C -0.0492(15) 0.940(4) 0.3607(15) 0.36(7) Uiso 0.25 1 d D U P O 3
 H80A H -0.071792 0.989822 0.369458 0.546 Uiso 0.25 1 d DR . P O 3
 H80B H -0.045872 0.936102 0.327008 0.546 Uiso 0.25 1 d DR . P O 3
 H80C H -0.082102 0.897242 0.372398 0.546 Uiso 0.25 1 d DR . P O 3

loop_
  _atom_site_aniso_label
  _atom_site_aniso_U_11
  _atom_site_aniso_U_22
  _atom_site_aniso_U_33
  _atom_site_aniso_U_23
  _atom_site_aniso_U_13
  _atom_site_aniso_U_12
 O1 0.151(6) 0.056(3) 0.128(5) 0.001(3) 0.030(4) -0.017(3)
 C2 0.131(8) 0.066(5) 0.108(6) 0.010(4) 0.028(5) -0.010(5)
 C3 0.124(8) 0.068(4) 0.164(10) -0.004(5) 0.032(7) -0.005(5)
 N4 0.109(6) 0.064(4) 0.119(6) -0.005(4) 0.029(5) -0.007(4)
 C5 0.110(7) 0.072(5) 0.114(8) -0.007(5) 0.005(6) -0.005(5)
 C6 0.103(6) 0.071(5) 0.093(6) -0.010(4) 0.001(5) -0.016(4)
 N7 0.109(5) 0.066(3) 0.095(4) -0.008(3) 0.006(4) -0.004(3)
 C8 0.116(9) 0.126(9) 0.113(8) 0.008(7) -0.017(7) 0.005(7)
 S9 0.123(2) 0.0856(15) 0.1144(19) -0.0025(14) 0.0320(16) -0.0068(14)
 O10 0.191(9) 0.097(5) 0.118(6) 0.002(5) 0.036(6) -0.015(5)
 O11 0.138(6) 0.091(5) 0.127(6) -0.015(4) 0.027(5) -0.003(4)
 C12 0.144(10) 0.136(9) 0.133(10) -0.013(8) 0.050(8) -0.005(7)
 C13 0.161(11) 0.172(12) 0.178(14) -0.033(11) 0.068(11) -0.039(10)
 C14 0.156(12) 0.231(18) 0.22(2) -0.045(17) 0.076(14) -0.028(12)
 C15 0.155(15) 0.29(2) 0.23(2) -0.01(2) 0.054(15) -0.002(12)
 C16 0.159(12) 0.228(19) 0.22(2) 0.007(17) 0.039(15) 0.052(12)
 C17 0.154(11) 0.171(12) 0.167(14) 0.015(11) 0.048(11) 0.021(10)
 Cl18 0.127(4) 0.63(2) 0.409(16) -0.034(17) 0.045(7) 0.012(9)
 O21 0.145(5) 0.059(3) 0.082(3) -0.006(2) -0.002(3) 0.005(3)
 C22 0.117(6) 0.053(3) 0.079(4) 0.003(3) 0.002(4) -0.002(4)
 C23 0.111(6) 0.060(4) 0.117(6) -0.006(4) -0.001(5) 0.001(4)
 N24 0.117(5) 0.056(3) 0.102(5) -0.011(3) -0.012(4) 0.000(3)
 C25 0.110(7) 0.096(6) 0.159(10) -0.022(6) 0.028(7) -0.014(5)
 O31 0.163(6) 0.060(3) 0.113(4) 0.002(3) 0.001(4) -0.004(3)
 C32 0.135(7) 0.054(4) 0.096(6) -0.006(3) -0.010(5) 0.003(4)
 C33 0.164(9) 0.057(4) 0.092(5) 0.001(4) -0.005(6) -0.008(5)
 N34 0.107(5) 0.049(3) 0.087(4) -0.004(3) -0.004(4) -0.005(3)
 C35 0.100(6) 0.066(4) 0.091(6) -0.004(4) 0.002(5) 0.001(4)
 C36 0.100(6) 0.075(5) 0.099(6) -0.005(5) 0.007(5) -0.008(4)
 N37 0.100(4) 0.059(3) 0.117(5) -0.013(3) -0.014(4) 0.000(3)
 C38 0.094(7) 0.118(9) 0.139(10) -0.010(7) 0.018(7) -0.001(6)
 S39 0.1042(15) 0.0603(10) 0.0970(14) -0.0086(10) -0.0118(12) 0.0063(10)
 O40 0.119(5) 0.081(4) 0.115(5) -0.019(4) -0.015(4) 0.016(4)
 O41 0.100(4) 0.072(3) 0.112(5) -0.008(3) -0.003(4) 0.001(3)
 C42 0.127(8) 0.072(4) 0.104(6) -0.004(4) -0.031(6) -0.001(5)
 C43 0.237(16) 0.086(6) 0.130(8) -0.002(6) -0.061(10) 0.024(8)
 C44 0.28(2) 0.111(8) 0.133(9) 0.013(7) -0.066(12) 0.011(11)
 C45 0.220(16) 0.146(9) 0.099(8) -0.004(6) -0.042(10) -0.003(11)
 C46 0.126(9) 0.116(7) 0.104(6) -0.017(6) -0.013(7) 0.001(7)
 C47 0.104(7) 0.081(5) 0.105(6) -0.011(4) -0.015(5) -0.006(5)
 Cl48 0.389(11) 0.246(7) 0.103(3) 0.007(3) -0.048(4) 0.035(7)
 O51 0.109(4) 0.063(3) 0.156(6) -0.025(3) -0.002(4) -0.009(3)
 C52 0.096(5) 0.061(4) 0.109(6) -0.014(4) -0.007(4) 0.004(3)
 C53 0.153(8) 0.055(4) 0.104(6) -0.017(4) -0.013(6) 0.010(5)
 N54 0.141(7) 0.051(3) 0.106(5) -0.002(3) 0.018(4) 0.007(4)
 C55 0.164(11) 0.100(7) 0.161(10) -0.027(7) -0.055(9) 0.018(7)

_geom_special_details
;
 All esds (except the esd in the dihedral angle between two l.s. planes)
 are estimated using the full covariance matrix.  The cell esds are taken
 into account individually in the estimation of esds in distances, angles
 and torsion angles; correlations between esds in cell parameters are only
 used when they are defined by crystal symmetry.  An approximate (isotropic)
 treatment of cell esds is used for estimating esds involving l.s. planes.
;
loop_
  _geom_bond_atom_site_label_1
  _geom_bond_atom_site_label_2
  _geom_bond_distance
  _geom_bond_site_symmetry_2
  _geom_bond_publ_flag
 O1 C2 1.222(10) . ?
 C2 C3 1.516(15) . ?
 C2 N54 1.354(14) 5_556 ?
 C3 H3AA 0.9900 . ?
 C3 H3AB 0.9900 . ?
 C3 H3BC 0.9798 . ?
 C3 H3BD 0.9800 . ?
 C3 H3BE 0.9802 . ?
 C3 N4 1.449(11) . ?
 N4 H3BE 0.5075 . ?
 N4 C5 1.484(15) . ?
 N4 S9 1.651(9) . ?
 C5 H5A 0.9900 . ?
 C5 H5B 0.9900 . ?
 C5 C6 1.516(15) . ?
 C6 H6A 1.0000 . ?
 C6 N7 1.438(12) . ?
 C6 H6B 0.5704 . ?
 C6 C8 1.451(16) . ?
 N7 H7A 0.8800 . ?
 N7 H6B 0.8765 . ?
 N7 H7B 0.8733 . ?
 N7 C22 1.313(11) . ?
 C8 H8A 0.9800 . ?
 C8 H8B 0.9800 . ?
 C8 H8C 0.9800 . ?
 S9 O10 1.423(10) . ?
 S9 O11 1.404(8) . ?
 S9 C12 1.778(14) . ?
 C12 C13 1.386(12) . ?
 C12 C17 1.383(12) . ?
 C13 H13 0.9500 . ?
 C13 C14 1.381(12) . ?
 C14 H14 0.9500 . ?
 C14 C15 1.380(13) . ?
 C15 C16 1.393(13) . ?
 C15 Cl18 1.77(2) . ?
 C16 H16 0.9500 . ?
 C16 C17 1.388(12) . ?
 C17 H17 0.9500 . ?
 O21 C22 1.242(9) . ?
 C22 C23 1.508(13) . ?
 C23 H23 1.0000 . ?
 C23 N24 1.466(11) . ?
 C23 C25 1.501(14) . ?
 N24 H24 0.8800 . ?
 N24 C32 1.341(12) . ?
 C25 H25A 0.9800 . ?
 C25 H25B 0.9800 . ?
 C25 H25C 0.9800 . ?
 O31 C32 1.223(9) . ?
 C32 C33 1.524(12) . ?
 C33 H33A 0.9900 . ?
 C33 H33B 0.9900 . ?
 C33 H33C 0.9803 . ?
 C33 H33D 0.9798 . ?
 C33 H33E 0.9796 . ?
 C33 N34 1.479(10) . ?
 N34 H33C 1.3625 . ?
 N34 H33D 1.0771 . ?
 N34 C35 1.505(12) . ?
 N34 S39 1.630(8) . ?
 C35 H35A 0.9900 . ?
 C35 H35B 0.9900 . ?
 C35 C36 1.517(14) . ?
 C36 H36 1.0000 . ?
 C36 N37 1.461(13) . ?
 C36 H36A 0.6006 . ?
 C36 C38 1.526(16) . ?
 N37 H37 0.8800 . ?
 N37 H36A 0.8914 . ?
 N37 H37A 0.8772 . ?
 N37 C52 1.318(11) . ?
 C38 H38A 0.9800 . ?
 C38 H38B 0.9800 . ?
 C38 H38C 0.9800 . ?
 S39 H33D 1.6713 . ?
 S39 O40 1.433(7) . ?
 S39 O41 1.425(7) . ?
 S39 C42 1.757(11) . ?
 C42 C43 1.377(16) . ?
 C42 C47 1.403(15) . ?
 C43 H43 0.9500 . ?
 C43 C44 1.38(2) . ?
 C44 H44 0.9500 . ?
 C44 C45 1.35(2) . ?
 C45 C46 1.37(2) . ?
 C45 Cl48 1.773(15) . ?
 C46 H46 0.9500 . ?
 C46 C47 1.352(16) . ?
 C47 H47 0.9500 . ?
 O51 C52 1.228(9) . ?
 C52 C53 1.489(14) . ?
 C53 H53 1.0000 . ?
 C53 N54 1.448(13) . ?
 C53 C55 1.521(15) . ?
 N54 H54 0.8800 . ?
 C55 H55A 0.9800 . ?
 C55 H55B 0.9800 . ?
 C55 H55C 0.9800 . ?
 N201 C202 1.1517(14) . ?
 C202 C203 1.4500(11) . ?
 C203 H20A 0.9800 . ?
 C203 H20B 0.9799 . ?
 C203 H20C 0.9805 . ?
 N301 C302 1.1510(14) . ?
 C302 C303 1.4495(11) . ?
 C303 H30A 0.9808 . ?
 C303 H30B 0.9804 . ?
 C303 H30C 0.9796 . ?
 N401 C402 1.1504(13) . ?
 C402 C403 1.4489(11) . ?
 C403 H40A 0.9805 . ?
 C403 H40B 0.9799 . ?
 C403 H40C 0.9800 . ?
 N501 C502 1.1505(13) . ?
 C502 C503 1.4492(11) . ?
 C503 H50A 0.9802 . ?
 C503 H50B 0.9798 . ?
 C503 H50C 0.9797 . ?
 N601 C602 1.1507(14) . ?
 C602 C603 1.4493(11) . ?
 C603 H60A 0.9801 . ?
 C603 H60B 0.9800 . ?
 C603 H60C 0.9799 . ?
 N701 C702 1.1503(13) . ?
 C702 C703 1.4491(11) . ?
 C703 H70A 0.9806 . ?
 C703 H70B 0.9795 . ?
 C703 H70C 0.9801 . ?
 N801 C802 1.1507(14) . ?
 C802 C803 1.4494(11) . ?
 C803 H80A 0.9792 . ?
 C803 H80B 0.9804 . ?
 C803 H80C 0.9801 . ?

loop_
  _geom_angle_atom_site_label_1
  _geom_angle_atom_site_label_2
  _geom_angle_atom_site_label_3
  _geom_angle
  _geom_angle_site_symmetry_1
  _geom_angle_site_symmetry_3
  _geom_angle_publ_flag
 O1 C2 C3 117.3(10) . . ?
 O1 C2 N54 120.8(9) . 5_556 ?
 N54 C2 C3 121.9(8) 5_556 . ?
 C2 C3 H3AA 107.6 . . ?
 C2 C3 H3AB 107.6 . . ?
 C2 C3 H3BC 109.0 . . ?
 C2 C3 H3BD 109.5 . . ?
 C2 C3 H3BE 109.9 . . ?
 H3AA C3 H3AB 107.0 . . ?
 H3BC C3 H3BD 109.5 . . ?
 H3BC C3 H3BE 109.5 . . ?
 H3BD C3 H3BE 109.4 . . ?
 N4 C3 C2 118.9(10) . . ?
 N4 C3 H3AA 107.6 . . ?
 N4 C3 H3AB 107.6 . . ?
 N4 C3 H3BC 102.7 . . ?
 N4 C3 H3BD 106.8 . . ?
 N4 C3 H3BE 9.4 . . ?
 C3 N4 H3BE 18.3 . . ?
 C3 N4 C5 114.8(10) . . ?
 C3 N4 S9 114.4(7) . . ?
 C5 N4 H3BE 121.4 . . ?
 C5 N4 S9 115.6(7) . . ?
 S9 N4 H3BE 118.6 . . ?
 N4 C5 H5A 109.3 . . ?
 N4 C5 H5B 109.3 . . ?
 N4 C5 C6 111.4(9) . . ?
 H5A C5 H5B 108.0 . . ?
 C6 C5 H5A 109.3 . . ?
 C6 C5 H5B 109.3 . . ?
 C5 C6 H6A 109.5 . . ?
 C5 C6 H6B 116.7 . . ?
 H6A C6 H6B 106.0 . . ?
 N7 C6 C5 108.8(8) . . ?
 N7 C6 H6A 109.5 . . ?
 N7 C6 H6B 7.9 . . ?
 N7 C6 C8 110.5(9) . . ?
 C8 C6 C5 108.9(10) . . ?
 C8 C6 H6A 109.5 . . ?
 C8 C6 H6B 105.9 . . ?
 C6 N7 H7A 118.5 . . ?
 C6 N7 H6B 5.1 . . ?
 C6 N7 H7B 118.2 . . ?
 H6B N7 H7B 121.1 . . ?
 C22 N7 C6 123.0(7) . . ?
 C22 N7 H7A 118.5 . . ?
 C22 N7 H6B 120.3 . . ?
 C22 N7 H7B 118.6 . . ?
 C6 C8 H8A 109.5 . . ?
 C6 C8 H8B 109.5 . . ?
 C6 C8 H8C 109.5 . . ?
 H8A C8 H8B 109.5 . . ?
 H8A C8 H8C 109.5 . . ?
 H8B C8 H8C 109.5 . . ?
 N4 S9 C12 106.1(6) . . ?
 O10 S9 N4 107.5(5) . . ?
 O10 S9 C12 111.1(6) . . ?
 O11 S9 N4 107.9(5) . . ?
 O11 S9 O10 119.6(6) . . ?
 O11 S9 C12 103.8(6) . . ?
 C13 C12 S9 116.2(11) . . ?
 C17 C12 S9 120.6(10) . . ?
 C17 C12 C13 123.2(13) . . ?
 C12 C13 H13 120.1 . . ?
 C14 C13 C12 119.8(14) . . ?
 C14 C13 H13 120.1 . . ?
 C13 C14 H14 121.8 . . ?
 C15 C14 C13 116.5(15) . . ?
 C15 C14 H14 121.8 . . ?
 C14 C15 C16 124.0(16) . . ?
 C14 C15 Cl18 114.3(15) . . ?
 C16 C15 Cl18 120.7(17) . . ?
 C15 C16 H16 120.8 . . ?
 C17 C16 C15 118.3(14) . . ?
 C17 C16 H16 120.8 . . ?
 C12 C17 C16 117.4(13) . . ?
 C12 C17 H17 121.3 . . ?
 C16 C17 H17 121.3 . . ?
 N7 C22 C23 117.6(7) . . ?
 O21 C22 N7 122.6(8) . . ?
 O21 C22 C23 119.8(8) . . ?
 C22 C23 H23 106.7 . . ?
 N24 C23 C22 113.1(8) . . ?
 N24 C23 H23 106.7 . . ?
 N24 C23 C25 112.3(7) . . ?
 C25 C23 C22 110.9(8) . . ?
 C25 C23 H23 106.7 . . ?
 C23 N24 H24 120.2 . . ?
 C32 N24 C23 119.5(6) . . ?
 C32 N24 H24 120.2 . . ?
 C23 C25 H25A 109.5 . . ?
 C23 C25 H25B 109.5 . . ?
 C23 C25 H25C 109.5 . . ?
 H25A C25 H25B 109.5 . . ?
 H25A C25 H25C 109.5 . . ?
 H25B C25 H25C 109.5 . . ?
 N24 C32 C33 121.9(6) . . ?
 O31 C32 N24 121.9(8) . . ?
 O31 C32 C33 116.2(8) . . ?
 C32 C33 H33A 108.0 . . ?
 C32 C33 H33B 108.0 . . ?
 C32 C33 H33C 109.3 . . ?
 C32 C33 H33D 109.9 . . ?
 C32 C33 H33E 109.1 . . ?
 H33A C33 H33B 107.2 . . ?
 H33C C33 H33D 109.4 . . ?
 H33C C33 H33E 109.4 . . ?
 H33D C33 H33E 109.6 . . ?
 N34 C33 C32 117.4(7) . . ?
 N34 C33 H33A 108.0 . . ?
 N34 C33 H33B 108.0 . . ?
 N34 C33 H33C 63.5 . . ?
 N34 C33 H33D 46.7 . . ?
 N34 C33 H33E 132.7 . . ?
 C33 N34 H33C 40.1 . . ?
 C33 N34 H33D 41.5 . . ?
 C33 N34 C35 114.4(8) . . ?
 C33 N34 S39 114.2(7) . . ?
 H33C N34 H33D 81.1 . . ?
 C35 N34 H33C 82.7 . . ?
 C35 N34 H33D 132.8 . . ?
 C35 N34 S39 115.2(6) . . ?
 S39 N34 H33C 154.1 . . ?
 S39 N34 H33D 73.1 . . ?
 N34 C35 H35A 109.3 . . ?
 N34 C35 H35B 109.3 . . ?
 N34 C35 C36 111.7(7) . . ?
 H35A C35 H35B 107.9 . . ?
 C36 C35 H35A 109.3 . . ?
 C36 C35 H35B 109.3 . . ?
 C35 C36 H36 108.9 . . ?
 C35 C36 H36A 123.0 . . ?
 C35 C36 C38 109.6(9) . . ?
 H36 C36 H36A 100.7 . . ?
 N37 C36 C35 108.7(8) . . ?
 N37 C36 H36 108.9 . . ?
 N37 C36 H36A 14.4 . . ?
 N37 C36 C38 111.9(9) . . ?
 C38 C36 H36 108.9 . . ?
 C38 C36 H36A 105.0 . . ?
 C36 N37 H37 117.7 . . ?
 C36 N37 H36A 9.6 . . ?
 C36 N37 H37A 113.4 . . ?
 H36A N37 H37A 119.1 . . ?
 C52 N37 C36 124.7(7) . . ?
 C52 N37 H37 117.7 . . ?
 C52 N37 H36A 119.3 . . ?
 C52 N37 H37A 121.6 . . ?
 C36 C38 H38A 109.5 . . ?
 C36 C38 H38B 109.5 . . ?
 C36 C38 H38C 109.5 . . ?
 H38A C38 H38B 109.5 . . ?
 H38A C38 H38C 109.5 . . ?
 H38B C38 H38C 109.5 . . ?
 N34 S39 H33D 38.1 . . ?
 N34 S39 C42 105.9(5) . . ?
 O40 S39 H33D 79.6 . . ?
 O40 S39 N34 106.5(4) . . ?
 O40 S39 C42 108.9(5) . . ?
 O41 S39 H33D 145.4 . . ?
 O41 S39 N34 107.4(4) . . ?
 O41 S39 O40 120.3(5) . . ?
 O41 S39 C42 107.1(5) . . ?
 C42 S39 H33D 90.1 . . ?
 C43 C42 S39 121.1(9) . . ?
 C43 C42 C47 118.2(11) . . ?
 C47 C42 S39 120.5(8) . . ?
 C42 C43 H43 119.8 . . ?
 C42 C43 C44 120.3(14) . . ?
 C44 C43 H43 119.8 . . ?
 C43 C44 H44 121.1 . . ?
 C45 C44 C43 117.7(14) . . ?
 C45 C44 H44 121.1 . . ?
 C44 C45 C46 125.1(15) . . ?
 C44 C45 Cl48 116.4(14) . . ?
 C46 C45 Cl48 117.7(13) . . ?
 C45 C46 H46 122.3 . . ?
 C47 C46 C45 115.3(12) . . ?
 C47 C46 H46 122.3 . . ?
 C42 C47 H47 118.5 . . ?
 C46 C47 C42 122.9(11) . . ?
 C46 C47 H47 118.5 . . ?
 N37 C52 C53 117.2(7) . . ?
 O51 C52 N37 123.2(9) . . ?
 O51 C52 C53 119.6(8) . . ?
 C52 C53 H53 107.2 . . ?
 C52 C53 C55 109.7(11) . . ?
 N54 C53 C52 114.2(7) . . ?
 N54 C53 H53 107.2 . . ?
 N54 C53 C55 111.0(8) . . ?
 C55 C53 H53 107.2 . . ?
 C2 N54 C53 120.8(7) 5_546 . ?
 C2 N54 H54 119.6 5_546 . ?
 C53 N54 H54 119.6 . . ?
 C53 C55 H55A 109.5 . . ?
 C53 C55 H55B 109.5 . . ?
 C53 C55 H55C 109.5 . . ?
 H55A C55 H55B 109.5 . . ?
 H55A C55 H55C 109.5 . . ?
 H55B C55 H55C 109.5 . . ?
 N201 C202 C203 170.7(15) . . ?
 C202 C203 H20A 109.5 . . ?
 C202 C203 H20B 109.4 . . ?
 C202 C203 H20C 109.5 . . ?
 H20A C203 H20B 109.5 . . ?
 H20A C203 H20C 109.5 . . ?
 H20B C203 H20C 109.4 . . ?
 N301 C302 C303 173(2) . . ?
 C302 C303 H30A 109.5 . . ?
 C302 C303 H30B 109.4 . . ?
 C302 C303 H30C 109.6 . . ?
 H30A C303 H30B 109.4 . . ?
 H30A C303 H30C 109.5 . . ?
 H30B C303 H30C 109.5 . . ?
 N401 C402 C403 178(3) . . ?
 C402 C403 H40A 109.5 . . ?
 C402 C403 H40B 109.5 . . ?
 C402 C403 H40C 109.5 . . ?
 H40A C403 H40B 109.4 . . ?
 H40A C403 H40C 109.4 . . ?
 H40B C403 H40C 109.4 . . ?
 N501 C502 C503 175(3) . . ?
 C502 C503 H50A 109.4 . . ?
 C502 C503 H50B 109.5 . . ?
 C502 C503 H50C 109.5 . . ?
 H50A C503 H50B 109.4 . . ?
 H50A C503 H50C 109.4 . . ?
 H50B C503 H50C 109.5 . . ?
 N601 C602 C603 174(2) . . ?
 C602 C603 H60A 109.5 . . ?
 C602 C603 H60B 109.5 . . ?
 C602 C603 H60C 109.5 . . ?
 H60A C603 H60B 109.5 . . ?
 H60A C603 H60C 109.5 . . ?
 H60B C603 H60C 109.5 . . ?
 N701 C702 C703 178(2) . . ?
 C702 C703 H70A 109.4 . . ?
 C702 C703 H70B 109.5 . . ?
 C702 C703 H70C 109.5 . . ?
 H70A C703 H70B 109.5 . . ?
 H70A C703 H70C 109.4 . . ?
 H70B C703 H70C 109.5 . . ?
 N801 C802 C803 175(3) . . ?
 C802 C803 H80A 109.5 . . ?
 C802 C803 H80B 109.5 . . ?
 C802 C803 H80C 109.4 . . ?
 H80A C803 H80B 109.5 . . ?
 H80A C803 H80C 109.5 . . ?
 H80B C803 H80C 109.4 . . ?

_shelx_res_file
;
TITL pt_g_36_2_0m_a.res in P4(1)2(1)2
    pt_g_36_2_0m.res
    created by SHELXL-2018/3 at 13:24:48 on 20-Oct-2020
rem UNIT includes 20 disordered CH3CN
rem UNIT 203.43 269.71 13.71 45.71 96.43 13.71
CELL 1.54178 17.1537 17.1537 28.9825 90 90 90
ZERR 2.28571 0.0004 0.0004 0.0008 0 0 0
LATT -1
SYMM -X,-Y,0.5+Z
SYMM 0.5-Y,0.5+X,0.25+Z
SYMM 0.5+Y,0.5-X,0.75+Z
SYMM 0.5-X,0.5+Y,0.25-Z
SYMM 0.5+X,0.5-Y,0.75-Z
SYMM +Y,+X,-Z
SYMM -Y,-X,0.5-Z
SFAC C H Cl N O S
UNIT 243.43 329.71 13.71 65.71 59.43 13.71
DFIX 1.45 0.001 C202 C203
DFIX 1.15 0.001 N201 C202
DFIX 1.45 0.001 C302 C303
DFIX 1.15 0.001 N301 C302
DFIX 1.45 0.001 C402 C403
DFIX 1.15 0.001 N401 C402
DFIX 1.45 0.001 C502 C503
DFIX 1.15 0.001 N501 C502
DFIX 1.45 0.001 C602 C603
DFIX 1.15 0.001 N601 C602
DFIX 1.45 0.001 C702 C703
DFIX 1.15 0.001 N701 C702
DFIX 1.45 0.001 C802 C803
DFIX 1.15 0.001 N801 C802
DFIX 1.39 0.01 C17 C12 C13 C12 C14 C13 C15 C14 C16 C15 C17 C16
DANG 2.6 0.002 N201 C203
DANG 2.6 0.002 N301 C303
DANG 2.6 0.002 N401 C403
DANG 2.6 0.002 N501 C503
DANG 2.6 0.002 N601 C603
DANG 2.6 0.002 N701 C703
DANG 2.6 0.002 N801 C803
DANG 2 0.002 C202 H20a
DANG 2 0.002 C302 H30a
DANG 2 0.002 C402 H40a
DANG 2 0.002 C502 H50a
DANG 2 0.002 C602 H60a
DANG 2 0.002 C702 H70a
DANG 2 0.002 C802 H80a
DANG 2 0.002 C202 H20b
DANG 2 0.002 C302 H30b
DANG 2 0.002 C402 H40b
DANG 2 0.002 C502 H50b
DANG 2 0.002 C602 H60b
DANG 2 0.002 C702 H70b
DANG 2 0.002 C802 H80b
DANG 2 0.002 C202 H20c
DANG 2 0.002 C302 H30c
DANG 2 0.002 C402 H40c
DANG 2 0.002 C502 H50c
DANG 2 0.002 C602 H60c
DANG 2 0.002 C702 H70c
DANG 2 0.002 C802 H80c
DANG 2.78 C12 C15 C17 C14 C13 C16
DANG 2.38 0.02 C12 C16 C13 C15 C12 C14 C17 C15
SIMU C12 C13 C14 C15 C16 C17 Cl18
SIMU C302 C303 N401 C402 C403 N501 C502 C503 N601 C602 C603 N701 C702 N301 =
 C203 C202 N201 C803 C802 N801 C703
SIMU C42 C43 C44 C45 C46 C47 Cl48
RIGU C12 C13 C14 C15 C16 C17 Cl18
RIGU C42 C43 C44 C45 C46 C47 Cl48

L.S. 200
PLAN  100
SIZE 0.14 0.14 0.12
TEMP -173.15
BOND $H
LIST 6
fmap 2
acta
OMIT 1 1 1
OMIT 0 1 1
REM <olex2.extras>
REM <HklSrc "%.\\PT_G_36_2_0m.hkl">
REM </olex2.extras>

WGHT    0.186100    3.571100
FVAR       0.06624
O1    5    0.357869    1.105220    0.606105    11.00000    0.15060    0.05585 =
         0.12755    0.00087    0.02955   -0.01671
C2    1    0.346804    1.035485    0.600493    11.00000    0.13097    0.06628 =
         0.10833    0.00951    0.02788   -0.00965
C3    1    0.414226    0.980996    0.610750    11.00000    0.12397    0.06820 =
         0.16365   -0.00371    0.03174   -0.00489
PART 1
AFIX  23
H3AA  2    0.459340    0.998534    0.592146    10.85714   -1.20000
H3AB  2    0.428514    0.988031    0.643582    10.85714   -1.20000
AFIX   3
PART 0
PART 2
H3BC  2    0.458086    0.994187    0.590550    10.14286   -1.50000
H3BD  2    0.430016    0.987017    0.643050    10.14286   -1.50000
H3BE  2    0.398426    0.926886    0.605210    10.14286   -1.50000
AFIX   0
PART 0
N4    4    0.404354    0.898198    0.602755    10.85714    0.10895    0.06356 =
         0.11871   -0.00512    0.02918   -0.00719
C5    1    0.429623    0.847464    0.641431    10.85714    0.10983    0.07212 =
         0.11426   -0.00720    0.00453   -0.00453
AFIX  23
H5A   2    0.481169    0.865095    0.652708    10.85714   -1.20000
H5B   2    0.435235    0.793245    0.630206    10.85714   -1.20000
AFIX   0
C6    1    0.371586    0.849300    0.680877    10.85714    0.10255    0.07086 =
         0.09278   -0.00960    0.00133   -0.01625
AFIX  13
H6A   2    0.362414    0.904510    0.690534    10.85714   -1.20000
AFIX   0
N7    4    0.299437    0.815428    0.665498    11.00000    0.10908    0.06561 =
         0.09474   -0.00771    0.00603   -0.00397
PART 1
AFIX  43
H7A   2    0.300418    0.768301    0.653516    10.85714   -1.20000
AFIX   3
PART 0
PART 2
H6B   2    0.341537    0.836378    0.677328    10.14286   -1.20000
H7B   2    0.301227    0.770608    0.651248    10.14286   -1.20000
AFIX   0
PART 0
C8    1    0.403161    0.805468    0.719414    10.85714    0.11642    0.12581 =
         0.11275    0.00801   -0.01670    0.00456
AFIX 137
H8A   2    0.418539    0.753394    0.708897    10.85714   -1.50000
H8B   2    0.363452    0.800712    0.743561    10.85714   -1.50000
H8C   2    0.448812    0.832698    0.731807    10.85714   -1.50000
AFIX   0
S9    6    0.430414    0.868846    0.550756    10.85714    0.12320    0.08560 =
         0.11444   -0.00254    0.03199   -0.00684
O10   5    0.409812    0.928827    0.519114    10.85714    0.19100    0.09652 =
         0.11788    0.00194    0.03649   -0.01520
O11   5    0.401276    0.793164    0.544309    10.85714    0.13755    0.09092 =
         0.12698   -0.01532    0.02668   -0.00267
C12   1    0.533151    0.855549    0.552754    10.85714    0.14355    0.13628 =
         0.13333   -0.01341    0.05034   -0.00547
C13   1    0.578057    0.919933    0.541466    10.85714    0.16061    0.17202 =
         0.17828   -0.03305    0.06795   -0.03943
AFIX  43
H13   2    0.553649    0.967601    0.533114    10.85714   -1.20000
AFIX   0
C14   1    0.658403    0.914641    0.542385    10.85714    0.15633    0.23113 =
         0.22445   -0.04537    0.07618   -0.02769
AFIX  43
H14   2    0.690709    0.956992    0.533413    10.85714   -1.20000
AFIX   0
C15   1    0.689243    0.844601    0.557020    10.85714    0.15535    0.28527 =
         0.22589   -0.00529    0.05361   -0.00203
C16   1    0.645293    0.777399    0.564243    10.85714    0.15941    0.22750 =
         0.22093    0.00686    0.03859    0.05187
AFIX  43
H16   2    0.669910    0.728578    0.569460    10.85714   -1.20000
AFIX   0
C17   1    0.564603    0.783604    0.563623    10.85714    0.15414    0.17126 =
         0.16662    0.01463    0.04785    0.02101
AFIX  43
H17   2    0.532252    0.740136    0.570400    10.85714   -1.20000
AFIX   0
CL18  3    0.792368    0.840315    0.555406    10.85714    0.12713    0.62866 =
         0.40918   -0.03436    0.04465    0.01244
O21   5    0.224349    0.914723    0.688946    11.00000    0.14470    0.05903 =
         0.08211   -0.00579   -0.00180    0.00541
C22   1    0.232161    0.851589    0.668512    11.00000    0.11736    0.05321 =
         0.07928    0.00257    0.00181   -0.00240
C23   1    0.161856    0.811910    0.647884    11.00000    0.11134    0.06028 =
         0.11687   -0.00642   -0.00124    0.00054
AFIX  13
H23   2    0.128863    0.853858    0.634001    11.00000   -1.20000
AFIX   0
N24   4    0.181754    0.758035    0.610417    11.00000    0.11720    0.05637 =
         0.10182   -0.01143   -0.01244    0.00020
AFIX  43
H24   2    0.177580    0.707376    0.614517    11.00000   -1.20000
AFIX   0
C25   1    0.113527    0.773723    0.684679    11.00000    0.11047    0.09644 =
         0.15888   -0.02198    0.02787   -0.01422
AFIX 137
H25A  2    0.139717    0.726250    0.695337    11.00000   -1.50000
H25B  2    0.062256    0.760271    0.672064    11.00000   -1.50000
H25C  2    0.107058    0.809720    0.710656    11.00000   -1.50000
AFIX   0
O31   5    0.213587    0.856499    0.563155    11.00000    0.16295    0.05980 =
         0.11304    0.00241    0.00117   -0.00372
C32   1    0.206356    0.786492    0.569860    11.00000    0.13507    0.05443 =
         0.09622   -0.00592   -0.01008    0.00253
C33   1    0.228399    0.733368    0.529805    11.00000    0.16417    0.05704 =
         0.09183    0.00133   -0.00533   -0.00784
PART 1
AFIX  23
H33A  2    0.201386    0.752597    0.501847    10.85714   -1.20000
H33B  2    0.285088    0.738956    0.524320    10.85714   -1.20000
AFIX   3
PART 0
PART 2
H33C  2    0.271869    0.699758    0.539095    10.14286   -1.50000
H33D  2    0.183689    0.701008    0.521095    10.14286   -1.50000
H33E  2    0.244279    0.765418    0.503455    10.14286   -1.50000
AFIX   0
PART 0
N34   4    0.210968    0.649315    0.534674    10.85714    0.10672    0.04890 =
         0.08682   -0.00409   -0.00362   -0.00460
C35   1    0.273432    0.596065    0.516304    10.85714    0.09964    0.06612 =
         0.09134   -0.00414    0.00154    0.00066
AFIX  23
H35A  2    0.289770    0.614287    0.485369    10.85714   -1.20000
H35B  2    0.251980    0.542785    0.512963    10.85714   -1.20000
AFIX   0
C36   1    0.343850    0.593682    0.547924    10.85714    0.09966    0.07546 =
         0.09889   -0.00454    0.00696   -0.00804
AFIX  13
H36   2    0.363414    0.648033    0.552572    10.85714   -1.20000
AFIX   0
N37   4    0.319882    0.561885    0.592474    11.00000    0.09990    0.05908 =
         0.11697   -0.01324   -0.01435   -0.00041
PART 1
AFIX  43
H37   2    0.302951    0.513471    0.593129    10.85714   -1.20000
AFIX   3
PART 0
PART 2
H36A  2    0.342252    0.582525    0.567544    10.14286   -1.20000
H37A  2    0.298292    0.515655    0.590424    10.14286   -1.20000
AFIX   0
PART 0
C38   1    0.408174    0.545097    0.525675    10.85714    0.09371    0.11764 =
         0.13927   -0.01020    0.01837   -0.00066
AFIX 137
H38A  2    0.397943    0.489634    0.531071    10.85714   -1.50000
H38B  2    0.458561    0.559191    0.539254    10.85714   -1.50000
H38C  2    0.409333    0.555259    0.492407    10.85714   -1.50000
AFIX   0
S39   6    0.122094    0.625521    0.520639    10.85714    0.10418    0.06032 =
         0.09699   -0.00861   -0.01176    0.00630
O40   5    0.072506    0.685119    0.539035    10.85714    0.11876    0.08079 =
         0.11460   -0.01936   -0.01479    0.01606
O41   5    0.110965    0.546134    0.533549    10.85714    0.09976    0.07225 =
         0.11194   -0.00849   -0.00295    0.00090
C42   1    0.118432    0.629368    0.460104    10.85714    0.12669    0.07163 =
         0.10412   -0.00444   -0.03075   -0.00095
C43   1    0.106669    0.698814    0.437315    10.85714    0.23728    0.08602 =
         0.12991   -0.00190   -0.06085    0.02363
AFIX  43
H43   2    0.096818    0.745020    0.454419    10.85714   -1.20000
AFIX   0
C44   1    0.109125    0.701623    0.389685    10.85714    0.28269    0.11098 =
         0.13342    0.01281   -0.06552    0.01135
AFIX  43
H44   2    0.099626    0.748854    0.373518    10.85714   -1.20000
AFIX   0
C45   1    0.125524    0.634787    0.366864    10.85714    0.22032    0.14573 =
         0.09909   -0.00401   -0.04210   -0.00282
C46   1    0.133393    0.562682    0.387056    10.85714    0.12591    0.11558 =
         0.10423   -0.01719   -0.01322    0.00096
AFIX  43
H46   2    0.138590    0.516253    0.369454    10.85714   -1.20000
AFIX   0
C47   1    0.133220    0.562455    0.433709    10.85714    0.10393    0.08065 =
         0.10464   -0.01138   -0.01472   -0.00613
AFIX  43
H47   2    0.143576    0.514854    0.449301    10.85714   -1.20000
AFIX   0
CL48  3    0.120895    0.638855    0.305811    10.85714    0.38863    0.24616 =
         0.10348    0.00740   -0.04824    0.03478
O51   5    0.351826    0.665198    0.635823    11.00000    0.10885    0.06296 =
         0.15633   -0.02468   -0.00192   -0.00866
C52   1    0.321806    0.600550    0.631775    11.00000    0.09555    0.06102 =
         0.10938   -0.01378   -0.00680    0.00426
C53   1    0.287098    0.561777    0.672909    11.00000    0.15293    0.05547 =
         0.10430   -0.01694   -0.01306    0.00964
AFIX  13
H53   2    0.265001    0.603725    0.692985    11.00000   -1.20000
AFIX   0
N54   4    0.224157    0.508434    0.662267    11.00000    0.14069    0.05091 =
         0.10628   -0.00238    0.01761    0.00729
AFIX  43
H54   2    0.232127    0.457852    0.664114    11.00000   -1.20000
AFIX   0
C55   1    0.350764    0.521228    0.700445    11.00000    0.16434    0.10028 =
         0.16061   -0.02691   -0.05464    0.01811
AFIX 137
H55A  2    0.370824    0.476837    0.682778    11.00000   -1.50000
H55B  2    0.329252    0.502684    0.729784    11.00000   -1.50000
H55C  2    0.393237    0.558036    0.706513    11.00000   -1.50000
AFIX   0
PART 1
N201  4    0.239905    0.885019    0.446247    10.50000    0.21120
C202  1    0.191911    0.917384    0.426117    10.50000    0.21707
C203  1    0.139931    0.968898    0.401079    10.50000    0.21730
AFIX   3
H20A  2    0.123851    1.011868    0.421229    10.50000   -1.50000
H20B  2    0.167001    0.989878    0.374019    10.50000   -1.50000
H20C  2    0.093791    0.939718    0.391049    10.50000   -1.50000
AFIX   0
N301  4    0.402486    0.742934    0.433742    10.25000    0.19485
C302  1    0.459548    0.708633    0.438692    10.25000    0.20160
C303  1    0.535793    0.674520    0.446248    10.25000    0.21230
AFIX   3
H30A  2    0.560433    0.663560    0.416408    10.25000   -1.50000
H30B  2    0.568303    0.711130    0.463698    10.25000   -1.50000
H30C  2    0.530303    0.625920    0.463698    10.25000   -1.50000
AFIX   0
PART 0
PART 2
N401  4   -0.004138    0.854626    0.541807    10.50000    0.20793
C402  1    0.010588    0.875377    0.505083    10.50000    0.27674
C403  1    0.031960    0.900600    0.459078    10.50000    0.19414
AFIX   3
H40A  2    0.004750    0.868430    0.436218    10.50000   -1.50000
H40B  2    0.017170    0.955330    0.454918    10.50000   -1.50000
H40C  2    0.088390    0.895090    0.454918    10.50000   -1.50000
AFIX   0
N501  4    0.277341    0.744052    0.430602    10.25000    0.26867
C502  1    0.340415    0.763841    0.423886    10.25000    0.14013
C503  1    0.418131    0.789502    0.411477    10.25000    0.32445
AFIX   3
H50A  2    0.422911    0.791092    0.377787    10.25000   -1.50000
H50B  2    0.427391    0.841682    0.424087    10.25000   -1.50000
H50C  2    0.456641    0.753102    0.424087    10.25000   -1.50000
AFIX   0
PART 0
PART -2
N601  4    0.593441    0.645544    0.471662    10.25000    0.19582
C602  1    0.584475    0.617714    0.435927    10.25000    0.16284
C603  1    0.576680    0.575986    0.392690    10.25000    0.20457
AFIX   3
H60A  2    0.583290    0.612386    0.366920    10.25000   -1.50000
H60B  2    0.616620    0.535246    0.390910    10.25000   -1.50000
H60C  2    0.524870    0.552096    0.391000    10.25000   -1.50000
AFIX   0
PART 0
PART 1
N701  4    0.337167    0.520185    0.324039    10.50000    0.16352
C702  1    0.356770    0.539152    0.360299    10.50000    0.20120
C703  1    0.380697    0.560114    0.406616    10.50000    0.27996
AFIX   3
H70A  2    0.416537    0.520424    0.418576    10.50000   -1.50000
H70B  2    0.407007    0.610784    0.406026    10.50000   -1.50000
H70C  2    0.334727    0.563184    0.426616    10.50000   -1.50000
AFIX   0
PART 0
PART 3
N801  4    0.087483    0.929782    0.398905    10.25000    0.28904
C802  1    0.028279    0.932669    0.380318    10.25000    0.39100
C803  1   -0.049152    0.939542    0.360718    10.25000    0.36399
AFIX   3
H80A  2   -0.071792    0.989822    0.369458    10.25000   -1.50000
H80B  2   -0.045872    0.936102    0.327008    10.25000   -1.50000
H80C  2   -0.082102    0.897242    0.372398    10.25000   -1.50000
AFIX   0
HKLF 4


REM  pt_g_36_2_0m_a.res in P4(1)2(1)2
REM wR2 = 0.314911, GooF = S = 1.05743, Restrained GooF = 1.05294 for all data
REM R1 = 0.098503 for 5498 Fo > 4sig(Fo) and 0.130363 for all 7920 data
REM 503 parameters refined using 244 restraints

END

WGHT      0.1902      3.6099

REM Highest difference peak  0.545,  deepest hole -0.399,  1-sigma level  0.076
Q1    1   0.3203  0.8434  0.4271  11.00000  0.05    0.55
Q2    1   0.4359  0.8738  0.4152  11.00000  0.05    0.53
Q3    1   0.3281  0.7231  0.4183  11.00000  0.05    0.41
Q4    1   0.5227  0.8852  0.4258  11.00000  0.05    0.33
Q5    1   0.4445  0.7523  0.4335  11.00000  0.05    0.32
Q6    1   0.6177  0.6177  0.5000  10.50000  0.05    0.29
Q7    1  -0.0938  0.9704  0.3876  11.00000  0.05    0.29
Q8    1   0.7753  0.9701  0.5467  11.00000  0.05    0.29
Q9    1   0.4376  0.6750  0.4230  11.00000  0.05    0.29
Q10   1   0.4308  0.8856  0.7301  11.00000  0.05    0.29
Q11   1   0.1675  0.5213  0.5003  11.00000  0.05    0.27
Q12   1   0.1694  0.8881  0.4270  11.00000  0.05    0.27
Q13   1   0.5032  0.6348  0.4245  11.00000  0.05    0.26
Q14   1   0.2574  0.9111  0.4714  11.00000  0.05    0.25
Q15   1  -0.0336  0.9651  0.3906  11.00000  0.05    0.25
Q16   1   0.4368  0.9605  0.4843  11.00000  0.05    0.24
Q17   1   0.4242  0.9491  0.4747  11.00000  0.05    0.22
Q18   1   0.0783  0.9127  0.4347  11.00000  0.05    0.22
Q19   1   0.3759  1.1091  0.6429  11.00000  0.05    0.21
Q20   1  -0.0230  0.9229  0.4933  11.00000  0.05    0.21
Q21   1   0.6642  0.8730  0.5672  11.00000  0.05    0.19
Q22   1   0.3787  0.7990  0.7341  11.00000  0.05    0.19
Q23   1   0.5946  0.6071  0.4085  11.00000  0.05    0.19
Q24   1   0.3087  0.8104  0.7244  11.00000  0.05    0.19
Q25   1   0.2158  0.4866  0.6644  11.00000  0.05    0.19
Q26   1   0.1935  0.7977  0.4295  11.00000  0.05    0.19
Q27   1   0.0345  0.8863  0.4853  11.00000  0.05    0.19
Q28   1   0.1254  0.5412  0.5255  11.00000  0.05    0.18
Q29   1   0.2959  0.5580  0.3328  11.00000  0.05    0.18
Q30   1   0.1378  0.7529  0.5829  11.00000  0.05    0.18
Q31   1   0.2006  0.8915  0.5934  11.00000  0.05    0.17
Q32   1   0.7641  0.7410  0.5637  11.00000  0.05    0.17
Q33   1   0.4423  0.8990  0.6835  11.00000  0.05    0.17
Q34   1   0.3342  0.5797  0.3971  11.00000  0.05    0.17
Q35   1   0.4534  0.7370  0.4849  11.00000  0.05    0.17
Q36   1   0.1257  0.6922  0.5929  11.00000  0.05    0.16
Q37   1   0.3047  0.5506  0.4846  11.00000  0.05    0.16
Q38   1   0.2684  0.9237  0.6743  11.00000  0.05    0.16
Q39   1   0.1024  0.7739  0.5908  11.00000  0.05    0.16
Q40   1   0.2978  0.7978  0.6903  11.00000  0.05    0.16
Q41   1   0.3571  0.6047  0.3259  11.00000  0.05    0.16
Q42   1   0.0401  0.5924  0.3604  11.00000  0.05    0.16
Q43   1   0.4395  0.8348  0.6743  11.00000  0.05    0.15
Q44   1   0.5433  0.8425  0.6591  11.00000  0.05    0.15
Q45   1   0.0864  0.7409  0.5620  11.00000  0.05    0.15
Q46   1   0.1934  0.5098  0.6411  11.00000  0.05    0.15
Q47   1   0.3666  1.0391  0.6028  11.00000  0.05    0.15
Q48   1   0.6296  0.5167  0.3886  11.00000  0.05    0.15
Q49   1   0.3923  0.8245  0.5417  11.00000  0.05    0.15
Q50   1   0.5807  0.8640  0.5595  11.00000  0.05    0.15
Q51   1   0.5501  0.7438  0.4246  11.00000  0.05    0.15
Q52   1   0.4211  1.1002  0.5642  11.00000  0.05    0.14
Q53   1  -0.0172  0.8605  0.4225  11.00000  0.05    0.14
Q54   1   0.5208  0.9083  0.5412  11.00000  0.05    0.14
Q55   1   0.0825  0.7665  0.5989  11.00000  0.05    0.14
Q56   1   0.1009  0.5634  0.5844  11.00000  0.05    0.14
Q57   1   0.4636  1.0347  0.5007  11.00000  0.05    0.14
Q58   1   0.5266  0.8551  0.7217  11.00000  0.05    0.14
Q59   1   0.1658  0.6476  0.5658  11.00000  0.05    0.13
Q60   1   0.0618  0.7095  0.3175  11.00000  0.05    0.13
Q61   1   0.8664  0.8664  0.5000  10.50000  0.05    0.13
Q62   1   0.3200  0.5475  0.3581  11.00000  0.05    0.13
Q63   1   0.4815  0.8357  0.7262  11.00000  0.05    0.13
Q64   1  -0.1056  0.8436  0.5071  11.00000  0.05    0.13
Q65   1   0.2244  0.4811  0.3551  11.00000  0.05    0.12
Q66   1   0.1437  0.5536  0.3683  11.00000  0.05    0.12
Q67   1   0.3812  1.0994  0.6021  11.00000  0.05    0.12
Q68   1   0.3167  0.5692  0.3112  11.00000  0.05    0.12
Q69   1   0.1834  0.5238  0.3809  11.00000  0.05    0.12
Q70   1   0.3067  0.6812  0.5980  11.00000  0.05    0.12
Q71   1   0.1439  0.5003  0.4705  11.00000  0.05    0.12
Q72   1   0.0476  0.7534  0.6176  11.00000  0.05    0.12
Q73   1   0.1785  0.5408  0.3604  11.00000  0.05    0.12
Q74   1   0.1515  0.4409  0.4519  11.00000  0.05    0.12
Q75   1   0.3158  0.7962  0.6187  11.00000  0.05    0.12
Q76   1   0.4116  0.9241  0.5443  11.00000  0.05    0.12
Q77   1   0.1147  0.5533  0.5611  11.00000  0.05    0.12
Q78   1   0.2424  0.6968  0.4050  11.00000  0.05    0.12
Q79   1   0.3582  0.9536  0.5211  11.00000  0.05    0.12
Q80   1   0.0235  0.7002  0.4071  11.00000  0.05    0.12
Q81   1   0.5264  0.7820  0.7267  11.00000  0.05    0.11
Q82   1   0.1078  0.8653  0.7562  11.00000  0.05    0.11
Q83   1   0.1777  0.6226  0.3940  11.00000  0.05    0.11
Q84   1   0.3361  0.8735  0.4711  11.00000  0.05    0.11
Q85   1   0.2934  0.6877  0.6822  11.00000  0.05    0.11
Q86   1   0.1097  0.5089  0.4918  11.00000  0.05    0.11
Q87   1   0.1344  0.6129  0.3418  11.00000  0.05    0.11
Q88   1   0.2935  0.5991  0.6064  11.00000  0.05    0.11
Q89   1   0.0738  0.5661  0.3974  11.00000  0.05    0.11
Q90   1   0.0984  0.9804  0.4244  11.00000  0.05    0.11
Q91   1   0.4655  0.8870  0.4716  11.00000  0.05    0.11
Q92   1   0.0580  0.6510  0.3731  11.00000  0.05    0.11
Q93   1   0.1171  0.7208  0.4339  11.00000  0.05    0.11
Q94   1   0.4291  0.7017  0.6857  11.00000  0.05    0.11
Q95   1   0.0389  0.5320  0.3245  11.00000  0.05    0.11
Q96   1   0.1209  0.6179  0.4258  11.00000  0.05    0.11
Q97   1   0.5423  0.9837  0.5300  11.00000  0.05    0.11
Q98   1   0.0364  0.7933  0.4273  11.00000  0.05    0.11
Q99   1   0.2557  0.7642  0.6039  11.00000  0.05    0.11
Q100  1   0.0685  0.5137  0.3503  11.00000  0.05    0.11
;
_shelx_res_checksum                5253
_shelx_hkl_file
;
   1   0   0    0.00    0.01
   0   1   0    0.02    0.01
   0  -1   0    0.03    0.01
   1  -1   0  331.54   18.57
  -1   1   0  333.37   18.57
  -1   2   0    4.29    0.25
   1  -2   0    4.24    0.25
   2   1   0    4.47    0.25
   2   1   0    4.37    0.25
   0  -2   0  142.49    8.00
   0   2   0  145.62    8.00
   2   0   0  145.09    8.00
   1   2   0    4.23    0.25
   2  -1   0    4.51    0.26
  -2   1   0    4.44    0.26
   1   2   0    4.42    0.26
   2  -1   0    4.55    0.26
  -2   2   0    0.09    0.04
   2  -2   0    0.04    0.03
   2   2   0    0.09    0.04
   2   2   0    0.09    0.03
   3   2   0    8.85    0.49
   2  -3   0    8.55    0.49
  -2   3   0    8.49    0.50
   3   2   0    8.69    0.50
   3   1   0  119.09    6.62
  -1   3   0  120.94    6.63
   3   1   0  120.72    6.62
   1  -3   0  117.00    6.62
   0  -3   0   -0.02    0.03
   3   0   0    0.01    0.03
   0   3   0   -0.03    0.04
   3   0   0    0.10    0.04
   1   3   0  122.03    6.68
  -3   1   0  118.90    6.67
   1   3   0  116.87    6.67
   3  -1   0  123.03    6.67
   3  -1   0  120.86    6.67
   3  -2   0    7.95    0.48
   2   3   0    8.57    0.47
   3   3   0   13.83    0.77
   3  -3   0   13.82    0.78
  -3   3   0   13.72    0.78
   3   3   0   13.56    0.78
   4   3   0    0.10    0.05
   3  -4   0    0.15    0.05
   4   3   0    0.07    0.06
  -3   4   0    0.00    0.06
  -2   4   0    9.76    0.55
   4   2   0    9.53    0.55
   4   2   0    9.38    0.54
   2  -4   0    9.10    0.54
   4   1   0  124.11    6.89
  -1   4   0  124.83    6.89
   1  -4   0  122.75    6.88
   4   1   0  124.68    6.88
  -4   0   0  997.38   54.91
   0  -4   0 1000.00   54.92
   0   4   0  974.96   54.92
  -4   0   0  958.94   54.85
   1   4   0  126.17    6.89
   4  -1   0  125.46    6.88
   4  -1   0  125.53    6.88
   1   4   0  121.02    6.88
  -4   1   0  122.11    6.88
   2   4   0    8.78    0.52
   4  -2   0    9.10    0.53
  -4   2   0    9.51    0.53
   2   4   0    9.34    0.54
   3   4   0    0.10    0.06
  -4   3   0    0.00    0.06
   3   4   0    0.02    0.07
   4  -3   0    0.09    0.05
  -4   4   0    6.22    0.39
   4   4   0    5.86    0.38
   4   4   0    6.53    0.37
   4  -4   0    6.58    0.38
  -4   5   0   26.78    1.53
   4  -5   0   27.29    1.52
   5   4   0   26.92    1.53
   5   4   0   26.89    1.52
   5   3   0   90.03    5.02
   3  -5   0   87.83    5.01
   5   3   0   91.25    5.02
  -3   5   0   91.86    5.03
   5   2   0  115.67    6.29
   5   2   0  114.44    6.29
  -2   5   0  113.34    6.30
   2  -5   0  109.55    6.29
   5   1   0  200.80   11.14
  -1   5   0  202.73   11.14
   5   1   0  201.96   11.13
   1  -5   0  197.76   11.13
   5   0   0   -0.07    0.05
   1   5   0  193.81   10.99
  -5   1   0  193.27   11.00
   5  -1   0  203.00   11.00
   1   5   0  201.39   11.01
   5  -1   0  200.33   11.00
   2   5   0  113.94    6.21
   5  -2   0  113.47    6.20
  -5   2   0  110.22    6.20
   2   5   0  109.10    6.19
   5  -3   0   89.44    4.95
   3   5   0   86.71    4.94
  -5   3   0   88.07    4.95
   3   5   0   91.89    4.96
   4   5   0   27.19    1.53
  -5   4   0   27.54    1.53
   5  -4   0   26.83    1.52
   4   5   0   26.23    1.51
   5   5   0   80.52    4.43
  -5   5   0   78.70    4.44
   5  -5   0   80.10    4.44
   5   5   0   79.10    4.44
   6   5   0   24.94    1.39
   5  -6   0   24.88    1.40
   6   5   0   23.99    1.41
  -4   6   0    2.66    0.22
   6   4   0    2.60    0.20
   4  -6   0    2.61    0.19
   6   4   0    2.53    0.21
   3  -6   0   26.21    1.49
   6   3   0   26.67    1.50
  -3   6   0   26.56    1.51
   6   3   0   26.58    1.49
   6   2   0    2.94    0.21
  -2   6   0    3.16    0.23
   6   2   0    3.30    0.22
   2  -6   0    2.87    0.20
  -1   6   0   20.52    1.20
   1  -6   0   21.14    1.19
   6   1   0   21.47    1.19
   6   1   0   21.21    1.20
   0   6   0   23.52    1.42
   6   0   0   25.54    1.43
   0  -6   0   23.22    1.42
   0   6   0   27.18    1.44
   6   0   0   27.09    1.43
   6  -1   0   21.30    1.18
  -6   1   0   20.47    1.18
   1   6   0   20.28    1.17
   1   6   0   21.41    1.19
  -6   2   0    3.07    0.21
   2   6   0    2.39    0.22
   6  -2   0    2.93    0.20
   6  -2   0    3.20    0.21
   2   6   0    2.85    0.23
   3   6   0   25.79    1.45
   3   6   0   25.34    1.43
   6  -3   0   25.80    1.44
  -6   3   0   24.97    1.44
   4   6   0    2.79    0.22
  -6   4   0    2.52    0.20
   6  -4   0    2.43    0.20
   4   6   0    2.46    0.19
   5   6   0   23.70    1.36
   6  -5   0   24.17    1.35
  -6   5   0   22.62    1.42
   5   6   0   24.30    1.34
   6   6   0    0.22    0.12
   6   6   0    0.05    0.09
  -6   6   0    0.09    0.10
   7   6   0   -0.03    0.12
   7   6   0    0.33    0.11
  -6   7   0    0.11    0.13
   6  -7   0    0.15    0.09
   7   5   0    7.69    0.47
  -5   7   0    7.41    0.50
   7   5   0    7.72    0.50
   5  -7   0    8.14    0.48
   7   4   0    2.74    0.22
   4  -7   0    2.85    0.21
   7   4   0    2.84    0.24
  -4   7   0    2.76    0.25
   3  -7   0    0.62    0.10
   7   3   0    0.86    0.11
   7   3   0    0.67    0.12
   7   2   0   25.65    1.45
   7   2   0   26.37    1.46
   2  -7   0   24.58    1.44
  -2   7   0   25.88    1.47
   7   1   0   10.44    0.63
   7   1   0   10.84    0.63
   1  -7   0   11.19    0.62
  -1   7   0   10.69    0.62
  -1   7   0    9.94    0.63
   0   7   0   -0.02    0.07
   7   0   0   -0.03    0.08
   0   7   0    0.03    0.09
   7   0   0   -0.04    0.07
   7  -1   0   10.40    0.61
   1   7   0   10.18    0.60
   1   7   0   10.46    0.62
  -7   1   0   10.08    0.61
   7  -1   0   10.64    0.61
   7  -2   0   24.58    1.41
   2   7   0   25.35    1.42
   7  -2   0   25.57    1.41
  -7   2   0   24.41    1.41
   2   7   0   24.51    1.40
   3   7   0    0.64    0.09
   7  -3   0    0.71    0.11
   3   7   0    0.60    0.12
  -7   3   0    0.58    0.11
   4   7   0    2.70    0.25
   7  -4   0    2.61    0.20
   4   7   0    2.44    0.20
  -7   5   0    7.09    0.47
   5   7   0    7.25    0.48
   5   7   0    7.70    0.46
   7  -5   0    7.73    0.47
   6   7   0    0.15    0.11
  -7   6   0    0.30    0.13
   6   7   0   -0.06    0.10
   7  -6   0    0.17    0.10
   7  -7   0    9.64    0.60
   7   7   0    9.57    0.61
  -7   7   0    9.59    0.63
   7  -8   0    0.47    0.14
  -7   8   0    0.51    0.17
   8   7   0    0.37    0.17
  -6   8   0    0.93    0.18
   8   6   0    0.71    0.14
   8   6   0    1.00    0.18
   6  -8   0    0.90    0.14
   5  -8   0    6.70    0.43
   8   5   0    6.86    0.44
  -5   8   0    6.20    0.45
   8   5   0    6.21    0.42
   8   4   0    0.45    0.11
   8   4   0    0.70    0.14
   4  -8   0    0.52    0.11
  -4   8   0    0.38    0.13
   8   3   0    0.06    0.11
   3  -8   0    0.20    0.09
  -3   8   0    0.10    0.11
   8   3   0    0.16    0.09
  -2   8   0    4.61    0.33
   8   2   0    4.58    0.31
   2  -8   0    4.88    0.31
   8   2   0    4.52    0.33
   8   1   0    1.40    0.16
  -1   8   0    1.55    0.16
   8   1   0    1.80    0.16
   1  -8   0    1.37    0.15
  -1   8   0    1.48    0.18
   8   0   0   10.74    0.63
  -8   0   0   10.63    0.63
   0   8   0   10.45    0.63
   0   8   0   10.13    0.64
   8   0   0   10.52    0.63
   8  -1   0    1.30    0.15
  -8   1   0    1.48    0.16
   8  -1   0    1.32    0.14
   1   8   0    1.43    0.18
   2   8   0    4.73    0.35
   8  -2   0    4.92    0.33
   3   8   0    0.12    0.11
  -8   3   0    0.13    0.10
   8  -3   0    0.08    0.09
   4   8   0    0.61    0.14
   8  -4   0    0.71    0.12
  -8   4   0    0.62    0.13
   5   8   0    6.77    0.45
  -8   5   0    6.51    0.44
   8  -5   0    6.34    0.43
   8  -6   0    0.76    0.15
   6   8   0    0.98    0.18
  -8   6   0    1.10    0.18
   7   8   0    0.29    0.15
   8  -7   0    0.35    0.14
  -8   7   0    0.08    0.17
   8   8   0    4.82    0.44
   8  -8   0    5.43    0.43
  -8   8   0    6.00    0.48
  -8   9   0    0.22    0.23
  -8   9   0    0.30    0.06
   9   8   0    0.32    0.09
   9   8   0    0.40    0.09
   8  -9   0    0.32    0.06
   8  -9   0    0.30    0.19
   9   8   0    0.35    0.06
   9   7   0   -0.18    0.17
   7  -9   0    0.14    0.16
  -6   9   0    0.33    0.17
   6  -9   0    0.19    0.14
   9   6   0    0.21    0.13
   9   6   0    0.17    0.17
   9   5   0    0.81    0.14
   5  -9   0    0.77    0.15
  -5   9   0    0.81    0.20
   9   5   0    0.88    0.17
  -4   9   0   15.02    0.92
   9   4   0   14.93    0.88
   9   4   0   15.63    0.90
   4  -9   0   14.14    0.88
   9   3   0    0.26    0.13
   9   3   0    0.26    0.11
  -3   9   0    0.44    0.15
  -2   9   0    1.86    0.22
   9   2   0    1.74    0.19
   9   2   0    1.73    0.19
  -1   9   0    6.68    0.46
   9   1   0    6.99    0.44
   9   1   0    6.64    0.43
   0   9   0    0.10    0.13
   9   0   0   -0.11    0.09
   9   0   0   -0.02    0.10
  -9   0   0    0.06    0.11
   9  -1   0    6.85    0.44
  -9   1   0    6.66    0.44
   9  -1   0    6.61    0.44
   1   9   0    7.01    0.47
   2   9   0    1.49    0.19
  -9   2   0    1.75    0.19
   9  -2   0    1.74    0.20
  -9   3   0    0.08    0.12
   3   9   0    0.60    0.16
   9  -3   0    0.26    0.12
  -9   4   0   14.31    0.87
   9  -4   0   14.61    0.87
   4   9   0   14.88    0.89
   9  -5   0    0.58    0.13
   5   9   0    0.29    0.16
  -9   5   0    0.54    0.14
   9  -6   0    0.21    0.15
   6   9   0    0.20    0.18
  -9   6   0    0.43    0.15
   7   9   0   -0.25    0.18
   9  -7   0   -0.05    0.16
  -9   7   0   -0.13    0.19
   9  -8   0    0.29    0.05
   9  -8   0    0.37    0.08
   9  -8   0    0.39    0.27
  -9   8   0    0.11    0.21
   8   9   0    0.36    0.09
   8   9   0    0.33    0.06
   8   9   0    0.37    0.10
   8   9   0    0.34    0.32
   9   9   0    0.86    0.11
   9  -9   0    0.65    0.07
   9  -9   0    0.68    0.23
  -9   9   0    0.92    0.29
   9   9   0    0.68    0.10
   9   9   0    0.83    0.27
  -9   9   0    0.75    0.08
   9   9   0    0.90    0.08
   9 -10   0   -0.02    0.05
  -9  10   0    0.93    0.34
  10   9   0   -0.20    0.10
  10   9   0   -0.11    0.30
  10   9   0    0.07    0.09
  10   9   0   -0.02    0.06
  -9  10   0    0.03    0.06
   8 -10   0    0.38    0.06
  -8  10   0    0.45    0.07
  -8  10   0    0.61    0.30
  10   8   0    0.40    0.10
  10   8   0    0.40    0.07
  10   8   0    0.52    0.10
  10   8   0    0.30    0.25
  10   7   0   -0.14    0.09
  -7  10   0    0.06    0.26
  10   7   0    0.06    0.06
  10   7   0   -0.41    0.26
  10   7   0    0.03    0.09
   7 -10   0    0.13    0.07
   7 -10   0    0.00    0.05
  -7  10   0    0.00    0.05
  10   6   0    0.23    0.19
  -6  10   0    0.39    0.37
  10   6   0    0.25    0.17
  10   6   0    0.40    0.10
  -6  10   0    0.38    0.06
   6 -10   0    0.46    0.06
  10   6   0    0.59    0.09
  10   5   0    0.34    0.15
  10   5   0    0.31    0.17
  -5  10   0    0.45    0.21
  10   4   0    0.02    0.13
  10   4   0    0.30    0.16
  -4  10   0    0.01    0.17
  10   3   0   17.16    1.00
  -3  10   0   16.04    1.02
  10   3   0   16.79    0.99
  10   2   0    0.43    0.14
  10   2   0    0.52    0.13
  -2  10   0    0.44    0.17
  10   1   0    2.10    0.23
  -1  10   0    2.71    0.30
 -10  -1   0    2.23    0.25
  10   1   0    2.19    0.25
   0  10   0    0.64    0.17
 -10   0   0    0.47    0.13
  10   0   0    0.63    0.13
  10   0   0    0.38    0.12
 -10   1   0    2.55    0.25
  10  -1   0    2.23    0.24
   1  10   0    2.27    0.27
  10  -1   0    2.16    0.22
   2  10   0    0.59    0.17
 -10   2   0    0.51    0.15
  10  -2   0    0.69    0.15
   3  10   0   16.26    0.99
 -10   3   0   15.76    0.97
  10  -3   0   16.36    0.96
 -10   4   0    0.16    0.23
  10  -4   0    0.19    0.14
   4  10   0    0.13    0.17
  10  -5   0    0.43    0.15
 -10   5   0    0.75    0.20
   5  10   0    0.43    0.18
   6  10   0    0.31    0.21
  10  -6   0    0.55    0.20
   6  10   0    0.59    0.14
 -10   6   0    0.75    0.21
  10  -7   0    0.15    0.19
  10  -7   0    0.05    0.05
 -10   7   0    0.07    0.23
   7  10   0   -0.08    0.23
  10  -7   0    0.06    0.05
   7  10   0   -0.05    0.05
   8  10   0    0.52    0.28
  10  -8   0    0.36    0.06
   8  10   0    0.51    0.07
  10  -8   0    0.50    0.06
   8  10   0    0.44    0.10
  10  -8   0    0.42    0.22
 -10   8   0    0.25    0.28
   8  10   0    0.59    0.10
  10  -9   0    0.35    0.29
   9  10   0   -0.01    0.09
   9  10   0   -0.11    0.30
   9  10   0    0.01    0.10
  10  -9   0    0.06    0.05
   9  10   0    0.05    0.06
  10  -9   0    0.13    0.06
 -10   9   0    0.25    0.32
  10  10   0   -0.20    0.35
  10  10   0    0.19    0.08
  10  10   0   -0.05    0.12
  11  10   0    0.13    0.06
 -11 -10   0    0.12    0.09
  11  10   0    0.03    0.11
  10 -11   0    0.07    0.06
 -10  11   0    0.10    0.06
  11  10   0    0.13    0.10
  -9  11   0   -0.05    0.06
  11   9   0   -0.01    0.11
  11   9   0   -0.50    0.37
  11   9   0   -0.11    0.10
 -11  -9   0    0.01    0.09
   9 -11   0   -0.08    0.06
  -8  11   0   -0.17    0.33
  11   8   0   -0.05    0.10
  -8  11   0    0.11    0.06
   8 -11   0    0.08    0.09
  11   8   0   -0.15    0.09
   8 -11   0    0.06    0.06
  11   8   0    0.06    0.06
  11   8   0   -0.55    0.31
   7 -11   0    3.32    0.22
  -7  11   0    2.90    0.20
  11   7   0    3.50    0.25
  11   7   0    2.60    0.35
  11   7   0    2.55    0.20
  -7  11   0    2.44    0.37
   7 -11   0    3.06    0.20
  11   7   0    3.32    0.23
  -6  11   0   -0.01    0.06
  11   6   0    0.14    0.09
  11   6   0   -0.08    0.23
  -6  11   0    0.38    0.27
   6 -11   0    0.00    0.06
   6 -11   0    0.19    0.07
  11   6   0    0.08    0.09
  -5  11   0    1.69    0.29
   5 -11   0    1.90    0.15
   5 -11   0    1.94    0.14
  11   5   0    2.09    0.18
  -5  11   0    1.84    0.14
  11   5   0    1.84    0.18
 -11  -5   0    1.96    0.17
  11   5   0    2.43    0.40
  11   5   0    1.96    0.16
  11   5   0    1.64    0.25
  11   4   0    0.49    0.10
 -11  -4   0    0.38    0.09
  11   4   0    0.43    0.09
  11   4   0    0.27    0.20
  -4  11   0    0.53    0.07
  11   4   0    0.74    0.18
   4 -11   0    0.46    0.08
  -4  11   0    0.57    0.24
  11   3   0    0.81    0.18
  -3  11   0    0.69    0.22
  11   3   0    0.50    0.19
  11   2   0    0.18    0.17
  11   2   0   -0.03    0.13
 -11  -2   0   -0.13    0.17
  -2  11   0   -0.30    0.19
  -1  11   0    3.12    0.36
  11   1   0    3.22    0.32
  11   1   0    3.36    0.31
 -11  -1   0    3.35    0.34
  11   0   0   -0.12    0.15
 -11   0   0   -0.09    0.16
  11   0   0   -0.09    0.12
  11  -1   0    3.81    0.32
 -11   1   0    3.36    0.35
   1  11   0    3.37    0.35
   2  11   0    0.10    0.19
  11  -2   0    0.19    0.13
 -11   2   0   -0.11    0.16
 -11   3   0    0.56    0.20
   3  11   0    0.41    0.22
   4  11   0    0.49    0.06
 -11   4   0    0.25    0.19
  11  -4   0    0.46    0.06
  11  -4   0    0.76    0.20
 -11   5   0    2.23    0.30
   5  11   0    1.81    0.19
  11  -5   0    1.79    0.13
  11  -5   0    2.51    0.28
   5  11   0    1.98    0.30
  11  -5   0    1.96    0.13
   5  11   0    1.65    0.14
  11  -6   0   -0.22    0.20
  11  -6   0    0.22    0.05
   6  11   0    0.19    0.25
 -11   6   0    0.27    0.24
  11  -6   0    0.15    0.05
   6  11   0    0.15    0.06
   6  11   0    0.22    0.10
  11  -7   0    3.32    0.20
 -11   7   0    3.05    0.39
   7  11   0    3.28    0.24
  11  -7   0    2.97    0.20
   7  11   0    3.77    0.26
   7  11   0    2.92    0.20
   7  11   0    3.19    0.40
   8  11   0   -0.06    0.06
   8  11   0   -0.40    0.32
   8  11   0    0.07    0.10
  11  -8   0    0.08    0.05
  11  -8   0    0.11    0.05
  11  -8   0    0.27    0.27
 -11   8   0    0.28    0.34
  11  -9   0    0.37    0.35
  11  -9   0    0.02    0.07
   9  11   0   -0.03    0.11
  11  -9   0    0.14    0.11
 -11   9   0    0.00    0.08
 -10 -11   0    0.16    0.10
  11 -10   0    0.04    0.06
 -11  10   0    0.07    0.06
  10  11   0    0.18    0.11
  11 -10   0    0.06    0.06
  10  11   0    0.07    0.06
  10  11   0    0.05    0.11
 -11 -11   0    3.81    0.26
  11  11   0    3.60    0.28
 -11  11   0    3.20    0.23
  11  11   0    3.28    0.22
  11  11   0    3.68    0.26
  11 -11   0    3.41    0.22
  11 -12   0    0.33    0.06
 -11  12   0    0.30    0.07
  12  11   0    0.37    0.12
 -12 -11   0    0.39    0.11
  12  11   0    0.47    0.12
  12  11   0    0.33    0.07
  12  10   0    0.15    0.11
  12  10   0    0.24    0.11
  12  10   0   -0.04    0.06
 -10  12   0    0.05    0.06
  10 -12   0    0.07    0.06
 -12 -10   0    0.21    0.10
  12   9   0    0.53    0.07
  12   9   0    0.55    0.11
 -12  -9   0    0.64    0.10
   9 -12   0    0.51    0.07
  12   9   0    0.57    0.12
  -9  12   0    0.50    0.08
 -12  -8   0    2.09    0.19
  -8  12   0    1.85    0.14
  12   8   0    1.40    0.15
  12   8   0    1.68    0.16
  12   8   0    1.63    0.15
   8 -12   0    1.58    0.17
   8 -12   0    1.83    0.14
  12   7   0    0.24    0.11
   7 -12   0    0.12    0.08
  -7  12   0    0.07    0.07
  12   7   0    0.12    0.06
  12   7   0    0.37    0.49
  12   7   0    0.34    0.13
  -7  12   0    0.47    0.37
 -12  -7   0    0.26    0.10
   6 -12   0    0.32    0.08
  12   6   0    0.20    0.06
  -6  12   0    0.39    0.33
  -6  12   0    0.21    0.06
 -12  -6   0    0.17    0.09
  12   6   0    0.25    0.32
  12   6   0    0.21    0.10
  12   6   0    0.02    0.09
  -5  12   0    1.06    0.12
  12   5   0    1.28    0.13
 -12  -5   0    1.28    0.12
  12   5   0    1.18    0.10
  12   5   0    1.66    0.27
  -5  12   0    1.62    0.34
  12   5   0    0.95    0.12
  12   5   0    0.73    0.28
   5 -12   0    1.21    0.11
  12   5   0    1.34    0.12
  -4  12   0   11.27    0.66
  12   4   0   10.25    0.65
  12   4   0   12.09    0.67
  12   4   0   11.51    0.65
   4 -12   0   11.80    0.66
  -4  12   0   11.72    0.83
 -12  -4   0   11.95    0.67
  12   4   0   11.38    0.67
  12   4   0   12.00    0.76
  12   4   0   12.18    0.79
  12   3   0    0.12    0.05
  12   3   0    0.17    0.18
  12   3   0    0.27    0.10
  -3  12   0    0.27    0.06
  12   3   0    0.11    0.23
  12   3   0    0.10    0.06
  -3  12   0    0.17    0.24
   3 -12   0    0.23    0.07
 -12  -3   0    0.05    0.08
 -12  -3   0    0.27    0.25
  12   3   0    0.21    0.08
   2 -12   0    2.11    0.16
  12   2   0    1.92    0.19
  12   2   0    2.29    0.20
  -2  12   0    2.49    0.33
  12   2   0    1.90    0.15
  -2  12   0    1.99    0.15
 -12  -2   0    2.06    0.18
  12   2   0    2.25    0.15
  12   1   0    0.16    0.16
   1 -12   0    0.37    0.06
 -12  -1   0    0.35    0.23
  12   1   0    0.18    0.11
  -1  12   0    0.25    0.06
  12   1   0    0.38    0.05
  12   1   0    0.34    0.23
 -12  -1   0    0.27    0.08
  -1  12   0    0.16    0.23
  12   0   0    6.38    0.40
   0  12   0    7.02    0.56
  12   0   0    6.97    0.49
  12   0   0    6.79    0.50
   0 -12   0    6.38    0.38
 -12   0   0    6.23    0.39
  12   0   0    6.41    0.38
  12   0   0    6.30    0.40
 -12   0   0    7.38    0.54
   0  12   0    6.08    0.38
 -12   1   0    0.33    0.28
  12  -1   0    0.74    0.19
  12  -1   0    0.44    0.09
  12  -1   0    0.44    0.06
  -1 -12   0    0.40    0.07
  12  -1   0    0.30    0.07
   1  12   0    0.34    0.21
  12  -2   0    2.29    0.15
  12  -2   0    2.31    0.20
   2  12   0    2.07    0.21
   2  12   0    1.94    0.15
  12  -2   0    2.64    0.28
  12  -2   0    2.04    0.15
   2  12   0    2.32    0.31
  -2 -12   0    2.29    0.17
 -12   2   0    2.35    0.40
  12  -3   0    0.18    0.05
   3  12   0    0.12    0.05
  12  -3   0    0.20    0.05
   3  12   0    0.10    0.23
   3  12   0    0.19    0.10
 -12   3   0    0.28    0.23
  12  -3   0    0.27    0.09
  -3 -12   0    0.21    0.07
  12  -3   0    0.55    0.20
  12  -4   0   12.68    0.78
  12  -4   0   10.85    0.68
   4  12   0   11.83    0.68
   4  12   0   11.19    0.66
  12  -4   0   11.81    0.66
   4  12   0   12.34    0.83
  -4 -12   0   11.71    0.67
 -12   4   0   13.12    0.81
  12  -4   0   10.69    0.66
   5  12   0    1.14    0.30
   5  12   0    0.89    0.09
 -12   5   0    1.68    0.31
  12  -5   0    1.36    0.27
   5  12   0    1.36    0.13
  12  -5   0    1.05    0.11
  12  -5   0    1.12    0.11
   6  12   0    0.18    0.06
  12  -6   0    0.37    0.26
 -12   6   0    0.03    0.31
   6  12   0    0.13    0.10
   6  12   0    0.70    0.33
  12  -6   0    0.24    0.05
  12  -6   0    0.16    0.06
   7  12   0    0.30    0.11
  12  -7   0    0.86    0.30
  12  -7   0    0.31    0.06
 -12   7   0    0.39    0.34
   7  12   0   -0.24    0.34
   7  12   0    0.17    0.06
   8  12   0    1.59    0.14
  12  -8   0    1.89    0.14
   8  12   0    1.25    0.18
  12  -8   0    1.81    0.14
   8  12   0    1.75    0.16
  12  -9   0    0.54    0.07
   9  12   0    0.65    0.07
 -12   9   0    0.49    0.07
  12  -9   0    0.38    0.07
   9  12   0    0.53    0.12
   9  12   0    0.56    0.12
 -10 -12   0    0.35    0.12
 -12  10   0    0.17    0.07
  12 -10   0    0.18    0.06
  10  12   0    0.15    0.10
  10  12   0   -0.02    0.06
  10  12   0    0.12    0.12
  12 -10   0    0.09    0.06
  11  12   0    0.29    0.06
  11  12   0    0.54    0.11
  12 -11   0    0.39    0.06
  11  12   0    0.46    0.11
 -12  11   0    0.21    0.07
 -11 -12   0    0.30    0.12
 -12 -12   0    0.20    0.18
 -12  12   0    0.18    0.10
  12  12   0    0.25    0.07
  12  12   0    0.37    0.14
  12  12   0    0.20    0.15
  13  12   0    0.11    0.11
 -12  13   0   -0.04    0.06
 -13 -12   0    0.05    0.11
  13  12   0   -0.02    0.11
 -13 -11   0    0.10    0.17
  13  11   0   -0.02    0.13
  13  11   0    0.08    0.17
 -11  13   0    0.13    0.08
  13  10   0    0.69    0.12
 -13 -10   0    0.94    0.12
  13  10   0    0.75    0.08
 -10  13   0    0.89    0.09
  13  10   0    0.81    0.13
  13   9   0    0.02    0.06
 -13  -9   0    0.08    0.10
  13   9   0   -0.05    0.11
  13   9   0    0.00    0.11
  -9  13   0    0.03    0.06
  13   8   0   -0.14    0.11
  13   8   0   -0.09    0.11
  13   8   0   -0.09    0.06
 -13  -8   0   -0.04    0.09
  -8  13   0   -0.11    0.06
   8 -13   0    0.13    0.08
 -13  -7   0    0.29    0.09
  13   7   0    0.09    0.10
  -7  13   0    0.16    0.07
  13   7   0    0.21    0.06
  13   7   0    0.15    0.10
   7 -13   0    0.28    0.09
  13   6   0    1.92    0.19
 -13  -6   0    1.65    0.18
  13   6   0    1.70    0.19
   6 -13   0    1.99    0.16
  -6  13   0    1.69    0.14
 -13  -5   0    0.94    0.16
  13   5   0    1.04    0.09
  13   5   0    0.97    0.16
  13   5   0    0.66    0.16
   5 -13   0    0.80    0.11
  -5  13   0    1.28    0.13
  -5  13   0    1.08    0.38
  13   5   0    1.06    0.09
  13   4   0    0.14    0.06
  13   4   0    0.18    0.51
   4 -13   0    0.25    0.08
  -4  13   0    0.23    0.31
  13   4   0    0.11    0.06
 -13  -4   0    0.14    0.08
  13   4   0    0.50    0.27
  -4  13   0    0.13    0.06
  13   4   0    0.27    0.10
  13   4   0    0.16    0.09
  13   3   0    4.04    0.27
 -13  -3   0    3.84    0.26
  -3  13   0    3.49    0.43
  13   3   0    3.79    0.24
   3 -13   0    3.42    0.24
  13   3   0    3.85    0.27
  13   3   0    4.72    0.47
  -3  13   0    3.58    0.24
  13   3   0    4.94    0.49
 -13  -3   0    4.83    0.71
  13   3   0    3.39    0.23
   2 -13   0    0.44    0.08
 -13  -2   0    0.54    0.09
  13   2   0    0.26    0.22
  13   2   0    0.44    0.06
  13   2   0    0.40    0.06
  -2  13   0    0.09    0.27
 -13  -2   0    0.52    0.30
  13   2   0    0.61    0.12
  13   2   0    0.39    0.27
  -1  13   0    3.09    0.21
 -13  -1   0    3.26    0.23
  13   1   0    3.23    0.24
 -13  -1   0    3.19    0.38
  13   1   0    2.93    0.20
  13   1   0    3.33    0.20
  13   1   0    2.64    0.34
  -1  13   0    3.72    0.42
   1 -13   0    3.25    0.22
  13   1   0    3.80    0.41
  13   0   0    0.02    0.09
 -13   0   0   -0.13    0.08
 -13   0   0   -0.01    0.28
   0  13   0   -0.05    0.06
  13   0   0   -0.09    0.05
  13   0   0    0.26    0.22
   0  13   0   -0.51    0.28
 -13   1   0    4.30    0.49
 -13   1   0    2.90    0.24
  13  -1   0    3.63    0.25
  13  -1   0    3.88    0.41
   1  13   0    2.98    0.39
  13  -1   0    3.37    0.20
   1  13   0    3.04    0.21
  13  -1   0    2.97    0.20
  -1 -13   0    3.19    0.22
   2  13   0   -0.04    0.31
 -13   2   0   -0.02    0.28
  13  -2   0    0.39    0.06
   2  13   0    0.39    0.07
  13  -2   0    0.51    0.23
  13  -2   0    0.31    0.06
  -3 -13   0    3.76    0.25
   3  13   0    4.40    0.46
  13  -3   0    3.96    0.24
  13  -3   0    3.91    0.28
   3  13   0    3.59    0.24
   3  13   0    4.17    0.29
  13  -3   0    3.62    0.25
 -13   3   0    3.60    0.42
   4  13   0    0.17    0.06
   4  13   0    0.17    0.11
  13  -4   0    0.62    0.28
 -13   4   0    0.82    0.34
   4  13   0   -0.14    0.33
  -4 -13   0    0.21    0.08
  13  -4   0    0.24    0.06
  13  -4   0    0.19    0.10
  13  -4   0    0.22    0.06
  13  -5   0    1.35    0.30
   5  13   0    1.58    0.37
  13  -5   0    1.02    0.11
   5  13   0    1.10    0.09
  13  -5   0    0.78    0.10
   5  13   0    0.99    0.13
   6  13   0    1.52    0.16
   6  13   0    1.66    0.13
  13  -6   0    1.68    0.14
  13  -6   0    1.78    0.15
  13  -7   0    0.31    0.06
  13  -7   0    0.25    0.06
   7  13   0    0.10    0.12
   7  13   0    0.27    0.07
   8  13   0   -0.13    0.11
  13  -8   0   -0.05    0.06
   8  13   0   -0.08    0.06
  13  -9   0    0.19    0.06
  -9 -13   0   -0.07    0.17
 -13   9   0    0.01    0.06
  13  -9   0    0.02    0.05
   9  13   0    0.05    0.11
   9  13   0    0.01    0.06
   9  13   0    0.07    0.11
  10  13   0    0.89    0.13
  10  13   0    0.79    0.13
  10  13   0    0.91    0.09
  13 -10   0    0.89    0.08
  13 -10   0    0.87    0.08
 -10 -13   0    0.85    0.14
 -13  10   0    1.01    0.09
 -11 -13   0    0.00    0.12
  11  13   0    0.12    0.06
  13 -11   0   -0.02    0.09
 -13  11   0    0.02    0.10
  11  13   0    0.18    0.12
 -13  12   0    0.04    0.06
 -12 -13   0    0.41    0.11
  12  13   0    0.12    0.06
  12  13   0    0.18    0.11
  12  13   0    0.02    0.10
 -13 -13   0    0.19    0.11
 -13  13   0    0.15    0.06
  13  13   0    0.05    0.10
 -14 -13   0    0.12    0.13
  14  13   0    0.02    0.09
 -13  14   0   -0.01    0.05
 -14 -12   0    0.07    0.10
  14  12   0    0.03    0.09
 -12  14   0    0.12    0.05
  14  11   0    0.18    0.10
 -14 -11   0    0.20    0.10
 -11  14   0    0.22    0.06
  14  11   0    0.17    0.10
  14  10   0    0.01    0.12
  14  10   0    0.03    0.12
 -14 -10   0    0.15    0.10
 -10  14   0    0.02    0.06
 -14  -9   0    0.11    0.10
  -9  14   0   -0.04    0.06
  14   9   0   -0.15    0.10
  14   9   0   -0.03    0.10
   9 -14   0    0.10    0.11
  -8  14   0    0.01    0.06
 -14  -8   0   -0.10    0.09
  14   8   0    0.03    0.10
  14   8   0   -0.21    0.10
   8 -14   0    0.23    0.09
  -7  14   0    0.33    0.07
  14   7   0    0.32    0.11
 -14  -7   0    0.38    0.10
  14   7   0    0.49    0.11
   7 -14   0    0.52    0.09
 -14  -6   0    0.19    0.09
  14   6   0    0.13    0.10
  14   6   0    0.04    0.10
   6 -14   0   -0.15    0.08
  -6  14   0    0.04    0.06
   5 -14   0    0.50    0.09
  -5  14   0    0.41    0.07
  14   5   0    0.69    0.11
  14   5   0    0.66    0.11
 -14  -5   0    0.48    0.10
  14   5   0    0.49    0.12
 -14  -4   0    0.13    0.09
  14   4   0    0.08    0.11
  14   4   0    0.13    0.06
  14   4   0    0.06    0.07
  14   4   0    0.12    0.09
  -4  14   0    0.04    0.06
   4 -14   0   -0.11    0.08
   3 -14   0   -0.01    0.08
  14   3   0    0.28    0.06
  14   3   0    0.28    0.10
  -3  14   0    0.11    0.06
  14   3   0    0.19    0.11
 -14  -3   0    0.20    0.09
  14   2   0    0.15    0.06
  14   2   0    0.11    0.14
   2 -14   0    0.20    0.08
  -2  14   0    0.13    0.06
  14   2   0    0.25    0.08
  14   1   0    0.25    0.27
 -14  -1   0    0.07    0.09
  -1  14   0    0.15    0.09
  14   1   0    0.20    0.14
  14   1   0    0.00    0.08
 -14   0   0    4.96    0.34
  14   0   0    5.44    0.35
  14   0   0    6.06    0.57
  14   0   0    5.21    0.31
   0  14   0    4.47    0.56
  -1 -14   0    0.04    0.12
  14  -1   0    0.16    0.10
  14  -1   0   -0.51    0.53
  14  -1   0   -0.01    0.06
   1  14   0    0.38    0.53
 -14   1   0    0.30    0.10
  14  -2   0    0.25    0.06
   2  14   0    0.03    0.12
  14  -2   0    0.17    0.06
  14  -2   0    0.39    0.13
   2  14   0    0.13    0.06
   3  14   0    0.12    0.06
  -3 -14   0    0.17    0.09
  14  -3   0    0.13    0.05
   4  14   0    0.14    0.06
  14  -4   0    0.04    0.05
  14  -4   0   -0.01    0.05
   4  14   0    0.26    0.12
  -4 -14   0    0.11    0.09
  14  -4   0    0.19    0.10
   5  14   0    0.87    0.13
  14  -5   0    0.56    0.07
   5  14   0    0.71    0.08
  14  -5   0    0.61    0.07
   6  14   0    0.13    0.12
  14  -6   0    0.10    0.06
  14  -6   0    0.02    0.06
   6  14   0    0.09    0.06
  14  -7   0    0.46    0.06
  14  -7   0    0.49    0.07
   7  14   0    0.44    0.07
   7  14   0    0.47    0.12
   8  14   0    0.07    0.06
  14  -8   0    0.12    0.06
   8  14   0    0.11    0.12
 -14   9   0    0.00    0.07
  14  -9   0   -0.01    0.05
  14  -9   0   -0.01    0.06
   9  14   0   -0.03    0.06
   9  14   0   -0.12    0.11
  14 -10   0   -0.04    0.06
  10  14   0    0.00    0.11
 -14  10   0    0.06    0.06
  10  14   0   -0.08    0.06
  14 -10   0    0.02    0.06
  11  14   0    0.15    0.06
  14 -11   0    0.20    0.06
 -14  11   0    0.16    0.07
  11  14   0    0.22    0.11
  11  14   0    0.08    0.11
  12  14   0    0.13    0.10
 -12 -14   0    0.16    0.11
 -14  12   0    0.07    0.06
  13  14   0   -0.06    0.10
 -13 -14   0    0.12    0.12
 -14  13   0    0.05    0.06
  14  14   0    0.28    0.09
 -14  14   0    0.25    0.05
 -14 -14   0    0.25    0.11
  15  14   0    0.09    0.07
  15  13   0    0.11    0.08
 -15 -13   0    0.24    0.09
 -13  15   0    0.00    0.05
 -12  15   0   -0.07    0.06
 -15 -12   0    0.00    0.11
  15  12   0   -0.12    0.09
  15  11   0    0.02    0.09
 -15 -11   0    0.06    0.09
 -11  15   0    0.02    0.05
  15  10   0    0.29    0.11
 -10  15   0    0.20    0.06
 -15 -10   0    0.24    0.10
  -9  15   0    0.05    0.06
   9 -15   0    0.02    0.09
  15   9   0    0.00    0.10
 -15  -9   0    0.08    0.09
 -15  -8   0    0.80    0.15
  15   8   0    0.71    0.15
  -8  15   0    0.96    0.11
   8 -15   0    0.73    0.14
 -15  -7   0    0.42    0.10
  15   7   0    0.24    0.11
  15   7   0    0.48    0.11
   7 -15   0    0.38    0.09
 -15  -6   0    1.80    0.18
  -6  15   0    1.90    0.15
   6 -15   0    1.76    0.17
  15   6   0    1.91    0.21
  15   6   0    1.90    0.20
  15   5   0    2.49    0.22
   5 -15   0    2.02    0.17
  -5  15   0    1.95    0.16
  15   5   0    2.12    0.16
 -15  -5   0    2.06    0.20
   4 -15   0    0.46    0.09
 -15  -4   0    0.53    0.10
  15   4   0    0.51    0.11
  15   4   0    0.62    0.07
  -4  15   0    0.60    0.08
 -15  -3   0    1.64    0.19
  15   3   0    1.89    0.14
  -3  15   0    1.89    0.15
  15   3   0    1.94    0.20
   3 -15   0    1.50    0.16
   2 -15   0    0.39    0.09
 -15  -2   0    0.31    0.10
  15   2   0    0.42    0.07
  15   2   0    0.31    0.10
  -2  15   0    0.50    0.07
  15   1   0    4.63    0.32
  15   1   0    4.69    0.31
  -1  15   0    4.74    0.29
 -15  -1   0    4.57    0.32
  15   1   0    4.88    0.28
  15   0   0   -0.04    0.06
   0 -15   0   -0.12    0.08
   0  15   0   -0.06    0.06
  15   0   0   -0.09    0.06
  15   0   0   -0.08    0.10
 -15   0   0    0.13    0.10
  15  -1   0    5.07    0.29
  -1 -15   0    4.91    0.31
 -15   1   0    4.13    0.32
   1  15   0    5.11    0.29
  15  -1   0    4.84    0.33
  15  -1   0    4.49    0.29
  15  -2   0    0.39    0.07
  15  -2   0    0.45    0.07
   2  15   0    0.43    0.07
  15  -2   0    0.52    0.11
  -2 -15   0    0.45    0.09
   3  15   0    1.90    0.14
  15  -3   0    1.63    0.14
  -3 -15   0    1.67    0.17
  15  -3   0    1.89    0.14
  15  -3   0    1.58    0.16
   3  15   0    1.72    0.17
  15  -4   0    0.53    0.07
   4  15   0    0.42    0.07
  -4 -15   0    0.67    0.10
  15  -4   0    0.73    0.14
  15  -4   0    0.61    0.07
   4  15   0    0.81    0.14
   5  15   0    2.04    0.15
  15  -5   0    1.90    0.15
  15  -5   0    1.97    0.15
   5  15   0    2.61    0.22
   6  15   0    1.99    0.21
  15  -6   0    1.70    0.14
  15  -6   0    1.48    0.14
   6  15   0    1.83    0.13
  15  -7   0    0.22    0.06
   7  15   0    0.20    0.06
  15  -7   0    0.36    0.06
   7  15   0    0.40    0.12
   8  15   0    1.00    0.12
   8  15   0    0.59    0.22
  15  -8   0    0.57    0.11
 -15   8   0    0.69    0.11
  15  -8   0    0.71    0.09
  15  -9   0   -0.05    0.06
   9  15   0    0.02    0.11
   9  15   0    0.04    0.06
 -15   9   0    0.00    0.07
  15  -9   0   -0.10    0.05
  10  15   0    0.29    0.11
  10  15   0    0.29    0.06
 -15  10   0    0.30    0.07
  15 -10   0    0.27    0.06
  15 -10   0    0.20    0.05
 -15  11   0    0.09    0.06
  11  15   0    0.02    0.06
  11  15   0    0.15    0.10
  12  15   0    0.01    0.11
 -15  12   0    0.01    0.06
  13  15   0   -0.07    0.08
 -15  13   0    0.00    0.05
  14  15   0    0.12    0.09
  16  13   0    0.07    0.07
 -12  16   0    0.09    0.04
  16  12   0    0.30    0.08
 -16 -12   0    0.12    0.08
 -11  16   0   -0.01    0.07
  16  11   0    0.02    0.10
 -16 -10   0    0.00    0.08
  16  10   0    0.14    0.09
 -10  16   0   -0.04    0.05
  -9  16   0    0.21    0.06
   9 -16   0    0.31    0.09
  16   9   0    0.27    0.09
 -16  -9   0    0.10    0.09
 -16  -8   0    0.03    0.09
  -8  16   0    0.16    0.06
  16   8   0    0.09    0.10
   8 -16   0    0.17    0.08
  -7  16   0    0.12    0.06
 -16  -7   0    0.06    0.09
   7 -16   0   -0.01    0.08
  16   7   0    0.08    0.10
  16   6   0    0.11    0.14
 -16  -6   0   -0.03    0.15
   6 -16   0   -0.09    0.11
  -6  16   0    0.03    0.09
   5 -16   0    0.30    0.09
 -16  -5   0    0.34    0.10
  -5  16   0    0.33    0.07
  16   5   0    0.39    0.08
  16   5   0    0.26    0.11
 -16  -4   0    1.12    0.12
  16   4   0    0.97    0.13
   4 -16   0    0.76    0.11
  -4  16   0    1.24    0.12
  16   4   0    0.98    0.09
 -16  -3   0   -0.08    0.09
  16   3   0   -0.03    0.06
  -3  16   0    0.04    0.06
  16   3   0    0.24    0.10
   3 -16   0   -0.05    0.08
   2 -16   0    0.05    0.08
  16   2   0   -0.01    0.06
  16   2   0    0.07    0.10
 -16  -2   0    0.02    0.10
  -2  16   0    0.08    0.06
  16   1   0    0.44    0.11
   1 -16   0    0.34    0.09
 -16  -1   0    0.26    0.10
  -1  16   0    0.37    0.07
  16   1   0    0.35    0.06
 -16   0   0    0.32    0.10
   0  16   0    0.14    0.06
   0 -16   0    0.15    0.09
  16   0   0    0.13    0.06
  16   0   0    0.19    0.10
  -1 -16   0    0.39    0.09
  16  -1   0    0.27    0.06
  16  -1   0    0.41    0.11
   1  16   0    0.34    0.07
   2  16   0    0.07    0.06
  16  -2   0    0.01    0.06
  16  -2   0   -0.16    0.07
  16  -2   0    0.10    0.11
  -2 -16   0   -0.01    0.08
  16  -3   0   -0.03    0.06
  16  -3   0    0.07    0.06
  16  -3   0    0.16    0.10
   3  16   0    0.05    0.06
  -3 -16   0   -0.04    0.08
  16  -4   0    1.10    0.11
   4  16   0    0.89    0.15
   4  16   0    1.28    0.12
  16  -4   0    1.15    0.11
   5  16   0    0.46    0.07
  16  -5   0    0.45    0.11
  16  -5   0    0.34    0.06
   5  16   0    0.30    0.19
  16  -6   0   -0.03    0.06
  16  -6   0    0.02    0.07
   6  16   0   -0.09    0.12
   6  16   0   -0.02    0.07
   7  16   0    0.19    0.06
  16  -7   0    0.12    0.06
   7  16   0   -0.07    0.12
  16  -7   0    0.10    0.05
   8  16   0    0.13    0.06
  16  -8   0   -0.09    0.06
   8  16   0   -0.03    0.12
  16  -8   0    0.14    0.05
 -16   8   0    0.12    0.07
   9  16   0    0.23    0.06
   9  16   0    0.38    0.11
  16  -9   0    0.12    0.06
 -16   9   0    0.24    0.07
  16  -9   0    0.19    0.05
 -16  10   0    0.04    0.08
  10  16   0    0.03    0.10
  16 -10   0    0.09    0.07
  16 -10   0    0.05    0.05
  10  16   0   -0.05    0.07
  11  16   0    0.13    0.10
 -16  11   0    0.06    0.06
  12  16   0    0.24    0.09
 -17 -11   0    0.21    0.08
 -11  17   0    0.34    0.05
  17  11   0    0.38    0.08
 -10  17   0    0.18    0.05
 -17 -10   0    0.27    0.08
  17  10   0    0.14    0.08
  17   9   0    0.24    0.09
  -9  17   0    0.17    0.05
 -17  -9   0    0.29    0.08
   8 -17   0    0.25    0.08
  -8  17   0    0.08    0.05
 -17  -8   0    0.16    0.08
  17   8   0    0.05    0.09
 -17  -7   0    0.01    0.08
   7 -17   0    0.13    0.07
  -7  17   0    0.10    0.06
  17   7   0    0.01    0.10
   6 -17   0    0.17    0.08
 -17  -6   0    0.18    0.09
  17   6   0    0.01    0.10
  -6  17   0    0.33    0.06
  17   5   0   -0.02    0.06
  17   5   0   -0.09    0.10
   5 -17   0   -0.02    0.07
  -5  17   0   -0.03    0.06
   4 -17   0   -0.01    0.08
  -4  17   0    0.03    0.06
  17   4   0    0.04    0.06
  17   4   0    0.01    0.10
 -17  -4   0   -0.02    0.09
  -3  17   0    0.30    0.07
  17   3   0    0.23    0.06
  17   3   0    0.33    0.11
 -17  -3   0    0.32    0.10
   3 -17   0    0.11    0.08
  -2  17   0    0.20    0.09
   2 -17   0    0.12    0.10
  17   2   0    0.19    0.12
  17   2   0    0.21    0.07
 -17  -2   0    0.25    0.11
   1 -17   0   -0.11    0.10
  17   1   0   -0.13    0.12
  17   1   0   -0.11    0.09
  -1  17   0    0.01    0.08
 -17  -1   0    0.09    0.11
  17   0   0    0.04    0.14
   0  17   0   -0.01    0.09
  17   0   0   -0.09    0.07
 -17   0   0   -0.10    0.11
  17  -1   0    0.06    0.11
  -1 -17   0   -0.13    0.12
   1  17   0   -0.01    0.10
  17  -1   0   -0.02    0.08
  17  -2   0    0.28    0.10
  17  -2   0    0.15    0.07
   2  17   0    0.32    0.08
  -2 -17   0    0.17    0.09
   3  17   0    0.28    0.06
  17  -3   0    0.25    0.06
  -3 -17   0    0.26    0.09
  -4 -17   0    0.12    0.09
  17  -4   0    0.03    0.05
   4  17   0    0.06    0.06
  17  -5   0    0.03    0.05
   5  17   0    0.01    0.06
  17  -6   0    0.23    0.05
   6  17   0    0.25    0.06
   6  17   0    0.35    0.12
   7  17   0   -0.02    0.12
   7  17   0    0.01    0.06
  17  -7   0    0.10    0.05
   8  17   0   -0.09    0.12
   8  17   0    0.11    0.05
  17  -8   0    0.18    0.05
   9  17   0    0.26    0.11
   9  17   0    0.28    0.06
  17  -9   0    0.24    0.06
  10  17   0    0.24    0.10
  17 -10   0    0.30    0.05
  11  17   0    0.23    0.12
 -18 -10   0    0.02    0.06
  18  10   0    0.15    0.07
 -10  18   0    0.01    0.04
  18   9   0    0.12    0.08
  -9  18   0    0.04    0.04
 -18  -9   0    0.17    0.07
  -8  18   0    0.12    0.05
  18   8   0    0.09    0.08
   8 -18   0    0.14    0.07
 -18  -8   0    0.13    0.07
  18   7   0    0.29    0.09
  -7  18   0    0.32    0.06
   7 -18   0    0.29    0.08
 -18  -7   0    0.34    0.08
  18   6   0   -0.06    0.09
 -18  -6   0    0.04    0.08
  -6  18   0    0.08    0.05
   6 -18   0   -0.09    0.07
   5 -18   0   -0.06    0.06
  -5  18   0   -0.02    0.05
  18   5   0    0.14    0.10
 -18  -5   0   -0.05    0.08
  18   4   0    0.02    0.09
 -18  -4   0   -0.01    0.09
  18   4   0    0.06    0.05
   4 -18   0   -0.02    0.07
  -4  18   0    0.06    0.05
  18   3   0   -0.07    0.05
  -3  18   0   -0.05    0.06
  18   3   0    0.05    0.09
 -18  -3   0    0.06    0.09
   3 -18   0   -0.11    0.07
  18   2   0    0.03    0.06
  -2  18   0    0.05    0.06
 -18  -2   0    0.15    0.09
  18   2   0    0.13    0.10
   2 -18   0    0.00    0.07
   1 -18   0   -0.07    0.07
  18   1   0    0.08    0.05
  -1  18   0   -0.03    0.05
  18   1   0    0.01    0.10
 -18  -1   0    0.05    0.09
  18   0   0    0.20    0.06
   0  18   0    0.17    0.06
   0 -18   0    0.05    0.07
  18   0   0    0.11    0.10
  18  -1   0   -0.03    0.05
  18  -1   0    0.06    0.09
   1  18   0   -0.02    0.06
  -1 -18   0    0.01    0.08
   2  18   0   -0.02    0.05
  -2 -18   0   -0.03    0.09
  18  -2   0    0.00    0.05
  -3 -18   0   -0.05    0.08
   3  18   0   -0.07    0.05
  18  -3   0   -0.05    0.05
   4  18   0   -0.05    0.05
  18  -4   0   -0.01    0.05
  -4 -18   0    0.14    0.09
   5  18   0   -0.11    0.05
  18  -6   0    0.01    0.05
   6  18   0    0.11    0.05
  18  -7   0    0.35    0.06
   7  18   0    0.34    0.06
   8  18   0    0.14    0.05
  18  -8   0    0.13    0.05
  18  -9   0    0.11    0.04
  -8  19   0    0.09    0.04
 -19  -8   0    0.08    0.06
  19   8   0    0.10    0.09
  19   7   0    0.21    0.08
   7 -19   0    0.21    0.06
 -19  -7   0   -0.08    0.07
  -7  19   0    0.07    0.04
 -19  -6   0    0.06    0.07
  19   6   0    0.23    0.08
  -6  19   0    0.22    0.05
   6 -19   0    0.30    0.06
  19   5   0    0.24    0.09
  -5  19   0    0.10    0.05
 -19  -5   0    0.00    0.08
   5 -19   0    0.05    0.06
 -19  -4   0    0.28    0.08
  19   4   0    0.20    0.06
  19   4   0    0.22    0.09
  -4  19   0    0.24    0.08
   4 -19   0    0.20    0.10
 -19  -3   0    0.08    0.09
  19   3   0    0.03    0.06
  19   3   0    0.01    0.11
   3 -19   0    0.05    0.06
  -3  19   0    0.05    0.05
  -2  19   0    0.00    0.05
  19   2   0   -0.13    0.10
 -19  -2   0    0.16    0.10
  19   2   0   -0.04    0.06
   2 -19   0   -0.10    0.07
  -1  19   0    0.23    0.05
  19   1   0    0.29    0.10
   1 -19   0    0.20    0.08
  19   1   0    0.24    0.05
   0 -19   0    0.06    0.08
  19   0   0    0.16    0.10
  19   0   0    0.09    0.05
   0  19   0    0.02    0.05
  -1 -19   0    0.16    0.08
  19  -1   0    0.25    0.05
   1  19   0    0.17    0.05
   2  19   0   -0.01    0.05
  19  -2   0    0.03    0.05
  -2 -19   0   -0.13    0.11
  -3 -19   0    0.21    0.08
  19  -3   0    0.02    0.05
   3  19   0   -0.03    0.05
   4  19   0    0.02    0.05
  19  -4   0    0.10    0.05
   5  19   0    0.07    0.05
  19  -5   0    0.08    0.05
  19  -6   0    0.21    0.05
   6  19   0    0.23    0.05
  19  -7   0    0.07    0.04
   5 -20   0   -0.02    0.06
  -5  20   0    0.03    0.04
  -4  20   0    0.20    0.04
   4 -20   0    0.17    0.06
  20   3   0    0.19    0.07
  -3  20   0    0.12    0.04
  20   3   0    0.26    0.13
   3 -20   0    0.09    0.06
  20   2   0    0.23    0.05
  20   2   0    0.20    0.10
   2 -20   0    0.10    0.07
  -2  20   0    0.18    0.04
   1 -20   0    0.21    0.07
  20   1   0    0.24    0.05
  -1  20   0    0.33    0.05
   0  20   0    0.05    0.05
  20   0   0    0.06    0.04
   0 -20   0    0.11    0.07
  -1 -20   0    0.40    0.08
  20  -1   0    0.32    0.05
   1  20   0    0.33    0.05
  20  -2   0    0.14    0.04
   2  20   0    0.15    0.05
  -2 -20   0    0.31    0.08
  20  -3   0    0.11    0.04
   3  20   0    0.14    0.05
  20  -4   0    0.26    0.05
   4  20   0    0.33    0.06
  20  -5   0   -0.02    0.04
   0  -1  -1   41.45    2.31
   0   1   1   41.35    2.31
   1   0   1   42.18    2.31
   1  -1  -1    1.51    0.09
   1   1  -1    1.55    0.09
   1   1  -1    1.60    0.10
  -1   1  -1    1.55    0.09
  -1   1   1    1.48    0.09
   1  -1   1    1.65    0.09
   1   1   1    1.57    0.09
   1   1   1    1.47    0.09
   2   1  -1    2.07    0.13
   1  -2  -1    1.99    0.13
   2   1  -1    2.10    0.14
  -1   2  -1    2.12    0.14
  -1   2   1    2.32    0.14
   2   1   1    2.50    0.14
   1  -2   1    2.16    0.13
   2   1   1    2.48    0.14
   2   0  -1    1.50    0.10
   0  -2  -1    1.53    0.10
   2   0  -1    1.61    0.10
   0   2  -1    1.66    0.11
   2   0   1    1.61    0.10
   0  -2   1    1.63    0.09
   2   0   1    1.67    0.10
   0   2   1    1.74    0.11
   2  -1  -1    2.51    0.14
   2  -1  -1    2.25    0.13
  -2   1  -1    2.31    0.13
   1   2  -1    2.25    0.14
   1   2  -1    2.25    0.13
  -2   1   1    2.08    0.14
   1   2   1    2.08    0.14
   1   2   1    2.00    0.13
   2  -1   1    2.01    0.13
   2  -2  -1   28.29    1.59
  -2   2  -1   28.80    1.60
   2   2  -1   28.37    1.60
   2   2  -1   28.51    1.59
   2   2   1   28.52    1.60
   2  -2   1   29.26    1.59
  -2   2   1   28.77    1.60
   2   2   1   28.28    1.59
   3   2  -1    9.75    0.56
   3   2  -1   10.58    0.55
   2  -3  -1    9.97    0.55
   2  -3   1    9.11    0.54
   3   2   1    9.25    0.55
   3   2   1    9.46    0.55
  -2   3   1    9.04    0.55
   3   1  -1   62.32    3.43
   1  -3  -1   60.45    3.42
   3   1  -1   63.21    3.42
  -1   3  -1   61.78    3.43
   3   1   1   61.79    3.43
   1  -3   1   59.00    3.42
  -1   3   1   63.13    3.43
   3   1   1   61.55    3.42
   0   3  -1   28.60    1.61
   0  -3  -1   29.06    1.60
   3   0  -1   28.49    1.60
   3   0  -1   28.59    1.61
   0   3   1   28.58    1.61
   3   0   1   28.60    1.60
   0  -3   1   28.80    1.60
   3   0   1   29.23    1.60
   3  -1  -1   63.74    3.47
  -3   1  -1   62.26    3.47
   1   3  -1   62.82    3.47
   3  -1  -1   62.92    3.47
   1   3  -1   59.40    3.46
   3  -1   1   62.19    3.47
   1   3   1   63.00    3.47
  -3   1   1   62.21    3.47
   1   3   1   60.29    3.46
   3  -1   1   65.03    3.47
   2   3  -1    8.76    0.55
  -3   2  -1    9.33    0.55
   2   3  -1    9.16    0.54
   3  -2  -1    8.65    0.55
   2   3   1   10.49    0.56
   2   3   1   10.15    0.55
   3  -2   1   10.33    0.55
  -3   2   1   10.20    0.55
   3   3  -1    1.10    0.11
  -3   3  -1    0.84    0.11
   3   3  -1    0.84    0.08
   3  -3  -1    0.98    0.10
  -3   3   1    1.07    0.10
   3  -3   1    1.12    0.09
   3   3   1    1.15    0.11
   3  -4  -1   47.56    2.64
   4   3  -1   48.09    2.65
  -3   4  -1   48.69    2.65
   4   3  -1   48.29    2.64
   4   3   1   46.49    2.64
   3  -4   1   46.40    2.64
  -3   4   1   45.66    2.65
   4   3   1   47.88    2.65
  -2   4  -1  140.56    7.64
   2  -4  -1  136.04    7.63
   4   2  -1  140.28    7.64
   4   2  -1  141.33    7.63
   2  -4   1  131.79    7.63
   4   2   1  138.97    7.64
   4   2   1  135.92    7.63
  -2   4   1  136.24    7.64
   1  -4  -1  124.92    6.95
   4   1  -1  124.87    6.95
   4   1  -1  127.90    6.95
  -1   4  -1  126.78    6.96
  -1   4   1  126.42    6.96
   4   1   1  124.73    6.95
   1  -4   1  121.48    6.95
   4   0  -1  174.62    9.64
   4   0  -1  169.47    9.64
   0   4  -1  176.55    9.64
   0  -4  -1  175.26    9.63
   0   4  -1  173.16    9.63
   0  -4   1  171.23    9.63
   0   4   1  177.13    9.64
   4   0   1  172.89    9.64
   0   4   1  171.84    9.63
   4   0   1  175.87    9.64
   1   4  -1  122.82    7.00
   4  -1  -1  126.89    7.01
   4  -1  -1  127.14    7.01
   1   4  -1  130.60    7.02
  -4   1  -1  125.55    7.01
  -4   1   1  123.79    7.01
   4  -1   1  124.84    7.01
   4  -1   1  129.79    7.01
   1   4   1  123.83    7.00
   1   4   1  128.11    7.01
   4  -2  -1  134.45    7.63
   2   4  -1  134.88    7.62
   2   4  -1  137.76    7.64
   4  -2  -1  140.10    7.63
  -4   2  -1  136.71    7.63
  -4   2   1  138.84    7.63
   2   4   1  139.96    7.63
   4  -2   1  139.64    7.63
   2   4   1  135.40    7.62
  -4   3  -1   46.89    2.64
   3   4  -1   45.38    2.63
   4  -3  -1   46.31    2.63
   3   4  -1   46.96    2.64
   4  -3   1   48.90    2.63
   3   4   1   48.04    2.63
   3   4   1   47.16    2.64
  -4   3   1   48.07    2.64
   4   4  -1   17.77    0.98
  -4   4  -1   17.21    1.00
   4   4  -1   16.86    1.00
   4  -4  -1   17.67    0.99
   4   4   1   16.86    0.99
   4  -4   1   17.80    0.99
   4   4   1   17.57    0.99
  -4   4   1   17.68    1.00
   4  -5  -1   15.41    0.93
   5   4  -1   15.71    0.93
  -4   5  -1   15.16    0.94
   5   4  -1   15.22    0.94
   5   4   1   17.41    0.93
   4  -5   1   17.31    0.93
   5   4   1   17.22    0.94
  -4   5   1   17.17    0.94
   5   3  -1    4.24    0.29
  -3   5  -1    4.15    0.31
   5   3  -1    4.24    0.31
   3  -5  -1    4.24    0.29
  -3   5   1    5.18    0.31
   5   3   1    5.38    0.29
   5   3   1    4.82    0.30
   3  -5   1    5.32    0.29
   5   2  -1   45.39    2.57
  -2   5  -1   46.49    2.58
   5   2  -1   45.88    2.57
   2  -5  -1   44.03    2.57
   5   2   1   46.80    2.57
  -2   5   1   47.72    2.58
   5   2   1   45.89    2.57
   1  -5  -1   40.23    2.28
  -1   5  -1   39.48    2.29
   5   1  -1   40.50    2.28
   5   1  -1   40.56    2.28
   5   1   1   42.14    2.28
   5   1   1   41.65    2.28
   1  -5   1   39.88    2.27
  -1   5   1   42.06    2.29
   0   5  -1    4.85    0.28
   5   0  -1    4.56    0.29
   0   5  -1    4.86    0.31
   5   0  -1    4.88    0.30
   0  -5  -1    4.54    0.29
   5   0   1    4.82    0.30
   5   0   1    5.02    0.29
   0   5   1    4.75    0.30
   0   5   1    4.55    0.29
   0  -5   1    4.88    0.28
   1   5  -1   38.97    2.26
   5  -1  -1   41.63    2.28
   1   5  -1   41.58    2.28
  -5   1  -1   41.36    2.28
   5  -1  -1   40.98    2.28
   1   5   1   40.93    2.28
   5  -1   1   42.09    2.28
  -5   1   1   40.22    2.28
   5  -1   1   40.11    2.27
   1   5   1   39.44    2.27
   2   5  -1   46.93    2.54
   5  -2  -1   46.60    2.53
   5  -2  -1   46.54    2.54
  -5   2  -1   45.91    2.53
   2   5  -1   44.07    2.52
  -5   2   1   44.52    2.53
   5  -2   1   44.64    2.53
   2   5   1   43.58    2.53
   2   5   1   45.34    2.54
   3   5  -1    5.00    0.27
   5  -3  -1    5.06    0.29
  -5   3  -1    5.03    0.29
   3   5  -1    5.02    0.31
  -5   3   1    3.88    0.29
   3   5   1    4.06    0.30
   3   5   1    3.94    0.28
   5  -3   1    4.17    0.28
  -5   4  -1   17.67    0.94
   4   5  -1   17.45    0.94
   4   5  -1   17.42    0.92
   5  -4  -1   17.37    0.93
   4   5   1   15.10    0.92
   5  -4   1   15.24    0.93
  -5   4   1   14.90    0.93
   4   5   1   14.83    0.93
   5   5  -1    0.36    0.09
  -5   5  -1    0.43    0.10
   5  -5  -1    0.56    0.09
   5   5  -1    0.49    0.08
   5  -5   1    0.53    0.08
   5   5   1    0.33    0.10
   5   5   1    0.62    0.09
  -5   5   1    0.32    0.09
   5  -6  -1   24.43    1.38
   6   5  -1   23.96    1.39
   6   5  -1   24.75    1.37
   6   5   1   23.63    1.38
  -5   6   1   23.90    1.39
   5  -6   1   24.36    1.37
   6   5   1   24.29    1.37
   6   4  -1   28.56    1.69
   6   4  -1   29.08    1.67
   4  -6  -1   29.21    1.68
  -4   6  -1   27.95    1.69
   6   4   1   30.83    1.68
   4  -6   1   30.32    1.68
  -4   6   1   31.37    1.69
   6   4   1   30.77    1.69
  -3   6  -1    6.99    0.41
   6   3  -1    6.91    0.40
   3  -6  -1    6.99    0.40
   6   3  -1    7.19    0.42
  -3   6   1    6.19    0.41
   6   3   1    6.39    0.41
   6   3   1    5.97    0.40
   3  -6   1    6.00    0.39
   2  -6  -1   41.83    2.43
   6   2  -1   42.66    2.44
   6   2  -1   42.11    2.43
  -2   6  -1   42.41    2.44
   2  -6   1   43.83    2.43
   6   2   1   44.84    2.43
   6   2   1   45.34    2.44
  -2   6   1   44.77    2.44
  -1   6  -1    6.96    0.47
   6   1  -1    6.87    0.46
   6   1  -1    7.41    0.46
   1  -6  -1    7.24    0.45
  -1   6   1    8.05    0.47
   1  -6   1    8.36    0.45
   6   1   1    8.33    0.46
   6   1   1    8.24    0.46
   0   6  -1   10.86    0.64
   6   0  -1   11.32    0.65
   0  -6  -1   11.16    0.65
   0   6  -1   11.00    0.66
   6   0  -1   11.61    0.66
   6   0   1   11.46    0.65
   6   0   1   11.56    0.65
   0   6   1   11.13    0.65
   0   6   1   11.32    0.66
   6  -1  -1    7.85    0.44
  -6   1  -1    7.88    0.44
   6  -1  -1    7.80    0.44
   1   6  -1    7.55    0.43
   1   6  -1    8.09    0.46
   6  -1   1    6.94    0.44
   6  -1   1    7.11    0.44
   1   6   1    6.80    0.43
  -6   1   1    6.66    0.44
   1   6   1    7.29    0.45
   2   6  -1   44.92    2.43
   6  -2  -1   45.87    2.42
   2   6  -1   42.64    2.40
   6  -2  -1   44.11    2.42
  -6   2  -1   43.73    2.42
   2   6   1   41.63    2.42
   2   6   1   40.74    2.41
   6  -2   1   43.44    2.42
  -6   2   1   41.46    2.42
   3   6  -1    5.93    0.41
  -6   3  -1    6.13    0.40
   6  -3  -1    5.96    0.40
   3   6   1    6.72    0.39
   3   6   1    7.03    0.42
   6  -3   1    6.80    0.40
  -6   3   1    7.05    0.41
   4   6  -1   30.19    1.65
   4   6  -1   29.54    1.62
   6  -4  -1   29.48    1.64
  -6   4  -1   30.41    1.64
   4   6   1   27.95    1.63
  -6   4   1   26.99    1.64
   4   6   1   28.34    1.65
   6  -4   1   28.95    1.64
   5   6  -1   21.60    1.35
   6  -5  -1   24.33    1.33
  -6   5  -1   23.26    1.33
   5   6  -1   24.45    1.31
  -6   5   1   21.06    1.38
   5   6   1   23.15    1.33
   5   6   1   24.00    1.32
   6  -5   1   23.99    1.32
   6   6  -1    3.84    0.30
   6   6  -1    4.44    0.29
   6  -6  -1    4.40    0.30
  -6   6  -1    3.90    0.31
   6  -6   1    3.96    0.30
   6   6   1    4.43    0.29
  -6   6   1    4.20    0.32
   6   6   1    4.30    0.31
   6  -7  -1    5.04    0.33
   7   6  -1    4.73    0.35
  -6   7  -1    4.38    0.36
   7   6  -1    4.78    0.32
   7   6   1    4.53    0.34
   7   6   1    4.09    0.39
  -6   7   1    4.69    0.36
   6  -7   1    4.58    0.32
   7   5  -1    0.31    0.10
   7   5  -1    0.49    0.12
   5  -7  -1    0.37    0.10
  -5   7  -1    0.33    0.11
  -5   7   1    0.50    0.12
   7   5   1    0.46    0.11
   7   5   1    0.47    0.13
   5  -7   1    0.47    0.10
   7   4  -1    5.20    0.32
   4  -7  -1    4.92    0.32
  -4   7  -1    5.00    0.35
   4  -7   1    4.58    0.31
  -4   7   1    4.57    0.34
   7   4   1    4.61    0.32
   7   4   1    4.64    0.33
   3  -7  -1   22.76    1.27
  -3   7  -1   20.08    1.34
   7   3  -1   22.78    1.27
   7   3  -1   22.65    1.28
   3  -7   1   22.23    1.27
   7   3   1   23.01    1.27
   7   3   1   22.80    1.28
   2  -7  -1    8.19    0.52
   7   2  -1    8.47    0.53
   7   2  -1    8.45    0.52
  -2   7  -1    8.33    0.54
   7   2   1    9.20    0.52
   2  -7   1    8.96    0.51
   7   2   1    9.37    0.53
  -2   7   1    8.98    0.54
   7   1  -1    7.70    0.49
  -1   7  -1    7.44    0.48
   7   1  -1    7.86    0.50
  -1   7  -1    7.87    0.51
   1  -7  -1    7.82    0.48
   1  -7   1    8.41    0.48
   7   1   1    8.59    0.50
  -1   7   1    8.77    0.49
   7   1   1    9.04    0.50
  -1   7   1    8.65    0.51
   7   0  -1   10.14    0.61
  -7   0  -1   10.90    0.61
   0   7  -1   10.70    0.63
   7   0  -1   10.14    0.61
   0   7  -1    9.52    0.59
   7   0   1   10.68    0.61
   7   0   1   10.69    0.61
   0   7   1   10.43    0.62
   0   7   1   10.16    0.60
   1   7  -1    7.96    0.47
   1   7  -1    8.60    0.51
   7  -1  -1    8.63    0.49
   7  -1  -1    8.58    0.49
  -7   1  -1    8.59    0.49
   7  -1   1    7.88    0.49
   7  -1   1    7.57    0.48
  -7   1   1    7.71    0.49
   1   7   1    7.77    0.50
   1   7   1    7.60    0.47
   2   7  -1    8.94    0.51
   2   7  -1    9.07    0.54
   7  -2  -1    8.91    0.52
   7  -2  -1    8.75    0.52
  -7   2  -1    9.05    0.53
   2   7   1    8.18    0.51
   2   7   1    8.62    0.54
   7  -2   1    8.47    0.52
  -7   2   1    8.35    0.52
   3   7  -1   22.33    1.29
  -7   3  -1   22.35    1.28
   7  -3  -1   22.46    1.29
   3   7   1   22.05    1.26
  -7   3   1   21.83    1.28
   7  -3   1   22.93    1.28
   3   7   1   22.81    1.29
   4   7  -1    4.45    0.32
  -7   4  -1    4.44    0.34
   7  -4  -1    4.48    0.31
   7  -4   1    4.81    0.32
  -7   4   1    4.36    0.31
   4   7   1    4.92    0.30
  -7   5  -1    0.29    0.11
   7  -5  -1    0.36    0.10
   5   7   1    0.25    0.10
  -7   5   1    0.21    0.10
   7  -5   1    0.41    0.10
   5   7   1    0.29    0.11
  -7   6  -1    4.55    0.35
   7  -6  -1    4.61    0.33
   6   7  -1    4.62    0.35
   7  -6   1    4.79    0.32
  -7   6   1    4.73    0.35
   6   7   1    4.48    0.35
   6   7   1    4.66    0.32
   7   7  -1    2.89    0.29
   7  -7  -1    3.16    0.27
  -7   7  -1    2.76    0.31
   7  -7   1    3.10    0.26
  -7   7   1    3.28    0.31
   7   7   1    2.88    0.25
   7   7   1    3.30    0.29
   8   7  -1    0.73    0.18
  -7   8  -1    0.70    0.20
   7  -8  -1    0.52    0.15
   7  -8   1    0.63    0.14
   8   7   1    0.38    0.13
   8   7   1    0.41    0.17
  -7   8   1    0.62    0.19
  -6   8  -1    4.03    0.35
   8   6  -1    4.20    0.29
   6  -8  -1    3.98    0.31
   8   6  -1    3.83    0.33
   8   6   1    3.70    0.32
   8   6   1    3.81    0.29
   6  -8   1    3.57    0.30
  -6   8   1    3.39    0.33
   5  -8  -1    9.15    0.58
   8   5  -1    9.35    0.57
   8   5  -1    8.76    0.59
  -5   8  -1    9.51    0.61
   8   5   1    9.58    0.59
   8   5   1    9.26    0.57
   5  -8   1    9.82    0.59
  -5   8   1    9.68    0.61
   4  -8  -1    7.14    0.45
   8   4  -1    7.50    0.47
  -4   8  -1    7.06    0.48
   8   4  -1    7.35    0.45
   4  -8   1    7.00    0.44
  -4   8   1    6.56    0.46
   8   4   1    7.12    0.46
   8   4   1    6.70    0.44
   3  -8  -1   11.58    0.65
  -3   8  -1   10.97    0.67
   8   3  -1   11.38    0.65
   8   3  -1   11.97    0.67
   8   3   1   10.02    0.65
  -3   8   1    9.97    0.66
   3  -8   1   10.33    0.64
   2  -8  -1   19.06    1.07
  -2   8  -1   18.70    1.09
   8   2  -1   19.25    1.09
   8   2  -1   19.71    1.08
   8   2   1   18.81    1.08
   8   2   1   18.47    1.08
   2  -8   1   18.15    1.06
  -2   8   1   17.52    1.09
   8   1  -1    7.47    0.48
  -1   8  -1    7.69    0.51
   1  -8  -1    7.68    0.47
   8   1  -1    7.31    0.56
  -1   8   1    7.85    0.48
   8   1   1    7.79    0.48
  -1   8   1    8.41    0.50
   8   1   1    8.25    0.49
   8   0  -1    4.45    0.32
   8   0  -1    4.47    0.30
   0   8  -1    4.27    0.33
  -8   0  -1    4.36    0.30
   8   0   1    4.50    0.30
   0   8   1    4.01    0.29
   8   0   1    4.33    0.30
   0   8   1    4.15    0.31
  -8   0   1    4.42    0.31
   1   8  -1    8.14    0.50
  -8   1  -1    8.09    0.48
   8  -1  -1    7.96    0.47
   1   8   1    7.15    0.48
   8  -1   1    7.30    0.47
   8  -1   1    7.40    0.47
   1   8   1    7.39    0.46
   8  -2  -1   18.58    1.07
   8  -2  -1   17.64    1.07
   2   8  -1   17.87    1.09
  -8   2  -1   17.72    1.07
   8  -2   1   19.47    1.07
   2   8   1   18.59    1.06
   2   8   1   20.04    1.09
  -8   2   1   18.88    1.08
   8  -3  -1    9.96    0.65
   3   8  -1   10.09    0.67
  -8   3  -1    9.66    0.65
   3   8   1   12.09    0.68
   8  -3   1   11.36    0.65
  -8   3   1   11.29    0.65
   3   8   1   11.33    0.67
  -8   4  -1    6.14    0.44
   8  -4  -1    6.70    0.43
   4   8  -1    6.50    0.46
   4   8   1    7.32    0.46
   8  -4   1    6.85    0.43
  -8   4   1    6.61    0.44
   5   8  -1    9.21    0.59
   8  -5  -1    9.61    0.58
  -8   5  -1    9.24    0.58
   8  -5   1    9.12    0.57
   5   8   1    9.25    0.59
  -8   5   1    9.05    0.58
  -8   6  -1    3.77    0.33
   6   8  -1    3.37    0.33
   8  -6  -1    3.62    0.31
   6   8   1    3.78    0.33
  -8   6   1    4.33    0.33
   8  -6   1    3.99    0.30
  -8   7  -1    0.58    0.17
   7   8  -1    0.47    0.18
   8  -7  -1    0.60    0.15
   8  -7   1    0.70    0.15
  -8   7   1    0.69    0.19
   7   8   1    0.37    0.17
   8   8  -1    0.22    0.20
   8  -8  -1    0.62    0.18
  -8   8  -1    0.61    0.23
   8   8   1    0.66    0.20
   8  -8   1    0.28    0.16
  -8   8   1    0.47    0.19
  -8   9  -1   -0.16    0.24
   8  -9  -1    0.05    0.05
   9   8  -1   -0.01    0.08
   9   8  -1    0.04    0.05
   9   8  -1    0.00    0.22
   9   8  -1    0.00    0.09
  -8   9  -1    0.07    0.06
   8  -9  -1    0.50    0.20
   9   8   1    0.10    0.08
   8  -9   1    0.27    0.19
   9   8   1    0.20    0.09
  -8   9   1    0.00    0.24
   8  -9   1    0.07    0.05
   9   8   1    0.06    0.28
   9   7  -1    2.12    0.25
  -7   9  -1    1.78    0.27
   7  -9  -1    1.87    0.23
   7  -9   1    2.00    0.23
   9   7   1    1.69    0.24
  -7   9   1    1.91    0.28
   9   6  -1    1.72    0.23
   6  -9  -1    1.38    0.20
   9   6  -1    1.46    0.19
  -6   9  -1    1.71    0.25
   6  -9   1    1.73    0.20
   9   6   1    1.48    0.21
  -6   9   1    1.48    0.24
   9   6   1    1.41    0.18
   9   5  -1    3.14    0.27
  -5   9  -1    3.20    0.35
   5  -9  -1    3.27    0.29
   9   5  -1    2.99    0.31
   9   5   1    3.46    0.28
   9   5   1    3.56    0.31
  -5   9   1    3.55    0.32
  -4   9  -1    1.50    0.21
   9   4  -1    1.26    0.16
   9   4  -1    1.45    0.18
   4  -9  -1    1.06    0.15
   9   4   1    1.25    0.15
  -4   9   1    1.17    0.18
   9   4   1    1.20    0.18
   3  -9  -1   20.39    1.19
   9   3  -1   20.58    1.20
  -3   9  -1   20.42    1.22
   9   3  -1   20.99    1.20
   9   3   1   21.54    1.20
  -3   9   1   20.42    1.22
   9   3   1   20.81    1.21
  -2   9  -1    2.95    0.28
   9   2  -1    2.82    0.25
   9   2  -1    2.90    0.23
   2  -9  -1    2.60    0.22
   9   2   1    2.21    0.24
  -2   9   1    2.32    0.27
   9   2   1    2.37    0.23
   9   1  -1    9.85    0.58
   9   1  -1    9.89    0.58
  -1   9  -1    9.60    0.60
  -1   9   1    8.81    0.60
   9   1   1    9.03    0.58
   9   1   1    9.06    0.57
   9   0  -1   19.30    1.11
   0   9  -1   19.27    1.13
  -9   0  -1   19.32    1.11
   9   0  -1   19.07    1.11
   9   0   1   18.71    1.10
  -9   0   1   19.58    1.11
   9   0   1   19.25    1.11
   0   9   1   18.53    1.12
   9  -1  -1    8.43    0.55
   1   9  -1    8.36    0.57
  -9   1  -1    8.64    0.56
   9  -1  -1    8.70    0.55
   1   9   1   10.02    0.59
   9  -1   1    9.44    0.56
  -9   1   1    9.07    0.56
   9  -1   1    9.56    0.56
   9  -2  -1    2.51    0.23
   2   9  -1    2.72    0.27
  -9   2  -1    2.37    0.23
   2   9   1    2.96    0.25
  -9   2   1    2.36    0.22
   9  -2   1    2.44    0.23
   9  -3  -1   21.37    1.20
  -9   3  -1   20.84    1.20
   3   9  -1   21.29    1.22
  -9   3   1   19.53    1.20
   9  -3   1   20.17    1.19
   3   9   1   20.75    1.22
   4   9  -1    1.42    0.20
   9  -4  -1    1.07    0.15
  -9   4  -1    1.19    0.17
  -9   4   1    1.36    0.17
   4   9   1    1.63    0.21
   9  -4   1    1.41    0.17
   5   9  -1    3.26    0.33
   9  -5  -1    3.20    0.29
  -9   5  -1    3.24    0.29
   9  -5   1    3.04    0.28
  -9   5   1    3.25    0.31
   5   9   1    2.86    0.32
   9  -6  -1    1.73    0.21
  -9   6  -1    1.28    0.21
   6   9  -1    1.33    0.21
   9  -6   1    1.31    0.18
   6   9   1    0.99    0.21
  -9   6   1    1.75    0.22
  -9   7  -1    2.36    0.29
   9  -7  -1    2.05    0.24
   7   9  -1    1.70    0.26
   9  -7   1    2.32    0.25
   7   9   1    1.77    0.26
  -9   7   1    1.95    0.25
  -9   8  -1   -0.38    0.24
   8   9  -1    0.22    0.10
   9  -8  -1    0.05    0.05
   8   9  -1    0.01    0.22
   8   9  -1   -0.03    0.05
   9  -8  -1    0.04    0.05
   8   9  -1    0.02    0.08
   9  -8   1    0.02    0.18
   8   9   1    0.10    0.05
   8   9   1   -0.04    0.08
   8   9   1    0.02    0.08
  -9   8   1    0.44    0.24
   9  -8   1    0.10    0.05
   9  -9  -1    7.38    0.42
   9   9  -1    7.04    0.44
   9   9  -1    7.66    0.45
   9   9  -1    8.44    0.61
  -9   9  -1    7.71    0.64
   9   9  -1    6.73    0.42
  -9   9  -1    6.93    0.42
   9  -9  -1    7.05    0.42
   9  -9  -1    8.26    0.61
   9   9   1    6.94    0.45
   9   9   1    6.47    0.42
   9   9   1    7.32    0.44
   9  -9   1    7.07    0.42
   9  -9   1    8.90    0.60
   9   9   1    7.40    0.60
  -9   9   1    8.26    0.65
  -9  10  -1    0.22    0.34
  10   9  -1    0.34    0.09
   9 -10  -1    0.19    0.06
  10   9  -1    0.28    0.06
  10   9  -1    0.46    0.30
  10   9  -1    0.08    0.11
  -9  10  -1    0.20    0.06
  10   9   1    0.21    0.10
  10   9   1    0.17    0.07
  10   9   1    0.19    0.10
  -9  10   1    0.16    0.06
  -9  10   1    0.36    0.34
  10   9   1   -0.16    0.30
   9 -10   1    0.31    0.06
  -8  10  -1    5.47    0.35
  10   8  -1    6.09    0.54
  -8  10  -1    6.31    0.61
  10   8  -1    6.03    0.39
   8 -10  -1    6.00    0.35
  10   8  -1    6.01    0.38
  10   8  -1    5.55    0.35
   8 -10   1    6.24    0.35
  10   8   1    6.00    0.38
  -8  10   1    6.90    0.61
  10   8   1    6.47    0.38
  10   8   1    5.79    0.35
  -8  10   1    5.95    0.35
  10   8   1    6.65    0.54
  10   7  -1    0.46    0.10
  10   7  -1    0.52    0.07
   7 -10  -1    0.58    0.07
  -7  10  -1    0.15    0.27
   7 -10  -1    0.54    0.08
  -7  10  -1    0.51    0.07
  10   7  -1    0.19    0.23
  10   7  -1    0.37    0.10
  10   7   1    0.45    0.10
  10   7   1    0.48    0.10
  -7  10   1    0.61    0.27
   7 -10   1    0.66    0.08
  -7  10   1    0.50    0.07
  10   7   1    0.48    0.07
   7 -10   1    0.48    0.07
   6 -10  -1    0.27    0.06
  10   6  -1    0.59    0.21
  10   6  -1    0.15    0.09
  -6  10  -1    0.36    0.06
  10   6  -1    0.18    0.09
  10   6   1    0.23    0.09
  -6  10   1    0.30    0.26
  10   6   1    0.26    0.16
  10   6   1    0.20    0.09
  -6  10   1    0.34    0.06
  10   6   1   -0.03    0.19
   6 -10   1    0.22    0.06
  10   5  -1    1.06    0.18
  -5  10  -1    0.79    0.21
  10   5  -1    1.49    0.22
  10   5   1    0.98    0.20
  10   5   1    1.20    0.18
  -5  10   1    1.00    0.23
  10   4  -1    7.82    0.53
  -4  10  -1    8.33    0.56
  10   4  -1    8.05    0.51
  10   4   1    7.60    0.53
  -4  10   1    6.79    0.55
  10   4   1    6.98    0.50
  10   3  -1    1.43    0.20
  10   3  -1    1.36    0.18
  -3  10  -1    1.61    0.24
  10   3   1    1.78    0.21
  -3  10   1    1.78    0.23
  10   3   1    1.86    0.20
  10   2  -1    5.69    0.40
  -2  10  -1    5.10    0.44
  10   2  -1    5.36    0.39
  10   2   1    5.65    0.40
  10   2   1    5.53    0.39
  -2  10   1    5.68    0.44
  -1  10  -1    0.52    0.16
  10   1  -1    0.51    0.15
 -10  -1  -1    0.73    0.15
  10   1  -1    0.69    0.14
  -1  10   1    0.42    0.16
  10   1   1    0.63    0.14
 -10  -1   1    0.70    0.15
  10   1   1    0.71    0.15
  10   0  -1    2.88    0.27
   0  10  -1    2.48    0.28
 -10   0  -1    2.55    0.26
  10   0  -1    2.78    0.26
  10   0   1    2.62    0.26
  10   0   1    2.61    0.25
 -10   0   1    2.79    0.27
  10  -1  -1    0.51    0.13
   1  10  -1    0.47    0.18
 -10   1  -1    0.70    0.15
  10  -1  -1    0.77    0.15
  10  -1   1    0.59    0.14
 -10   1   1    0.75    0.15
   1  10   1    0.82    0.18
  10  -1   1    0.54    0.13
 -10   2  -1    5.39    0.40
   2  10  -1    5.46    0.42
  10  -2  -1    5.90    0.40
   2  10   1    5.50    0.43
 -10   2   1    5.37    0.39
  10  -2   1    5.32    0.38
   3  10  -1    1.75    0.23
 -10   3  -1    1.82    0.21
  10  -3  -1    1.35    0.18
   3  10   1    1.38    0.21
 -10   3   1    1.08    0.18
  10  -3   1    1.47    0.18
   4  10  -1    7.17    0.54
 -10   4  -1    6.92    0.51
  10  -4  -1    6.67    0.49
   4  10   1    7.78    0.54
 -10   4   1    7.84    0.51
  10  -4   1    7.83    0.50
 -10   5  -1    1.44    0.22
   5  10  -1    0.75    0.21
  10  -5  -1    1.43    0.21
 -10   5   1    0.86    0.18
   5  10   1    1.14    0.23
  10  -5   1    1.19    0.19
 -10   6  -1    0.26    0.20
  10  -6  -1    0.26    0.08
   6  10  -1    0.29    0.32
  10  -6  -1    0.39    0.22
  10  -6  -1    0.24    0.06
   6  10  -1    0.28    0.15
   6  10  -1    0.33    0.07
  10  -6   1    0.35    0.18
   6  10   1    0.23    0.20
 -10   6   1    0.56    0.29
  10  -7  -1    0.58    0.21
   7  10  -1    0.57    0.10
   7  10  -1    0.49    0.24
  10  -7  -1    0.44    0.06
 -10   7  -1    0.59    0.26
   7  10  -1    0.45    0.06
  10  -7  -1    0.45    0.06
  10  -7   1    0.63    0.20
  10  -7   1    0.54    0.06
   7  10   1    0.36    0.23
   7  10   1    0.43    0.07
   7  10   1    0.36    0.10
  10  -7   1    0.51    0.06
 -10   7   1    0.68    0.23
   7  10   1    0.70    0.09
  10  -8  -1    6.08    0.34
   8  10  -1    6.06    0.37
   8  10  -1    6.48    0.55
   8  10  -1    6.06    0.36
   8  10  -1    5.42    0.34
  10  -8  -1    6.16    0.34
  10  -8   1    5.34    0.50
   8  10   1    5.99    0.37
   8  10   1    5.60    0.54
  10  -8   1    5.58    0.34
   8  10   1    6.08    0.36
   8  10   1    5.18    0.34
 -10   8   1    5.37    0.57
  10  -8   1    5.70    0.34
   9  10  -1    0.26    0.11
  10  -9  -1    0.25    0.06
   9  10  -1    0.18    0.06
 -10   9  -1   -0.06    0.32
 -10   9  -1    0.29    0.07
   9  10  -1   -0.24    0.30
  10  -9  -1    0.46    0.28
  10  -9  -1    0.16    0.06
   9  10  -1    0.15    0.09
   9  10   1   -0.21    0.30
   9  10   1    0.20    0.11
  10  -9   1    0.23    0.06
  10  -9   1    0.25    0.06
 -10   9   1    0.03    0.33
   9  10   1    0.11    0.06
   9  10   1    0.19    0.10
  10 -10  -1    0.79    0.10
  10  10  -1    0.59    0.39
  10 -10  -1    0.80    0.08
  10  10  -1    0.51    0.15
  10  10  -1    0.53    0.13
  10  10   1    0.65    0.12
 -10  10   1    0.83    0.09
  10  10   1    0.67    0.09
 -10  11  -1    0.05    0.07
 -11 -10  -1    0.04    0.10
  11  10  -1   -0.05    0.10
  11  10  -1    0.18    0.11
  11  10  -1   -0.08    0.06
  10 -11  -1    0.04    0.06
  11  10   1    0.15    0.06
  11  10   1    0.28    0.11
  10 -11   1    0.09    0.06
  11  10   1    0.04    0.10
 -10  11   1    0.12    0.06
  11   9  -1    0.36    0.10
 -11  -9  -1    0.51    0.10
  11   9  -1    0.30    0.11
  11   9  -1    0.18    0.51
  -9  11  -1    0.24    0.07
   9 -11  -1    0.23    0.06
   9 -11   1    0.25    0.07
  -9  11   1    0.30    0.07
  11   9   1    0.19    0.10
  11   9   1    0.22    0.08
  11   9   1    0.25    0.11
   8 -11  -1    0.46    0.07
  -8  11  -1   -0.15    0.32
  -8  11  -1    0.50    0.07
  11   8  -1    0.56    0.07
 -11  -8  -1    0.67    0.10
  11   8  -1    0.43    0.10
  11   8  -1    0.44    0.11
  11   8   1    0.40    0.07
  11   8   1    0.55    0.11
  -8  11   1    0.53    0.07
   8 -11   1    0.48    0.07
   8 -11   1    0.49    0.09
  11   8   1    0.51    0.11
  -8  11   1    0.96    0.37
 -11  -7  -1    7.63    0.44
  11   7  -1    7.57    0.44
  -7  11  -1    8.21    0.67
  11   7  -1    7.20    0.45
  11   7  -1    6.52    0.62
  11   7  -1    7.23    0.42
  -7  11  -1    7.37    0.43
   7 -11  -1    7.66    0.43
   7 -11  -1    7.28    0.44
  11   7   1    6.91    0.44
  -7  11   1    7.35    0.42
  11   7   1    7.30    0.45
   7 -11   1    7.48    0.42
   7 -11   1    7.10    0.43
  11   7   1    6.58    0.42
  -7  11   1    8.08    0.68
  11   7   1    7.90    0.63
  11   6  -1    0.68    0.25
  11   6  -1    0.58    0.07
   6 -11  -1    0.91    0.08
  -6  11  -1    0.59    0.28
  -6  11  -1    0.72    0.08
  -6  11   1    0.41    0.28
  11   6   1    0.52    0.10
  11   6   1    0.98    0.11
  -6  11   1    0.69    0.08
  11   6   1    1.27    0.27
  11   6   1    0.74    0.21
   6 -11   1    0.69    0.07
  11   5  -1    1.75    0.35
  11   5  -1    1.32    0.13
  11   5  -1    1.97    0.24
  11   5  -1    1.65    0.17
   5 -11  -1    1.46    0.12
 -11  -5  -1    1.33    0.13
   5 -11  -1    1.54    0.14
  11   5  -1    1.42    0.12
  -5  11  -1    1.41    0.12
  11   5   1    1.38    0.13
  11   5   1    1.51    0.17
  11   5   1    1.67    0.26
  -5  11   1    1.80    0.30
  -5  11   1    1.58    0.13
  11   5   1    1.49    0.13
   5 -11   1    1.48    0.13
  11   4  -1    1.35    0.24
  11   4  -1    1.80    0.22
  11   4  -1    1.72    0.18
   4 -11  -1    1.57    0.14
 -11  -4  -1    1.52    0.13
  11   4  -1    1.37    0.14
  -4  11  -1    1.54    0.26
  -4  11  -1    1.53    0.12
   4 -11   1    1.59    0.14
  -4  11   1    1.71    0.13
  11   4   1    1.59    0.18
  11   4   1    1.69    0.17
  -4  11   1    2.30    0.29
  11   3  -1   11.50    0.73
  -3  11  -1   11.76    0.80
  11   3  -1   11.63    0.75
  11   3   1   12.17    0.75
  11   3   1   11.79    0.73
  -3  11   1   10.74    0.80
  11   2  -1    0.49    0.15
 -11  -2  -1    0.27    0.18
  11   2  -1    0.52    0.18
  -2  11  -1    0.34    0.18
  -2  11   1    0.15    0.20
  11   2   1   -0.01    0.12
  11   2   1    0.07    0.17
  11   1  -1    7.62    0.51
  -1  11  -1    7.36    0.53
 -11  -1  -1    7.08    0.52
  11   1  -1    7.37    0.50
  -1  11   1    7.61    0.55
  11   1   1    6.87    0.50
  11   1   1    6.94    0.48
 -11  -1   1    7.45    0.52
 -11   0  -1    0.35    0.18
  11   0  -1    0.75    0.17
  11   0  -1    0.55    0.16
   0  11  -1    0.84    0.21
  11   0   1    0.91    0.17
   0  11   1    0.67    0.21
  11   0   1    0.97    0.17
 -11   0   1    0.57    0.17
  11  -1  -1    7.28    0.51
  11  -1  -1    7.34    0.51
 -11   1  -1    7.13    0.52
   1  11  -1    7.14    0.55
  11  -1   1    7.35    0.50
 -11   1   1    7.64    0.52
   1  11   1    7.63    0.55
 -11   2  -1    0.24    0.18
   2  11  -1   -0.02    0.20
  11  -2  -1    0.24    0.15
  11  -2   1    0.26    0.15
 -11   2   1    0.46    0.17
   2  11   1    0.31    0.20
 -11   3  -1   11.73    0.76
   3  11  -1   12.03    0.79
  11  -3  -1   12.53    0.77
 -11   3   1   11.33    0.76
   3  11   1   12.74    0.79
  11  -3   1   11.37    0.74
  11  -4  -1    2.42    0.29
 -11   4  -1    2.11    0.26
   4  11  -1    1.83    0.37
   4  11  -1    1.78    0.13
  11  -4  -1    1.75    0.13
   4  11   1    1.73    0.15
  11  -4   1    1.71    0.13
  11  -4   1    1.60    0.23
   4  11   1    1.97    0.39
 -11   4   1    2.25    0.26
 -11   5  -1    2.33    0.42
  11  -5  -1    2.08    0.27
  11  -5  -1    1.46    0.12
   5  11  -1    2.07    0.30
  11  -5  -1    1.56    0.12
   5  11  -1    1.63    0.14
   5  11   1    1.59    0.14
  11  -5   1    1.36    0.12
  11  -5   1    1.72    0.24
 -11   5   1    1.42    0.25
   5  11   1    1.57    0.12
   5  11   1    1.48    0.27
  11  -5   1    1.45    0.12
  11  -6  -1    0.87    0.08
  11  -6  -1    0.98    0.23
 -11   6  -1    0.93    0.28
  11  -6  -1    0.95    0.10
   6  11  -1    0.76    0.08
  11  -6  -1    1.18    0.16
   6  11  -1    0.62    0.26
   6  11  -1    0.91    0.10
   6  11   1    0.49    0.26
  11  -6   1    0.55    0.22
   6  11   1    0.68    0.08
  11  -6   1    0.87    0.08
 -11   6   1    1.23    0.26
  11  -6   1    0.77    0.07
   7  11  -1    7.70    0.64
 -11   7  -1    8.49    0.69
  11  -7  -1    7.59    0.43
  11  -7  -1    7.32    0.43
   7  11  -1    7.42    0.46
  11  -7  -1    8.19    0.61
   7  11  -1    6.75    0.45
   7  11  -1    7.08    0.43
   7  11   1    8.06    0.64
  11  -7   1    7.34    0.43
  11  -7   1    8.23    0.60
 -11   7   1    8.08    0.64
  11  -7   1    7.18    0.43
   7  11   1    7.20    0.46
   7  11   1    7.13    0.43
   7  11   1    7.63    0.46
  11  -8  -1    0.58    0.06
 -11   8  -1    0.78    0.37
   8  11  -1    0.60    0.10
  11  -8  -1    0.56    0.07
   8  11  -1    0.44    0.11
   8  11  -1    0.57    0.33
  11  -8  -1    0.89    0.29
   8  11  -1    0.46    0.07
   8  11   1   -0.16    0.32
  11  -8   1    0.43    0.06
  11  -8   1    0.66    0.27
 -11   8   1    0.36    0.33
   8  11   1    0.63    0.11
   8  11   1    0.27    0.10
   8  11   1    0.48    0.07
  11  -8   1    0.37    0.06
   9  11  -1    0.39    0.11
   9  11  -1    0.26    0.09
  11  -9  -1    0.80    0.44
  11  -9  -1    0.21    0.06
  11  -9   1    0.22    0.08
   9  11   1    0.20    0.42
   9  11   1    0.48    0.11
  10  11  -1    0.02    0.11
  11 -10  -1    0.15    0.06
 -11  10  -1    0.14    0.07
 -10 -11  -1    0.28    0.11
  10  11  -1    0.02    0.10
  11 -10  -1    0.18    0.06
  10  11  -1    0.16    0.06
 -11  10   1    0.13    0.06
  10  11   1    0.02    0.10
  10  11   1    0.11    0.06
  11 -10   1    0.07    0.06
  10  11   1    0.11    0.11
  11  11  -1    2.69    0.24
 -11  11  -1    2.90    0.20
 -11 -11  -1    3.06    0.24
  11  11  -1    2.78    0.20
  11 -11  -1    3.00    0.19
  11  11  -1    3.14    0.26
  11  11   1    2.75    0.26
  11  11   1    2.72    0.24
  11  11   1    3.14    0.20
  11 -11   1    2.95    0.19
 -11  11   1    2.90    0.20
 -11 -11   1    3.34    0.24
  12  11  -1    0.10    0.06
  12  11  -1    0.02    0.10
 -11  12  -1    0.16    0.06
  12  11  -1    0.22    0.11
 -12 -11  -1    0.18    0.11
  11 -12  -1    0.06    0.06
 -12 -11   1    0.00    0.10
  12  11   1   -0.03    0.11
 -11  12   1    0.14    0.06
  12  11   1    0.06    0.11
 -10  12  -1    1.74    0.15
  10 -12  -1    1.87    0.14
 -12 -10  -1    2.01    0.20
  12  10  -1    1.97    0.21
  12  10  -1    1.59    0.14
  12  10  -1    1.57    0.16
 -10  12   1    1.77    0.14
  12  10   1    1.63    0.16
 -12 -10   1    2.08    0.19
 -12  -9  -1    0.31    0.10
  12   9  -1    0.18    0.06
  12   9  -1    0.45    0.11
   9 -12  -1    0.37    0.07
  12   9  -1    0.45    0.11
  -9  12  -1    0.42    0.07
  12   9   1    0.30    0.11
  -9  12   1    0.30    0.07
 -12  -9   1    0.42    0.10
  12   9   1    0.42    0.11
  12   8  -1    0.42    0.07
  12   8  -1    0.27    0.11
 -12  -8  -1    0.33    0.10
  -8  12  -1    0.32    0.07
   8 -12  -1    0.56    0.10
  12   8  -1    0.43    0.11
   8 -12  -1    0.36    0.07
 -12  -8   1    0.53    0.09
  -8  12   1    0.36    0.07
  12   8   1    0.45    0.11
   8 -12   1    0.61    0.10
  12   8   1    0.40    0.11
  12   7  -1    0.31    0.14
   7 -12  -1    0.77    0.10
  -7  12  -1    0.14    0.34
  -7  12  -1    0.43    0.08
 -12  -7  -1    0.66    0.14
  12   7  -1    0.59    0.15
   7 -12  -1    0.51    0.09
  12   7  -1    1.04    0.34
  12   7  -1    0.72    0.07
 -12  -7   1    0.48    0.13
  12   7   1    0.37    0.14
  12   7   1    0.52    0.20
   7 -12   1    0.54    0.09
  -7  12   1    0.56    0.38
  -7  12   1    0.58    0.09
  12   6  -1    1.99    0.16
 -12  -6  -1    2.08    0.19
   6 -12  -1    2.23    0.17
  -6  12  -1    2.32    0.41
  12   6  -1    1.84    0.20
  -6  12  -1    2.20    0.16
  12   6  -1    2.12    0.20
  12   6  -1    1.94    0.36
  12   6   1    2.12    0.20
  -6  12   1    2.16    0.15
  12   6   1    1.99    0.20
   6 -12   1    2.21    0.17
  -6  12   1    1.84    0.34
 -12  -6   1    2.13    0.19
  -5  12  -1   -0.06    0.06
  12   5  -1    0.06    0.05
  -5  12  -1   -0.13    0.29
 -12  -5  -1   -0.04    0.08
  12   5  -1    0.08    0.09
  12   5  -1    0.01    0.09
  12   5  -1    0.01    0.28
   5 -12  -1    0.08    0.08
  12   5  -1    0.35    0.25
  -5  12   1   -0.02    0.06
  12   5   1    0.10    0.06
   5 -12   1    0.13    0.07
  12   5   1   -0.02    0.10
  12   5   1   -0.02    0.09
 -12  -5   1   -0.08    0.08
  12   5   1   -0.15    0.35
  12   5   1   -0.02    0.22
  -5  12   1    0.54    0.27
  12   4  -1    0.61    0.10
  12   4  -1    0.37    0.22
  12   4  -1    0.46    0.06
  -4  12  -1    0.53    0.07
  12   4  -1    0.20    0.24
  12   4  -1    0.50    0.06
   4 -12  -1    0.48    0.08
  12   4  -1    0.40    0.09
  -4  12  -1    0.75    0.27
 -12  -4  -1    0.49    0.09
  12   4   1    0.39    0.09
  12   4   1    0.59    0.07
  -4  12   1    0.54    0.07
  12   4   1    0.56    0.11
 -12  -4   1    0.28    0.09
   4 -12   1    0.59    0.08
  -4  12   1    0.94    0.28
  -3  12  -1    4.69    0.31
  12   3  -1    5.68    0.34
  12   3  -1    4.84    0.30
 -12  -3  -1    5.26    0.33
  12   3  -1    5.67    0.46
  12   3  -1    5.51    0.48
   3 -12  -1    5.27    0.32
  12   3  -1    5.63    0.34
  -3  12  -1    5.31    0.52
  12   3  -1    5.17    0.31
   3 -12   1    5.09    0.31
  12   3   1    5.40    0.34
  -3  12   1    4.96    0.52
 -12  -3   1    5.12    0.33
  -3  12   1    4.77    0.31
  12   3   1    5.34    0.44
  12   3   1    5.00    0.31
  12   3   1    5.36    0.33
 -12  -2  -1    2.23    0.30
  -2  12  -1    1.87    0.14
  12   2  -1    1.76    0.18
  -2  12  -1    2.48    0.33
  12   2  -1    2.02    0.20
  12   2  -1    1.98    0.14
  12   2  -1    1.74    0.14
 -12  -2  -1    1.79    0.17
  12   2  -1    1.53    0.24
   2 -12  -1    1.77    0.15
  12   2  -1    1.93    0.28
  12   2   1    2.26    0.25
   2 -12   1    1.65    0.14
  12   2   1    2.01    0.19
  12   2   1    1.82    0.13
 -12  -2   1    2.18    0.34
  12   2   1    2.22    0.27
  -2  12   1    1.88    0.14
  12   2   1    1.97    0.16
  -2  12   1    1.63    0.29
 -12  -2   1    1.90    0.18
 -12  -1  -1    0.88    0.10
  12   1  -1    0.91    0.08
  -1  12  -1    0.98    0.09
  12   1  -1    0.88    0.11
  12   1  -1    1.00    0.08
   1 -12  -1    0.81    0.09
  12   1  -1    0.79    0.12
  12   1  -1    1.24    0.22
 -12  -1  -1    1.11    0.24
  -1  12  -1    1.20    0.28
  12   1   1    1.15    0.22
  -1  12   1    0.98    0.09
  12   1   1    1.43    0.22
 -12  -1   1    0.81    0.10
  12   1   1    0.83    0.11
   1 -12   1    1.07    0.11
  12   1   1    1.06    0.08
  12   1   1    1.17    0.13
  -1  12   1    0.74    0.24
 -12   0  -1    4.28    0.42
   0  12  -1    4.26    0.45
  12   0  -1    4.15    0.28
  12   0  -1    4.18    0.38
   0  12  -1    3.57    0.23
 -12   0  -1    3.69    0.26
  12   0  -1    3.58    0.23
  12   0  -1    3.53    0.23
   0 -12  -1    3.87    0.24
   0 -12   1    3.90    0.24
   0  12   1    3.84    0.44
 -12   0   1    3.40    0.27
  12   0   1    3.97    0.37
  12   0   1    3.70    0.23
  12   0   1    4.23    0.26
   0  12   1    3.66    0.23
  -1 -12  -1    0.92    0.09
  12  -1  -1    0.85    0.11
   1  12  -1    1.29    0.25
  12  -1  -1    0.84    0.09
  12  -1  -1    0.93    0.09
 -12   1  -1    1.07    0.24
  12  -1  -1    0.98    0.20
   1  12  -1    0.94    0.08
 -12   1  -1    0.93    0.12
  12  -1   1    0.75    0.07
  12  -1   1    1.02    0.20
   1  12   1    0.94    0.25
   1  12   1    0.92    0.10
  12  -1   1    0.95    0.11
  -1 -12   1    1.10    0.11
   1  12   1    0.81    0.13
   2  12  -1    1.82    0.14
  -2 -12  -1    2.12    0.15
  12  -2  -1    1.97    0.25
  12  -2  -1    1.82    0.18
  12  -2  -1    1.94    0.14
  12  -2  -1    1.80    0.14
   2  12  -1    2.07    0.30
  12  -2   1    2.04    0.25
   2  12   1    2.02    0.14
  -2 -12   1    1.84    0.15
   2  12   1    1.83    0.20
 -12   2   1    2.05    0.28
  12  -2   1    1.84    0.14
  12  -2   1    1.85    0.19
   2  12   1    2.44    0.31
  12  -2   1    2.03    0.14
 -12   3  -1    5.15    0.48
  12  -3  -1    5.10    0.30
  12  -3  -1    5.66    0.34
  12  -3  -1    5.42    0.43
   3  12  -1    4.93    0.34
  12  -3  -1    4.71    0.30
   3  12  -1    5.26    0.51
  -3 -12  -1    5.24    0.32
   3  12  -1    4.49    0.30
  12  -3   1    5.44    0.34
  12  -3   1    4.76    0.30
   3  12   1    4.93    0.31
  -3 -12   1    5.17    0.32
 -12   3   1    5.38    0.47
  12  -3   1    6.34    0.45
  12  -3   1    5.26    0.30
   3  12   1    5.45    0.34
   3  12   1    5.68    0.52
  12  -4  -1    0.50    0.06
 -12   4  -1    0.85    0.28
  -4 -12  -1    0.62    0.09
   4  12  -1    0.46    0.12
   4  12  -1    0.55    0.27
   4  12  -1    0.51    0.07
  12  -4  -1    1.12    0.25
  12  -4  -1    0.63    0.10
  12  -4  -1    0.54    0.07
  12  -4   1    0.51    0.06
  12  -4   1    0.51    0.06
  12  -4   1    0.41    0.20
   4  12   1    0.58    0.10
   4  12   1    0.54    0.07
 -12   4   1    0.74    0.25
   4  12   1    0.30    0.28
   5  12  -1   -0.25    0.28
  12  -5  -1    0.28    0.10
   5  12  -1   -0.11    0.10
  12  -5  -1   -0.01    0.05
  12  -5  -1    0.15    0.23
   5  12  -1   -0.05    0.05
  12  -5  -1    0.09    0.05
 -12   5  -1    0.51    0.29
  12  -5   1    0.20    0.23
  12  -5   1    0.00    0.05
   5  12   1    0.11    0.05
   5  12   1    0.01    0.10
 -12   5   1    0.13    0.27
   5  12   1    0.05    0.28
  12  -5   1   -0.05    0.05
  12  -6  -1    2.35    0.33
   6  12  -1    1.97    0.18
  12  -6  -1    2.40    0.25
 -12   6  -1    2.17    0.39
  12  -6  -1    2.05    0.15
   6  12  -1    2.20    0.16
  12  -6  -1    2.14    0.15
  12  -6   1    2.36    0.15
   6  12   1    2.31    0.21
   6  12   1    2.20    0.37
   6  12   1    2.01    0.15
  12  -6   1    2.24    0.16
  12  -6   1    2.89    0.35
 -12   6   1    2.68    0.37
   7  12  -1    0.61    0.11
  12  -7  -1    1.01    0.30
  12  -7  -1    0.64    0.07
  12  -7  -1    0.75    0.07
   7  12  -1    0.60    0.08
   7  12  -1    0.65    0.36
 -12   7  -1    0.14    0.39
   7  12  -1    0.45    0.12
  12  -7   1    0.73    0.29
   7  12   1    0.65    0.08
 -12   7   1    0.84    0.36
  12  -7   1    0.57    0.07
   7  12   1    1.10    0.35
   7  12   1    0.46    0.12
  12  -7   1    0.62    0.07
   8  12  -1    0.50    0.11
   8  12  -1    0.35    0.07
  12  -8  -1    0.31    0.06
   8  12  -1    0.28    0.12
   8  12   1    0.41    0.16
   8  12   1    0.46    0.11
   8  12   1    0.52    0.07
  12  -8   1    0.40    0.06
  12  -8   1    0.27    0.06
  -9 -12  -1    0.21    0.12
   9  12  -1    0.27    0.11
   9  12  -1    0.37    0.07
  12  -9  -1    0.38    0.07
 -12   9  -1    0.31    0.07
   9  12  -1    0.41    0.12
  12  -9  -1    0.34    0.06
  12  -9   1    0.29    0.06
   9  12   1    0.28    0.11
  12  -9   1    0.33    0.06
   9  12   1    0.40    0.11
   9  12   1    0.38    0.07
  12 -10  -1    1.77    0.14
 -12  10  -1    1.86    0.15
 -10 -12  -1    1.53    0.17
  12 -10  -1    1.74    0.14
  10  12  -1    1.60    0.16
  10  12  -1    1.60    0.14
 -10 -12   1    2.17    0.20
 -12  10   1    1.82    0.14
  12 -10   1    1.91    0.14
  10  12   1    1.85    0.20
  10  12   1    1.48    0.16
  10  12   1    1.92    0.14
  12 -10   1    2.06    0.16
 -12  11  -1    0.19    0.07
 -11 -12  -1   -0.21    0.11
  11  12  -1    0.07    0.10
  11  12  -1   -0.02    0.06
  11  12  -1    0.13    0.11
  12 -11  -1    0.10    0.06
 -12  11   1    0.07    0.06
  11  12   1    0.14    0.11
  12 -11   1    0.08    0.06
 -11 -12   1    0.21    0.11
  11  12   1   -0.07    0.11
  11  12   1    0.26    0.06
 -12 -12  -1    0.30    0.18
  12 -12  -1    0.22    0.10
 -12  12  -1    0.16    0.09
  12  12  -1   -0.07    0.08
  12  12  -1    0.09    0.14
  12  12   1    0.15    0.14
  12  12   1    0.30    0.18
 -12  12   1    0.13    0.12
  13  12  -1    0.03    0.06
  13  12  -1    0.23    0.11
  13  12  -1    0.12    0.11
 -12  13  -1    0.12    0.06
 -13 -12  -1    0.18    0.11
 -12  13   1    0.12    0.06
 -13 -12   1    0.24    0.10
  13  12   1    0.24    0.11
  13  11  -1    0.17    0.13
  13  11  -1    0.19    0.06
  13  11  -1    0.15    0.23
  13  11   1    0.05    0.17
  13  11   1    0.18    0.13
 -13 -11   1    0.07    0.17
  13  10  -1    0.09    0.06
  13  10  -1    0.14    0.11
 -10  13  -1    0.18    0.06
 -13 -10  -1    0.20    0.10
  13  10  -1    0.09    0.11
  13  10   1    0.28    0.11
  13  10   1    0.17    0.11
  13   9  -1    0.62    0.12
  -9  13  -1    0.43    0.07
  13   9  -1    0.46    0.12
  13   9  -1    0.48    0.07
 -13  -9  -1    0.79    0.11
  13   9   1    0.55    0.12
 -13  -9   1    0.61    0.10
  13   9   1    0.43    0.12
  -9  13   1    0.58    0.08
   8 -13  -1    0.11    0.10
  13   8  -1    0.04    0.10
  -8  13  -1   -0.03    0.06
  13   8  -1   -0.09    0.11
 -13  -8  -1   -0.03    0.09
  13   8  -1    0.02    0.06
 -13  -8   1    0.14    0.09
   8 -13   1   -0.04    0.09
  -8  13   1   -0.12    0.06
  13   8   1   -0.06    0.10
  13   8   1    0.04    0.10
  13   7  -1    1.37    0.14
 -13  -7  -1    1.49    0.13
   7 -13  -1    1.72    0.16
  13   7  -1    1.23    0.14
  -7  13  -1    1.47    0.13
  13   7  -1    1.24    0.12
  13   7   1    1.12    0.14
  -7  13   1    1.20    0.12
   7 -13   1    1.56    0.16
  13   7   1    1.24    0.14
 -13  -7   1    1.30    0.13
   6 -13  -1    0.78    0.10
  -6  13  -1    0.69    0.08
  13   6  -1    0.85    0.12
 -13  -6  -1    0.98    0.11
  13   6   1    0.72    0.12
  13   6   1    0.97    0.13
 -13  -6   1    0.93    0.11
  -6  13   1    0.89    0.09
   6 -13   1    0.75    0.09
  -5  13  -1   -0.16    0.32
  13   5  -1    0.20    0.14
   5 -13  -1    0.14    0.09
  13   5  -1    0.24    0.06
  13   5  -1    0.27    0.06
  -5  13  -1    0.03    0.10
  13   5  -1   -0.37    0.33
  13   5   1    0.62    0.28
  13   5   1    0.25    0.06
   5 -13   1    0.26    0.08
 -13  -5   1    0.35    0.15
  -5  13   1    0.14    0.38
  13   5   1    0.16    0.13
 -13  -4  -1    0.35    0.09
   4 -13  -1    0.30    0.08
  13   4  -1    0.34    0.06
  13   4  -1    0.34    0.31
  13   4  -1    0.27    0.06
  13   4  -1    0.42    0.28
  13   4  -1    0.31    0.11
  -4  13  -1    0.33    0.07
  -4  13  -1    0.35    0.34
  13   4  -1    0.36    0.09
   4 -13   1    0.28    0.07
  13   4   1    0.38    0.09
  -4  13   1    0.18    0.06
  13   4   1    0.62    0.25
  13   4   1    0.42    0.10
  -4  13   1   -0.16    0.30
  13   4   1    0.30    0.06
 -13  -4   1    0.30    0.09
 -13  -4   1    0.28    0.34
  13   3  -1    3.99    0.26
 -13  -3  -1    4.52    0.30
  13   3  -1    4.75    0.30
  -3  13  -1    4.03    0.27
   3 -13  -1    4.22    0.28
  13   3  -1    4.56    0.30
  13   3  -1    4.57    0.52
  13   3  -1    4.08    0.48
  13   3  -1    4.39    0.26
  -3  13   1    4.11    0.27
  13   3   1    4.61    0.30
  13   3   1    4.73    0.31
   3 -13   1    4.27    0.28
 -13  -3   1    5.35    0.57
  13   3   1    4.44    0.26
  13   3   1    4.73    0.46
  -3  13   1    3.84    0.46
 -13  -3   1    4.51    0.29
   2 -13  -1    2.89    0.21
  13   2  -1    3.12    0.19
  13   2  -1    2.62    0.19
  13   2  -1    2.67    0.25
 -13  -2  -1    2.91    0.23
  13   2  -1    3.70    0.35
  -2  13  -1    3.83    0.42
  13   2  -1    2.73    0.24
  -2  13  -1    2.88    0.19
  13   2   1    3.84    0.41
  -2  13   1    2.55    0.36
  13   2   1    3.03    0.25
 -13  -2   1    2.94    0.22
  -2  13   1    2.96    0.19
  13   2   1    3.08    0.19
  13   2   1    2.82    0.24
   2 -13   1    2.97    0.20
   1 -13  -1    0.81    0.09
  13   1  -1    0.92    0.23
  -1  13  -1    0.81    0.08
 -13  -1  -1    0.92    0.10
  -1  13  -1    0.77    0.30
  13   1  -1    0.92    0.13
  13   1  -1    0.88    0.27
  13   1  -1    0.68    0.07
  13   1  -1    0.76    0.08
  13   1  -1    0.77    0.11
   1 -13   1    0.88    0.09
 -13  -1   1    0.83    0.10
 -13  -1   1    1.06    0.31
  -1  13   1    0.71    0.31
  -1  13   1    0.96    0.08
  13   1   1    0.73    0.11
  13   1   1    0.71    0.07
  13   1   1    1.19    0.39
  13   1   1    0.91    0.23
  13   0  -1    2.28    0.15
  13   0  -1    2.19    0.21
  13   0  -1    1.94    0.15
   0  13  -1    2.68    0.37
   0 -13  -1    2.07    0.17
 -13   0  -1    2.14    0.20
   0  13  -1    2.15    0.16
   0  13   1    2.26    0.16
  13   0   1    2.23    0.28
   0  13   1    3.06    0.37
   0  13   1    2.07    0.22
 -13   0   1    2.55    0.34
  13   0   1    2.36    0.20
  13   0   1    2.24    0.16
 -13   0   1    2.06    0.19
   0 -13   1    2.21    0.17
   1  13  -1    0.55    0.30
  -1 -13  -1    0.65    0.09
  13  -1  -1    0.62    0.07
  13  -1  -1    0.72    0.24
  13  -1  -1    0.68    0.07
  13  -1  -1    0.94    0.11
 -13   1  -1    0.93    0.43
   1  13  -1    0.73    0.08
 -13   1  -1    0.93    0.11
  13  -1   1    0.87    0.07
   1  13   1    0.57    0.28
  13  -1   1    0.67    0.08
  -1 -13   1    0.86    0.09
   1  13   1    0.75    0.07
 -13   1   1    0.87    0.10
   1  13   1    0.80    0.12
 -13   1   1    0.71    0.29
  13  -2  -1    2.87    0.24
   2  13  -1    3.17    0.19
 -13   2  -1    2.96    0.40
  13  -2  -1    3.37    0.36
  -2 -13  -1    3.05    0.21
  13  -2  -1    2.95    0.19
   2  13  -1    4.05    0.44
  13  -2  -1    2.81    0.19
 -13   2   1    3.62    0.40
  13  -2   1    3.00    0.19
   2  13   1    2.61    0.25
  13  -2   1    2.65    0.24
   2  13   1    2.98    0.19
  -2 -13   1    2.95    0.20
  13  -2   1    2.65    0.19
  13  -2   1    2.89    0.32
  13  -3  -1    4.67    0.30
  -3 -13  -1    4.42    0.28
   3  13  -1    4.87    0.56
  13  -3  -1    4.22    0.26
  13  -3  -1    5.43    0.49
   3  13  -1    4.06    0.27
  13  -3  -1    4.22    0.27
   3  13  -1    4.37    0.32
 -13   3  -1    5.42    0.60
  13  -3   1    4.46    0.27
  13  -3   1    4.12    0.26
 -13   3   1    4.92    0.53
   3  13   1    4.70    0.56
  -3 -13   1    4.25    0.28
   3  13   1    4.51    0.31
  13  -3   1    4.55    0.30
   3  13   1    3.97    0.27
  13  -3   1    4.65    0.46
  13  -4  -1    0.89    0.29
   4  13  -1    0.23    0.12
 -13   4  -1    0.18    0.35
   4  13  -1    0.44    0.32
  -4 -13  -1    0.35    0.09
  13  -4  -1    0.24    0.06
   4  13  -1    0.22    0.06
  13  -4  -1    0.30    0.06
  13  -4  -1    0.07    0.10
   4  13   1    0.28    0.06
 -13   4   1    0.78    0.33
  13  -4   1    0.17    0.06
  13  -4   1    0.29    0.06
  13  -4   1    0.55    0.27
   4  13   1    0.41    0.33
   4  13   1    0.43    0.11
  13  -5  -1    0.95    0.31
  13  -5  -1    0.33    0.06
   5  13  -1    0.15    0.07
  13  -5  -1    0.11    0.08
   5  13  -1    0.29    0.12
  13  -5  -1    0.55    0.10
 -13   5  -1    1.13    0.44
   5  13  -1   -0.04    0.33
  13  -5   1    0.18    0.07
  13  -5   1    0.29    0.06
  13  -5   1    0.84    0.30
 -13   5   1    0.66    0.34
   5  13   1   -0.06    0.33
   5  13   1    0.39    0.11
   5  13   1    0.18    0.06
  13  -6  -1    0.90    0.08
   6  13  -1    0.81    0.14
  13  -6  -1    0.84    0.08
   6  13  -1    0.84    0.08
   6  13   1    0.72    0.13
  13  -6   1    0.77    0.08
  13  -6   1    0.80    0.10
   6  13   1    0.87    0.09
  13  -7  -1    1.46    0.13
   7  13  -1    1.26    0.12
  13  -7  -1    1.19    0.13
   7  13  -1    1.33    0.15
   7  13   1    1.30    0.13
  13  -7   1    1.36    0.12
  13  -7   1    1.70    0.13
   7  13   1    1.33    0.15
   8  13  -1   -0.01    0.12
  13  -8  -1    0.01    0.06
   8  13  -1    0.02    0.06
  13  -8  -1    0.10    0.05
   8  13  -1   -0.23    0.12
  13  -8   1    0.01    0.06
   8  13   1   -0.04    0.06
   8  13   1   -0.08    0.11
  13  -8   1    0.00    0.05
   9  13  -1    0.57    0.08
 -13   9  -1    0.54    0.08
   9  13  -1    0.68    0.12
   9  13  -1    0.49    0.13
  13  -9  -1    0.67    0.07
  13  -9  -1    0.53    0.07
   9  13   1    0.61    0.12
   9  13   1    0.56    0.07
  -9 -13   1    0.50    0.12
 -13   9   1    0.52    0.07
  13  -9   1    0.44    0.07
  13  -9   1    0.74    0.07
  13 -10  -1    0.27    0.06
 -13  10  -1    0.21    0.07
  10  13  -1    0.16    0.11
  10  13  -1    0.22    0.06
  10  13  -1    0.16    0.11
  13 -10  -1    0.11    0.06
 -10 -13  -1   -0.01    0.12
  13 -10   1    0.19    0.06
 -13  10   1    0.22    0.07
 -10 -13   1    0.19    0.12
  13 -10   1    0.32    0.06
  10  13   1    0.18    0.12
  10  13   1    0.27    0.06
  10  13   1    0.17    0.11
 -13  11  -1    0.06    0.08
  11  13  -1    0.22    0.08
  11  13  -1    0.12    0.12
  13 -11  -1    0.23    0.10
  13 -11  -1    0.35    0.06
 -11 -13  -1    0.35    0.13
  11  13  -1    0.42    0.17
 -11 -13   1    0.35    0.13
  11  13   1    0.19    0.11
  13 -11   1    0.29    0.08
 -13  11   1    0.17    0.10
  11  13   1    0.21    0.06
  12  13  -1    0.03    0.06
  12  13  -1    0.14    0.11
 -13  12  -1    0.16    0.07
  12  13  -1    0.06    0.11
 -12 -13  -1    0.13    0.12
 -12 -13   1   -0.01    0.11
  12  13   1    0.12    0.10
 -13  12   1    0.08    0.06
  13  13  -1   -0.02    0.06
  13  13  -1    0.01    0.09
  13  13  -1   -0.04    0.10
 -13 -13  -1    0.15    0.11
 -13  13  -1    0.03    0.06
 -13  13   1   -0.02    0.05
 -13 -13   1    0.02    0.10
  13  13   1    0.00    0.10
 -14 -13  -1    0.00    0.17
  14  13  -1    0.03    0.09
 -13  14  -1    0.05    0.07
 -13  14   1    0.06    0.05
  14  13   1    0.05    0.09
 -14 -13   1    0.12    0.11
 -14 -12  -1    0.21    0.10
  14  12  -1    0.04    0.10
 -12  14  -1    0.14    0.06
 -12  14   1    0.21    0.05
  14  12   1    0.05    0.09
 -14 -12   1    0.20    0.10
  14  11  -1    0.38    0.10
 -14 -11  -1    0.40    0.11
 -11  14  -1    0.27    0.06
  14  11  -1    0.32    0.11
  14  11   1    0.34    0.11
 -14 -11   1    0.41    0.10
  14  10  -1    0.16    0.06
 -10  14  -1    0.30    0.07
  14  10  -1    0.17    0.12
 -14 -10  -1    0.32    0.11
  14  10  -1    0.24    0.12
  14  10   1    0.27    0.13
 -14 -10   1    0.31    0.11
  14  10   1    0.15    0.11
 -10  14   1    0.17    0.07
  14   9  -1    0.34    0.11
  14   9  -1    0.11    0.07
  14   9  -1    0.06    0.11
  -9  14  -1    0.24    0.06
 -14  -9  -1    0.24    0.10
 -14  -9   1    0.25    0.10
  -9  14   1    0.23    0.06
   9 -14   1    0.15    0.10
  14   9   1    0.16    0.11
  -8  14  -1    0.44    0.07
 -14  -8  -1    0.36    0.10
   8 -14  -1    0.47    0.09
  14   8  -1    0.13    0.11
  14   8  -1    0.25    0.11
  14   8  -1    0.32    0.06
   8 -14   1    0.30    0.09
  14   8   1    0.21    0.11
  -8  14   1    0.28    0.07
  14   8   1    0.26    0.11
 -14  -8   1    0.38    0.10
  14   7  -1    0.30    0.11
  14   7  -1    0.25    0.11
 -14  -7  -1    0.38    0.10
  -7  14  -1    0.16    0.07
   7 -14  -1    0.36    0.09
   7 -14   1    0.27    0.08
  -7  14   1    0.12    0.07
  14   7   1    0.21    0.11
  14   7   1    0.28    0.11
 -14  -7   1    0.32    0.10
  14   6  -1    0.40    0.11
  -6  14  -1    0.51    0.07
  14   6  -1    0.31    0.07
  14   6  -1    0.27    0.11
 -14  -6  -1    0.34    0.10
   6 -14  -1    0.31    0.09
  14   6   1    0.19    0.11
 -14  -6   1    0.19    0.09
  14   6   1    0.35    0.07
  -6  14   1    0.33    0.07
   6 -14   1    0.28    0.09
  -5  14  -1    2.59    0.18
  14   5  -1    2.52    0.18
 -14  -5  -1    2.59    0.22
  14   5  -1    2.66    0.23
   5 -14  -1    2.28    0.19
  14   5  -1    2.69    0.23
  14   5  -1    2.31    0.17
  -5  14   1    2.38    0.18
   5 -14   1    2.49    0.19
 -14  -5   1    2.55    0.21
  14   5   1    2.77    0.23
  14   5   1    2.06    0.23
  14   5   1    2.37    0.17
  14   4  -1    2.07    0.15
  -4  14  -1    1.96    0.15
  14   4  -1    1.86    0.15
  14   4  -1    2.31    0.21
   4 -14  -1    1.81    0.17
 -14  -4  -1    2.26    0.20
  -4  14   1    1.80    0.15
  14   4   1    1.82    0.15
   4 -14   1    1.76    0.17
  14   4   1    2.07    0.22
  14   4   1    2.39    0.21
 -14  -4   1    2.11    0.19
   3 -14  -1    0.84    0.10
  -3  14  -1    0.85    0.08
 -14  -3  -1    0.89    0.11
  14   3  -1    1.03    0.08
  14   3  -1    0.68    0.11
  14   3  -1    0.60    0.12
 -14  -3   1    0.61    0.11
  14   3   1    0.96    0.08
  14   3   1    0.80    0.12
  -3  14   1    0.93    0.09
  14   2  -1    0.34    0.09
  14   2  -1    0.50    0.08
  14   2  -1    0.83    0.38
  14   2  -1    0.74    0.15
   2 -14  -1    0.45    0.09
  -2  14  -1    0.49    0.07
   2 -14   1    0.26    0.08
  -2  14   1    0.37    0.07
  14   2   1    0.56    0.11
 -14  -1  -1    0.35    0.11
  -1  14  -1    0.47    0.10
  14   1  -1    0.26    0.06
  14   1  -1    0.31    0.14
  14   1  -1    0.81    0.32
 -14  -1   1    0.28    0.10
  14   1   1    0.22    0.13
  14   1   1    0.27    0.36
   1 -14   1    0.24    0.12
  -1  14   1    0.65    0.47
  14   0  -1    3.40    0.21
 -14   0  -1    3.13    0.25
  14   0  -1    3.22    0.40
  14   0  -1    2.63    0.24
   0  14  -1    3.71    0.62
  14   0  -1    3.86    0.30
 -14   0   1    2.83    0.46
  14   0   1    3.43    0.26
 -14   0   1    3.34    0.25
   0  14   1    2.87    0.51
  14   0   1    3.54    0.43
  14  -1  -1    0.27    0.06
  14  -1  -1    0.36    0.14
  14  -1  -1    0.21    0.53
 -14   1  -1    0.19    0.10
  14  -1   1    0.42    0.11
   1  14   1    0.31    0.49
   1  14   1    0.34    0.12
  14  -1   1    0.39    0.08
 -14   1   1    0.52    0.10
 -14   1   1    0.33    0.36
  14  -2  -1    0.60    0.17
  14  -2  -1    0.43    0.10
  14  -2  -1    0.38    0.07
   2  14  -1    0.27    0.07
   2  14   1    0.60    0.15
   2  14   1    0.52    0.09
  14  -2   1    0.38    0.07
 -14   2   1    0.06    0.36
  14  -2   1    0.53    0.07
  14  -2   1    0.66    0.12
   3  14  -1    1.14    0.09
  14  -3  -1    0.97    0.17
  14  -3  -1    0.80    0.08
  -3 -14  -1    0.90    0.11
  14  -3  -1    0.75    0.10
   3  14   1    0.90    0.15
   3  14   1    0.91    0.09
  14  -3   1    0.89    0.08
  -3 -14   1    1.07    0.11
   4  14  -1    2.50    0.24
  14  -4  -1    2.02    0.15
  14  -4  -1    1.86    0.15
  -4 -14  -1    2.03    0.17
   4  14  -1    1.94    0.15
  14  -4  -1    2.28    0.22
   4  14   1    1.94    0.15
  14  -4   1    2.14    0.15
  -4 -14   1    2.08    0.18
  14  -4   1    1.77    0.15
   4  14   1    2.30    0.22
   5  14  -1    2.69    0.18
  14  -5  -1    2.65    0.18
   5  14  -1    2.21    0.25
  14  -5  -1    2.49    0.18
  14  -5  -1    2.79    0.24
  14  -5   1    2.56    0.18
  14  -5   1    2.73    0.18
   5  14   1    3.13    0.25
   5  14   1    2.56    0.18
   6  14  -1    0.45    0.07
  14  -6  -1    0.24    0.06
  14  -6  -1    0.39    0.06
   6  14  -1    0.17    0.12
  14  -6   1    0.30    0.06
  14  -6   1    0.41    0.07
   6  14   1    0.55    0.07
   6  14   1    0.50    0.12
  14  -7  -1    0.26    0.06
  14  -7  -1    0.19    0.06
   7  14  -1    0.27    0.06
   7  14  -1    0.21    0.12
   7  14   1    0.24    0.12
  14  -7   1    0.23    0.06
  14  -7   1    0.25    0.06
   7  14   1    0.22    0.06
 -14   8  -1    0.38    0.07
   8  14  -1    0.28    0.12
   8  14  -1    0.55    0.07
  14  -8  -1    0.30    0.06
  14  -8  -1    0.46    0.06
   8  14   1    0.36    0.07
  14  -8   1    0.45    0.06
  14  -8   1    0.43    0.07
   8  14   1    0.45    0.12
 -14   9  -1    0.26    0.07
  14  -9  -1    0.17    0.06
   9  14  -1    0.18    0.06
  14  -9  -1    0.14    0.06
   9  14  -1    0.24    0.12
   9  14   1    0.16    0.06
  14  -9   1    0.19    0.06
 -14   9   1    0.12    0.07
   9  14   1    0.13    0.11
  14  -9   1    0.29    0.06
  10  14  -1    0.17    0.12
  14 -10  -1    0.21    0.06
  10  14  -1    0.27    0.06
  14 -10  -1    0.26    0.06
 -14  10  -1    0.25    0.07
  10  14  -1    0.16    0.11
  14 -10   1    0.31    0.06
  14 -10   1    0.32    0.07
  10  14   1    0.26    0.12
  10  14   1    0.22    0.06
 -14  10   1    0.30    0.07
  14 -11  -1    0.35    0.06
 -14  11  -1    0.34    0.07
  11  14  -1    0.16    0.10
  11  14  -1    0.38    0.07
  11  14  -1    0.37    0.11
  14 -11  -1    0.32    0.06
  11  14   1    0.38    0.11
 -11 -14   1    0.24    0.12
 -14  11   1    0.33    0.07
  12  14  -1   -0.03    0.10
  12  14  -1    0.11    0.05
  12  14  -1    0.35    0.10
 -14  12  -1    0.10    0.06
 -12 -14   1    0.16    0.11
  12  14   1    0.03    0.10
 -14  12   1    0.13    0.06
 -14  13  -1    0.05    0.06
 -13 -14  -1   -0.05    0.13
  13  14  -1    0.05    0.10
 -14  13   1    0.13    0.06
  13  14   1    0.03    0.09
 -13 -14   1    0.15    0.13
  14  14  -1    0.06    0.08
 -14  14  -1    0.14    0.05
 -14 -14  -1    0.24    0.11
 -14 -14   1    0.12    0.09
  14  14   1    0.23    0.09
 -14  14   1    0.20    0.05
  15  14  -1    0.10    0.08
  15  14   1   -0.06    0.06
 -13  15  -1    0.01    0.05
 -15 -13  -1   -0.11    0.09
  15  13  -1    0.01    0.08
  15  13   1    0.01    0.08
 -13  15   1   -0.04    0.05
 -15 -13   1    0.09    0.09
 -15 -12  -1    0.00    0.10
  15  12  -1    0.10    0.09
 -12  15  -1    0.01    0.08
 -12  15   1   -0.01    0.05
 -15 -12   1    0.11    0.10
  15  12   1   -0.07    0.09
  15  11  -1   -0.02    0.10
 -11  15  -1    0.10    0.05
 -15 -11  -1    0.09    0.09
 -15 -11   1    0.17    0.09
 -11  15   1    0.12    0.05
  15  11   1    0.11    0.09
 -15 -10  -1    0.16    0.10
 -10  15  -1    0.00    0.06
  15  10  -1    0.12    0.10
 -15 -10   1    0.17    0.09
 -10  15   1    0.07    0.06
  15  10   1    0.25    0.10
  15   9  -1    0.12    0.10
  15   9  -1    0.08    0.10
  -9  15  -1    0.20    0.06
 -15  -9  -1    0.23    0.10
   9 -15  -1    0.31    0.11
 -15  -9   1    0.16    0.10
  15   9   1    0.29    0.11
   9 -15   1    0.38    0.09
  -9  15   1    0.13    0.06
 -15  -8  -1    0.22    0.14
  15   8  -1   -0.01    0.14
   8 -15  -1    0.33    0.12
  15   8  -1    0.09    0.17
  -8  15  -1    0.07    0.10
 -15  -8   1    0.30    0.14
  -8  15   1    0.16    0.11
  15   8   1    0.18    0.15
   8 -15   1    0.02    0.11
   7 -15  -1    2.02    0.17
 -15  -7  -1    1.97    0.20
  15   7  -1    1.83    0.17
  -7  15  -1    1.99    0.15
  15   7  -1    2.06    0.21
  15   7  -1    1.88    0.16
  -7  15   1    1.94    0.15
   7 -15   1    1.97    0.17
 -15  -7   1    2.19    0.19
  15   7   1    1.90    0.21
  15   6  -1    0.04    0.06
   6 -15  -1    0.27    0.09
  15   6  -1    0.03    0.11
  15   6  -1    0.27    0.11
  -6  15  -1    0.14    0.06
 -15  -6  -1    0.26    0.10
 -15  -6   1    0.13    0.09
   6 -15   1    0.18    0.08
  -6  15   1    0.13    0.06
  15   6   1    0.20    0.08
  15   6   1    0.19    0.10
  15   5  -1    2.82    0.20
   5 -15  -1    3.08    0.22
  15   5  -1    3.23    0.26
  -5  15  -1    3.29    0.21
  15   5  -1    2.89    0.25
  15   5  -1    3.03    0.21
 -15  -5  -1    2.92    0.24
  15   5   1    3.16    0.20
 -15  -5   1    3.37    0.24
  15   5   1    3.28    0.26
  -5  15   1    3.46    0.21
   5 -15   1    3.13    0.22
 -15  -4  -1    0.14    0.09
  15   4  -1    0.13    0.06
  15   4  -1    0.15    0.06
  -4  15  -1    0.17    0.07
  15   4  -1    0.23    0.10
  15   4  -1   -0.04    0.11
   4 -15  -1    0.10    0.09
  15   4   1    0.31    0.06
  15   4   1    0.20    0.10
   4 -15   1    0.23    0.08
 -15  -4   1    0.31    0.09
  -4  15   1    0.34    0.07
   3 -15  -1    0.49    0.10
  -3  15  -1    0.47    0.08
  15   3  -1    0.79    0.12
 -15  -3  -1    0.78    0.11
  15   3  -1    0.67    0.07
  15   3  -1    0.44    0.07
  -3  15   1    0.57    0.08
   3 -15   1    0.70    0.10
  15   3   1    0.90    0.12
 -15  -3   1    0.58    0.10
  -2  15  -1    0.41    0.07
  15   2  -1    0.44    0.07
   2 -15  -1    0.36    0.09
  15   2  -1    0.41    0.06
  15   2  -1    0.45    0.11
 -15  -2  -1    0.55    0.10
  15   2   1    0.39    0.06
  -2  15   1    0.30    0.07
   2 -15   1    0.35    0.09
 -15  -2   1    0.32    0.10
  15   2   1    0.57    0.11
 -15  -1  -1    1.22    0.13
  15   1  -1    1.40    0.13
  -1  15  -1    1.65    0.13
  15   1  -1    1.19    0.14
   1 -15  -1    1.52    0.15
  15   1  -1    1.34    0.12
  15   1   1    1.49    0.12
  -1  15   1    1.65    0.13
  15   1   1    1.03    0.13
   1 -15   1    1.38    0.14
 -15  -1   1    1.07    0.13
  15   0  -1    0.13    0.06
   0  15  -1    0.17    0.06
  15   0  -1    0.11    0.06
   0 -15  -1    0.16    0.08
  15   0  -1    0.23    0.10
 -15   0  -1    0.24    0.10
  15   0   1    0.37    0.11
  15   0   1    0.06    0.06
   0 -15   1    0.14    0.08
 -15   0   1    0.30    0.10
   0  15   1    0.23    0.07
   1  15  -1    1.45    0.13
 -15   1  -1    1.40    0.14
  15  -1  -1    1.51    0.13
  -1 -15  -1    1.47    0.15
  15  -1  -1    1.75    0.13
  15  -1  -1    1.29    0.14
  15  -1   1    1.34    0.13
  -1 -15   1    1.54    0.16
  15  -1   1    1.39    0.14
   1  15   1    1.63    0.13
  15  -2  -1    0.45    0.11
  15  -2  -1    0.38    0.06
  -2 -15  -1    0.35    0.09
  15  -2  -1    0.26    0.06
   2  15  -1    0.32    0.07
  15  -2   1    0.69    0.11
   2  15   1    0.63    0.13
  -2 -15   1    0.50    0.09
  15  -2   1    0.44    0.07
   2  15   1    0.37    0.07
   3  15  -1    0.62    0.07
  15  -3  -1    0.75    0.08
  15  -3  -1    0.61    0.07
  15  -3  -1    0.64    0.12
  -3 -15  -1    0.84    0.10
   3  15   1    0.84    0.14
  15  -3   1    0.48    0.14
  -3 -15   1    0.68    0.10
  15  -3   1    0.50    0.07
   3  15   1    0.54    0.07
  15  -4  -1    0.19    0.06
   4  15  -1    0.36    0.06
  -4 -15  -1    0.25    0.09
   4  15  -1    0.09    0.16
  15  -4  -1    0.18    0.06
  15  -4  -1    0.34    0.11
  15  -4   1    0.12    0.06
   4  15   1    0.38    0.12
   4  15   1    0.13    0.06
  -4 -15   1    0.25    0.09
  15  -4   1    0.24    0.06
   5  15  -1    3.37    0.28
   5  15  -1    3.44    0.22
  15  -5  -1    3.31    0.21
  15  -5  -1    3.32    0.21
  15  -5  -1    3.22    0.29
   5  15   1    3.54    0.27
   5  15   1    3.30    0.21
  15  -5   1    3.22    0.21
  15  -5   1    3.19    0.21
   6  15  -1    0.37    0.12
  15  -6  -1    0.16    0.06
   6  15  -1    0.07    0.06
  15  -6  -1    0.06    0.05
   6  15   1    0.09    0.06
  15  -6   1    0.08    0.06
   6  15   1    0.10    0.12
  15  -6   1    0.08    0.06
   7  15  -1    2.14    0.15
   7  15  -1    2.31    0.24
  15  -7  -1    2.03    0.15
  15  -7  -1    2.04    0.15
   7  15   1    2.09    0.22
   7  15   1    1.98    0.15
  15  -7   1    1.90    0.15
  15  -7   1    1.89    0.15
  15  -8  -1    0.14    0.09
   8  15  -1    0.00    0.16
   8  15  -1    0.14    0.10
 -15   8  -1    0.13    0.08
  15  -8  -1    0.04    0.07
   8  15   1    0.17    0.09
  15  -8   1    0.04    0.06
   8  15   1    0.22    0.16
  15  -8   1   -0.02    0.10
  15  -9  -1    0.11    0.06
 -15   9  -1    0.34    0.07
   9  15  -1    0.44    0.12
   9  15  -1    0.24    0.06
  15  -9   1    0.11    0.06
  15  -9   1    0.26    0.06
   9  15   1    0.14    0.06
 -15   9   1    0.26    0.07
   9  15   1    0.23    0.11
  10  15  -1   -0.04    0.11
 -15  10  -1    0.07    0.07
  15 -10  -1    0.22    0.06
  15 -10  -1    0.07    0.05
  10  15  -1    0.07    0.06
 -15  10   1    0.02    0.06
  15 -10   1    0.17    0.05
  10  15   1    0.06    0.10
  15 -10   1    0.04    0.06
  10  15   1    0.06    0.06
  11  15  -1    0.14    0.10
  11  15  -1    0.09    0.05
  15 -11  -1    0.10    0.06
  15 -11  -1    0.13    0.05
 -15  11  -1    0.13    0.07
  11  15   1    0.32    0.10
 -15  11   1   -0.01    0.06
  12  15  -1    0.02    0.15
 -15  12  -1    0.00    0.06
  12  15   1    0.02    0.10
 -15  12   1   -0.07    0.05
 -15  13  -1    0.09    0.06
  13  15  -1    0.08    0.09
  13  15   1    0.04    0.09
 -15  13   1    0.03    0.05
  14  15  -1   -0.02    0.13
  14  15   1    0.00    0.08
  16  13  -1    0.02    0.08
  16  13   1    0.05    0.07
 -16 -12  -1   -0.04    0.08
 -12  16  -1    0.02    0.05
  16  12  -1    0.02    0.08
 -12  16   1    0.07    0.04
  16  12   1    0.08    0.07
 -16 -12   1   -0.06    0.08
 -16 -11  -1    0.10    0.11
 -11  16  -1    0.06    0.06
  16  11  -1    0.10    0.10
 -16 -11   1    0.21    0.12
  16  11   1    0.03    0.10
 -11  16   1   -0.02    0.07
  16  10  -1    0.09    0.09
 -16 -10  -1    0.27    0.09
 -10  16  -1    0.08    0.05
  16  10   1    0.18    0.09
 -10  16   1    0.17    0.05
 -16 -10   1    0.09    0.08
  -9  16  -1    0.17    0.06
 -16  -9  -1    0.22    0.09
  16   9  -1    0.24    0.10
   9 -16   1    0.35    0.08
 -16  -9   1    0.36    0.09
  -9  16   1    0.20    0.06
  16   9   1    0.08    0.09
  -8  16  -1    0.20    0.06
   8 -16  -1    0.21    0.08
  16   8  -1    0.17    0.10
 -16  -8  -1    0.27    0.10
  -8  16   1    0.30    0.06
  16   8   1    0.24    0.10
 -16  -8   1    0.35    0.09
   8 -16   1    0.30    0.08
  -7  16  -1    0.13    0.06
   7 -16  -1    0.09    0.08
  16   7  -1    0.11    0.10
 -16  -7  -1    0.06    0.10
 -16  -7   1    0.15    0.09
  16   7   1    0.27    0.10
   7 -16   1    0.08    0.08
  -7  16   1    0.22    0.06
   6 -16  -1    0.37    0.12
  16   6  -1    0.48    0.15
  -6  16  -1    0.56    0.11
  -6  16   1    0.61    0.11
   6 -16   1    0.52    0.13
 -16  -6   1    0.50    0.13
  16   6   1    0.51    0.14
   5 -16  -1    0.01    0.08
 -16  -5  -1    0.03    0.10
  -5  16  -1    0.05    0.06
  16   5  -1   -0.01    0.10
  -5  16   1    0.08    0.06
 -16  -5   1    0.00    0.09
   5 -16   1    0.12    0.08
  16   5   1   -0.04    0.08
  16   5   1   -0.06    0.10
  16   4  -1    0.07    0.06
  16   4  -1    0.11    0.11
   4 -16  -1    0.02    0.08
 -16  -4  -1   -0.03    0.10
  -4  16  -1   -0.01    0.06
 -16  -4   1    0.17    0.09
  -4  16   1    0.10    0.06
  16   4   1    0.04    0.10
  16   4   1    0.07    0.06
   4 -16   1    0.04    0.08
  16   3  -1    0.16    0.06
  -3  16  -1    0.08    0.07
   3 -16  -1    0.06    0.09
  16   3  -1    0.04    0.11
  16   3  -1    0.20    0.07
 -16  -3  -1    0.16    0.10
  16   3   1    0.11    0.10
 -16  -3   1    0.26    0.10
  16   3   1    0.16    0.06
   3 -16   1    0.13    0.09
  -3  16   1    0.31    0.07
 -16  -2  -1    0.80    0.11
  16   2  -1    0.68    0.07
  -2  16  -1    0.82    0.08
  16   2  -1    0.78    0.08
   2 -16  -1    0.58    0.10
  16   2  -1    0.72    0.12
  -2  16   1    0.45    0.08
  16   2   1    0.66    0.07
   2 -16   1    0.62    0.10
  16   2   1    0.58    0.12
 -16  -2   1    0.67    0.11
 -16  -1  -1    0.06    0.09
  16   1  -1    0.06    0.06
  16   1  -1    0.02    0.06
   1 -16  -1   -0.04    0.08
  16   1  -1    0.16    0.10
  -1  16  -1    0.09    0.06
  16   1   1    0.27    0.11
  -1  16   1    0.03    0.06
   1 -16   1   -0.02    0.08
  16   1   1    0.06    0.06
 -16  -1   1    0.23    0.10
 -16   0  -1    2.58    0.22
  16   0  -1    2.26    0.17
  16   0  -1    2.35    0.23
  16   0  -1    2.37    0.16
   0 -16  -1    2.23    0.19
   0  16  -1    2.47    0.17
   0  16   1    2.77    0.17
 -16   0   1    2.34    0.21
  16   0   1    2.33    0.17
   0 -16   1    2.37    0.19
  16   0   1    2.52    0.23
  -1 -16  -1    0.17    0.08
   1  16  -1    0.15    0.06
 -16   1  -1    0.03    0.10
  16  -1  -1    0.16    0.10
  16  -1  -1    0.05    0.05
  16  -1  -1    0.03    0.06
  16  -1   1    0.11    0.10
  -1 -16   1    0.04    0.08
  16  -1   1    0.07    0.06
   1  16   1    0.10    0.06
  -2 -16  -1    0.75    0.10
   2  16  -1    0.62    0.08
  16  -2  -1    0.62    0.08
  16  -2  -1    0.69    0.12
  16  -2  -1    0.62    0.07
  16  -2   1    0.86    0.12
  -2 -16   1    0.70    0.10
  16  -2   1    0.71    0.08
   2  16   1    0.67    0.08
   3  16  -1    0.06    0.06
  -3 -16  -1    0.17    0.09
  16  -3  -1    0.25    0.06
  16  -3  -1    0.15    0.06
  16  -3  -1    0.10    0.11
  -3 -16   1    0.07    0.08
  16  -3   1    0.14    0.06
   3  16   1    0.32    0.13
   3  16   1    0.17    0.06
  -4 -16  -1    0.04    0.09
  16  -4  -1    0.11    0.06
  16  -4  -1    0.00    0.11
  16  -4  -1    0.15    0.05
   4  16  -1    0.13    0.06
  16  -4   1    0.01    0.05
  -4 -16   1    0.07    0.09
   4  16   1    0.09    0.12
   4  16   1    0.17    0.06
  16  -5  -1    0.32    0.09
  16  -5  -1    0.03    0.06
   5  16  -1    0.08    0.06
   5  16   1   -0.01    0.16
  16  -5   1   -0.07    0.05
   5  16   1   -0.02    0.06
  16  -6  -1    0.42    0.07
   6  16  -1    0.60    0.13
  16  -6  -1    0.42    0.10
   6  16  -1    0.54    0.08
   6  16   1    0.40    0.13
  16  -6   1    0.47    0.08
   6  16   1    0.50    0.07
  16  -7  -1    0.06    0.05
   7  16  -1   -0.12    0.12
  16  -7  -1    0.10    0.06
   7  16  -1    0.20    0.06
   7  16   1    0.31    0.12
  16  -7   1    0.23    0.07
  16  -7   1    0.12    0.05
   7  16   1    0.13    0.06
   8  16  -1    0.22    0.06
  16  -8  -1    0.13    0.06
  16  -8  -1    0.26    0.06
   8  16  -1    0.12    0.12
   8  16   1    0.15    0.06
 -16   8   1    0.24    0.07
   8  16   1    0.06    0.12
  16  -8   1    0.17    0.07
  16  -8   1    0.22    0.06
  16  -9  -1    0.17    0.06
  16  -9  -1    0.11    0.05
   9  16  -1    0.16    0.06
   9  16  -1    0.00    0.11
  16  -9   1    0.27    0.05
   9  16   1    0.31    0.11
  16  -9   1    0.23    0.07
   9  16   1    0.16    0.06
 -16   9   1    0.29    0.06
  16 -10  -1    0.12    0.06
  16 -10  -1    0.20    0.06
  10  16  -1    0.26    0.07
  10  16  -1    0.14    0.11
  10  16   1    0.24    0.10
 -16  10   1    0.27    0.07
  16 -10   1    0.18    0.08
  11  16  -1    0.01    0.05
  11  16  -1    0.13    0.10
 -16  11   1    0.07    0.06
  11  16   1    0.07    0.10
  12  16  -1   -0.06    0.09
  12  16   1   -0.02    0.08
 -16  12   1   -0.02    0.05
 -11  17  -1    0.06    0.05
  17  11  -1    0.16    0.08
 -17 -11  -1    0.23    0.08
  17  11   1    0.13    0.08
 -17 -11   1    0.07    0.07
 -11  17   1    0.02    0.04
  17  10  -1    0.18    0.08
 -17 -10  -1    0.18    0.08
 -10  17  -1    0.02    0.05
 -10  17   1    0.08    0.05
  17  10   1    0.17    0.08
 -17 -10   1    0.06    0.07
  17   9  -1    0.10    0.09
 -17  -9  -1    0.07    0.08
  -9  17  -1    0.02    0.05
 -17  -9   1   -0.01    0.08
  17   9   1    0.04    0.08
   9 -17   1    0.29    0.11
  -9  17   1    0.03    0.05
  -8  17  -1    0.10    0.05
  17   8  -1    0.15    0.09
   8 -17  -1    0.24    0.08
 -17  -8  -1    0.19    0.08
  17   8   1    0.01    0.09
   8 -17   1    0.17    0.08
  -8  17   1    0.11    0.05
 -17  -8   1    0.24    0.08
   7 -17  -1    0.08    0.08
 -17  -7  -1    0.12    0.09
  -7  17  -1    0.13    0.05
  17   7  -1    0.18    0.10
  17   7   1    0.02    0.09
  -7  17   1    0.19    0.06
   7 -17   1    0.22    0.08
 -17  -7   1    0.13    0.08
  -6  17  -1    0.14    0.06
  17   6  -1   -0.01    0.10
   6 -17  -1    0.08    0.08
 -17  -6  -1    0.10    0.09
 -17  -6   1    0.07    0.09
   6 -17   1    0.14    0.08
  -6  17   1    0.20    0.06
  17   6   1    0.18    0.10
  -5  17  -1    0.03    0.06
  17   5  -1    0.00    0.10
 -17  -5  -1    0.01    0.09
   5 -17  -1   -0.04    0.07
  17   5   1   -0.07    0.10
 -17  -5   1    0.04    0.09
  17   5   1    0.08    0.06
   5 -17   1   -0.02    0.07
  -5  17   1   -0.01    0.06
  17   4  -1   -0.01    0.06
   4 -17  -1   -0.01    0.07
  -4  17  -1    0.09    0.06
 -17  -4  -1    0.12    0.10
  17   4  -1    0.07    0.10
  -4  17   1    0.08    0.06
  17   4   1   -0.04    0.10
   4 -17   1   -0.05    0.08
  17   4   1    0.00    0.05
 -17  -4   1   -0.04    0.09
  17   3  -1    0.37    0.11
  17   3  -1    0.41    0.07
  -3  17  -1    0.39    0.07
 -17  -3  -1    0.32    0.10
  17   3   1    0.34    0.06
 -17  -3   1    0.44    0.10
  17   3   1    0.42    0.11
   3 -17   1    0.27    0.09
  -3  17   1    0.52    0.07
  -2  17  -1    0.33    0.10
  17   2  -1    0.18    0.07
  17   2  -1    0.23    0.11
   2 -17  -1    0.04    0.10
 -17  -2  -1    0.28    0.11
 -17  -2   1    0.34    0.10
   2 -17   1    0.19    0.11
  17   2   1    0.17    0.11
  17   2   1    0.19    0.07
  17   1  -1   -0.19    0.14
  17   1  -1    0.00    0.07
  -1  17  -1    0.08    0.08
   1 -17  -1   -0.01    0.10
 -17  -1  -1    0.10    0.12
  17   1   1    0.14    0.12
   1 -17   1   -0.04    0.11
  -1  17   1    0.02    0.08
 -17  -1   1    0.07    0.10
  17   1   1    0.03    0.09
  17   0  -1    0.08    0.11
 -17   0  -1    0.26    0.11
   0 -17  -1    0.11    0.14
   0  17  -1    0.25    0.09
  17   0  -1    0.09    0.12
  17   0   1    0.17    0.08
   0 -17   1   -0.13    0.15
  17   0   1    0.04    0.12
 -17   0   1    0.24    0.11
   1  17  -1   -0.05    0.08
  -1 -17  -1   -0.07    0.17
  17  -1  -1   -0.25    0.11
  17  -1  -1   -0.05    0.07
  17  -1  -1   -0.12    0.07
  -1 -17   1   -0.03    0.13
  17  -1   1    0.14    0.09
  17  -1   1    0.05    0.10
   2  17  -1    0.36    0.08
  17  -2  -1    0.18    0.09
  -2 -17  -1    0.20    0.09
  17  -2  -1    0.30    0.11
  17  -2  -1    0.36    0.06
   2  17   1    0.34    0.08
  17  -2   1    0.17    0.07
  -2 -17   1    0.22    0.09
   3  17  -1    0.37    0.07
  17  -3  -1    0.41    0.06
  17  -3  -1    0.47    0.11
  -3 -17  -1    0.45    0.10
  17  -3  -1    0.26    0.06
  17  -3   1    0.23    0.06
  -3 -17   1    0.39    0.09
   3  17   1    0.39    0.06
   4  17  -1    0.14    0.06
  -4 -17  -1    0.09    0.09
  17  -4  -1    0.12    0.06
  17  -4  -1    0.13    0.06
  -4 -17   1    0.04    0.09
   4  17   1    0.13    0.06
   4  17   1    0.06    0.15
  17  -4   1    0.03    0.05
   5  17  -1   -0.09    0.06
  17  -5  -1   -0.05    0.06
  17  -5  -1    0.02    0.05
   5  17   1   -0.11    0.06
  17  -5   1   -0.06    0.05
   5  17   1    0.03    0.11
  17  -6  -1    0.04    0.05
  17  -6  -1    0.14    0.06
   6  17  -1    0.17    0.06
   6  17   1    0.06    0.12
  17  -6   1    0.03    0.05
   6  17   1    0.11    0.06
   7  17  -1    0.19    0.06
  17  -7  -1    0.10    0.05
   7  17   1    0.06    0.05
  17  -7   1    0.11    0.05
 -17   7   1    0.16    0.07
   7  17   1   -0.11    0.11
  17  -8  -1    0.09    0.07
   8  17  -1   -0.09    0.15
  17  -8  -1    0.13    0.05
   8  17  -1    0.22    0.05
  17  -8   1    0.18    0.05
   8  17   1    0.40    0.11
   8  17   1    0.13    0.06
 -17   8   1    0.13    0.08
  17  -9  -1    0.10    0.06
   9  17  -1    0.12    0.11
  17  -9  -1    0.04    0.05
   9  17  -1    0.07    0.05
   9  17   1    0.06    0.07
   9  17   1   -0.06    0.11
  17  -9   1    0.10    0.05
 -17   9   1    0.05    0.06
  10  17  -1    0.23    0.05
  17 -10  -1    0.07    0.04
  10  17  -1    0.12    0.10
  17 -10   1    0.02    0.06
 -17  10   1    0.19    0.11
  10  17   1    0.08    0.10
  11  17   1    0.11    0.09
 -10  18  -1    0.14    0.08
  18  10  -1   -0.07    0.07
 -18 -10  -1    0.07    0.06
 -10  18   1   -0.03    0.04
 -18 -10   1    0.12    0.07
  18  10   1    0.17    0.07
 -18  -9  -1    0.01    0.07
  -9  18  -1   -0.03    0.04
  18   9  -1    0.04    0.08
 -18  -9   1    0.01    0.07
  -9  18   1    0.02    0.04
  18   9   1    0.07    0.08
  -8  18  -1    0.16    0.05
 -18  -8  -1    0.17    0.08
   8 -18  -1    0.28    0.08
  18   8  -1    0.14    0.08
  -8  18   1    0.17    0.05
  18   8   1    0.13    0.09
   8 -18   1    0.29    0.07
 -18  -8   1    0.25    0.08
 -18  -7  -1    0.10    0.08
  -7  18  -1    0.05    0.05
  18   7  -1    0.08    0.09
   7 -18  -1    0.23    0.08
  -7  18   1    0.11    0.05
   7 -18   1   -0.04    0.09
 -18  -7   1    0.10    0.08
  18   7   1    0.08    0.09
  -6  18  -1    0.14    0.05
 -18  -6  -1    0.14    0.08
  18   6  -1    0.13    0.09
   6 -18  -1    0.05    0.07
 -18  -6   1    0.15    0.08
  -6  18   1    0.10    0.05
   6 -18   1    0.07    0.06
  -5  18  -1   -0.01    0.05
 -18  -5  -1   -0.04    0.08
  18   5  -1    0.21    0.09
  18   5   1    0.15    0.06
  18   5   1    0.13    0.09
 -18  -5   1    0.06    0.08
   5 -18   1    0.09    0.07
  -5  18   1    0.12    0.05
  -4  18  -1   -0.05    0.05
  18   4  -1    0.09    0.06
   4 -18  -1   -0.11    0.07
  18   4  -1    0.07    0.09
 -18  -4  -1   -0.03    0.08
  18   4   1   -0.05    0.05
  18   4   1   -0.05    0.09
   4 -18   1   -0.04    0.07
 -18  -4   1    0.00    0.08
  -4  18   1    0.00    0.05
  18   3  -1    0.13    0.10
  18   3  -1    0.02    0.05
 -18  -3  -1    0.17    0.09
  -3  18  -1    0.07    0.06
   3 -18  -1   -0.03    0.07
   3 -18   1   -0.02    0.06
  -3  18   1    0.02    0.05
 -18  -3   1   -0.01    0.08
  18   3   1    0.02    0.05
  18   3   1    0.14    0.10
   2 -18  -1    0.07    0.07
  -2  18  -1    0.08    0.06
  18   2  -1    0.02    0.06
 -18  -2  -1   -0.02    0.09
  18   2  -1    0.17    0.10
 -18  -2   1    0.14    0.09
  18   2   1    0.03    0.05
  -2  18   1    0.09    0.06
   2 -18   1    0.06    0.07
  18   2   1    0.27    0.10
   1 -18  -1    0.22    0.08
  18   1  -1    0.13    0.06
  -1  18  -1    0.19    0.06
  18   1  -1    0.16    0.10
 -18  -1  -1    0.12    0.09
 -18  -1   1    0.18    0.09
  -1  18   1    0.14    0.06
   1 -18   1    0.02    0.07
  18   1   1    0.07    0.10
  18   1   1    0.01    0.05
   0  18  -1    0.16    0.06
   0 -18  -1    0.17    0.08
  18   0  -1   -0.05    0.10
  18   0  -1    0.11    0.06
 -18   0  -1    0.26    0.10
   0 -18   1    0.03    0.07
  18   0   1    0.27    0.10
   0  18   1    0.20    0.06
  18   0   1    0.08    0.05
   1  18  -1    0.09    0.06
  18  -1  -1    0.12    0.10
  18  -1  -1    0.04    0.05
  -1 -18  -1    0.08    0.08
  18  -1   1    0.19    0.13
  -1 -18   1    0.11    0.08
  18  -1   1    0.09    0.05
   1  18   1    0.05    0.05
  -2 -18  -1   -0.15    0.08
  18  -2  -1    0.06    0.05
   2  18  -1    0.05    0.06
  18  -2  -1    0.00    0.09
  18  -2   1    0.03    0.05
  -2 -18   1    0.13    0.09
   2  18   1    0.06    0.05
  18  -3  -1   -0.08    0.05
  -3 -18  -1    0.20    0.09
   3  18  -1   -0.05    0.06
  18  -3   1   -0.02    0.05
   3  18   1    0.00    0.06
  -3 -18   1    0.13    0.08
  18  -4  -1    0.02    0.05
  -4 -18  -1    0.20    0.08
   4  18  -1    0.05    0.06
  18  -4   1    0.02    0.04
  -4 -18   1   -0.11    0.09
   4  18   1    0.02    0.05
   5  18  -1    0.16    0.05
  18  -5  -1    0.04    0.05
   5  18   1    0.10    0.05
  18  -5   1    0.08    0.04
  18  -6  -1    0.12    0.05
   6  18  -1    0.19    0.06
   6  18   1    0.22    0.07
  18  -6   1    0.11    0.05
   7  18  -1    0.06    0.06
  18  -7  -1    0.11    0.06
  18  -7   1    0.11    0.08
   7  18   1   -0.02    0.19
   7  18   1    0.06    0.05
   8  18  -1    0.23    0.05
  18  -8  -1    0.21    0.05
  18  -8   1    0.19    0.05
   8  18   1    0.20    0.05
   8  18   1    0.11    0.12
  18  -9  -1    0.05    0.04
   9  18  -1    0.06    0.07
   9  18   1    0.04    0.13
  18  -9   1    0.16    0.04
  19   8  -1    0.24    0.08
 -19  -8  -1    0.11    0.06
  -8  19  -1    0.09    0.04
 -19  -8   1    0.00    0.07
  19   8   1    0.26    0.12
  -8  19   1    0.06    0.04
  -7  19  -1    0.11    0.04
 -19  -7  -1   -0.06    0.07
  19   7  -1    0.14    0.08
   7 -19  -1    0.13    0.07
  -7  19   1    0.05    0.04
  19   7   1    0.28    0.08
 -19  -7   1    0.05    0.07
   7 -19   1    0.15    0.06
  -6  19  -1    0.07    0.05
  19   6  -1    0.07    0.08
   6 -19  -1    0.22    0.06
 -19  -6  -1    0.11    0.07
  19   6   1    0.05    0.08
 -19  -6   1    0.12    0.07
   6 -19   1    0.13    0.06
  -6  19   1    0.10    0.04
  19   5  -1    0.18    0.09
 -19  -5  -1    0.14    0.08
  -5  19  -1    0.23    0.05
   5 -19  -1    0.16    0.07
  19   5   1    0.34    0.09
  -5  19   1    0.21    0.05
 -19  -5   1    0.16    0.08
   5 -19   1    0.26    0.07
 -19  -4  -1    0.10    0.08
  19   4  -1    0.17    0.09
   4 -19  -1   -0.01    0.08
  -4  19  -1    0.06    0.05
  19   4   1    0.17    0.05
   4 -19   1    0.10    0.07
  -4  19   1    0.06    0.07
  19   4   1    0.07    0.08
 -19  -4   1    0.00    0.08
   3 -19  -1    0.12    0.07
  -3  19  -1   -0.01    0.05
  19   3  -1    0.12    0.06
 -19  -3  -1    0.16    0.10
  -3  19   1    0.15    0.05
 -19  -3   1    0.05    0.08
  19   3   1    0.10    0.09
   3 -19   1   -0.01    0.06
  19   3   1    0.06    0.06
  19   2  -1    0.00    0.06
  -2  19  -1    0.01    0.05
   2 -19  -1   -0.08    0.07
 -19  -2  -1    0.03    0.12
  19   2  -1   -0.01    0.10
  -2  19   1    0.07    0.05
   2 -19   1    0.00    0.07
  19   2   1   -0.07    0.05
  19   2   1    0.09    0.12
 -19  -1  -1    0.05    0.11
  19   1  -1    0.07    0.10
  19   1  -1    0.06    0.05
  -1  19  -1    0.02    0.05
   1 -19  -1   -0.10    0.07
  19   1   1   -0.13    0.10
   1 -19   1   -0.06    0.07
  19   1   1    0.06    0.05
  -1  19   1    0.06    0.05
   0  19  -1    0.15    0.05
  19   0  -1    0.15    0.05
   0 -19  -1    0.14    0.08
   0  19   1    0.12    0.05
   0 -19   1    0.18    0.08
  19   0   1    0.06    0.05
  19  -1  -1    0.10    0.05
  -1 -19  -1    0.04    0.08
  19  -1  -1    0.14    0.10
   1  19  -1    0.03    0.05
  -1 -19   1    0.02    0.08
  19  -1   1   -0.03    0.05
   1  19   1    0.10    0.05
   2  19  -1   -0.04    0.05
  -2 -19  -1   -0.02    0.10
  19  -2  -1    0.02    0.05
   2  19   1    0.06    0.05
  19  -2   1   -0.03    0.04
  -2 -19   1    0.00    0.09
  -3 -19  -1    0.18    0.08
   3  19  -1    0.09    0.05
  19  -3  -1    0.03    0.05
  -3 -19   1    0.24    0.08
   3  19   1    0.00    0.10
  19  -3   1    0.02    0.04
  19  -4  -1   -0.03    0.06
   4  19  -1    0.06    0.05
   4  19   1    0.08    0.05
  19  -4   1    0.00    0.06
   5  19  -1    0.19    0.05
  19  -5  -1    0.17    0.05
  19  -5   1    0.16    0.05
   5  19   1    0.17    0.05
  19  -6  -1    0.12    0.05
   6  19  -1    0.12    0.05
   6  19   1    0.13    0.05
  19  -6   1    0.09    0.05
  19  -7  -1    0.03    0.04
   7  19  -1    0.05    0.05
  19  -7   1    0.14    0.04
  -5  20  -1   -0.06    0.04
   5 -20  -1   -0.05    0.07
  -5  20   1    0.02    0.04
   5 -20   1    0.04    0.06
   4 -20  -1    0.00    0.06
  20   4  -1    0.07    0.11
  -4  20  -1    0.02    0.04
   4 -20   1    0.05    0.06
  -4  20   1    0.08    0.04
 -20  -3  -1    0.02    0.10
   3 -20  -1    0.01    0.06
  -3  20  -1    0.07    0.04
  20   3  -1    0.01    0.08
   3 -20   1    0.19    0.07
  -3  20   1    0.14    0.04
  20   3   1    0.27    0.07
  20   2  -1    0.19    0.08
  -2  20  -1    0.11    0.04
  20   2  -1    0.28    0.05
   2 -20  -1    0.29    0.07
  -2  20   1    0.26    0.05
  20   2   1    0.19    0.05
   2 -20   1    0.18    0.07
  -1  20  -1    0.18    0.05
  20   1  -1    0.25    0.08
   1 -20  -1    0.15    0.07
  20   1  -1    0.12    0.05
  -1  20   1    0.19    0.05
  20   1   1    0.19    0.05
   1 -20   1    0.12    0.07
   0 -20  -1    0.40    0.08
   0  20  -1    0.26    0.05
  20   0  -1    0.24    0.05
   0 -20   1    0.37    0.08
   0  20   1    0.24    0.05
  20   0   1    0.37    0.05
  20  -1  -1    0.12    0.05
  -1 -20  -1    0.33    0.08
   1  20  -1    0.22    0.05
   1  20   1    0.22    0.05
  -1 -20   1    0.21    0.07
  20  -1   1    0.15    0.05
  -2 -20  -1    0.31    0.08
  20  -2  -1    0.16    0.05
   2  20  -1    0.20    0.05
  -2 -20   1    0.38    0.08
  20  -2   1    0.28    0.05
   2  20   1    0.22    0.05
   3  20  -1    0.16    0.05
  20  -3  -1    0.11    0.04
  20  -3   1    0.14    0.04
   3  20   1    0.19    0.05
  20  -4  -1    0.04    0.04
   4  20  -1    0.00    0.05
  20  -4   1    0.04    0.04
  20  -5  -1   -0.03    0.04
  20  -5   1    0.06    0.04
   0   0  -2    0.02    0.01
   0   0  -2    0.03    0.01
   0   0   2    0.00    0.01
   0   1  -2    0.21    0.03
   1   0  -2    0.14    0.02
   0  -1  -2    0.15    0.02
   1   0  -2    0.17    0.03
   0  -1   2    0.13    0.01
   0   1   2    0.14    0.02
   1   0   2    0.17    0.02
  -1   1  -2   43.95    2.42
   1   1  -2   44.73    2.43
   1   1  -2   42.08    2.42
   1  -1  -2   45.75    2.42
   1  -1  -2   42.84    2.42
   1   1   2   43.41    2.42
  -1   1   2   44.37    2.42
   1   1   2   42.48    2.42
   1  -1   2   43.40    2.42
   2   1  -2   16.90    0.95
  -1   2  -2   17.08    0.96
   1  -2  -2   16.32    0.96
   2   1  -2   16.87    0.96
   2   1   2   17.55    0.95
   2   1   2   17.26    0.96
  -1   2   2   17.11    0.96
   1  -2   2   17.56    0.95
   0  -2  -2   72.43    4.03
   0   2  -2   73.54    4.03
   2   0  -2   71.42    4.03
   2   0  -2   72.03    4.03
   2   0   2   71.53    4.03
   2   0   2   74.18    4.03
   0   2   2   73.61    4.03
  -2   1  -2   17.21    0.95
   1   2  -2   17.42    0.96
   2  -1  -2   17.87    0.96
   2  -1  -2   16.86    0.96
   1   2  -2   16.92    0.95
   2  -1   2   17.15    0.95
  -2   1   2   16.58    0.96
   1   2   2   16.89    0.96
   1   2   2   16.82    0.96
   2   2  -2   70.92    3.87
  -2   2  -2   68.85    3.87
   2   2  -2   69.71    3.87
   2  -2  -2   67.61    3.87
   2   2   2   70.49    3.87
   2   2   2   71.18    3.87
  -2   2   2   70.19    3.87
   2  -2   2   68.66    3.87
   3   2  -2  152.54    8.37
   3   2   2  137.57    8.38
   3   2   2  155.38    8.38
  -2   3   2  155.59    8.38
   2  -3   2  154.20    8.37
   3   1  -2   26.98    1.49
   1  -3  -2   26.96    1.48
  -1   3  -2   28.08    1.49
   3   1  -2   27.96    1.48
  -1   3   2   26.00    1.49
   3   1   2   25.73    1.48
   3   1   2   25.84    1.48
   1  -3   2   24.92    1.48
   3   0  -2    4.48    0.27
   0   3  -2    4.57    0.28
   3   0  -2    4.67    0.28
   0  -3  -2    4.35    0.27
   3   0   2    4.73    0.27
   0   3   2    4.60    0.27
   3   0   2    4.73    0.27
   0  -3   2    4.38    0.26
   0   3   2    4.59    0.27
   1   3  -2   25.13    1.44
   3  -1  -2   24.10    1.46
   3  -1  -2   25.73    1.46
   1   3  -2   24.36    1.47
  -3   1  -2   26.19    1.45
   1   3   2   28.04    1.46
  -3   1   2   25.56    1.46
   3  -1   2   28.14    1.46
   1   3   2   27.15    1.46
   3  -2  -2  150.69    8.47
  -3   2  -2  155.51    8.47
   2   3  -2  153.88    8.47
   2   3  -2  154.14    8.46
   2   3   2  153.60    8.47
   2   3   2  148.71    8.47
   3  -2   2  150.27    8.47
  -3   2   2  155.18    8.47
   3   3  -2  123.69    6.72
  -3   3  -2  122.68    6.73
   3  -3  -2  122.77    6.73
   3   3  -2  125.90    6.73
   3   3   2  112.24    6.73
  -3   3   2  121.61    6.73
   3   3   2  123.54    6.72
   3  -3   2  117.02    6.73
   4   3  -2   10.14    0.62
   4   3  -2   10.56    0.61
  -3   4  -2   10.26    0.62
   3  -4  -2   10.61    0.62
   4   3   2   10.98    0.61
   4   3   2   10.76    0.62
   3  -4   2   11.14    0.61
  -3   4   2   10.83    0.62
   4   2  -2   10.12    0.57
   4   2  -2   10.14    0.58
  -2   4  -2   10.05    0.58
   2  -4  -2    9.96    0.57
  -2   4   2    9.95    0.58
   4   2   2    9.57    0.58
   4   2   2   10.03    0.57
   2  -4   2    9.83    0.56
   4   1  -2   21.14    1.18
   1  -4  -2   18.89    1.18
   4   1  -2   20.81    1.18
  -1   4  -2   20.56    1.19
   4   1   2   21.90    1.18
   1  -4   2   21.42    1.17
   4   1   2   21.94    1.18
  -1   4   2   21.19    1.18
   4   0  -2   15.13    0.86
   0   4  -2   14.63    0.87
   4   0  -2   15.45    0.86
   0  -4  -2   15.35    0.86
   0   4  -2   14.35    0.85
   0   4   2   15.39    0.86
   0   4   2   15.10    0.87
   0  -4   2   15.49    0.85
   4   0   2   15.81    0.86
   4   0   2   15.26    0.86
   1   4  -2   20.68    1.17
   4  -1  -2   21.82    1.19
  -4   1  -2   21.20    1.19
   4  -1  -2   22.43    1.19
   1   4  -2   21.62    1.19
  -4   1   2   20.36    1.19
   1   4   2   20.39    1.18
   1   4   2   20.52    1.19
   4  -1   2   20.73    1.19
   4  -1   2   21.21    1.19
   4  -2  -2    9.69    0.57
   4  -2  -2   10.16    0.58
  -4   2  -2   10.06    0.57
   2   4  -2    9.62    0.58
   2   4  -2    9.82    0.56
   4  -2   2   10.26    0.57
  -4   2   2   10.03    0.58
   2   4   2   10.01    0.58
   2   4   2    9.82    0.57
   3   4  -2   10.44    0.62
   3   4  -2   11.17    0.60
  -4   3  -2   10.38    0.61
   4  -3  -2   10.45    0.61
   3   4   2   10.48    0.60
  -4   3   2   10.42    0.61
   4  -3   2   10.70    0.61
   3   4   2   10.45    0.61
   4   4  -2    4.50    0.27
   4  -4  -2    4.41    0.28
  -4   4  -2    4.24    0.28
   4   4  -2    4.20    0.29
   4   4   2    4.47    0.27
  -4   4   2    4.43    0.28
   4   4   2    3.91    0.28
   4  -4   2    4.41    0.27
   5   4  -2    0.02    0.06
   4  -5  -2    0.04    0.06
   5   4  -2    0.18    0.09
  -4   5  -2    0.06    0.08
  -4   5   2    0.12    0.08
   5   4   2    0.08    0.06
   5   4   2   -0.02    0.07
   4  -5   2    0.10    0.06
   5   3  -2    1.35    0.15
   3  -5  -2    1.60    0.14
  -3   5  -2    1.35    0.16
   5   3  -2    1.48    0.14
   5   3   2    1.90    0.15
  -3   5   2    1.87    0.16
   3  -5   2    1.86    0.13
   5   3   2    1.94    0.14
   5   2  -2   52.55    2.86
   5   2  -2   53.48    2.87
   2  -5  -2   51.58    2.86
  -2   5  -2   51.99    2.87
   5   2   2   50.82    2.86
   5   2   2   50.73    2.86
  -2   5   2   50.46    2.87
   2  -5   2   48.47    2.85
  -1   5  -2   33.51    1.89
   1  -5  -2   33.62    1.88
   5   1  -2   33.62    1.89
   5   1  -2   33.97    1.89
   1  -5   2   32.75    1.88
   5   1   2   34.45    1.89
   5   1   2   33.65    1.88
  -1   5   2   33.81    1.89
   5   0  -2   10.73    0.60
   0  -5  -2   10.39    0.59
   5   0  -2   10.18    0.60
   0   5  -2   10.22    0.61
   0   5  -2    9.73    0.58
   0   5   2   10.25    0.59
   5   0   2   10.58    0.60
   0  -5   2   10.16    0.58
   5   0   2   10.61    0.60
   0   5   2   10.57    0.61
   1   5  -2   32.04    1.87
   1   5  -2   31.85    1.85
   5  -1  -2   32.80    1.87
   5  -1  -2   33.29    1.87
  -5   1  -2   33.43    1.86
   1   5   2   33.46    1.86
   5  -1   2   33.97    1.86
   5  -1   2   35.18    1.86
   1   5   2   34.31    1.87
  -5   1   2   32.44    1.87
   5  -2  -2   50.25    2.80
   2   5  -2   48.96    2.79
   5  -2  -2   49.10    2.80
   2   5  -2   48.95    2.81
  -5   2  -2   49.61    2.80
   5  -2   2   51.72    2.80
   2   5   2   52.65    2.81
   2   5   2   50.19    2.80
  -5   2   2   50.44    2.80
  -5   3  -2    1.70    0.14
   3   5  -2    1.77    0.12
   5  -3  -2    1.66    0.14
   3   5  -2    1.53    0.17
   3   5   2    1.50    0.13
  -5   3   2    1.37    0.14
   5  -3   2    1.60    0.14
   3   5   2    1.46    0.14
   5  -4  -2   -0.02    0.06
   4   5  -2   -0.04    0.07
   4   5  -2    0.05    0.06
  -5   4  -2    0.21    0.08
  -5   4   2    0.05    0.07
   4   5   2    0.06    0.06
   5  -4   2    0.04    0.06
   4   5   2    0.03    0.08
  -5   5  -2    1.96    0.19
   5  -5  -2    1.64    0.16
   5   5  -2    1.77    0.16
   5   5  -2    1.73    0.18
   5   5   2    2.20    0.18
   5  -5   2    1.95    0.16
  -5   5   2    2.07    0.18
   5   5   2    2.04    0.16
   5  -6  -2    3.31    0.23
   6   5  -2    3.15    0.22
  -5   6  -2    3.14    0.26
   6   5   2    2.42    0.23
   5  -6   2    2.96    0.22
   6   5   2    2.89    0.22
  -5   6   2    2.41    0.23
   4  -6  -2    4.52    0.29
  -4   6  -2    4.54    0.30
   6   4  -2    4.34    0.28
   6   4  -2    4.77    0.30
   4  -6   2    4.08    0.28
   6   4   2    4.00    0.28
  -4   6   2    4.21    0.31
   6   4   2    4.16    0.29
  -3   6  -2   10.61    0.64
   3  -6  -2   10.54    0.63
   6   3  -2   10.85    0.64
   6   3  -2   10.83    0.63
  -3   6   2   11.10    0.64
   6   3   2   10.77    0.64
   6   3   2   11.15    0.63
   3  -6   2   10.68    0.62
   6   2  -2   10.72    0.60
   2  -6  -2   10.73    0.60
   6   2  -2   10.77    0.60
  -2   6  -2   10.50    0.61
  -2   6   2    9.46    0.60
   6   2   2   10.16    0.60
   6   2   2    9.78    0.60
   2  -6   2    9.37    0.58
   6   1  -2   20.82    1.19
   1  -6  -2   21.00    1.18
  -1   6  -2   20.46    1.19
   6   1  -2   20.58    1.18
   6   1   2   21.09    1.18
   6   1   2   21.32    1.18
   1  -6   2   19.98    1.17
  -1   6   2   21.19    1.19
   6   0  -2    6.07    0.38
   6   0  -2    6.32    0.38
   0  -6  -2    6.33    0.37
   0   6  -2    6.38    0.40
   0   6  -2    5.82    0.36
   0   6   2    6.03    0.39
   6   0   2    6.42    0.38
   0   6   2    6.36    0.37
   6   0   2    6.11    0.38
  -6   1  -2   20.48    1.18
   1   6  -2   20.20    1.16
   6  -1  -2   21.39    1.18
   6  -1  -2   21.07    1.19
   1   6  -2   20.08    1.19
   6  -1   2   21.02    1.18
  -6   1   2   20.56    1.19
   1   6   2   21.44    1.19
   6  -1   2   21.57    1.18
   1   6   2   20.78    1.18
   2   6  -2    9.65    0.60
   6  -2  -2    9.29    0.58
   6  -2  -2    9.39    0.58
  -6   2  -2    9.51    0.58
   2   6  -2    9.48    0.56
  -6   2   2   10.06    0.58
   6  -2   2   10.72    0.58
   2   6   2   10.34    0.58
   2   6   2   10.93    0.60
   3   6  -2   10.87    0.61
   3   6  -2   10.58    0.64
   6  -3  -2   10.70    0.63
  -6   3  -2   10.73    0.63
   3   6   2   10.93    0.64
   3   6   2   10.74    0.62
  -6   3   2   10.30    0.63
   6  -3   2   10.70    0.62
   4   6  -2    3.83    0.27
  -6   4  -2    4.24    0.30
   6  -4  -2    3.92    0.29
   4   6  -2    4.07    0.30
  -6   4   2    4.43    0.30
   4   6   2    4.69    0.30
   4   6   2    4.69    0.28
   6  -4   2    4.74    0.28
   6  -5  -2    2.81    0.24
  -6   5  -2    2.45    0.24
   5   6  -2    2.66    0.21
   5   6  -2    2.56    0.27
   5   6   2    3.17    0.24
   5   6   2    3.04    0.21
  -6   5   2    2.81    0.23
   6  -5   2    3.27    0.22
  -6   6  -2    0.76    0.14
   6   6  -2    0.94    0.15
   6  -6  -2    0.90    0.13
   6   6  -2    0.97    0.13
  -6   6   2    1.02    0.14
   6   6   2    0.99    0.12
   6  -6   2    0.86    0.12
   7   6  -2    0.62    0.12
  -6   7  -2    0.88    0.16
   7   6  -2    0.60    0.15
   6  -7  -2    0.61    0.12
   7   6   2    0.74    0.12
   6  -7   2    0.52    0.11
  -6   7   2    0.48    0.13
   7   6   2    0.46    0.13
   7   5  -2    9.23    0.58
   7   5  -2    9.78    0.56
  -5   7  -2    9.22    0.58
   5  -7  -2    8.70    0.58
   7   5   2    8.66    0.62
   7   5   2    8.72    0.59
   5  -7   2    9.61    0.56
  -5   7   2   10.09    0.59
  -4   7  -2    5.89    0.40
   7   4  -2    5.95    0.40
   7   4  -2    6.08    0.38
   4  -7  -2    5.58    0.38
   7   4   2    6.39    0.40
  -4   7   2    5.82    0.40
   7   4   2    6.35    0.39
   4  -7   2    6.23    0.38
   3  -7  -2    6.79    0.43
   7   3  -2    6.60    0.44
  -3   7  -2    6.53    0.46
   7   3  -2    6.82    0.43
  -3   7   2    6.85    0.51
   7   3   2    7.65    0.44
   3  -7   2    7.49    0.42
   7   3   2    7.66    0.45
   7   2  -2   16.75    0.96
   7   2  -2   16.88    0.95
   2  -7  -2   16.26    0.94
  -2   7  -2   16.29    0.96
   7   2   2   16.69    0.95
  -2   7   2   16.27    0.96
   2  -7   2   16.09    0.93
   7   2   2   16.42    0.95
  -1   7  -2   33.43    1.91
   7   1  -2   34.46    1.93
   1  -7  -2   34.85    1.92
   7   1  -2   35.04    1.93
  -1   7  -2   34.47    1.94
  -1   7   2   34.04    1.92
   1  -7   2   32.88    1.91
   7   1   2   34.73    1.93
   7   1   2   35.44    1.93
  -1   7   2   32.86    1.93
   0   7  -2   18.43    1.03
   7   0  -2   17.15    1.01
   7   0  -2   17.86    1.01
  -7   0  -2   17.66    1.01
   0  -7  -2   17.40    1.00
   0   7   2   17.29    1.00
   7   0   2   17.70    1.01
   0   7   2   17.27    1.02
   7   0   2   17.81    1.01
   7  -1  -2   35.06    1.94
   7  -1  -2   33.56    1.94
  -7   1  -2   33.69    1.94
   1   7  -2   33.08    1.95
  -7   1   2   34.58    1.94
   1   7   2   34.24    1.93
   1   7   2   35.33    1.95
   7  -1   2   35.56    1.94
   7  -1   2   35.03    1.94
   7  -2  -2   16.12    0.93
   7  -2  -2   16.11    0.93
   2   7  -2   16.25    0.95
  -7   2  -2   15.69    0.93
   7  -2   2   16.59    0.93
   2   7   2   15.88    0.92
  -7   2   2   16.08    0.93
   2   7   2   16.31    0.94
  -7   3  -2    7.22    0.41
  -7   3   2    5.87    0.42
   7  -3   2    6.56    0.41
   3   7   2    6.39    0.40
   3   7   2    6.43    0.42
   7  -4  -2    6.03    0.37
  -7   4  -2    5.97    0.38
   4   7  -2    6.00    0.39
   7  -4   2    5.11    0.38
   4   7   2    5.53    0.39
   4   7   2    5.56    0.36
  -7   4   2    5.39    0.37
   5   7  -2    9.64    0.58
  -7   5  -2    9.83    0.57
   7  -5  -2    9.38    0.56
   5   7   2    8.91    0.57
   7  -5   2    8.61    0.55
   5   7   2    8.99    0.55
  -7   5   2    8.95    0.57
   6   7  -2    0.55    0.14
   7  -6  -2    0.66    0.13
  -7   6  -2    0.46    0.14
  -7   6   2    0.56    0.13
   6   7   2    0.64    0.14
   7  -6   2    0.69    0.12
   6   7   2    0.73    0.13
   7  -7  -2    1.21    0.17
   7   7  -2    1.30    0.20
  -7   7  -2    1.37    0.20
   7   7   2    1.28    0.17
  -7   7   2    1.08    0.18
   7  -7   2    1.46    0.16
   7   7   2    1.09    0.18
   7  -8  -2    1.27    0.18
   8   7  -2    1.17    0.19
  -7   8  -2    0.85    0.20
   8   7   2    0.85    0.18
  -7   8   2    0.88    0.19
   7  -8   2    1.03    0.16
   8   7   2    0.85    0.15
   8   6  -2    2.32    0.26
  -6   8  -2    1.85    0.23
   8   6  -2    1.81    0.19
   6  -8  -2    1.72    0.19
   6  -8   2    2.08    0.22
   8   6   2    1.62    0.20
  -6   8   2    1.70    0.23
   8   6   2    1.45    0.18
   5  -8  -2    4.51    0.33
  -5   8  -2    4.78    0.38
   8   5  -2    4.22    0.32
   8   5  -2    4.42    0.34
   8   5   2    4.74    0.34
  -5   8   2    4.63    0.35
   5  -8   2    4.77    0.32
   8   5   2    4.71    0.32
  -4   8  -2    2.27    0.23
   8   4  -2    2.28    0.22
   8   4  -2    2.11    0.20
  -4   8   2    1.84    0.21
   8   4   2    1.84    0.19
   4  -8   2    1.52    0.19
   8   4   2    1.73    0.21
   3  -8  -2    0.15    0.09
   8   3  -2    0.32    0.12
  -3   8  -2    0.16    0.12
   8   3  -2    0.41    0.12
  -3   8   2    0.29    0.13
   8   3   2    0.27    0.10
   3  -8   2    0.30    0.09
   8   3   2    0.24    0.11
   8   2  -2    7.24    0.45
   8   2  -2    6.32    0.45
  -2   8  -2    6.49    0.45
   2  -8  -2    7.12    0.43
  -2   8   2    7.33    0.46
   8   2   2    6.79    0.43
   8   2   2    7.21    0.44
   1  -8  -2   12.72    0.73
   8   1  -2   12.57    0.74
   8   1  -2   12.53    0.73
  -1   8  -2   12.87    0.76
  -1   8   2   12.30    0.73
   8   1   2   12.36    0.73
   8   1   2   12.28    0.73
  -1   8   2   12.02    0.75
  -8   0  -2   27.34    1.51
   8   0  -2   26.04    1.52
   8   0  -2   26.24    1.51
   0   8  -2   26.71    1.53
   0   8   2   27.26    1.53
   8   0   2   26.69    1.51
   0   8   2   26.17    1.50
   8   0   2   26.48    1.51
  -8   1  -2   12.35    0.74
   8  -1  -2   12.45    0.74
   8  -1  -2   12.52    0.74
   1   8  -2   12.11    0.75
  -8   1   2   12.65    0.74
   1   8   2   12.14    0.73
   1   8   2   12.69    0.75
   8  -1   2   12.37    0.73
   8  -1   2   12.98    0.74
  -8   2  -2    6.77    0.43
   8  -2  -2    7.01    0.43
   2   8  -2    6.62    0.45
   8  -2  -2    6.79    0.43
   8  -2   2    6.97    0.42
   2   8   2    6.99    0.45
  -8   2   2    6.69    0.43
   2   8   2    6.48    0.42
   8  -3  -2    0.04    0.09
   3   8  -2    0.09    0.12
  -8   3  -2    0.20    0.11
  -8   3   2    0.23    0.10
   8  -3   2    0.16    0.08
   3   8   2    0.19    0.10
   3   8   2    0.35    0.12
  -8   4  -2    1.61    0.18
   8  -4  -2    1.76    0.20
   4   8  -2    2.01    0.22
   4   8   2    2.09    0.19
   8  -4   2    2.26    0.20
  -8   4   2    1.98    0.21
   4   8   2    1.93    0.23
   5   8  -2    4.51    0.34
  -8   5  -2    4.84    0.34
   8  -5  -2    4.69    0.33
   5   8   2    4.28    0.31
   8  -5   2    4.37    0.31
   5   8   2    4.46    0.34
  -8   5   2    3.91    0.32
   6   8  -2    1.83    0.23
   8  -6  -2    1.88    0.20
  -8   6  -2    1.75    0.22
   8  -6   2    1.91    0.21
   6   8   2    1.55    0.21
  -8   6   2    1.59    0.20
   7   8  -2    0.79    0.18
  -8   7  -2    0.60    0.19
   7   8   2    0.78    0.18
  -8   7   2    1.00    0.18
   8   8  -2    1.22    0.22
   8  -8  -2    1.37    0.21
  -8   8  -2    1.86    0.27
   8  -8   2    1.53    0.20
   8   8   2    0.98    0.22
  -8   8   2    1.51    0.25
   9   8  -2    0.16    0.08
   8  -9  -2    0.23    0.05
  -8   9  -2    0.75    0.27
   9   8  -2    0.22    0.05
  -8   9  -2    0.27    0.06
   9   8  -2    0.09    0.21
   9   8  -2    0.07    0.10
   8  -9  -2    0.73    0.25
   9   8   2    0.12    0.21
   8  -9   2    0.36    0.06
  -8   9   2    0.14    0.22
   9   8   2    0.25    0.09
   9   8   2    0.26    0.09
   7  -9  -2    1.51    0.12
   7  -9  -2    1.86    0.23
  -7   9  -2    1.65    0.27
   9   7  -2    0.98    0.22
  -7   9   2    1.47    0.29
   9   7   2    1.29    0.15
   9   7   2    0.98    0.22
   9   7   2    1.21    0.19
  -6   9  -2    0.05    0.19
   9   6  -2    0.40    0.18
   6  -9  -2    0.57    0.16
   9   6   2    0.21    0.13
   9   6   2    0.46    0.17
  -6   9   2    0.15    0.16
  -5   9  -2    0.57    0.19
   9   5  -2    0.36    0.13
   5  -9  -2    0.63    0.14
   9   5  -2    0.39    0.16
   9   5   2    0.46    0.13
   9   5   2    0.52    0.16
  -5   9   2    0.42    0.18
   9   4  -2   18.31    1.06
   9   4  -2   17.99    1.04
   4  -9  -2   17.43    1.04
  -4   9  -2   17.74    1.07
  -4   9   2   18.01    1.07
   9   4   2   17.73    1.04
   9   4   2   17.41    1.05
  -3   9  -2    9.60    0.59
   9   3  -2    9.24    0.56
   9   3  -2    9.47    0.57
   3  -9  -2    8.19    0.62
  -3   9   2    9.26    0.59
   9   3   2    8.15    0.55
   9   3   2    8.68    0.57
   9   2  -2    1.86    0.20
   9   2  -2    1.90    0.21
  -2   9  -2    2.01    0.23
   2  -9  -2    1.90    0.20
   9   2   2    2.40    0.22
   9   2   2    1.78    0.20
  -2   9   2    2.15    0.23
  -2   9   2    2.22    0.22
   1  -9  -2    4.78    0.35
   9   1  -2    5.72    0.36
  -1   9  -2    5.52    0.40
  -9  -1  -2    4.98    0.37
   9   1  -2    5.04    0.36
   9   1   2    5.37    0.36
  -1   9   2    5.30    0.38
  -1   9   2    5.19    0.37
   9   1   2    5.56    0.36
   9   0  -2   23.80    1.35
  -9   0  -2   23.93    1.35
   9   0  -2   23.30    1.35
   0   9  -2   22.72    1.36
   0   9   2   22.82    1.36
  -9   0   2   24.11    1.35
   9   0   2   22.90    1.34
   9   0   2   23.83    1.34
   1   9  -2    5.11    0.37
   9  -1  -2    5.33    0.36
  -9   1  -2    5.19    0.36
   9  -1  -2    5.28    0.35
   9  -1   2    4.93    0.35
   9  -1   2    4.81    0.35
  -9   1   2    5.12    0.35
   1   9   2    5.09    0.38
   9  -2  -2    1.80    0.20
   9  -2  -2    1.78    0.21
   2   9  -2    1.63    0.20
  -9   2  -2    2.04    0.21
   2   9   2    2.03    0.24
   9  -2   2    1.82    0.20
  -9   2   2    1.95    0.22
  -9   3  -2    8.28    0.55
   9  -3  -2    8.12    0.55
   3   9  -2    8.25    0.57
  -9   3   2    9.29    0.56
   3   9   2    9.58    0.58
   9  -3   2    9.05    0.55
   4   9  -2   18.10    1.06
  -9   4  -2   17.24    1.03
   9  -4  -2   17.30    1.03
   9  -4   2   17.52    1.02
  -9   4   2   17.40    1.04
   4   9   2   17.71    1.05
   5   9  -2    0.67    0.18
   9  -5  -2    0.65    0.16
  -9   5  -2    0.62    0.16
   9  -5   2    0.46    0.14
  -9   5   2    0.44    0.14
   5   9   2    0.69    0.17
   6   9  -2    0.39    0.19
  -9   6  -2    0.26    0.18
   9  -6  -2    0.07    0.13
   9  -6   2    0.29    0.14
   6   9   2   -0.08    0.16
  -9   6   2    0.48    0.15
   7   9  -2    1.36    0.24
   9  -7  -2    1.26    0.20
  -9   7  -2    1.41    0.27
   7   9   2    1.58    0.23
   7   9   2    1.24    0.16
  -9   7   2    1.33    0.24
   9  -7   2    1.88    0.22
   8   9  -2    0.21    0.08
   8   9  -2    0.26    0.10
   9  -8  -2    0.33    0.05
   8   9  -2    0.24    0.06
   9  -8  -2    0.26    0.05
  -9   8  -2    0.71    0.26
   9  -8  -2    0.35    0.22
   8   9  -2    0.23    0.23
   9  -8   2    0.58    0.19
  -9   8   2    0.50    0.24
   9  -8   2    0.38    0.06
   8   9   2    0.12    0.25
   8   9   2    0.11    0.09
   8   9   2    0.28    0.09
   9  -9  -2    0.78    0.07
   9   9  -2    0.53    0.12
   9   9  -2    0.62    0.10
   9   9  -2    0.77    0.08
  -9   9  -2    0.87    0.32
   9  -9  -2    0.91    0.26
  -9   9  -2    0.68    0.08
   9   9  -2    0.59    0.28
   9  -9  -2    0.62    0.07
   9   9   2    0.55    0.10
   9  -9   2    0.79    0.08
  -9   9   2    1.03    0.30
   9   9   2    0.76    0.11
   9   9   2    0.54    0.27
   9   9   2    0.63    0.07
 -10  -9  -2    3.74    0.25
  -9  10  -2    3.27    0.21
  10   9  -2    3.40    0.26
  -9  10  -2    4.00    0.48
   9 -10  -2    2.93    0.21
  10   9  -2    3.54    0.24
   9 -10  -2    3.14    0.21
  10   9  -2    3.70    0.42
  10   9  -2    2.97    0.21
  -9  10   2    3.33    0.45
  -9  10   2    3.27    0.21
   9 -10   2    3.25    0.21
  10   9   2    3.22    0.25
  10   9   2    3.66    0.26
 -10  -8  -2    0.42    0.09
   8 -10  -2    0.26    0.06
  -8  10  -2    0.70    0.31
  10   8  -2    0.30    0.11
  10   8  -2    0.32    0.27
  -8  10  -2    0.27    0.07
   8 -10  -2    0.57    0.28
  10   8  -2    0.37    0.09
  10   8  -2    0.36    0.07
  10   8   2    0.38    0.10
   8 -10   2    0.34    0.06
  -8  10   2    0.34    0.06
  10   8   2    0.24    0.09
  -8  10   2    0.34    0.29
  10   8   2    0.12    0.27
  10   7  -2    0.98    0.11
  10   7  -2    1.00    0.09
  -7  10  -2    1.18    0.10
 -10  -7  -2    1.25    0.12
  10   7  -2    1.04    0.12
   7 -10  -2    1.48    0.15
  10   7  -2    1.02    0.26
  -7  10  -2    0.72    0.29
   7 -10  -2    1.21    0.25
   7 -10  -2    1.05    0.11
  10   7   2    1.25    0.13
   7 -10   2    1.02    0.11
  10   7   2    0.77    0.28
  10   7   2    1.26    0.12
   7 -10   2    1.20    0.10
  -7  10   2    1.07    0.09
  -7  10   2    1.23    0.30
  10   6  -2    1.56    0.25
   6 -10  -2    1.42    0.12
   6 -10  -2    1.39    0.23
  10   6  -2    1.62    0.15
  10   6  -2    1.74    0.17
 -10  -6  -2    1.51    0.16
  10   6   2    1.30    0.24
  10   6   2    1.40    0.20
  -6  10   2    1.33    0.27
  -6  10   2    1.25    0.12
  10   6   2    1.48    0.13
   6 -10   2    1.20    0.12
  10   6   2    1.53    0.17
  10   5  -2    2.70    0.29
   5 -10  -2    2.44    0.33
  10   5  -2    3.17    0.29
  -5  10  -2    2.69    0.31
  -5  10   2    2.73    0.32
  10   5   2    2.55    0.25
  10   5   2    2.71    0.33
  -4  10  -2    5.62    0.45
  10   4  -2    5.19    0.39
  10   4  -2    5.48    0.42
  10   4   2    5.12    0.38
  -4  10   2    5.60    0.45
  10   4   2    4.76    0.40
  -3  10  -2    1.15    0.21
  10   3  -2    1.74    0.20
  10   3  -2    1.66    0.22
  10   3   2    1.73    0.21
  10   3   2    1.89    0.20
  10   2  -2    8.57    0.54
  -2  10  -2    8.32    0.57
  10   2  -2    8.74    0.55
  -2  10   2    7.77    0.56
  10   2   2    8.27    0.54
  10   2   2    8.24    0.53
  10   1  -2    0.77    0.16
  -1  10  -2    0.78    0.19
 -10  -1  -2    0.81    0.15
  10   1  -2    0.71    0.13
  10   1   2    0.98    0.15
 -10  -1   2    0.77    0.15
  10   1   2    0.45    0.14
  -1  10   2    0.79    0.18
  10   0  -2    2.22    0.22
   0  10  -2    2.36    0.26
  10   0  -2    2.19    0.23
 -10   0  -2    2.44    0.24
 -10   0   2    2.51    0.26
  10   0   2    2.03    0.23
   0  10   2    1.72    0.22
  10   0   2    2.22    0.23
  10  -1  -2    0.89    0.15
  10  -1  -2    0.88    0.16
   1  10  -2    0.77    0.18
 -10   1  -2    0.50    0.15
  10  -1   2    0.81    0.15
   1  10   2    0.99    0.19
 -10   1   2    0.80    0.16
   2  10  -2    8.24    0.58
  10  -2  -2    8.17    0.54
 -10   2  -2    8.22    0.54
   2  10   2    8.37    0.57
  10  -2   2    8.40    0.54
 -10   2   2    8.50    0.55
   3  10  -2    1.29    0.21
  10  -3  -2    1.38    0.18
 -10   3  -2    1.46    0.20
 -10   3   2    1.21    0.19
   3  10   2    1.45    0.22
  10  -3   2    1.57    0.19
 -10   4  -2    5.28    0.41
  10  -4  -2    5.33    0.40
   4  10  -2    5.44    0.45
  10  -4   2    5.35    0.39
 -10   4   2    5.12    0.41
   4  10   2    5.09    0.44
   5  10  -2    2.98    0.35
  10  -5  -2    2.48    0.27
 -10   5  -2    3.08    0.34
   5  10   2    2.53    0.28
 -10   5   2    2.70    0.32
  10  -5   2    2.48    0.29
  10  -6  -2    1.19    0.10
  10  -6  -2    1.22    0.11
 -10   6  -2    1.66    0.25
   6  10  -2    1.18    0.11
   6  10   2    1.35    0.24
  10  -6   2    1.61    0.22
   7  10  -2    1.30    0.11
 -10   7  -2    1.23    0.29
   7  10  -2    1.26    0.13
   7  10  -2    0.93    0.27
   7  10  -2    1.07    0.09
  10  -7  -2    1.10    0.11
  10  -7  -2    1.01    0.10
  10  -7  -2    1.19    0.23
  10  -7  -2    1.10    0.12
  10  -7   2    1.40    0.23
  10  -7   2    1.11    0.11
   7  10   2    1.67    0.27
   7  10   2    1.15    0.10
   7  10   2    1.26    0.12
   7  10   2    1.31    0.13
 -10   7   2    1.11    0.25
  10  -7   2    0.93    0.10
   8  10  -2    0.15    0.09
 -10   8  -2    0.67    0.32
  10  -8  -2    0.25    0.06
   8  10  -2    0.28    0.06
  10  -8  -2    0.32    0.06
   8  10  -2    0.49    0.26
  10  -8  -2    0.13    0.25
   8  10  -2    0.22    0.11
   8  10   2    0.12    0.26
   8  10   2    0.07    0.09
  10  -8   2    0.88    0.23
   8  10   2    0.34    0.07
  10  -8   2    0.38    0.06
 -10   8   2    0.37    0.27
  10  -8   2    0.31    0.06
   8  10   2    0.32    0.09
 -10   9  -2    4.00    0.48
   9  10  -2    3.48    0.27
  10  -9  -2    3.30    0.39
   9  10  -2    3.18    0.23
  10  -9  -2    3.15    0.20
  -9 -10  -2    3.57    0.25
  10  -9  -2    3.24    0.21
   9  10  -2    3.28    0.41
   9  10  -2    3.18    0.21
 -10   9  -2    3.06    0.21
   9  10   2    3.24    0.25
   9  10   2    2.99    0.21
   9  10   2    3.25    0.25
   9  10   2    2.54    0.40
 -10   9   2    3.53    0.43
  10  -9   2    3.14    0.21
  10 -10  -2    0.24    0.06
  10  10  -2    0.31    0.12
  10 -10  -2    0.24    0.08
  10  10  -2    0.24    0.13
  10  10   2    0.33    0.09
 -10  10   2    0.32    0.07
  10  10   2    0.22    0.10
  10  10   2    0.15    0.17
  10 -10   2    0.23    0.09
  11  10  -2    1.03    0.13
 -10  11  -2    0.91    0.10
  10 -11  -2    1.13    0.11
  11  10  -2    1.01    0.10
  11  10  -2    0.93    0.13
 -11 -10  -2    1.20    0.14
 -10  11   2    1.25    0.12
  10 -11   2    1.28    0.12
  11  10   2    1.23    0.14
  11  10   2    1.31    0.14
   9 -11  -2    2.34    0.16
  11   9  -2    2.21    0.23
  -9  11  -2    2.35    0.17
 -11  -9  -2    2.59    0.22
  11   9  -2    2.45    0.20
  11   9  -2    2.56    0.20
  -9  11   2    2.32    0.17
  11   9   2    2.05    0.22
  11   9   2    1.95    0.22
   9 -11   2    2.25    0.16
   8 -11  -2    4.88    0.28
  11   8  -2    4.83    0.56
  -8  11  -2    5.01    0.29
  11   8  -2    4.85    0.29
  11   8  -2    4.86    0.31
 -11  -8  -2    5.16    0.32
  11   8  -2    4.72    0.32
  -8  11  -2    3.92    0.48
   8 -11   2    4.51    0.28
  -8  11   2    4.52    0.28
   8 -11   2    4.37    0.29
  11   8   2    4.57    0.32
  -8  11   2    4.94    0.52
  11   8   2    4.60    0.32
  11   7  -2    1.00    0.11
  11   7  -2    1.43    0.32
  11   7  -2    1.10    0.12
   7 -11  -2    0.97    0.12
  -7  11  -2    1.45    0.33
 -11  -7  -2    0.88    0.12
  11   7  -2    1.01    0.12
   7 -11  -2    1.07    0.11
  -7  11  -2    1.21    0.12
  -7  11   2    1.36    0.34
  11   7   2    1.18    0.12
  11   7   2    1.18    0.13
   7 -11   2    1.09    0.13
  -7  11   2    1.14    0.11
   7 -11   2    1.22    0.11
 -11  -6  -2    2.70    0.22
  11   6  -2    2.74    0.21
  11   6  -2    2.70    0.33
   6 -11  -2    2.61    0.18
  -6  11  -2    2.71    0.18
   6 -11  -2    2.76    0.20
  -6  11  -2    2.17    0.35
  11   6  -2    2.42    0.18
  11   6  -2    2.54    0.23
  11   6   2    2.80    0.18
  11   6   2    2.48    0.22
  11   6   2    2.86    0.22
  -6  11   2    2.68    0.18
  -6  11   2    2.70    0.35
  11   6   2    3.23    0.37
   6 -11   2    3.16    0.20
  11   5  -2    0.58    0.10
  11   5  -2    0.51    0.06
   5 -11  -2    0.57    0.07
 -11  -5  -2    0.39    0.09
  11   5  -2    0.54    0.20
   5 -11  -2    0.41    0.08
  11   5  -2    0.41    0.22
  -5  11  -2    0.39    0.06
  -5  11  -2    0.32    0.23
  11   5  -2    0.33    0.09
   5 -11   2    0.34    0.07
  11   5   2    0.75    0.31
  11   5   2    0.21    0.23
  11   5   2    0.37    0.06
  -5  11   2    0.14    0.25
  11   5   2    0.50    0.10
  -5  11   2    0.43    0.07
  11   5   2    0.50    0.10
   4 -11  -2    1.68    0.13
 -11  -4  -2    1.77    0.17
  -4  11  -2    1.68    0.14
  11   4  -2    1.94    0.27
  11   4  -2    1.96    0.18
  11   4  -2    1.87    0.18
   4 -11  -2    1.82    0.15
  11   4  -2    1.60    0.23
  -4  11  -2    2.14    0.29
  11   4   2    1.85    0.18
  11   4   2    1.95    0.26
  11   4   2    1.86    0.17
  -4  11   2    2.11    0.27
   4 -11   2    1.82    0.14
  11   4   2    1.97    0.23
  -4  11   2    1.60    0.13
  -3  11  -2    1.77    0.28
  -3  11  -2    1.96    0.16
  11   3  -2    1.57    0.22
  11   3  -2    2.17    0.26
  11   3   2    2.24    0.26
   3 -11   2    2.07    0.16
  -3  11   2    2.36    0.42
  11   3   2    1.82    0.22
  -3  11   2    1.79    0.16
  11   2  -2    0.57    0.18
  11   2  -2    0.40    0.15
  -2  11  -2    0.53    0.21
 -11  -2  -2    0.76    0.19
  -2  11   2    0.32    0.20
  11   2   2    0.28    0.15
  11   2   2    0.39    0.18
  11   1  -2    0.66    0.17
 -11  -1  -2    0.44    0.18
  11   1  -2    0.80    0.18
  -1  11  -2    0.89    0.22
  11   1   2    0.75    0.16
 -11  -1   2    0.57    0.18
  11   1   2    0.86    0.18
  -1  11   2    0.99    0.22
  11   0  -2    2.01    0.23
  11   0  -2    1.61    0.21
   0  11  -2    2.06    0.27
 -11   0  -2    1.89    0.23
 -11   0   2    1.94    0.23
  11   0   2    2.02    0.22
  11   0   2    2.18    0.23
   0  11   2    2.32    0.28
   1  11  -2    0.36    0.18
  11  -1  -2    0.69    0.17
  11  -1  -2    1.05    0.18
 -11   1  -2    0.53    0.18
  11  -1   2    0.65    0.16
 -11   1   2    0.68    0.19
   1  11   2    0.62    0.21
 -11   2  -2    0.58    0.19
   2  11  -2    0.39    0.19
  11  -2  -2    0.35    0.17
  11  -2   2    0.61    0.14
   2  11   2    0.64    0.19
 -11   2   2    0.33    0.17
   3  11  -2    2.11    0.30
 -11   3  -2    1.97    0.25
  11  -3  -2    1.69    0.16
  11  -3   2    1.97    0.24
   3  11   2    1.87    0.26
 -11   3   2    1.99    0.26
   4  11  -2    1.80    0.14
   4  11  -2    2.44    0.30
  11  -4  -2    1.63    0.13
  11  -4  -2    1.89    0.13
 -11   4  -2    2.02    0.27
  11  -4  -2    1.80    0.23
   4  11   2    1.95    0.31
  11  -4   2    1.71    0.25
  11  -4   2    1.82    0.13
   4  11   2    2.13    0.19
  11  -5  -2    0.45    0.06
   5  11  -2    0.43    0.06
  11  -5  -2    0.43    0.06
  11  -5  -2    0.48    0.09
   5  11  -2    0.34    0.23
   5  11  -2    0.48    0.11
  11  -5  -2    0.72    0.21
   5  11   2    0.63    0.24
 -11   5   2    0.69    0.22
  11  -5   2    0.51    0.06
   5  11   2    0.46    0.09
  11  -5   2    0.61    0.19
  11  -5   2    0.59    0.06
   5  11   2    0.37    0.06
  11  -6  -2    2.90    0.23
 -11   6  -2    3.06    0.36
   6  11  -2    2.75    0.20
  11  -6  -2    2.92    0.18
   6  11  -2    2.52    0.18
  11  -6  -2    3.17    0.36
   6  11  -2    2.70    0.24
  11  -6  -2    2.81    0.17
   6  11  -2    2.99    0.36
   6  11   2    2.54    0.22
 -11   6   2    3.01    0.33
  11  -6   2    2.53    0.18
  11  -6   2    2.68    0.18
   6  11   2    2.90    0.34
   6  11   2    2.20    0.18
  11  -7  -2    1.33    0.11
   7  11  -2    0.90    0.12
 -11   7  -2    0.61    0.34
   7  11  -2    1.14    0.11
  11  -7  -2    1.17    0.11
   7  11  -2    1.11    0.14
  11  -7  -2    1.14    0.12
   7  11  -2    1.32    0.32
  11  -7  -2    1.82    0.29
   7  11   2    1.02    0.12
  11  -7   2    1.27    0.11
   7  11   2    1.08    0.11
  11  -7   2    1.43    0.26
   7  11   2    1.22    0.31
  11  -7   2    1.14    0.11
 -11   7   2    1.76    0.32
  11  -8  -2    5.45    0.56
  11  -8  -2    4.62    0.28
 -11   8  -2    4.32    0.52
  -8 -11  -2    4.32    0.32
   8  11  -2    4.50    0.31
   8  11  -2    3.89    0.46
   8  11  -2    4.54    0.33
  11  -8  -2    4.50    0.28
   8  11  -2    4.61    0.28
 -11   8   2    6.02    0.61
  11  -8   2    4.74    0.28
  11  -8   2    5.83    0.52
   8  11   2    4.59    0.32
  11  -8   2    4.72    0.28
   8  11   2    4.57    0.28
   8  11   2    4.88    0.32
   8  11   2    4.99    0.50
   9  11  -2    2.40    0.22
   9  11  -2    2.22    0.23
  11  -9  -2    2.64    0.21
   9  11  -2    2.26    0.17
  11  -9  -2    2.28    0.16
 -11   9  -2    2.27    0.21
  11  -9   2    2.08    0.19
   9  11   2    2.38    0.22
  11  -9   2    2.84    0.21
 -11  10  -2    1.20    0.13
  10  11  -2    1.32    0.12
 -10 -11  -2    1.56    0.15
  10  11  -2    1.24    0.15
  10  11  -2    1.20    0.13
  11 -10  -2    1.41    0.13
  11 -10  -2    1.37    0.12
  10  11   2    1.16    0.14
 -11  10   2    1.21    0.11
  11 -10   2    1.13    0.10
  10  11   2    1.15    0.10
  10  11   2    1.25    0.14
  11 -11  -2    0.52    0.07
  11  11  -2    0.39    0.07
  11 -11  -2    0.45    0.07
 -11  11  -2    0.42    0.08
 -11 -11  -2    0.41    0.12
  11  11  -2    0.39    0.11
  11  11  -2    0.37    0.12
  11  11   2    0.49    0.12
  11 -11   2    0.42    0.07
 -11  11   2    0.47    0.07
  11  11   2    0.49    0.12
  12  11  -2    0.38    0.11
 -12 -11  -2    0.38    0.12
  11 -12  -2    0.42    0.07
 -11  12  -2    0.41    0.07
  12  11  -2    0.28    0.07
  12  11   2    0.27    0.12
  12  11   2    0.32    0.12
 -12 -11   2    0.43    0.10
  12  10  -2    0.27    0.11
  12  10  -2    0.26    0.06
 -10  12  -2    0.37    0.07
  12  10  -2    0.37    0.11
 -12 -10  -2    0.28    0.11
  10 -12  -2    0.28    0.06
 -10  12   2    0.21    0.07
  12  10   2    0.52    0.12
  12  10   2    0.35    0.11
  12   9  -2    2.87    0.25
  12   9  -2    2.88    0.19
   9 -12  -2    2.85    0.19
  12   9  -2    2.68    0.23
 -12  -9  -2    2.89    0.24
  -9  12  -2    2.92    0.20
  -9  12   2    2.85    0.19
 -12  -9   2    3.03    0.22
  12   9   2    2.84    0.24
  12   9   2    2.51    0.24
 -12  -8  -2    0.20    0.10
  12   8  -2    0.19    0.10
   8 -12  -2    0.14    0.06
  -8  12  -2    0.21    0.07
   8 -12  -2    0.09    0.10
  12   8  -2    0.11    0.10
  12   8  -2    0.10    0.06
   8 -12   2    0.14    0.08
  12   8   2    0.03    0.10
  12   8   2   -0.04    0.11
  -8  12   2    0.06    0.06
  12   7  -2    0.13    0.06
  -7  12  -2    0.25    0.36
  12   7  -2   -0.09    0.13
   7 -12  -2   -0.01    0.11
   7 -12  -2    0.02    0.08
  -7  12  -2    0.05    0.08
  12   7  -2   -0.06    0.33
 -12  -7  -2    0.05    0.14
   7 -12   2    0.11    0.07
  12   7   2   -0.03    0.17
  -7  12   2    0.35    0.37
  -7  12   2    0.07    0.11
 -12  -6  -2    0.49    0.10
   6 -12  -2    0.44    0.09
  12   6  -2    0.48    0.11
  12   6  -2   -0.04    0.29
  -6  12  -2    0.39    0.07
   6 -12  -2    0.33    0.06
  12   6  -2    0.33    0.10
  12   6  -2    0.52    0.06
  -6  12  -2    0.27    0.31
  -6  12   2   -0.10    0.30
  12   6   2    0.58    0.10
  -6  12   2    0.36    0.06
  12   6   2    0.55    0.07
  12   6   2    0.40    0.10
   6 -12   2    0.47    0.08
  12   6   2    0.59    0.28
 -12  -5  -2    0.70    0.10
   5 -12  -2    1.00    0.10
  -5  12  -2    0.93    0.09
  -5  12  -2    1.33    0.33
  12   5  -2    0.76    0.11
  12   5  -2    0.49    0.28
  12   5  -2    0.78    0.08
  12   5   2    1.05    0.10
  12   5   2    1.16    0.24
  -5  12   2    0.66    0.08
  12   5   2    0.89    0.12
   5 -12   2    1.13    0.12
  12   5   2    0.91    0.11
  -5  12   2    1.48    0.29
 -12  -4  -2    0.30    0.09
  12   4  -2    0.62    0.10
   4 -12  -2    0.35    0.08
  -4  12  -2    0.38    0.28
  12   4  -2    0.76    0.23
  12   4  -2    0.56    0.07
  12   4  -2    0.24    0.25
  12   4  -2    0.52    0.10
  -4  12  -2    0.51    0.07
 -12  -4   2    0.59    0.09
  12   4   2    0.53    0.10
   4 -12   2    0.40    0.08
  12   4   2    0.64    0.20
  12   4   2    0.46    0.06
  -4  12   2    0.37    0.07
  -4  12   2    0.15    0.28
  12   4   2    0.49    0.10
  12   3  -2    0.77    0.22
  12   3  -2    0.76    0.07
 -12  -3  -2    0.82    0.10
  -3  12  -2    0.78    0.08
  12   3  -2    0.87    0.12
  12   3  -2    0.64    0.07
  -3  12  -2    0.49    0.27
  12   3  -2    0.89    0.11
   3 -12  -2    0.60    0.11
  12   3  -2    1.32    0.26
   3 -12  -2    0.90    0.10
   3 -12   2    0.71    0.09
  12   3   2    0.73    0.07
  12   3   2    0.62    0.18
 -12  -3   2    0.85    0.10
  -3  12   2    0.88    0.08
  -3  12   2    0.49    0.27
  12   3   2    0.54    0.11
  12   3   2    0.75    0.10
  12   2  -2    2.19    0.21
  12   2  -2    2.43    0.16
  12   2  -2    2.16    0.16
 -12  -2  -2    2.27    0.20
  -2  12  -2    2.26    0.16
  12   2  -2    2.46    0.22
  -2  12  -2    2.23    0.30
  12   2  -2    2.56    0.30
   2 -12  -2    2.34    0.21
  12   2  -2    2.17    0.26
   2 -12  -2    2.16    0.18
  12   2   2    2.48    0.20
   2 -12   2    2.56    0.17
  -2  12   2    2.55    0.22
  -2  12   2    2.42    0.32
  12   2   2    2.88    0.32
 -12  -2   2    2.55    0.31
  12   2   2    2.91    0.32
 -12  -2   2    2.11    0.19
  -2  12   2    2.41    0.16
  12   2   2    2.59    0.16
  12   2   2    2.19    0.22
  12   1  -2    1.30    0.12
   1 -12  -2    1.35    0.11
   1 -12  -2    1.30    0.13
  12   1  -2    1.85    0.26
 -12  -1  -2    1.50    0.12
  12   1  -2    1.07    0.09
  12   1  -2    1.57    0.14
  12   1  -2    1.56    0.24
  -1  12  -2    0.67    0.25
  12   1  -2    1.09    0.11
 -12  -1   2    1.47    0.12
  12   1   2    1.17    0.20
  -1  12   2    1.30    0.14
  -1  12   2    1.06    0.11
  -1  12   2    1.33    0.27
  12   1   2    1.09    0.10
   1 -12   2    1.27    0.12
  12   1   2    1.54    0.12
 -12  -1   2    1.22    0.25
  12   1   2    0.88    0.22
  12   0  -2    0.58    0.13
   0 -12  -2    0.46    0.09
  12   0  -2    0.90    0.21
  12   0  -2    0.39    0.22
   0  12  -2    0.43    0.06
 -12   0  -2    0.94    0.23
  12   0  -2    0.59    0.06
  12   0  -2    0.52    0.07
 -12   0  -2    0.50    0.09
  12   0  -2    0.55    0.10
   0  12  -2    0.74    0.22
   0 -12  -2    0.43    0.08
   0  12   2    0.52    0.25
  12   0   2    0.57    0.06
   0 -12   2    0.55    0.08
  12   0   2    0.47    0.09
   0  12   2    0.62    0.07
  12   0   2    0.60    0.18
   0  12   2    0.53    0.11
 -12   0   2    0.63    0.24
 -12   0   2    0.37    0.12
 -12   1  -2    0.82    0.24
 -12   1  -2    1.16    0.12
   1  12  -2    1.15    0.09
  12  -1  -2    1.41    0.23
  12  -1  -2    0.93    0.10
   1  12  -2    1.27    0.29
  12  -1  -2    0.94    0.10
  -1 -12  -2    1.21    0.12
  12  -1   2    0.91    0.19
  -1 -12   2    1.39    0.12
  12  -1   2    1.45    0.13
  12  -1   2    1.19    0.10
 -12   1   2    0.84    0.24
   1  12   2    1.05    0.27
   1  12   2    1.06    0.09
  12  -2  -2    2.50    0.17
   2  12  -2    2.51    0.16
  12  -2  -2    2.30    0.16
 -12   2  -2    2.19    0.21
  12  -2  -2    2.54    0.21
  -2 -12  -2    2.66    0.18
   2  12  -2    2.45    0.31
 -12   2  -2    2.40    0.31
  12  -2  -2    3.22    0.31
 -12   2   2    3.02    0.32
  12  -2   2    2.10    0.23
   2  12   2    2.21    0.21
  -2 -12   2    2.60    0.18
  12  -2   2    2.56    0.30
  12  -2   2    2.49    0.17
   2  12   2    2.37    0.17
   2  12   2    2.66    0.34
  12  -3  -2    1.13    0.24
  12  -3  -2    0.74    0.10
 -12   3  -2    0.96    0.28
   3  12  -2    0.57    0.07
  -3 -12  -2    0.93    0.10
   3  12  -2    0.90    0.26
  12  -3  -2    0.74    0.07
  12  -3  -2    0.73    0.07
   3  12   2    0.80    0.08
 -12   3   2    0.73    0.23
  12  -3   2    0.82    0.07
   3  12   2    0.62    0.11
  -3 -12   2    0.95    0.09
   3  12   2    0.93    0.28
  12  -3   2    1.32    0.22
   4  12  -2    0.52    0.12
  12  -4  -2    0.45    0.06
  12  -4  -2    0.39    0.06
   4  12  -2    0.26    0.25
  12  -4  -2    0.84    0.24
 -12   4  -2    0.26    0.28
  12  -4  -2    0.52    0.10
  -4 -12  -2    0.51    0.09
   4  12  -2    0.39    0.06
  12  -4   2    0.42    0.06
   4  12   2    0.54    0.07
  12  -4   2    0.78    0.22
   4  12   2    0.57    0.10
 -12   4   2    0.42    0.23
   4  12   2    0.92    0.29
  12  -4   2    0.55    0.06
 -12   5  -2    1.36    0.34
   5  12  -2    0.97    0.08
  12  -5  -2    0.97    0.08
   5  12  -2    1.35    0.30
  12  -5  -2    0.89    0.09
  12  -5  -2    1.08    0.27
   5  12  -2    0.70    0.13
  12  -5  -2    0.86    0.11
   5  12   2    0.78    0.12
 -12   5   2    1.49    0.29
   5  12   2    0.89    0.08
   5  12   2    1.01    0.30
  12  -5   2    1.28    0.25
  12  -5   2    0.97    0.08
  12  -5   2    0.98    0.08
  12  -6  -2    0.53    0.06
   6  12  -2    0.58    0.33
   6  12  -2    0.50    0.07
 -12   6  -2    0.67    0.36
   6  12  -2    0.37    0.12
  12  -6  -2    0.66    0.27
  12  -6  -2    0.40    0.06
  12  -6  -2    0.36    0.11
  12  -6   2    0.40    0.06
 -12   6   2    0.77    0.30
  12  -6   2    1.11    0.27
  12  -6   2    0.48    0.06
   6  12   2    0.47    0.10
   6  12   2    0.00    0.32
   6  12   2    0.36    0.07
  12  -7  -2    0.61    0.30
  12  -7  -2    0.19    0.06
   7  12  -2    0.20    0.34
  12  -7  -2    0.13    0.10
  12  -7  -2    0.11    0.06
   7  12  -2    0.17    0.06
   7  12  -2   -0.01    0.11
 -12   7  -2    1.04    0.42
  12  -7   2    0.11    0.06
   7  12   2    0.02    0.06
   7  12   2    0.01    0.11
  12  -7   2    0.38    0.28
 -12   7   2    0.03    0.34
  12  -7   2    0.07    0.05
   7  12   2   -0.39    0.35
  12  -8  -2    0.15    0.06
   8  12  -2    0.07    0.11
   8  12  -2    0.14    0.06
   8  12  -2    0.20    0.10
  12  -8  -2    0.24    0.06
  12  -8   2    0.19    0.06
   8  12   2    0.25    0.07
   8  12   2    0.10    0.11
  12  -8   2    0.10    0.06
  12  -9  -2    2.84    0.19
 -12   9  -2    2.97    0.20
   9  12  -2    2.97    0.20
   9  12  -2    2.79    0.26
   9  12  -2    3.27    0.24
  12  -9  -2    2.71    0.20
  -9 -12  -2    2.96    0.26
   9  12   2    3.11    0.24
  12  -9   2    2.85    0.19
   9  12   2    3.03    0.25
  12  -9   2    2.82    0.19
   9  12   2    2.78    0.20
  10  12  -2    0.39    0.07
  12 -10  -2    0.28    0.06
  10  12  -2    0.35    0.12
  10  12  -2    0.20    0.10
 -12  10  -2    0.40    0.07
 -10 -12  -2    0.15    0.12
  12 -10  -2    0.33    0.06
  10  12   2    0.27    0.11
 -12  10   2    0.23    0.07
  12 -10   2    0.33    0.06
  10  12   2    0.56    0.12
  10  12   2    0.25    0.07
  12 -11  -2    0.42    0.06
 -12  11  -2    0.41    0.08
  12 -11  -2    0.41    0.07
 -11 -12  -2    0.28    0.12
  11  12  -2    0.37    0.11
  11  12  -2    0.37    0.07
  11  12  -2    0.37    0.12
  11  12   2    0.41    0.12
  12 -11   2    0.27    0.06
 -11 -12   2    0.53    0.11
 -12  11   2    0.40    0.07
  11  12   2    0.20    0.11
  12  12  -2    0.17    0.08
 -12 -12  -2   -0.01    0.16
 -12  12  -2    0.18    0.11
  12 -12  -2    0.20    0.13
  12  12  -2   -0.03    0.16
 -12 -12   2    0.33    0.16
  12  12   2    0.15    0.13
  12  12   2    0.08    0.12
 -12  13  -2    0.29    0.07
  13  12  -2    0.17    0.11
 -13 -12  -2    0.28    0.12
  13  12  -2    0.32    0.06
  13  12  -2    0.15    0.11
  13  12   2    0.26    0.11
 -13 -12   2    0.40    0.11
 -12  13   2    0.29    0.06
  13  11  -2    0.32    0.07
  13  11  -2    0.27    0.18
 -11  13  -2    0.33    0.09
 -13 -11  -2    0.15    0.16
  13  11  -2    0.30    0.13
 -13 -11   2    0.23    0.16
 -11  13   2    0.36    0.10
 -13 -10  -2    0.00    0.10
  13  10  -2    0.03    0.06
 -10  13  -2    0.09    0.06
  13  10  -2    0.08    0.11
  13  10  -2   -0.05    0.10
 -10  13   2    0.00    0.06
 -13 -10   2    0.14    0.09
  13  10   2   -0.06    0.10
  13   9  -2    0.48    0.07
  -9  13  -2    0.63    0.08
  13   9  -2    0.35    0.11
  13   9  -2    0.55    0.12
 -13  -9  -2    0.56    0.11
 -13  -9   2    0.66    0.10
  13   9   2    0.48    0.11
  13   9   2    0.55    0.12
  -9  13   2    0.58    0.08
   9 -13   2    0.65    0.14
  13   8  -2    0.06    0.06
  13   8  -2   -0.05    0.10
 -13  -8  -2    0.11    0.10
  13   8  -2    0.13    0.10
  -8  13  -2   -0.05    0.06
   8 -13  -2    0.05    0.10
 -13  -8   2    0.22    0.09
  13   8   2   -0.08    0.11
   8 -13   2    0.12    0.08
  13   8   2   -0.06    0.10
  -8  13   2    0.04    0.06
  13   7  -2    0.80    0.07
  -7  13  -2    0.45    0.08
  13   7  -2    0.57    0.12
   7 -13  -2    0.70    0.11
  13   7  -2    0.49    0.11
 -13  -7  -2    0.70    0.11
 -13  -7   2    0.68    0.10
  13   7   2    0.68    0.11
   7 -13   2    0.73    0.09
  -7  13   2    0.47    0.08
  13   7   2    0.69    0.12
 -13  -6  -2    0.09    0.09
  13   6  -2    0.06    0.10
  -6  13  -2    0.04    0.07
  13   6  -2    0.11    0.06
   6 -13  -2    0.28    0.09
  13   6  -2    0.20    0.11
   6 -13   2    0.22    0.08
  13   6   2    0.22    0.10
  13   6   2    0.13    0.10
  -6  13   2    0.15    0.06
 -13  -6   2    0.24    0.09
  -5  13  -2    0.92    0.44
  13   5  -2    1.22    0.33
   5 -13  -2    0.76    0.14
  13   5  -2    1.00    0.11
  13   5   2    1.16    0.11
  13   5   2    1.31    0.29
 -13  -5   2    0.92    0.15
   5 -13   2    1.15    0.13
  -5  13   2    1.09    0.42
   4 -13  -2    0.37    0.08
  13   4  -2    0.41    0.06
  13   4  -2    0.50    0.11
  -4  13  -2    0.41    0.07
  13   4  -2    0.18    0.31
  13   4  -2    0.45    0.07
  13   4  -2    0.52    0.10
  13   4  -2    0.27    0.28
  -4  13  -2    0.00    0.32
  13   4   2    0.49    0.11
 -13  -4   2    0.59    0.34
 -13  -4   2    0.45    0.09
  13   4   2    1.00    0.25
  -4  13   2    0.33    0.31
  -4  13   2    0.27    0.07
  13   4   2    0.53    0.06
  13   4   2    0.48    0.10
   4 -13   2    0.44    0.08
  13   3  -2    2.23    0.20
   3 -13  -2    1.72    0.17
  -3  13  -2    2.17    0.16
  13   3  -2    2.66    0.32
  13   3  -2    2.34    0.21
  13   3  -2    2.21    0.15
  13   3  -2    2.24    0.34
  13   3  -2    2.02    0.15
  -3  13  -2    2.84    0.41
 -13  -3  -2    2.41    0.20
 -13  -3   2    1.94    0.18
  -3  13   2    1.71    0.35
  13   3   2    2.17    0.22
  -3  13   2    2.02    0.15
  13   3   2    1.53    0.28
 -13  -3   2    1.68    0.35
  13   3   2    2.24    0.20
  13   3   2    2.17    0.15
   3 -13   2    1.96    0.16
  13   2  -2    0.86    0.25
  13   2  -2    0.47    0.06
 -13  -2  -2    0.32    0.09
  13   2  -2    1.06    0.29
  13   2  -2    0.39    0.06
  -2  13  -2    0.49    0.07
  13   2  -2    0.44    0.11
   2 -13  -2    0.28    0.08
  13   2  -2    0.33    0.10
  -2  13  -2    0.37    0.32
   2 -13   2    0.31    0.07
  13   2   2    0.38    0.06
 -13  -2   2    0.35    0.09
  -2  13   2    0.47    0.07
  13   2   2    0.91    0.22
 -13  -2   2    0.64    0.30
  13   2   2    0.48    0.10
  -2  13   2    0.77    0.31
  13   1  -2    3.72    0.24
 -13  -1  -2    4.01    0.28
  13   1  -2    4.89    0.47
   1 -13  -2    3.90    0.26
  -1  13  -2    4.30    0.48
  13   1  -2    3.90    0.29
  13   1  -2    3.90    0.28
  13   1  -2    3.93    0.24
  -1  13  -2    3.67    0.24
  13   1  -2    4.72    0.45
   1 -13  -2    3.72    0.28
  -1  13   2    3.77    0.24
 -13  -1   2    5.01    0.51
   1 -13   2    4.01    0.25
 -13  -1   2    3.99    0.27
  13   1   2    4.07    0.28
  13   1   2    4.48    0.42
  13   1   2    4.11    0.24
  -1  13   2    3.92    0.29
  -1  13   2    3.49    0.43
  13   0  -2    0.27    0.06
  13   0  -2    0.46    0.12
   0 -13  -2    0.39    0.08
   0  13  -2    0.05    0.27
   0  13  -2    0.15    0.06
 -13   0  -2    0.37    0.09
  13   0  -2    0.17    0.05
  13   0  -2    0.59    0.23
   0 -13  -2    0.43    0.10
 -13   0   2   -0.04    0.27
   0 -13   2    0.28    0.07
   0  13   2    0.45    0.11
 -13   0   2    0.45    0.09
   0  13   2    0.54    0.29
   0  13   2    0.19    0.06
  13   0   2    0.26    0.21
  13   0   2    0.25    0.05
   1  13  -2    3.65    0.42
  -1 -13  -2    4.15    0.26
  13  -1  -2    4.04    0.25
   1  13  -2    3.77    0.25
  13  -1  -2    4.36    0.29
  13  -1  -2    3.80    0.24
 -13   1  -2    4.17    0.28
  13  -1  -2    4.02    0.46
  13  -1   2    4.16    0.28
   1  13   2    3.68    0.29
  13  -1   2    3.96    0.24
 -13   1   2    4.20    0.50
  -1 -13   2    3.97    0.25
  13  -1   2    4.43    0.44
   1  13   2    3.85    0.25
   1  13   2    4.54    0.45
  13  -2  -2    0.16    0.09
  13  -2  -2    0.49    0.06
   2  13  -2    0.50    0.07
  13  -2  -2    0.45    0.25
  13  -2  -2    0.40    0.06
  -2 -13  -2    0.47    0.09
   2  13  -2    0.82    0.33
 -13   2  -2    0.30    0.09
  -2 -13   2    0.39    0.08
   2  13   2    0.30    0.10
   2  13   2    0.37    0.07
  13  -2   2    0.65    0.22
  13  -2   2    0.28    0.06
 -13   2   2    0.47    0.30
  13  -2   2    0.27    0.10
   2  13   2    0.47    0.29
  13  -3  -2    1.91    0.15
   3  13  -2    2.08    0.15
  13  -3  -2    2.26    0.15
  13  -3  -2    2.30    0.21
   3  13  -2    1.96    0.36
  13  -3  -2    2.44    0.34
  -3 -13  -2    1.90    0.18
   3  13   2    2.14    0.16
   3  13   2    1.74    0.36
  -3 -13   2    2.27    0.17
   3  13   2    2.55    0.21
 -13   3   2    2.68    0.35
  13  -3   2    2.18    0.15
  13  -3   2    2.19    0.30
   4  13  -2    0.59    0.12
   4  13  -2    0.38    0.07
  13  -4  -2    0.55    0.29
  13  -4  -2    0.52    0.10
  13  -4  -2    0.45    0.06
   4  13  -2   -0.07    0.33
  -4 -13  -2    0.57    0.09
  13  -4  -2    0.51    0.07
 -13   4   2    1.03    0.32
   4  13   2    0.48    0.07
  -4 -13   2    0.65    0.09
   4  13   2    0.53    0.11
  13  -4   2    0.54    0.07
   4  13   2    0.85    0.35
  13  -4   2    0.52    0.26
  13  -4   2    0.59    0.07
  13  -5  -2    1.16    0.11
   5  13  -2    0.87    0.15
   5  13  -2    1.08    0.38
  13  -5  -2    0.97    0.12
  13  -5  -2    1.11    0.34
  13  -5  -2    1.28    0.13
 -13   5   2    1.79    0.36
   5  13   2    1.01    0.10
  13  -5   2    1.25    0.12
  13  -5   2    1.70    0.33
   5  13   2    1.07    0.14
   5  13   2    0.56    0.35
  13  -5   2    1.09    0.11
  13  -6  -2    0.14    0.06
   6  13  -2    0.16    0.06
  13  -6  -2    0.10    0.05
   6  13  -2    0.07    0.14
   6  13   2    0.12    0.06
  13  -6   2    0.15    0.06
   6  13   2    0.07    0.11
   7  13  -2    0.52    0.07
  13  -7  -2    0.69    0.07
  13  -7  -2    0.64    0.07
   7  13  -2    0.52    0.13
  13  -7  -2    0.79    0.20
   7  13   2    0.53    0.12
   7  13   2    0.64    0.08
  13  -7   2    0.58    0.08
  13  -7   2    0.75    0.07
 -13   8  -2    0.04    0.07
   8  13  -2    0.06    0.12
   8  13  -2   -0.05    0.06
   8  13  -2    0.16    0.11
  13  -8  -2    0.21    0.06
  13  -8  -2    0.13    0.06
  13  -8   2   -0.04    0.06
  13  -8   2    0.06    0.05
   8  13   2    0.14    0.11
   8  13   2    0.14    0.06
   9  13  -2    0.51    0.13
   9  13  -2    0.60    0.08
  13  -9  -2    0.68    0.07
 -13   9  -2    0.57    0.08
   9  13  -2    0.72    0.12
  13  -9  -2    0.55    0.07
  13  -9   2    0.57    0.07
   9  13   2    0.67    0.08
   9  13   2    0.57    0.12
  13  -9   2    0.41    0.07
  10  13  -2    0.11    0.10
  13 -10  -2    0.11    0.06
  13 -10  -2    0.09    0.06
  10  13  -2    0.11    0.06
  10  13  -2   -0.17    0.11
 -13  10  -2    0.01    0.07
 -13  10   2    0.10    0.06
  10  13   2   -0.11    0.10
 -10 -13   2    0.15    0.11
  13 -10   2    0.03    0.06
  10  13   2    0.01    0.07
  10  13   2    0.08    0.12
 -13  11  -2    0.38    0.08
 -11 -13  -2    0.15    0.12
  13 -11  -2    0.28    0.09
  11  13  -2    0.33    0.15
  11  13  -2    0.24    0.11
  13 -11  -2    0.32    0.06
  11  13  -2    0.30    0.08
  11  13   2    0.66    0.12
 -13  11   2    0.38    0.09
  11  13   2    0.24    0.14
 -11 -13   2    0.40    0.13
 -12 -13  -2    0.19    0.12
  12  13  -2    0.28    0.06
  13 -12  -2    0.34    0.06
 -13  12  -2    0.30    0.07
  12  13  -2    0.18    0.11
  12  13  -2    0.16    0.10
  12  13   2    0.39    0.11
 -13  12   2    0.33    0.06
 -12 -13   2    0.19    0.11
  13  13  -2    0.09    0.10
  13  13  -2    0.02    0.10
 -13  13  -2    0.10    0.06
  13  13  -2    0.06    0.05
 -13 -13  -2    0.31    0.12
 -13 -13   2    0.04    0.10
  13  13   2    0.16    0.10
 -13  13   2    0.16    0.05
 -14 -13  -2    0.11    0.13
 -13  14  -2    0.09    0.08
  14  13  -2    0.01    0.09
  14  13   2    0.13    0.09
 -13  14   2    0.18    0.05
 -14 -13   2    0.06    0.12
 -14 -12  -2    0.02    0.10
  14  12  -2   -0.03    0.09
  14  12  -2    0.08    0.10
 -12  14  -2    0.07    0.06
  14  12  -2   -0.08    0.05
 -12  14   2   -0.01    0.05
  14  12   2    0.01    0.09
 -14 -12   2    0.09    0.09
 -14 -11  -2    0.47    0.11
  14  11  -2    0.44    0.11
  14  11  -2    0.45    0.11
  14  11  -2    0.45    0.06
 -11  14  -2    0.40    0.07
 -14 -11   2    0.50    0.10
 -11  14   2    0.46    0.07
  14  11   2    0.54    0.11
  14  10  -2    0.28    0.06
  14  10  -2    0.16    0.11
 -14 -10  -2    0.43    0.11
  14  10  -2    0.21    0.12
 -10  14  -2    0.34    0.07
 -10  14   2    0.30    0.07
  14  10   2    0.33    0.12
 -14 -10   2    0.26    0.10
  14   9  -2    0.09    0.06
  14   9  -2    0.01    0.10
 -14  -9  -2    0.28    0.10
  -9  14  -2    0.16    0.06
  14   9  -2    0.19    0.11
  14   9   2    0.09    0.11
   9 -14   2    0.27    0.10
  -9  14   2    0.34    0.06
 -14  -9   2    0.16    0.09
 -14  -8  -2    0.08    0.10
  14   8  -2   -0.08    0.11
  14   8  -2    0.11    0.11
  14   8  -2    0.02    0.06
   8 -14  -2    0.08    0.09
  -8  14  -2    0.05    0.06
  14   8   2   -0.08    0.10
  14   8   2   -0.03    0.10
   8 -14   2   -0.04    0.08
  -8  14   2    0.00    0.06
 -14  -8   2    0.10    0.09
   7 -14  -2    0.79    0.10
  14   7  -2    0.49    0.12
  14   7  -2    0.60    0.07
  -7  14  -2    0.85    0.08
  14   7  -2    0.56    0.12
 -14  -7  -2    0.59    0.11
   7 -14   2    0.76    0.10
  14   7   2    0.39    0.12
  -7  14   2    0.63    0.08
 -14  -7   2    0.79    0.11
  14   7   2    0.66    0.12
  -6  14  -2    5.00    0.30
 -14  -6  -2    5.09    0.32
  14   6  -2    5.04    0.34
   6 -14  -2    5.41    0.32
  14   6  -2    4.95    0.34
  14   6  -2    5.03    0.30
  14   6   2    4.62    0.30
  14   6   2    4.61    0.33
  14   6   2    5.02    0.34
  -6  14   2    4.78    0.30
   6 -14   2    5.04    0.31
 -14  -6   2    4.71    0.32
  14   5  -2    0.47    0.12
   5 -14  -2    0.72    0.10
  14   5  -2    0.68    0.11
 -14  -5  -2    0.57    0.11
  14   5  -2    0.75    0.08
  14   5   2    0.59    0.11
   5 -14   2    0.70    0.09
  -5  14   2    0.70    0.08
 -14  -5   2    0.65    0.10
  14   5   2    0.77    0.07
  -4  14  -2    4.95    0.31
  14   4  -2    5.59    0.34
  14   4  -2    5.37    0.34
  14   4  -2    5.20    0.31
   4 -14  -2    5.14    0.32
 -14  -4  -2    5.37    0.34
  14   4  -2    5.00    0.31
  -4  14   2    5.08    0.31
  14   4   2    5.27    0.34
  14   4   2    5.01    0.31
 -14  -4   2    5.09    0.33
   4 -14   2    5.18    0.32
  14   3  -2    0.37    0.07
  14   3  -2    0.23    0.11
  -3  14  -2    0.53    0.07
  14   3  -2    0.42    0.10
 -14  -3  -2    0.53    0.10
   3 -14  -2    0.25    0.09
  14   3  -2    0.38    0.07
  -3  14   2    0.45    0.07
 -14  -3   2    0.51    0.09
  14   3   2    0.56    0.10
   3 -14   2    0.37    0.08
  14   3   2    0.41    0.06
 -14  -2  -2    3.56    0.29
   2 -14  -2    4.01    0.26
  14   2  -2    3.78    0.50
  -2  14  -2    4.12    0.25
  14   2  -2    4.14    0.28
  14   2  -2    4.09    0.31
  -2  14   2    3.86    0.25
 -14  -2   2    3.99    0.51
  14   2   2    4.29    0.25
   2 -14   2    3.90    0.26
  14   1  -2    0.63    0.41
  -1  14  -2    0.29    0.09
   1 -14  -2    0.08    0.15
  14   1  -2    0.28    0.07
  -1  14   2    0.13    0.12
  14   1   2    0.23    0.12
 -14  -1   2    0.24    0.12
  14   1   2    0.30    0.09
 -14  -1   2    0.08    0.36
 -14   0  -2    0.63    0.11
  14   0  -2    0.50    0.07
  14   0  -2    0.67    0.14
  14   0  -2    0.48    0.36
   0 -14  -2    0.47    0.14
   0  14   2    0.21    0.44
 -14   0   2    0.58    0.36
  14   0   2    0.60    0.09
 -14   0   2    0.65    0.10
  14   0   2    0.71    0.11
   0  14   2    0.55    0.12
  14   0   2    1.04    0.43
  14  -1  -2    0.21    0.09
 -14   1  -2    0.21    0.10
  14  -1  -2    0.26    0.07
   1  14  -2    0.22    0.08
   1  14   2    0.20    0.11
  14  -1   2    0.18    0.10
  14  -1   2    0.34    0.07
 -14   1   2    0.49    0.35
  14  -2  -2    4.09    0.24
  -2 -14  -2    3.52    0.28
 -14   2  -2    3.95    0.29
   2  14  -2    3.93    0.24
  14  -2   2    3.97    0.30
 -14   2   2    3.90    0.64
  -2 -14   2    4.08    0.33
  14  -2   2    3.97    0.24
   2  14   2    3.94    0.27
  14  -3  -2    0.32    0.06
   3  14  -2    0.45    0.07
  14  -3  -2    0.36    0.06
  -3 -14  -2    0.39    0.09
  14  -3  -2    0.48    0.11
  -3 -14   2    0.52    0.09
  14  -3   2    0.46    0.06
   3  14   2    0.54    0.12
   3  14   2    0.51    0.07
  -4 -14  -2    5.04    0.33
  14  -4  -2    5.03    0.31
  14  -4  -2    5.41    0.31
  14  -4  -2    5.36    0.35
   4  14  -2    5.00    0.31
  -4 -14   2    5.16    0.32
  14  -4   2    5.51    0.31
   4  14   2    5.68    0.35
   4  14   2    5.01    0.31
  -5 -14  -2    0.77    0.15
   5  14  -2    0.71    0.14
  14  -5  -2    0.76    0.07
  14  -5  -2    0.62    0.07
  14  -5  -2    0.63    0.12
   5  14   2    0.83    0.08
  14  -5   2    0.70    0.09
  14  -5   2    0.58    0.07
   5  14   2    0.78    0.12
   6  14  -2    4.86    0.31
  14  -6  -2    5.00    0.31
   6  14  -2    5.50    0.37
  14  -6  -2    4.98    0.35
  14  -6  -2    4.96    0.31
   6  14   2    5.50    0.31
  14  -6   2    5.37    0.31
  14  -6   2    5.08    0.31
   6  14   2    5.74    0.36
   7  14  -2    0.59    0.13
  14  -7  -2    0.69    0.08
  14  -7  -2    0.76    0.08
   7  14  -2    0.88    0.08
   7  14   2    0.63    0.08
  14  -7   2    0.66    0.07
   7  14   2    0.71    0.12
  14  -7   2    0.78    0.08
 -14   8  -2    0.09    0.07
  14  -8  -2    0.02    0.06
   8  14  -2    0.06    0.06
   8  14  -2   -0.20    0.12
  14  -8  -2    0.06    0.06
   8  14   2    0.10    0.11
   8  14   2    0.02    0.06
  14  -8   2    0.06    0.05
  14  -8   2    0.15    0.06
   9  14  -2    0.39    0.14
  14  -9  -2    0.20    0.06
   9  14  -2   -0.10    0.12
   9  14  -2    0.11    0.06
  14  -9  -2    0.13    0.06
 -14   9  -2    0.28    0.08
  14  -9   2    0.07    0.07
 -14   9   2    0.22    0.07
   9  14   2    0.15    0.11
  14  -9   2    0.18    0.06
   9  14   2    0.24    0.07
  10  14  -2    0.32    0.07
  14 -10  -2    0.28    0.06
  10  14  -2    0.22    0.12
  10  14  -2    0.33    0.11
  14 -10  -2    0.26    0.06
 -14  10  -2    0.28    0.07
  14 -10   2    0.20    0.06
 -14  10   2    0.33    0.07
 -10 -14   2    0.20    0.12
  10  14   2    0.15    0.11
  14 -10   2    0.37    0.07
  11  14  -2    0.59    0.07
  11  14  -2    0.49    0.12
  11  14  -2    0.36    0.11
  14 -11  -2    0.62    0.07
 -14  11  -2    0.65    0.08
  14 -11  -2    0.47    0.06
 -14  11   2    0.55    0.08
 -11 -14   2    0.44    0.12
  11  14   2    0.53    0.11
  12  14  -2    0.01    0.05
  12  14  -2    0.07    0.11
 -14  12  -2   -0.05    0.06
  12  14  -2    0.23    0.10
  12  14   2    0.02    0.10
 -12 -14   2    0.12    0.10
 -14  12   2    0.12    0.05
  13  14  -2    0.06    0.10
  13  14  -2    0.05    0.05
 -14  13  -2    0.18    0.06
 -14  13   2    0.13    0.05
 -13 -14   2    0.20    0.16
  13  14   2    0.08    0.09
  14  14  -2    0.15    0.09
 -14  14  -2    0.25    0.06
 -14  14   2    0.12    0.05
 -14 -14   2    0.19    0.09
  14  14   2    0.34    0.09
  15  14  -2    0.17    0.13
  15  14   2   -0.02    0.07
 -15 -13  -2   -0.01    0.09
  15  13  -2    0.06    0.09
 -13  15   2   -0.04    0.05
 -15 -13   2    0.08    0.09
  15  13   2    0.01    0.08
 -12  15  -2    0.04    0.07
  15  12  -2   -0.06    0.09
 -12  15   2    0.08    0.05
 -15 -12   2    0.03    0.09
  15  12   2    0.14    0.09
 -15 -11  -2    0.04    0.09
  15  11  -2   -0.10    0.09
 -11  15  -2    0.06    0.05
 -11  15   2   -0.01    0.05
  15  11   2    0.27    0.10
 -15 -11   2    0.03    0.08
  15  10  -2    0.11    0.09
 -10  15  -2    0.11    0.06
  15  10  -2    0.10    0.06
  15  10  -2    0.04    0.10
 -15 -10  -2    0.14    0.10
 -10  15   2    0.16    0.06
 -15 -10   2    0.16    0.09
  15  10   2    0.23    0.10
  -9  15  -2    0.29    0.07
  15   9  -2    0.32    0.11
 -15  -9  -2    0.25    0.11
  15   9  -2    0.34    0.11
  15   9  -2    0.21    0.06
 -15  -9   2    0.37    0.10
  -9  15   2    0.38    0.06
   9 -15   2    0.45    0.09
  15   9   2    0.41    0.11
  15   8  -2    0.73    0.20
  15   8  -2    0.60    0.07
   8 -15  -2    0.84    0.11
 -15  -8  -2    0.90    0.18
  15   8  -2    0.57    0.24
 -15  -8   2    0.81    0.17
   8 -15   2    0.51    0.11
  -8  15   2    0.47    0.09
  15   8   2    0.49    0.19
 -15  -7  -2    0.53    0.11
  15   7  -2    0.48    0.12
  -7  15  -2    0.42    0.07
   7 -15  -2    0.52    0.10
  15   7  -2    0.37    0.11
  15   7  -2    0.45    0.07
 -15  -7   2    0.37    0.10
  15   7   2    0.44    0.11
  -7  15   2    0.67    0.08
   7 -15   2    0.53    0.09
 -15  -6  -2    1.34    0.14
  15   6  -2    1.25    0.15
   6 -15  -2    1.68    0.16
  -6  15  -2    1.73    0.13
  15   6  -2    1.20    0.14
  15   6  -2    1.49    0.12
 -15  -6   2    1.25    0.13
   6 -15   2    1.59    0.15
  15   6   2    1.48    0.14
  -6  15   2    1.55    0.14
  15   5  -2    0.07    0.11
   5 -15  -2    0.17    0.09
  15   5  -2    0.12    0.06
 -15  -5  -2    0.16    0.10
  -5  15  -2    0.09    0.06
  15   5  -2    0.24    0.10
 -15  -5   2    0.16    0.09
  -5  15   2    0.23    0.06
   5 -15   2    0.06    0.08
  15   5   2    0.10    0.10
  15   5   2    0.21    0.06
   4 -15  -2    0.94    0.11
  15   4  -2    0.97    0.14
  -4  15  -2    0.98    0.09
 -15  -4  -2    0.79    0.12
  15   4  -2    1.15    0.12
  15   4  -2    0.96    0.10
  15   4  -2    1.10    0.13
 -15  -4   2    1.11    0.12
  -4  15   2    1.28    0.11
   4 -15   2    1.02    0.11
  15   4   2    1.33    0.11
  15   4   2    0.99    0.12
  -3  15  -2    2.31    0.16
  15   3  -2    1.94    0.21
 -15  -3  -2    2.14    0.20
   3 -15  -2    2.07    0.18
  15   3  -2    2.30    0.16
  15   3  -2    2.17    0.22
  15   3  -2    2.00    0.15
  15   3   2    2.27    0.21
  -3  15   2    2.09    0.16
 -15  -3   2    1.91    0.19
  15   3   2    2.14    0.15
   3 -15   2    2.09    0.17
  15   2  -2    0.05    0.06
 -15  -2  -2    0.18    0.10
  15   2  -2    0.19    0.10
  -2  15  -2    0.10    0.06
   2 -15  -2   -0.03    0.08
  15   2  -2    0.04    0.06
 -15  -2   2    0.19    0.09
  -2  15   2    0.16    0.06
  15   2   2   -0.02    0.10
   2 -15   2    0.13    0.08
  15   2   2    0.17    0.06
  -1  15  -2    0.38    0.07
 -15  -1  -2    0.55    0.11
   1 -15  -2    0.43    0.10
  15   1  -2    0.48    0.07
  15   1  -2    0.45    0.07
  15   1  -2    0.70    0.12
 -15  -1   2    0.63    0.11
  -1  15   2    0.59    0.08
   1 -15   2    0.54    0.09
  15   1   2    0.61    0.11
   0  15  -2    1.01    0.09
 -15   0  -2    0.80    0.12
  15   0  -2    0.95    0.08
   0 -15  -2    1.04    0.11
  15   0  -2    1.11    0.09
  15   0  -2    0.96    0.13
   0 -15   2    1.13    0.11
 -15   0   2    0.74    0.12
  15   0   2    0.70    0.12
   0  15   2    1.01    0.15
   0  15   2    0.92    0.09
  15   0   2    0.79    0.08
  15  -1  -2    0.55    0.07
  15  -1  -2    0.52    0.07
  -1 -15  -2    0.46    0.10
   1  15  -2    0.52    0.07
  15  -1  -2    0.66    0.11
 -15   1  -2    0.61    0.11
   1  15   2    0.67    0.13
   1  15   2    0.51    0.07
  15  -1   2    0.44    0.07
  -1 -15   2    0.35    0.09
  15  -2  -2    0.26    0.10
   2  15  -2    0.14    0.06
  -2 -15  -2    0.18    0.09
  15  -2  -2    0.16    0.06
  15  -2  -2    0.16    0.06
  15  -2   2    0.05    0.06
   2  15   2    0.32    0.12
  15  -2   2    0.16    0.16
   2  15   2    0.11    0.06
  -2 -15   2    0.15    0.08
  15  -3  -2    2.16    0.18
  15  -3  -2    2.04    0.15
  -3 -15  -2    2.24    0.19
  15  -3  -2    2.25    0.16
   3  15  -2    2.25    0.16
   3  15   2    2.28    0.16
   3  15   2    2.68    0.23
  15  -3   2    2.18    0.16
  -3 -15   2    2.34    0.19
  15  -4  -2    1.40    0.12
  15  -4  -2    1.25    0.12
  15  -4  -2    1.43    0.14
  -4 -15  -2    1.36    0.15
   4  15  -2    1.33    0.12
  15  -4   2    1.02    0.11
   4  15   2    1.14    0.12
   4  15   2    1.41    0.15
  -4 -15   2    1.25    0.12
  -5 -15  -2    0.34    0.14
  15  -5  -2    0.34    0.11
  15  -5  -2    0.23    0.06
  15  -5  -2    0.07    0.06
   5  15  -2    0.26    0.06
   5  15   2    0.30    0.11
   5  15   2    0.20    0.06
  15  -6  -2    1.64    0.14
   6  15  -2    1.56    0.17
  15  -6  -2    1.43    0.17
   6  15  -2    1.75    0.14
  15  -6  -2    1.95    0.14
   6  15   2    2.10    0.21
  15  -6   2    1.52    0.14
   6  15   2    1.95    0.14
  15  -7  -2    0.54    0.07
  15  -7  -2    0.49    0.07
   7  15  -2    0.60    0.08
   7  15  -2    0.51    0.14
   7  15   2    0.71    0.12
   7  15   2    0.37    0.07
   8  15  -2    0.66    0.14
   8  15  -2    0.71    0.10
  15  -8  -2    0.84    0.11
   8  15   2    0.78    0.08
   8  15   2    0.99    0.19
  15  -8   2    0.82    0.09
  15  -8   2    0.74    0.08
  15  -9  -2    0.34    0.07
   9  15  -2    0.37    0.07
   9  15  -2    0.43    0.12
  15  -9  -2    0.35    0.07
   9  15   2    0.46    0.07
  15  -9   2    0.44    0.07
 -15   9   2    0.44    0.07
   9  15   2    0.48    0.12
  15  -9   2    0.39    0.06
  15 -10  -2    0.13    0.05
  10  15  -2    0.19    0.06
  10  15  -2    0.08    0.11
  15 -10  -2    0.20    0.06
 -15  10  -2    0.05    0.13
 -15  10   2    0.12    0.06
  15 -10   2    0.08    0.05
  10  15   2    0.15    0.11
  11  15  -2    0.01    0.11
  15 -11  -2   -0.01    0.05
  15 -11  -2   -0.01    0.05
  11  15  -2    0.10    0.06
  11  15   2   -0.05    0.09
 -15  11   2   -0.04    0.06
  12  15  -2    0.08    0.05
  12  15  -2    0.00    0.14
  12  15   2   -0.09    0.09
 -15  12   2    0.03    0.07
  13  15  -2    0.19    0.09
  13  15   2   -0.02    0.08
 -15  13   2   -0.01    0.05
  14  15   2   -0.05    0.07
  16  13  -2   -0.01    0.13
  16  13   2    0.05    0.07
 -12  16  -2    0.00    0.05
 -16 -12  -2    0.24    0.09
  16  12  -2   -0.09    0.08
 -12  16   2   -0.01    0.04
 -16 -12   2   -0.03    0.07
  16  12   2    0.05    0.07
  16  11  -2   -0.03    0.11
 -11  16  -2    0.07    0.05
 -16 -11  -2    0.20    0.11
 -11  16   2    0.25    0.07
  16  11   2    0.14    0.12
  16  10  -2    0.25    0.09
 -16 -10  -2    0.14    0.09
 -10  16  -2    0.20    0.05
 -10  16   2    0.16    0.05
  16  10   2    0.13    0.09
 -16 -10   2    0.15    0.08
  16   9  -2    0.38    0.10
  -9  16  -2    0.37    0.06
 -16  -9  -2    0.35    0.09
  -9  16   2    0.40    0.06
 -16  -9   2    0.30    0.09
  16   9   2    0.43    0.10
   9 -16   2    0.47    0.09
 -16  -8  -2    0.45    0.10
   8 -16  -2    0.49    0.09
  -8  16  -2    0.56    0.07
  16   8  -2    0.41    0.11
   8 -16   2    0.64    0.09
  -8  16   2    0.39    0.07
 -16  -8   2    0.39    0.09
  16   8   2    0.65    0.11
  16   7  -2   -0.03    0.06
  16   7  -2    0.09    0.10
  -7  16  -2    0.11    0.06
   7 -16  -2    0.03    0.08
 -16  -7  -2    0.08    0.10
  -7  16   2    0.04    0.06
  16   7   2    0.22    0.10
   7 -16   2    0.00    0.08
 -16  -7   2    0.14    0.09
  16   6  -2    0.04    0.06
  -6  16  -2    0.08    0.10
  16   6  -2    0.03    0.13
   6 -16  -2   -0.01    0.10
 -16  -6  -2    0.08    0.13
 -16  -6   2    0.14    0.12
  16   6   2    0.07    0.06
  -6  16   2    0.01    0.09
   6 -16   2   -0.03    0.10
  16   6   2    0.09    0.13
  16   5  -2    0.17    0.11
 -16  -5  -2    0.13    0.10
   5 -16  -2    0.14    0.08
  -5  16  -2    0.27    0.07
  16   5  -2    0.03    0.10
  16   5   2    0.25    0.10
  -5  16   2    0.30    0.07
  16   5   2    0.25    0.08
   5 -16   2    0.15    0.08
 -16  -5   2    0.29    0.10
 -16  -4  -2    0.02    0.10
  16   4  -2    0.07    0.11
  -4  16  -2    0.15    0.06
  16   4  -2    0.25    0.06
  16   4  -2    0.27    0.06
   4 -16   2    0.03    0.08
  16   4   2    0.20    0.06
 -16  -4   2    0.19    0.10
  -4  16   2    0.24    0.07
  16   4   2    0.21    0.10
  16   3  -2    0.26    0.11
 -16  -3  -2    0.44    0.10
  -3  16  -2    0.14    0.07
  16   3  -2    0.31    0.07
  16   3  -2    0.35    0.06
   3 -16  -2    0.23    0.09
 -16  -3   2    0.20    0.11
  -3  16   2    0.34    0.07
   3 -16   2    0.08    0.08
  16   3   2    0.23    0.06
  16   3   2    0.17    0.11
 -16  -2  -2    0.22    0.10
  16   2  -2    0.05    0.10
   2 -16  -2    0.05    0.08
  -2  16  -2    0.04    0.06
  16   2  -2   -0.02    0.05
  16   2  -2    0.07    0.06
  -2  16   2    0.01    0.06
  16   2   2    0.10    0.10
   2 -16   2   -0.04    0.08
  16   2   2    0.07    0.06
 -16  -2   2    0.00    0.09
  16   1  -2    1.30    0.12
  16   1  -2    1.31    0.13
  16   1  -2    1.36    0.15
 -16  -1  -2    1.33    0.14
  -1  16  -2    1.57    0.13
   1 -16   2    1.26    0.15
  -1  16   2    1.67    0.13
  16   1   2    1.36    0.14
  16   1   2    1.34    0.12
 -16  -1   2    1.37    0.14
 -16   0  -2    0.24    0.10
   0  16  -2    0.09    0.06
  16   0  -2   -0.01    0.10
   0 -16  -2    0.00    0.08
  16   0  -2    0.03    0.06
  16   0  -2    0.11    0.06
  16   0   2    0.34    0.11
  16   0   2    0.02    0.06
   0 -16   2    0.08    0.08
 -16   0   2    0.24    0.10
   0  16   2    0.20    0.06
  16  -1  -2    1.35    0.12
 -16   1  -2    1.54    0.14
  16  -1  -2    1.17    0.14
  16  -1  -2    1.62    0.12
   1  16  -2    1.62    0.13
  16  -1   2    1.44    0.13
   1  16   2    1.51    0.17
   1  16   2    1.39    0.12
  -1 -16   2    1.30    0.13
  -2 -16  -2    0.09    0.09
   2  16  -2    0.00    0.06
  16  -2  -2   -0.08    0.10
  16  -2  -2   -0.01    0.06
  16  -2  -2    0.02    0.05
   2  16   2    0.11    0.12
  16  -2   2    0.04    0.06
  -2 -16   2   -0.11    0.08
   2  16   2    0.08    0.06
  16  -3  -2    0.26    0.06
  16  -3  -2    0.25    0.11
   3  16  -2    0.32    0.06
  -3 -16  -2    0.21    0.09
  16  -3  -2    0.31    0.06
  -3 -16   2    0.06    0.09
  16  -3   2    0.16    0.06
   3  16   2    0.38    0.13
   3  16   2    0.28    0.06
  16  -4  -2    0.27    0.06
  16  -4  -2    0.19    0.11
  -4 -16  -2    0.20    0.09
   4  16  -2    0.23    0.06
  16  -4  -2    0.13    0.06
   4  16   2    0.24    0.12
   4  16   2    0.33    0.07
  -4 -16   2    0.35    0.09
  16  -4   2    0.13    0.06
   5  16  -2    0.31    0.07
  16  -5  -2    0.41    0.07
  16  -5  -2    0.21    0.06
   5  16   2    0.34    0.15
   5  16   2    0.28    0.08
  16  -5   2    0.24    0.06
  16  -6  -2    0.00    0.06
  16  -6  -2    0.06    0.06
   6  16  -2    0.07    0.07
  16  -6   2    0.04    0.07
   6  16   2    0.04    0.12
   6  16   2    0.09    0.06
  16  -7  -2    0.05    0.06
   7  16  -2    0.13    0.06
   7  16  -2   -0.20    0.13
  16  -7  -2    0.01    0.06
   7  16   2    0.10    0.06
  16  -7   2    0.08    0.05
   7  16   2    0.22    0.11
   8  16  -2    0.56    0.07
  16  -8  -2    0.60    0.07
  16  -8  -2    0.48    0.07
   8  16  -2    0.57    0.13
   8  16   2    0.58    0.12
 -16   8   2    0.53    0.08
  16  -8   2    0.51    0.06
   8  16   2    0.63    0.07
  16  -9  -2    0.33    0.06
  16  -9  -2    0.30    0.06
   9  16  -2    0.36    0.12
   9  16  -2    0.41    0.06
   9  16   2    0.42    0.11
  16  -9   2    0.37    0.06
 -16   9   2    0.29    0.07
  10  16  -2    0.29    0.14
  10  16  -2    0.19    0.06
  16 -10  -2    0.20    0.05
  16 -10  -2    0.26    0.06
 -16  10   2    0.20    0.06
  10  16   2    0.10    0.10
  11  16  -2    0.08    0.10
  11  16  -2   -0.01    0.05
  16 -11  -2    0.07    0.04
  11  16   2    0.00    0.10
 -16  11   2    0.12    0.06
  12  16  -2    0.06    0.09
 -16  12   2    0.02    0.05
  12  16   2    0.18    0.08
 -17 -11  -2    0.04    0.07
  17  11  -2   -0.01    0.08
 -11  17  -2    0.04    0.05
  17  11   2    0.14    0.07
 -11  17   2   -0.02    0.04
 -17 -11   2    0.13    0.07
 -10  17  -2    0.12    0.05
 -17 -10  -2   -0.04    0.08
  17  10  -2    0.02    0.08
 -10  17   2    0.06    0.05
 -17 -10   2    0.06    0.07
  17  10   2    0.03    0.08
  17   9  -2    0.34    0.09
 -17  -9  -2    0.26    0.08
  -9  17  -2    0.32    0.07
   9 -17   2    0.36    0.10
  -9  17   2    0.30    0.05
  17   9   2    0.30    0.09
 -17  -9   2    0.20    0.08
  17   8  -2   -0.13    0.09
 -17  -8  -2    0.03    0.08
   8 -17  -2    0.14    0.08
  -8  17  -2    0.10    0.05
   8 -17   2    0.08    0.07
  17   8   2   -0.04    0.09
  -8  17   2    0.08    0.05
 -17  -8   2    0.09    0.08
   7 -17  -2    0.13    0.08
  -7  17  -2    0.16    0.06
 -17  -7  -2    0.34    0.09
  17   7  -2    0.20    0.10
 -17  -7   2    0.15    0.09
   7 -17   2    0.22    0.07
  17   7   2    0.03    0.09
  -7  17   2    0.16    0.05
  17   6  -2   -0.05    0.10
 -17  -6  -2    0.09    0.09
  -6  17  -2    0.09    0.06
   6 -17  -2    0.03    0.08
  -6  17   2    0.06    0.06
  17   6   2    0.17    0.09
   6 -17   2   -0.02    0.07
 -17  -6   2    0.12    0.09
  17   5  -2    0.14    0.10
 -17  -5  -2    0.04    0.09
  -5  17  -2    0.06    0.06
   5 -17  -2    0.04    0.08
  -5  17   2    0.09    0.06
  17   5   2    0.14    0.05
  17   5   2    0.09    0.10
 -17  -5   2    0.17    0.09
   5 -17   2    0.09    0.08
  17   4  -2    0.22    0.10
  17   4  -2    0.47    0.07
   4 -17  -2    0.21    0.08
 -17  -4  -2    0.35    0.10
  -4  17  -2    0.49    0.07
   4 -17   2    0.39    0.09
  17   4   2    0.40    0.06
 -17  -4   2    0.44    0.10
  -4  17   2    0.27    0.06
  17   4   2    0.22    0.10
 -17  -3  -2    1.02    0.12
  17   3  -2    0.83    0.09
  17   3  -2    0.83    0.08
  -3  17  -2    1.15    0.11
  17   3  -2    0.83    0.13
   3 -17  -2    0.84    0.11
  17   3   2    1.27    0.13
  -3  17   2    1.15    0.11
 -17  -3   2    0.90    0.12
  17   3   2    1.09    0.11
   3 -17   2    0.93    0.11
  17   2  -2    0.20    0.11
  17   2  -2    0.03    0.05
 -17  -2  -2    0.20    0.10
   2 -17  -2    0.03    0.13
  17   2  -2    0.11    0.06
 -17  -2   2    0.17    0.10
  17   2   2    0.11    0.11
  17   2   2    0.08    0.07
   2 -17   2   -0.02    0.10
  -2  17   2    0.13    0.07
  17   1  -2    0.09    0.07
 -17  -1  -2    0.09    0.11
  17   1  -2    0.12    0.05
  17   1  -2    0.08    0.12
  17   1   2    0.06    0.12
 -17  -1   2    0.10    0.10
  17   1   2    0.12    0.11
  -1  17   2    0.09    0.10
  17   0  -2    0.04    0.14
  17   0  -2   -0.05    0.09
   0  17  -2    0.17    0.12
 -17   0  -2    0.14    0.10
  17   0  -2    0.11    0.05
  17   0   2   -0.18    0.10
  17   0   2    0.05    0.10
  17  -1  -2   -0.06    0.07
  17  -1  -2    0.01    0.05
  -1 -17  -2    0.01    0.14
 -17   1  -2    0.15    0.10
  17  -1  -2   -0.12    0.11
  17  -1   2    0.07    0.15
   1  17   2    0.08    0.08
   2  17  -2    0.10    0.08
  -2 -17  -2    0.12    0.09
  17  -2  -2    0.09    0.05
  17  -2  -2    0.10    0.08
  17  -2  -2    0.02    0.10
   2  17   2    0.15    0.06
  17  -2   2    0.03    0.07
  -2 -17   2    0.12    0.09
  17  -3  -2    1.03    0.13
   3  17  -2    1.19    0.12
  -3 -17  -2    1.00    0.12
  17  -3  -2    1.14    0.11
  17  -3  -2    1.23    0.11
  -3 -17   2    1.12    0.11
  17  -3   2    0.88    0.09
   3  17   2    0.94    0.14
   3  17   2    1.22    0.11
  -4 -17  -2    0.42    0.10
  17  -4  -2    0.40    0.06
  17  -4  -2    0.35    0.06
  17  -4  -2    0.15    0.10
   4  17  -2    0.42    0.07
   4  17   2    0.40    0.07
  17  -4   2    0.31    0.06
   4  17   2    0.14    0.12
  -4 -17   2    0.60    0.09
  17  -5  -2    0.10    0.06
  17  -5  -2    0.10    0.05
   5  17  -2    0.09    0.06
   5  17   2    0.09    0.06
   5  17   2    0.21    0.11
  17  -5   2    0.09    0.05
   6  17  -2    0.06    0.06
  17  -6  -2   -0.01    0.06
  17  -6  -2    0.08    0.05
   6  17   2   -0.08    0.11
  17  -6   2    0.06    0.05
   6  17   2   -0.04    0.05
   7  17  -2    0.34    0.06
  17  -7  -2    0.26    0.06
  17  -7  -2    0.24    0.05
 -17   7   2    0.17    0.06
  17  -7   2    0.15    0.05
   7  17   2    0.14    0.11
   7  17   2    0.18    0.06
  17  -8  -2   -0.04    0.05
   8  17  -2    0.03    0.05
  17  -8  -2    0.01    0.06
   8  17   2   -0.14    0.10
  17  -8   2   -0.02    0.05
 -17   8   2   -0.09    0.06
   8  17   2    0.03    0.07
   9  17  -2    0.21    0.06
  17  -9  -2    0.30    0.06
  17  -9  -2    0.23    0.06
 -17   9   2    0.24    0.06
   9  17   2    0.24    0.11
  17  -9   2    0.22    0.05
  10  17  -2    0.01    0.05
 -17  10   2    0.04    0.06
  10  17   2    0.04    0.09
  11  17   2    0.01    0.09
  18  10  -2    0.07    0.07
 -18 -10  -2    0.17    0.07
 -10  18   2    0.10    0.04
  18  10   2    0.14    0.08
 -18 -10   2    0.15    0.07
  -9  18  -2    0.12    0.04
  18   9  -2   -0.05    0.08
 -18  -9  -2   -0.04    0.07
  18   9   2    0.11    0.09
  -9  18   2    0.07    0.04
 -18  -9   2    0.02    0.07
  -8  18  -2   -0.01    0.05
  18   8  -2    0.01    0.08
 -18  -8  -2   -0.02    0.07
   8 -18  -2    0.13    0.07
  -8  18   2   -0.06    0.04
 -18  -8   2    0.05    0.07
   8 -18   2    0.14    0.07
  18   8   2   -0.04    0.08
 -18  -7  -2    0.17    0.08
  -7  18  -2    0.20    0.06
  18   7  -2    0.12    0.09
   7 -18  -2    0.27    0.08
   7 -18   2    0.09    0.08
  18   7   2    0.12    0.11
 -18  -7   2    0.13    0.10
  -7  18   2    0.21    0.05
 -18  -6  -2    0.32    0.09
   6 -18  -2    0.28    0.07
  18   6  -2    0.27    0.09
  -6  18  -2    0.24    0.05
  -6  18   2    0.27    0.05
 -18  -6   2    0.21    0.08
   6 -18   2    0.20    0.07
  18   6   2    0.28    0.09
   5 -18  -2    0.19    0.07
  -5  18  -2    0.14    0.05
 -18  -5  -2    0.22    0.08
  18   5  -2    0.11    0.09
   5 -18   2    0.16    0.06
  18   5   2    0.16    0.06
  18   5   2    0.34    0.10
 -18  -5   2    0.26    0.09
 -18  -4  -2    0.21    0.09
  18   4  -2   -0.05    0.09
   4 -18  -2    0.07    0.07
  -4  18  -2    0.07    0.05
  18   4  -2    0.22    0.08
  18   4   2    0.07    0.05
   4 -18   2    0.09    0.07
  -4  18   2    0.08    0.05
  18   4   2    0.13    0.10
 -18  -4   2    0.16    0.09
 -18  -3  -2    0.35    0.09
   3 -18  -2    0.23    0.08
  -3  18  -2    0.23    0.06
  18   3  -2    0.31    0.10
  18   3   2    0.18    0.10
  -3  18   2    0.23    0.06
  18   3   2    0.20    0.05
 -18  -3   2    0.30    0.09
   3 -18   2    0.09    0.07
   2 -18  -2    0.76    0.10
  -2  18  -2    1.05    0.11
 -18  -2  -2    0.88    0.11
  18   2  -2    0.82    0.12
  18   2  -2    0.91    0.09
  18   2   2    1.05    0.10
  18   2   2    0.79    0.12
  -2  18   2    1.18    0.10
 -18  -2   2    1.04    0.11
  18   1  -2   -0.04    0.10
   1 -18  -2   -0.01    0.07
 -18  -1  -2    0.14    0.09
  -1  18  -2    0.04    0.06
  18   1  -2   -0.07    0.05
   1 -18   2   -0.06    0.07
 -18  -1   2   -0.10    0.11
  18   1   2    0.03    0.10
  -1  18   2    0.02    0.06
  18   1   2    0.01    0.05
   0  18  -2    0.06    0.06
   0 -18  -2   -0.03    0.08
  18   0  -2   -0.08    0.09
 -18   0  -2    0.03    0.09
  18   0  -2   -0.05    0.05
   0 -18   2    0.06    0.07
  18   0   2    0.11    0.12
  18   0   2   -0.03    0.05
   0  18   2    0.01    0.05
   1  18  -2   -0.06    0.05
  18  -1  -2    0.04    0.05
  18  -1  -2   -0.01    0.10
  -1 -18  -2   -0.10    0.08
  18  -1   2   -0.06    0.05
   1  18   2    0.04    0.05
  -1 -18   2   -0.01    0.07
   2  18  -2    1.28    0.11
  -2 -18  -2    0.84    0.11
  18  -2  -2    1.12    0.10
  18  -2  -2    1.01    0.09
   2  18   2    1.05    0.10
  18  -2   2    0.97    0.10
  -2 -18   2    0.95    0.10
  18  -3  -2    0.39    0.06
  18  -3  -2    0.23    0.06
  -3 -18  -2    0.41    0.09
   3  18  -2    0.33    0.06
   3  18   2    0.31    0.06
  18  -3   2    0.28    0.06
  -3 -18   2    0.42    0.09
  18  -4  -2    0.07    0.06
   4  18  -2    0.09    0.05
  18  -4  -2    0.04    0.05
  -4 -18  -2    0.25    0.09
  18  -4   2    0.11    0.05
  -4 -18   2    0.36    0.11
   4  18   2    0.20    0.05
  18  -5  -2    0.12    0.05
  18  -5  -2    0.10    0.06
   5  18  -2    0.26    0.06
  18  -5   2    0.17    0.05
   5  18   2    0.29    0.15
   5  18   2    0.22    0.06
  18  -6  -2    0.30    0.06
  18  -6  -2    0.28    0.05
   6  18  -2    0.33    0.06
  18  -6   2    0.15    0.05
 -18   6   2    0.18    0.11
   6  18   2    0.20    0.13
   7  18  -2    0.25    0.06
  18  -7  -2    0.18    0.10
  18  -7  -2    0.11    0.06
  18  -7   2    0.20    0.06
   7  18   2    0.14    0.05
 -18   7   2    0.14    0.11
   7  18   2    0.20    0.11
  18  -8  -2    0.02    0.07
  18  -8  -2    0.10    0.04
   8  18  -2    0.01    0.05
   8  18   2    0.15    0.10
  18  -8   2    0.06    0.04
  18  -9  -2    0.06    0.04
   9  18  -2    0.06    0.05
   9  18   2    0.01    0.10
  18  -9   2    0.14    0.06
  19   8  -2    0.06    0.07
 -19  -8  -2    0.04    0.07
 -19  -8   2    0.05    0.07
  -8  19   2    0.11    0.04
  19   7  -2    0.21    0.09
   7 -19  -2    0.17    0.07
 -19  -7  -2    0.12    0.07
  -7  19  -2    0.14    0.05
   7 -19   2    0.24    0.06
  -7  19   2    0.10    0.04
 -19  -7   2    0.05    0.07
  19   7   2    0.17    0.08
  19   6  -2   -0.01    0.08
 -19  -6  -2    0.04    0.07
   6 -19  -2   -0.02    0.06
  -6  19  -2    0.03    0.04
   6 -19   2    0.00    0.06
  19   6   2   -0.05    0.08
  -6  19   2    0.02    0.04
 -19  -6   2   -0.01    0.07
 -19  -5  -2    0.07    0.08
   5 -19  -2    0.09    0.06
  19   5  -2    0.25    0.08
  -5  19  -2    0.17    0.05
  -5  19   2    0.17    0.05
 -19  -5   2    0.26    0.08
  19   5   2    0.08    0.09
   5 -19   2    0.08    0.06
 -19  -4  -2    0.08    0.08
  -4  19  -2    0.16    0.06
   4 -19  -2    0.04    0.07
  19   4  -2    0.27    0.11
 -19  -4   2    0.27    0.08
  19   4   2    0.45    0.09
  19   4   2    0.25    0.05
  -4  19   2    0.34    0.06
   4 -19   2    0.20    0.08
  -3  19  -2    0.17    0.05
  19   3  -2    0.11    0.06
  19   3  -2    0.20    0.13
   3 -19  -2    0.21    0.07
 -19  -3  -2    0.24    0.12
  19   3   2    0.19    0.09
   3 -19   2    0.03    0.06
  19   3   2    0.13    0.07
 -19  -3   2    0.05    0.08
  -3  19   2    0.10    0.05
 -19  -2  -2    0.11    0.14
  19   2  -2    0.10    0.08
   2 -19  -2    0.15    0.07
  19   2  -2    0.00    0.11
  -2  19  -2    0.11    0.05
 -19  -2   2    0.31    0.09
  -2  19   2    0.23    0.05
   2 -19   2    0.14    0.06
  19   2   2    0.24    0.09
  19   2   2    0.19    0.05
  19   1  -2    0.04    0.05
   1 -19  -2    0.01    0.07
  -1  19  -2    0.03    0.05
  19   1  -2    0.15    0.11
 -19  -1  -2    0.03    0.10
  -1  19   2    0.05    0.05
  19   1   2    0.01    0.05
   1 -19   2    0.10    0.07
  19   0  -2    0.31    0.18
   0  19  -2    0.21    0.05
  19   0  -2    0.17    0.05
   0 -19  -2    0.15    0.08
  19   0   2    0.23    0.05
   0 -19   2    0.21    0.08
   0  19   2    0.19    0.05
  19  -1  -2    0.11    0.11
   1  19  -2    0.05    0.05
  -1 -19  -2    0.05    0.08
  19  -1  -2    0.06    0.05
  -1 -19   2    0.12    0.08
   1  19   2    0.17    0.05
  19  -1   2   -0.02    0.05
  19  -2  -2    0.00    0.09
   2  19  -2    0.17    0.05
  19  -2  -2    0.05    0.05
  -2 -19  -2    0.08    0.10
   2  19   2    0.15    0.06
  19  -2   2    0.09    0.05
   3  19  -2    0.14    0.05
  19  -3  -2    0.09    0.05
  -3 -19  -2    0.09    0.08
  19  -3   2    0.10    0.04
   3  19   2    0.09    0.08
   4  19  -2    0.25    0.07
  19  -4  -2    0.30    0.06
  19  -4   2    0.11    0.05
   4  19   2    0.13    0.05
   5  19  -2    0.19    0.05
  19  -5  -2    0.09    0.05
  19  -5   2    0.11    0.04
   5  19   2    0.17    0.05
   6  19  -2    0.07    0.05
  19  -6  -2    0.00    0.04
   6  19   2    0.04    0.05
  19  -6   2    0.07    0.04
   7  19  -2    0.04    0.04
  19  -7  -2    0.06    0.04
  19  -7   2   -0.01    0.04
   5 -20  -2    0.02    0.07
  -5  20  -2    0.01    0.04
   5 -20   2    0.03    0.07
  -5  20   2    0.02    0.04
  -4  20  -2    0.04    0.04
   4 -20  -2    0.01    0.06
  20   4  -2    0.08    0.08
 -20  -4  -2    0.02    0.10
   4 -20   2   -0.05    0.06
  -4  20   2    0.03    0.04
   3 -20  -2    0.08    0.07
 -20  -3  -2    0.17    0.09
  20   3  -2    0.13    0.08
  20   3   2    0.13    0.05
   3 -20   2    0.11    0.06
  -3  20   2    0.06    0.04
   2 -20  -2    0.10    0.07
 -20  -2  -2   -0.01    0.11
  -2  20  -2    0.04    0.04
  20   2  -2    0.06    0.05
  20   2  -2    0.15    0.08
  20   2   2    0.15    0.05
  -2  20   2    0.10    0.04
   2 -20   2    0.09    0.07
  -1  20  -2    0.37    0.05
  20   1  -2    0.31    0.05
  20   1  -2    0.25    0.08
   1 -20  -2    0.43    0.08
  20   1   2    0.29    0.05
  -1  20   2    0.34    0.05
   1 -20   2    0.23    0.07
  20   0  -2    0.12    0.05
  20   0  -2    0.09    0.08
   0 -20  -2    0.23    0.07
   0  20  -2    0.20    0.05
   0  20   2    0.11    0.05
  20   0   2    0.17    0.05
   0 -20   2    0.19    0.07
   1  20  -2    0.29    0.05
  -1 -20  -2    0.31    0.08
  20  -1  -2    0.18    0.05
   1  20   2    0.30    0.05
  20  -1   2    0.32    0.05
   2  20  -2    0.06    0.04
  -2 -20  -2    0.13    0.08
  20  -2  -2    0.11    0.05
  20  -2   2    0.06    0.04
  -2 -20   2    0.26    0.07
   2  20   2    0.06    0.05
  20  -3  -2    0.09    0.04
   3  20  -2    0.09    0.05
  20  -3   2    0.07    0.04
   3  20   2    0.00    0.05
  20  -4  -2   -0.01    0.04
   4  20  -2    0.04    0.04
  20  -4   2    0.01    0.04
  20  -5  -2   -0.03    0.04
  20  -5   2    0.03    0.05
   0   0  -3   -0.01    0.02
   0   0  -3    0.00    0.01
   0   0   3    0.00    0.02
   0  -1  -3  345.61   19.54
   0   1  -3  355.01   19.53
   0  -1   3  355.24   19.54
   0   1   3  344.03   19.55
   1   1  -3   55.27    2.99
   1  -1  -3   52.06    2.99
   1  -1  -3   56.79    2.99
   1   1  -3   51.13    2.99
  -1   1  -3   53.61    2.99
   1   1   3   54.46    2.99
   1  -1   3   52.71    2.99
  -1   1   3   55.71    2.99
   1   1   3   53.46    2.99
  -1   2  -3   34.29    1.85
   2   1  -3   34.34    1.86
   1  -2  -3   33.11    1.85
   2   1  -3   33.41    1.85
   1  -2   3   32.50    1.85
   2   1   3   32.49    1.85
   2   1   3   32.90    1.85
  -1   2   3   32.96    1.85
   2   0  -3   10.96    0.63
  -2   0  -3   11.02    0.62
   0  -2  -3   11.37    0.63
   2   0  -3   10.90    0.62
   0   2  -3   10.89    0.63
   0   2   3   10.74    0.63
   2   0   3   11.32    0.63
   0  -2   3   11.06    0.62
   0   2   3   10.94    0.62
   2   0   3   11.70    0.62
   1   2  -3   29.44    1.83
   2  -1  -3   32.06    1.84
   1   2  -3   32.74    1.84
   2  -1  -3   33.56    1.84
  -2   1  -3   32.58    1.83
  -2   1   3   33.75    1.84
   2  -1   3   33.68    1.83
   1   2   3   34.05    1.83
   1   2   3   34.65    1.84
   2   2  -3   15.82    0.87
   2   2  -3   15.42    0.88
   2  -2  -3   15.07    0.88
  -2   2  -3   15.58    0.88
   2  -2   3   16.30    0.87
  -2   2   3   15.55    0.88
   2   2   3   15.15    0.88
   2   2   3   15.64    0.87
   2  -3  -3   38.72    2.19
   3   2  -3   39.77    2.20
   3   2  -3   40.79    2.19
  -2   3   3   38.74    2.19
   3   2   3   38.50    2.19
   2  -3   3   39.85    2.18
   3   2   3   38.63    2.19
   1  -3  -3   46.07    2.60
   3   1  -3   48.21    2.59
   3   1  -3   49.07    2.60
  -1   3  -3   48.81    2.60
  -1   3   3   43.67    2.60
   3   1   3   45.44    2.59
   3   1   3   46.65    2.59
   1  -3   3   44.98    2.59
   0   3  -3    2.71    0.18
   0  -3  -3    2.76    0.17
   3   0  -3    2.35    0.17
  -3   0  -3    2.64    0.16
   3   0   3    2.68    0.16
   0   3   3    2.70    0.17
   0   3   3    2.69    0.17
  -3   1  -3   46.73    2.57
   3  -1  -3   44.01    2.57
   1   3  -3   45.53    2.57
   3  -1  -3   46.07    2.57
   1   3   3   47.87    2.57
   3  -1   3   44.56    2.57
   1   3   3   48.21    2.57
   3  -2  -3   38.40    2.17
   2   3  -3   38.95    2.15
   2   3  -3   38.45    2.17
  -3   2  -3   38.57    2.16
   3  -2  -3   39.92    2.17
  -3   2   3   40.29    2.17
   3  -2   3   37.49    2.17
   2   3   3   38.41    2.16
   2   3   3   38.75    2.16
   3   3  -3    0.12    0.04
  -3   3  -3    0.05    0.06
   3   3  -3   -0.01    0.06
   3  -3  -3   -0.04    0.05
   3   3   3    0.10    0.05
  -3   3   3    0.05    0.05
   3   3   3    0.07    0.05
   3  -3   3    0.02    0.05
  -3   4  -3   59.01    3.28
   3  -4  -3   57.80    3.28
   4   3  -3   60.54    3.29
   4   3   3   59.90    3.28
   4   3   3   58.03    3.28
   3  -4   3   58.42    3.27
  -3   4   3   58.27    3.28
   4   2  -3   20.99    1.18
   2  -4  -3   20.05    1.18
   4   2  -3   20.58    1.19
  -2   4  -3   21.00    1.19
   4   2   3   21.39    1.18
   4   2   3   21.55    1.18
   2  -4   3   21.40    1.17
  -2   4   3   20.59    1.18
  -1   4  -3   44.64    2.48
   1  -4  -3   44.94    2.47
   4   1  -3   45.19    2.48
   4   1  -3   45.86    2.47
   4   1   3   44.86    2.47
   4   1   3   43.73    2.47
   1  -4   3   41.27    2.46
  -1   4   3   44.33    2.48
   4   0  -3  128.51    7.22
   4   0  -3  128.17    7.22
   0   4  -3  131.30    7.23
   0  -4  -3  128.01    7.22
   4   0   3  132.10    7.22
   0   4   3  130.88    7.22
   0   4   3  132.34    7.22
   4   0   3  129.64    7.22
   4  -1  -3   44.13    2.46
  -4   1  -3   43.79    2.46
   1   4  -3   43.16    2.47
   4  -1  -3   43.09    2.46
   4  -1   3   45.19    2.46
   1   4   3   43.69    2.46
   1   4   3   45.65    2.46
   2   4  -3   21.56    1.18
  -4   2  -3   21.32    1.17
   2   4  -3   20.97    1.16
   4  -2  -3   21.83    1.18
   4  -2  -3   21.29    1.18
   2   4   3   19.56    1.17
   2   4   3   20.51    1.18
  -4   2   3   19.91    1.18
   4  -2   3   20.62    1.17
   4  -3  -3   58.45    3.24
   3   4  -3   59.15    3.24
   3   4  -3   57.61    3.22
  -4   3  -3   57.46    3.23
   4  -3   3   57.99    3.23
  -4   3   3   55.98    3.24
   3   4   3   57.92    3.23
   3   4   3   59.77    3.24
   4  -4  -3    3.02    0.21
  -4   4  -3    2.98    0.21
   4   4  -3    2.98    0.22
   4  -4   3    2.99    0.20
   4   4   3    3.15    0.21
  -4   4   3    2.98    0.22
   4   4   3    3.11    0.21
   5   4  -3    0.11    0.07
  -4   5  -3    0.04    0.09
   5   4  -3    0.13    0.09
   4  -5  -3    0.08    0.07
   5   4   3    0.24    0.08
   4  -5   3    0.20    0.06
  -4   5   3    0.12    0.08
   5   4   3    0.16    0.06
  -3   5  -3   15.22    0.86
   3  -5  -3   14.52    0.85
   5   3  -3   15.13    0.86
   5   3  -3   15.31    0.85
   3  -5   3   14.10    0.84
   5   3   3   14.85    0.85
  -3   5   3   14.87    0.86
   5   3   3   14.68    0.85
   2  -5  -3   54.99    3.02
   5   2  -3   56.01    3.03
  -2   5  -3   55.90    3.03
   5   2  -3   55.25    3.02
   2  -5   3   51.98    3.01
   5   2   3   53.59    3.02
   5   2   3   52.95    3.02
  -2   5   3   52.89    3.03
   5   1  -3   14.44    0.80
   5   1  -3   13.91    0.79
  -1   5  -3   13.97    0.80
   1  -5  -3   14.45    0.79
  -1   5   3   13.34    0.79
   5   1   3   13.41    0.79
   5   1   3   13.93    0.79
   1  -5   3   13.12    0.78
   0   5  -3   56.69    3.38
  -5   0  -3   60.43    3.39
   0  -5  -3   63.15    3.40
   0   5  -3   62.29    3.40
   5   0  -3   60.92    3.40
   5   0  -3   62.36    3.40
   0   5   3   59.51    3.40
   0   5   3   60.80    3.39
   5   0   3   62.00    3.39
   5   0   3   61.26    3.39
  -5   1  -3   13.39    0.80
   1   5  -3   13.81    0.81
   5  -1  -3   13.76    0.80
   5  -1  -3   13.61    0.80
   1   5   3   14.15    0.81
   5  -1   3   14.78    0.80
  -5   1   3   14.06    0.80
   1   5   3   13.96    0.80
   5  -1   3   14.51    0.80
   2   5  -3   51.68    2.95
   5  -2  -3   52.60    2.97
   5  -2  -3   52.58    2.98
  -5   2  -3   53.35    2.97
   2   5  -3   53.06    2.98
   2   5   3   54.17    2.98
   5  -2   3   55.68    2.97
   2   5   3   54.12    2.97
  -5   2   3   52.23    2.97
   3   5  -3   14.74    0.85
  -5   3  -3   13.97    0.83
   5  -3  -3   14.31    0.84
   3   5  -3   13.95    0.82
  -5   3   3   14.72    0.84
   3   5   3   14.74    0.84
   5  -3   3   15.08    0.83
   3   5   3   14.83    0.83
  -5   4  -3    0.16    0.08
   4   5  -3    0.15    0.09
   5  -4  -3    0.16    0.07
   4   5  -3    0.22    0.08
   5  -4   3    0.10    0.06
  -5   4   3    0.27    0.08
   4   5   3    0.11    0.07
   4   5   3    0.11    0.08
   5  -5  -3    9.95    0.59
   5   5  -3    9.49    0.59
   5   5  -3    9.64    0.57
  -5   5  -3    9.93    0.59
   5   5   3    9.76    0.58
  -5   5   3    9.76    0.59
   5  -5   3    9.65    0.57
   5   5   3   10.10    0.58
   6   5  -3    1.41    0.18
  -5   6  -3    1.39    0.17
   5  -6  -3    1.55    0.17
   6   5  -3    1.55    0.16
   6   5   3    1.87    0.16
  -5   6   3    1.55    0.19
   5  -6   3    1.53    0.15
   6   5   3    1.68    0.18
   6   4  -3    4.63    0.33
  -4   6  -3    4.86    0.35
   6   4  -3    5.04    0.36
   4  -6  -3    4.80    0.34
  -4   6   3    5.75    0.35
   4  -6   3    5.92    0.33
   6   4   3    5.86    0.35
   6   4   3    5.65    0.34
   3  -6  -3    0.63    0.10
   6   3  -3    0.86    0.10
   6   3  -3    0.79    0.12
  -3   6  -3    0.55    0.12
  -3   6   3    0.68    0.12
   6   3   3    0.91    0.11
   3  -6   3    0.86    0.09
   6   3   3    0.86    0.10
   6   2  -3   13.52    0.78
   6   2  -3   13.55    0.79
  -2   6  -3   13.34    0.79
   2  -6  -3   12.76    0.78
   6   2   3   13.85    0.78
   6   2   3   13.57    0.77
  -2   6   3   13.75    0.79
   2  -6   3   13.36    0.76
   1  -6  -3    1.43    0.14
  -1   6  -3    1.51    0.17
   6   1  -3    1.49    0.15
   6   1  -3    1.25    0.14
  -1   6   3    1.58    0.16
   6   1   3    1.58    0.13
   1  -6   3    1.38    0.11
   6   1   3    1.32    0.14
  -6   0  -3    6.54    0.40
   0   6  -3    6.12    0.37
   0   6  -3    6.89    0.42
   6   0  -3    6.63    0.41
   6   0  -3    6.43    0.40
   0  -6  -3    6.80    0.40
   6   0   3    6.83    0.40
   0   6   3    6.38    0.41
   0   6   3    6.69    0.40
   6   0   3    6.57    0.40
   6  -1  -3    1.43    0.15
  -6   1  -3    1.42    0.13
   1   6  -3    1.35    0.15
   6  -1  -3    1.28    0.13
  -6   1   3    1.43    0.14
   6  -1   3    1.39    0.13
   6  -1   3    1.33    0.13
   1   6   3    1.23    0.15
   1   6   3    1.34    0.13
   6  -2  -3   13.76    0.77
   2   6  -3   13.41    0.78
  -6   2  -3   13.58    0.77
   6  -2  -3   13.64    0.77
  -6   2   3   12.41    0.77
   2   6   3   12.86    0.76
   2   6   3   13.04    0.77
   6  -2   3   13.29    0.76
   6  -3  -3    0.84    0.11
   3   6  -3    0.60    0.11
  -6   3  -3    0.65    0.10
   6  -3   3    0.85    0.10
   3   6   3    0.57    0.11
  -6   3   3    0.68    0.10
   3   6   3    0.70    0.09
  -6   4  -3    5.89    0.34
   4   6  -3    5.98    0.36
   6  -4  -3    5.72    0.34
   4   6   3    4.78    0.34
   6  -4   3    4.80    0.33
   4   6   3    4.80    0.32
  -6   4   3    4.49    0.33
   5   6  -3    1.75    0.18
   6  -5  -3    1.51    0.18
  -6   5  -3    1.78    0.18
   6  -5   3    1.60    0.15
  -6   5   3    1.61    0.19
   5   6   3    1.65    0.16
   5   6   3    1.74    0.18
  -6   6  -3    0.79    0.15
   6   6  -3    0.95    0.15
   6  -6  -3    0.83    0.13
   6  -6   3    0.87    0.12
  -6   6   3    0.84    0.13
   6   6   3    0.98    0.13
   6   6   3    0.93    0.14
   7   6  -3    6.48    0.44
  -6   7  -3    7.19    0.45
   6  -7  -3    6.56    0.43
   6  -7   3    6.18    0.43
   7   6   3    6.15    0.43
  -6   7   3    6.31    0.45
   7   6   3    6.38    0.42
   7   5  -3    4.61    0.34
   7   5  -3    4.58    0.31
   5  -7  -3    4.42    0.32
  -5   7  -3    4.16    0.33
   5  -7   3    4.60    0.30
   7   5   3    4.74    0.33
   7   5   3    4.54    0.31
  -5   7   3    4.48    0.33
  -4   7  -3    6.14    0.42
   7   4  -3    6.36    0.41
   4  -7  -3    6.54    0.41
   7   4  -3    6.58    0.43
  -4   7   3    6.90    0.43
   7   4   3    5.96    0.46
   4  -7   3    6.27    0.40
   7   4   3    6.96    0.42
  -3   7  -3    5.81    0.51
   7   3  -3    6.23    0.41
   3  -7  -3    6.32    0.41
  -3   7   3    6.76    0.43
   7   3   3    6.81    0.41
   3  -7   3    6.74    0.39
   7   3   3    6.97    0.41
   2  -7  -3    0.62    0.10
   7   2  -3    0.53    0.10
   7   2  -3    0.71    0.12
  -2   7  -3    0.51    0.11
  -2   7   3    0.79    0.12
   2  -7   3    0.90    0.13
   7   2   3    0.82    0.11
   7   2   3    0.77    0.11
   1  -7  -3    2.50    0.19
  -1   7  -3    2.51    0.23
   7   1  -3    2.41    0.20
   7   1  -3    2.54    0.21
   7   1   3    2.44    0.19
  -1   7   3    2.45    0.22
  -1   7   3    2.42    0.20
   7   1   3    2.63    0.19
   7   0  -3    0.33    0.09
   0  -7  -3    0.27    0.08
   7   0  -3    0.19    0.08
  -7   0  -3    0.26    0.08
   0   7  -3    0.09    0.09
   0   7   3    0.18    0.08
   0   7   3    0.17    0.09
   7   0   3    0.13    0.08
   7   0   3    0.23    0.07
   7  -1  -3    2.30    0.20
  -7   1  -3    2.52    0.19
   7  -1  -3    2.28    0.19
   1   7  -3    2.41    0.21
   1   7   3    2.38    0.20
   7  -1   3    2.34    0.19
  -7   1   3    2.75    0.20
   7  -1   3    2.33    0.18
   1   7   3    2.47    0.19
   2   7  -3    0.80    0.14
   7  -2  -3    0.74    0.11
  -7   2  -3    0.77    0.11
   7  -2  -3    0.82    0.12
   2   7   3    0.57    0.10
   2   7   3    0.52    0.11
   7  -2   3    0.62    0.10
  -7   2   3    0.56    0.11
   7  -3  -3    6.77    0.42
   3   7  -3    6.76    0.43
  -7   3  -3    6.97    0.41
   3   7   3    6.19    0.40
  -7   3   3    6.00    0.42
   7  -3   3    6.42    0.40
   3   7   3    6.24    0.42
   4   7  -3    7.12    0.44
  -7   4  -3    6.50    0.41
   7  -4  -3    6.57    0.41
  -7   4   3    6.01    0.41
   4   7   3    6.56    0.42
   4   7   3    6.16    0.39
   7  -4   3    5.81    0.42
  -7   5  -3    4.53    0.32
   7  -5  -3    4.23    0.30
   5   7  -3    4.52    0.33
   7  -5   3    4.11    0.29
   5   7   3    4.31    0.30
  -7   5   3    3.88    0.30
   5   7   3    4.31    0.32
  -7   6  -3    6.26    0.45
   7  -6  -3    6.08    0.42
   6   7  -3    6.02    0.43
   6   7   3    6.41    0.41
  -7   6   3    6.63    0.44
   7  -6   3    6.62    0.42
   6   7   3    6.95    0.44
  -7   7  -3    1.53    0.21
   7   7  -3    2.02    0.23
   7  -7  -3    2.21    0.22
   7  -7   3    1.91    0.20
  -7   7   3    1.75    0.21
   7   7   3    2.00    0.21
   7   7   3    1.72    0.19
  -7   8  -3    2.36    0.27
   7  -8  -3    2.48    0.29
   8   7  -3    2.69    0.28
   8   7   3    2.17    0.25
  -7   8   3    2.73    0.28
   8   7   3    2.60    0.27
   7  -8   3    2.58    0.26
  -6   8  -3    3.88    0.36
   6  -8  -3    4.32    0.33
   8   6  -3    3.34    0.32
  -6   8   3    4.30    0.36
   8   6   3    3.75    0.33
   8   6   3    3.95    0.31
   6  -8   3    4.43    0.30
   8   5  -3    1.50    0.19
   5  -8  -3    1.45    0.17
   8   5  -3    1.56    0.19
  -5   8  -3    1.21    0.19
   5  -8   3    1.44    0.15
  -5   8   3    1.40    0.19
   8   5   3    1.50    0.18
   8   5   3    1.69    0.19
   8   4  -3    0.68    0.15
  -4   8  -3    0.69    0.16
   4  -8  -3    0.89    0.13
   8   4   3    0.95    0.23
   8   4   3    0.61    0.12
  -4   8   3    0.52    0.13
   8   3  -3    3.27    0.34
   8   3  -3    3.54    0.27
   3  -8  -3    3.44    0.25
  -3   8  -3    3.50    0.29
   8   3   3    2.91    0.26
  -3   8   3    3.01    0.26
   8   3   3    3.08    0.25
   2  -8  -3    3.27    0.25
   8   2  -3    3.25    0.28
   8   2  -3    3.55    0.26
  -2   8  -3    3.27    0.29
   8   2   3    3.34    0.25
  -2   8   3    3.36    0.27
   8   2   3    3.43    0.25
  -1   8  -3    7.05    0.47
   8   1  -3    7.48    0.47
   8   1  -3    7.33    0.46
   1  -8  -3    6.98    0.45
  -1   8   3    7.25    0.47
   8   1   3    7.47    0.45
  -1   8   3    7.35    0.46
   8   1   3    7.43    0.45
   8   0  -3    2.61    0.23
  -8   0  -3    2.61    0.22
   8   0  -3    2.52    0.22
   0   8  -3    2.77    0.24
   0   8   3    2.78    0.25
   0   8   3    2.71    0.21
   8   0   3    2.57    0.21
   8   0   3    2.66    0.22
   1   8  -3    7.26    0.47
   8  -1  -3    7.16    0.46
   8  -1  -3    7.35    0.46
  -8   1  -3    7.07    0.45
   1   8   3    7.63    0.48
   1   8   3    7.13    0.45
   8  -1   3    7.71    0.45
  -8   1   3    6.82    0.46
   8  -2  -3    3.34    0.24
   8  -2  -3    2.71    0.25
  -8   2  -3    3.33    0.25
   2   8  -3    2.93    0.28
   2   8   3    3.27    0.27
   2   8   3    2.91    0.23
  -8   2   3    3.15    0.24
   8  -2   3    3.06    0.23
   8  -3  -3    3.03    0.26
   3   8  -3    2.80    0.28
  -8   3  -3    3.25    0.29
  -8   3   3    3.09    0.25
   3   8   3    3.56    0.28
   8  -3   3    3.59    0.25
   3   8   3    3.05    0.24
   8  -4  -3    0.54    0.13
  -8   4  -3    0.42    0.13
   4   8  -3    0.59    0.14
   4   8   3    0.86    0.12
  -8   4   3    0.56    0.12
   8  -4   3    0.73    0.11
   4   8   3    0.66    0.14
  -8   5  -3    1.67    0.19
   5   8  -3    1.53    0.20
   8  -5  -3    1.45    0.17
   8  -5   3    1.55    0.18
   5   8   3    1.36    0.18
  -8   5   3    1.44    0.18
   8  -6  -3    4.43    0.32
   6   8  -3    4.01    0.35
  -8   6  -3    3.86    0.34
   8  -6   3    3.95    0.30
   6   8   3    3.67    0.30
   6   8   3    3.52    0.33
  -8   6   3    3.87    0.32
   8  -7  -3    2.22    0.24
   7   8  -3    2.62    0.28
  -8   7   3    2.77    0.28
   8  -7   3    2.62    0.26
   7   8   3    2.26    0.25
   7   8   3    1.87    0.21
   8  -8  -3    0.36    0.17
   8   8  -3    0.04    0.19
  -8   8  -3    0.47    0.22
   8   8   3    0.13    0.10
  -8   8   3   -0.20    0.21
   8   8   3    0.32    0.19
   8  -8   3    0.19    0.15
   8  -9  -3    0.31    0.13
  -8   9  -3    0.76    0.29
   9   8  -3    0.79    0.25
   9   8  -3    0.47    0.09
  -8   9  -3    0.73    0.08
   8  -9  -3    0.53    0.06
   9   8  -3    0.42    0.11
  -9  -8  -3    0.47    0.10
   8  -9  -3    0.77    0.07
   9   8  -3    0.58    0.07
   9   8   3    0.91    0.23
   8  -9   3    0.72    0.07
   9   8   3    0.38    0.10
   9   8   3    0.37    0.09
  -8   9   3    0.73    0.23
   9   7  -3    1.87    0.17
   9   7  -3    1.99    0.19
   9   7  -3    2.09    0.27
  -7   9  -3    1.89    0.29
   7  -9  -3    1.93    0.14
   9   7   3    1.61    0.18
   9   7   3    1.91    0.22
   9   7   3    2.13    0.26
  -6   9  -3   -0.13    0.19
   9   6  -3    0.16    0.17
   6  -9  -3    0.17    0.15
  -6   9   3    0.39    0.18
   9   6   3    0.27    0.14
   9   6   3    0.02    0.16
   5  -9  -3    8.02    0.54
  -5   9  -3    8.49    0.58
   9   5  -3    7.88    0.54
   9   5  -3    7.86    0.52
   9   5   3    8.12    0.54
   9   5   3    8.37    0.52
  -5   9   3    8.40    0.57
   9   4  -3    3.24    0.28
   4  -9  -3    3.17    0.28
   9   4  -3    3.24    0.31
  -4   9  -3    3.79    0.34
   9   4   3    3.63    0.28
  -4   9   3    2.94    0.33
   9   4   3    3.43    0.30
   9   3  -3    1.59    0.17
  -3   9  -3    1.45    0.21
   9   3  -3    1.57    0.20
   3  -9  -3    1.57    0.17
   9   3   3    1.23    0.16
  -3   9   3    1.46    0.20
   9   3   3    1.51    0.18
   2  -9  -3    2.84    0.25
   9   2  -3    2.97    0.27
   9   2  -3    2.78    0.25
  -2   9  -3    2.82    0.29
   9   2   3    3.15    0.24
  -2   9   3    3.15    0.27
   9   2   3    3.00    0.25
  -2   9   3    2.76    0.28
   1  -9  -3    0.66    0.12
   9   1  -3    0.81    0.14
  -1   9  -3    0.66    0.16
   9   1  -3    0.77    0.15
   9   1   3    0.78    0.12
  -1   9   3    0.97    0.15
  -1   9   3    0.84    0.15
   9   0  -3    3.93    0.30
   0   9  -3    3.71    0.31
   9   0  -3    3.64    0.29
   0   9   3    3.70    0.28
   0   9   3    3.71    0.31
   9   0   3    3.51    0.27
  -9   0   3    4.12    0.30
   1   9  -3    0.75    0.16
   9  -1  -3    0.77    0.13
   9  -1  -3    0.92    0.14
  -9   1  -3    0.75    0.14
  -9   1   3    0.74    0.13
   1   9   3    0.73    0.13
   1   9   3    0.65    0.15
   9  -1   3    0.80    0.12
   9  -2  -3    2.69    0.24
  -9   2  -3    3.04    0.25
   9  -2  -3    3.20    0.26
   2   9  -3    2.52    0.29
   2   9   3    2.84    0.26
  -9   2   3    2.94    0.26
   2   9   3    2.87    0.25
   9  -2   3    2.94    0.23
   3   9  -3    1.51    0.21
   9  -3  -3    1.60    0.18
  -9   3  -3    1.50    0.18
   3   9   3    1.45    0.19
   9  -3   3    1.62    0.17
  -9   3   3    1.42    0.18
  -9   4  -3    3.22    0.30
   4   9  -3    3.52    0.33
   9  -4  -3    3.43    0.30
   9  -4   3    3.23    0.27
  -9   4   3    3.36    0.30
   4   9   3    3.30    0.31
  -9   5  -3    8.25    0.55
   5   9  -3    8.75    0.57
   9  -5  -3    8.31    0.54
   9  -5   3    7.83    0.52
  -9   5   3    7.80    0.55
   5   9   3    8.24    0.55
  -9   6  -3    0.12    0.19
   9  -6  -3    0.37    0.17
   6   9  -3    0.24    0.19
   9  -6   3    0.31    0.14
  -9   6   3    0.19    0.16
   6   9   3   -0.01    0.17
   7   9  -3    1.91    0.30
   9  -7  -3    1.70    0.14
  -9   7  -3    1.85    0.28
   9  -7  -3    1.92    0.25
   7   9   3    2.07    0.18
   9  -7   3    2.40    0.28
  -9   8  -3    0.57    0.26
   8   9  -3    0.43    0.11
   9  -8  -3    0.75    0.21
   8   9  -3    0.63    0.07
   9  -8  -3    0.63    0.06
   8   9  -3    0.59    0.24
   9  -8  -3    0.63    0.11
   9  -8  -3    0.49    0.06
  -9   8  -3    0.49    0.07
   9  -8   3    0.58    0.07
   9  -8   3    0.67    0.20
   8   9   3    0.61    0.24
   8   9   3    0.35    0.10
   8   9   3    0.58    0.10
  -9   8   3    0.24    0.21
   9   9  -3    3.32    0.23
   9   9  -3    3.28    0.38
   9  -9  -3    3.76    0.23
   9  -9  -3    3.83    0.23
  -9   9  -3    3.47    0.23
  -9  -9  -3    4.03    0.27
   9  -9  -3    3.70    0.28
   9  -9  -3    4.13    0.40
   9   9  -3    3.76    0.25
  -9   9  -3    3.61    0.44
   9   9  -3    3.37    0.28
   9   9   3    3.50    0.27
   9  -9   3    3.53    0.23
  -9   9   3    4.07    0.43
   9   9   3    3.72    0.26
  10   9  -3    0.71    0.08
   9 -10  -3    0.72    0.08
  -9  10  -3    0.67    0.08
  10   9  -3    0.84    0.11
 -10  -9  -3    1.00    0.12
  -9  10  -3    0.39    0.39
  10   9  -3    0.81    0.33
   9 -10  -3    0.90    0.32
   9 -10  -3    0.73    0.08
  10   9  -3    0.81    0.12
  -9  10   3    0.48    0.33
   9 -10   3    0.61    0.07
  10   9   3    0.71    0.11
  10   9   3    0.66    0.12
  -9  10   3    0.67    0.08
   8 -10  -3    1.97    0.14
   8 -10  -3    1.81    0.16
  -8  10  -3    1.46    0.34
   8 -10  -3    1.78    0.13
  10   8  -3    1.63    0.30
  10   8  -3    1.68    0.15
  10   8  -3    1.86    0.17
  10   8  -3    1.63    0.13
  -8  10  -3    1.66    0.14
 -10  -8  -3    2.09    0.19
  -8  10   3    1.47    0.13
  10   8   3    1.68    0.15
  -8  10   3    1.85    0.33
   8 -10   3    1.36    0.13
   7 -10  -3   -0.12    0.09
  -7  10  -3    0.16    0.07
   7 -10  -3    0.12    0.06
  10   7  -3    0.05    0.08
  10   7  -3    0.06    0.23
  10   7  -3    0.05    0.06
 -10  -7  -3   -0.05    0.09
  10   7  -3   -0.04    0.09
  -7  10  -3    0.25    0.27
   7 -10  -3    0.16    0.09
  10   7   3   -0.04    0.08
   7 -10   3    0.12    0.06
   7 -10   3    0.08    0.07
  10   7   3   -0.02    0.09
  -7  10   3    0.12    0.26
  -7  10   3    0.05    0.06
  10   6  -3    0.02    0.08
   6 -10  -3    0.26    0.19
  10   6  -3    0.11    0.09
 -10  -6  -3    0.07    0.09
  10   6  -3    0.09    0.05
  -6  10  -3    0.16    0.06
   6 -10  -3    0.12    0.05
  10   6   3    0.06    0.10
  10   6   3    0.05    0.09
  -6  10   3    0.02    0.05
  10   6   3    0.12    0.15
   6 -10   3    0.12    0.05
  -6  10   3    0.06    0.22
  10   6   3    0.00    0.20
  -5  10  -3    3.23    0.34
  10   5  -3    2.96    0.35
  10   5  -3    3.21    0.31
   5 -10  -3    2.95    0.33
  -5  10   3    3.67    0.35
  10   5   3    2.64    0.29
  10   5   3    3.22    0.33
   4 -10  -3    6.45    0.49
  10   4  -3    7.00    0.49
  -4  10  -3    7.24    0.55
  10   4  -3    7.19    0.50
  10   4   3    7.24    0.51
  -4  10   3    7.77    0.54
  10   4   3    7.30    0.48
  10   3  -3    3.24    0.32
   3 -10  -3    2.56    0.29
  10   3  -3    3.09    0.29
  -3  10  -3    3.72    0.34
  10   3   3    2.89    0.31
  10   3   3    3.19    0.28
  -3  10   3    3.31    0.32
   2 -10  -3    0.89    0.23
  10   2  -3    0.83    0.16
  10   2  -3    0.79    0.16
  -2  10  -3    0.66    0.18
 -10  -2  -3    0.74    0.17
  10   2   3    0.90    0.16
  10   2   3    1.16    0.16
  -2  10   3    1.02    0.18
 -10  -1  -3    4.28    0.33
  10   1  -3    4.39    0.34
  -1  10  -3    4.91    0.39
  10   1  -3    4.67    0.35
  10   1   3    3.83    0.31
  10   1   3    4.04    0.32
  -1  10   3    4.02    0.37
   0  10  -3    3.96    0.36
 -10   0  -3    3.77    0.31
  10   0  -3    3.49    0.31
  10   0  -3    3.98    0.30
  10   0   3    3.73    0.30
  10   0   3    3.61    0.29
   0  10   3    3.58    0.33
 -10   0   3    3.72    0.31
  10  -1  -3    3.89    0.33
 -10   1  -3    4.10    0.32
  10  -1  -3    4.17    0.34
   1  10  -3    4.06    0.37
   1  10   3    4.03    0.34
  10  -1   3    3.86    0.31
 -10   1   3    4.48    0.34
 -10   2  -3    0.90    0.16
  10  -2  -3    1.16    0.18
   2  10  -3    0.74    0.20
   2  10   3    0.69    0.18
  10  -2   3    0.82    0.14
 -10   2   3    0.78    0.17
   3  10  -3    3.31    0.35
  10  -3  -3    2.97    0.30
 -10   3  -3    3.38    0.30
   3  10   3    2.61    0.33
  10  -3   3    3.05    0.27
 -10   3   3    3.52    0.31
 -10   4  -3    6.95    0.51
   4  10  -3    7.29    0.52
  10  -4  -3    7.54    0.51
 -10   4   3    6.42    0.50
  10  -4   3    7.27    0.48
   4  10   3    7.41    0.53
 -10   5  -3    2.81    0.31
   5  10  -3    3.61    0.37
  10  -5  -3    3.34    0.31
 -10   5   3    2.78    0.34
  10  -5   3    3.10    0.31
   5  10   3    3.48    0.37
   6  10  -3    0.09    0.05
 -10   6  -3   -0.12    0.22
  10  -6  -3    0.05    0.05
  10  -6  -3    0.19    0.21
   6  10  -3   -0.23    0.21
  10  -6  -3    0.15    0.05
  10  -6   3    0.43    0.16
   6  10   3    0.03    0.20
 -10   6   3    0.19    0.19
   6  10   3   -0.02    0.08
   7  10  -3   -0.05    0.08
   7  10  -3   -0.23    0.21
  10  -7  -3    0.11    0.20
  10  -7  -3    0.14    0.05
 -10   7  -3    0.48    0.28
   7  10  -3    0.06    0.05
  10  -7  -3    0.02    0.09
  10  -7  -3    0.08    0.05
   7  10  -3    0.02    0.10
   7  10   3    0.11    0.08
  10  -7   3    0.14    0.05
 -10   7   3    0.15    0.23
  10  -7   3    0.07    0.05
  10  -7   3    0.18    0.19
   7  10   3    0.16    0.06
   7  10   3    0.32    0.25
   8  10  -3    1.47    0.13
 -10   8  -3    1.42    0.14
   8  10  -3    1.43    0.16
  -8 -10  -3    1.39    0.15
   8  10  -3    1.42    0.32
  10  -8  -3    1.68    0.30
   8  10  -3    1.56    0.15
 -10   8  -3    1.77    0.36
  10  -8  -3    1.77    0.14
  10  -8  -3    1.41    0.12
  10  -8  -3    1.86    0.19
 -10   8   3    1.54    0.29
  10  -8   3    1.83    0.13
   8  10   3    1.30    0.31
   8  10   3    1.47    0.14
   8  10   3    1.71    0.15
   8  10   3    1.68    0.14
  10  -8   3    2.28    0.28
   9  10  -3    0.41    0.31
  10  -9  -3    0.78    0.12
   9  10  -3    0.74    0.08
  10  -9  -3    0.73    0.07
  10  -9  -3    0.65    0.08
  10  -9  -3    0.73    0.31
 -10   9  -3    0.68    0.08
   9  10  -3    0.51    0.12
  -9 -10  -3    0.82    0.12
 -10   9  -3    0.33    0.41
   9  10  -3    0.64    0.10
 -10   9   3    1.22    0.34
   9  10   3    0.68    0.11
  10  -9   3    0.62    0.08
   9  10   3    0.74    0.11
  10 -10  -3    0.88    0.42
  10  10  -3    0.66    0.11
  10  10  -3    0.83    0.13
  10 -10  -3    0.87    0.08
 -10  10  -3    1.17    0.16
 -10 -10  -3    0.92    0.18
  10  10  -3    0.78    0.08
  10  10   3    0.91    0.12
  10 -10   3    0.76    0.12
  10  10   3    0.56    0.16
 -10  10   3    0.81    0.08
 -10  11  -3    0.17    0.07
  11  10  -3    0.32    0.12
  11  10  -3    0.23    0.10
  10 -11  -3    0.36    0.07
  10 -11  -3    0.28    0.06
  11  10  -3    0.24    0.07
 -11 -10  -3    0.34    0.12
  11  10   3    0.24    0.11
  10 -11   3    0.22    0.06
  11  10   3    0.09    0.11
 -10  11   3    0.19    0.07
   9 -11  -3    1.57    0.13
  -9  11  -3    1.38    0.14
  11   9  -3    1.12    0.13
 -11  -9  -3    1.42    0.15
  11   9  -3    1.35    0.15
  11   9  -3    1.32    0.14
  11   9   3    1.65    0.15
  11   9   3    1.55    0.15
   9 -11   3    1.71    0.14
  -9  11   3    1.50    0.13
  11   8  -3    1.55    0.36
  11   8  -3    1.65    0.15
 -11  -8  -3    2.12    0.20
  11   8  -3    2.14    0.19
  -8  11  -3    1.78    0.39
  -8  11  -3    1.99    0.16
   8 -11  -3    2.10    0.15
  11   8   3    1.99    0.20
  11   8   3    2.46    0.21
  -8  11   3    1.86    0.15
   8 -11   3    2.15    0.15
  -8  11   3    2.72    0.41
   8 -11   3    1.95    0.17
 -11  -7  -3    1.67    0.14
   7 -11  -3    1.41    0.12
  11   7  -3    1.50    0.31
  11   7  -3    1.50    0.14
  11   7  -3    1.27    0.12
   7 -11  -3    1.40    0.16
  11   7  -3    1.27    0.12
  -7  11  -3    1.45    0.14
  -7  11   3    1.77    0.35
  11   7   3    1.35    0.13
  11   7   3    1.44    0.14
  -7  11   3    1.09    0.12
   7 -11   3    1.35    0.14
  -6  11  -3    1.51    0.33
  11   6  -3    1.72    0.15
  -6  11  -3    1.72    0.14
  11   6  -3    1.39    0.14
  11   6  -3    2.07    0.31
   6 -11  -3    1.82    0.16
   6 -11  -3    1.60    0.15
   6 -11  -3    1.79    0.13
 -11  -6  -3    1.65    0.18
  11   6  -3    1.78    0.13
  11   6   3    2.00    0.26
  -6  11   3    1.66    0.13
  11   6   3    1.91    0.15
  -6  11   3    1.82    0.32
  11   6   3    1.91    0.16
  11   6   3    1.62    0.13
   6 -11   3    1.81    0.15
  -5  11  -3    2.40    0.17
   5 -11  -3    2.62    0.17
  -5  11  -3    1.93    0.32
 -11  -5  -3    2.56    0.20
   5 -11  -3    2.60    0.22
  11   5  -3    3.01    0.33
  11   5  -3    2.68    0.20
  11   5  -3    2.55    0.22
  11   5  -3    2.50    0.17
   5 -11  -3    2.60    0.19
  11   5   3    3.11    0.32
   5 -11   3    2.62    0.18
  -5  11   3    2.79    0.35
  -5  11   3    2.18    0.17
  11   5   3    2.65    0.21
  11   5   3    2.60    0.21
  11   5   3    2.28    0.17
   4 -11  -3    0.06    0.05
  11   4  -3    0.15    0.08
  11   4  -3    0.46    0.19
  11   4  -3    0.09    0.05
  -4  11  -3    0.34    0.24
  11   4  -3    0.08    0.09
 -11  -4  -3    0.07    0.08
  -4  11  -3    0.26    0.06
   4 -11  -3    0.15    0.07
  -4  11   3    0.06    0.05
   4 -11   3    0.16    0.06
  11   4   3    0.07    0.05
  -4  11   3    0.12    0.20
  11   4   3    0.06    0.09
  11   4   3    0.14    0.08
  11   3  -3    0.37    0.18
   3 -11  -3    0.13    0.08
  11   3  -3    0.41    0.19
  -3  11  -3    0.30    0.33
  -3  11  -3    0.26    0.07
  11   3   3    0.59    0.16
  11   3   3    0.59    0.22
  11   3   3    0.16    0.09
   3 -11   3    0.36    0.07
  -3  11   3    0.53    0.07
  11   2  -3    1.51    0.21
  11   2  -3    1.64    0.24
  -2  11  -3    2.10    0.28
  11   2   3    1.32    0.19
  -2  11   3    1.07    0.24
  11   2   3    1.57    0.22
  -1  11  -3    3.17    0.32
  11   1  -3    2.64    0.31
 -11  -1  -3    2.94    0.30
  11   1  -3    2.46    0.29
  11   1   3    2.44    0.25
  -1  11   3    2.55    0.30
  11   1   3    2.15    0.25
 -11  -1   3    2.24    0.26
 -11   0  -3    0.69    0.19
  11   0  -3    1.02    0.19
  11   0  -3    0.86    0.17
 -11   0   3    0.89    0.20
   0  11   3    0.87    0.23
  11   0   3    0.85    0.17
 -11   1  -3    2.38    0.26
  11  -1  -3    2.55    0.30
   1  11  -3    2.69    0.31
  11  -1  -3    2.22    0.26
  11  -1   3    2.26    0.27
 -11   1   3    2.69    0.31
   1  11   3    2.52    0.29
 -11   2  -3    1.00    0.21
  11  -2  -3    1.03    0.19
   2  11  -3    1.89    0.27
 -11   2   3    1.26    0.20
   2  11   3    1.54    0.25
  11  -2   3    1.31    0.18
  11  -3  -3    0.34    0.06
 -11   3  -3    0.61    0.20
   3  11  -3    0.40    0.06
   3  11   3    0.19    0.21
 -11   3   3    0.42    0.19
  11  -3   3    0.31    0.23
  11  -4  -3    0.19    0.19
  11  -4  -3   -0.04    0.10
   4  11  -3    0.08    0.05
  11  -4  -3    0.21    0.05
   4  11  -3    0.19    0.23
  11  -4  -3    0.04    0.05
 -11   4  -3   -0.11    0.20
 -11   4   3    0.22    0.19
   4  11   3    0.14    0.09
   4  11   3    0.00    0.24
  11  -4   3    0.22    0.16
  11  -4   3    0.08    0.04
   5  11  -3    2.62    0.32
  11  -5  -3    2.82    0.30
  11  -5  -3    2.25    0.21
 -11   5  -3    3.27    0.41
   5  11  -3    2.25    0.24
   5  11  -3    2.24    0.16
  11  -5  -3    2.38    0.16
  11  -5  -3    2.47    0.17
   5  11  -3    2.01    0.22
   5  11   3    2.76    0.21
 -11   5   3    3.16    0.32
   5  11   3    2.30    0.16
  11  -5   3    2.59    0.16
  11  -5   3    3.13    0.33
   6  11  -3    1.56    0.13
  11  -6  -3    1.52    0.13
   6  11  -3    2.02    0.33
   6  11  -3    1.59    0.16
   6  11  -3    1.70    0.17
  11  -6  -3    1.78    0.15
  11  -6  -3    1.47    0.12
 -11   6  -3    1.96    0.34
  11  -6  -3    1.63    0.27
   6  11   3    1.37    0.13
   6  11   3    1.40    0.14
  11  -6   3    2.11    0.27
 -11   6   3    1.82    0.26
  11  -6   3    1.66    0.13
  11  -6   3    1.70    0.12
   6  11   3    1.92    0.30
  11  -7  -3    1.37    0.30
 -11   7  -3    1.77    0.38
   7  11  -3    1.53    0.15
   7  11  -3    1.46    0.13
  11  -7  -3    1.24    0.12
  11  -7  -3    1.45    0.11
  11  -7  -3    1.53    0.13
   7  11  -3    1.16    0.28
   7  11  -3    1.23    0.12
  11  -7   3    1.73    0.29
  11  -7   3    1.42    0.11
   7  11   3    1.66    0.34
   7  11   3    1.22    0.12
  11  -7   3    1.13    0.10
 -11   7   3    1.93    0.32
 -11   8  -3    2.23    0.17
 -11   8  -3    1.66    0.43
   8  11  -3    2.19    0.23
  11  -8  -3    2.03    0.15
   8  11  -3    2.37    0.19
  11  -8  -3    2.27    0.16
  11  -8  -3    1.94    0.35
   8  11  -3    2.05    0.15
  11  -8  -3    2.70    0.21
   8  11  -3    1.89    0.38
 -11   8   3    1.82    0.38
   8  11   3    1.87    0.16
   8  11   3    2.33    0.20
   8  11   3    2.27    0.21
  11  -8   3    2.08    0.16
  11  -8   3    2.16    0.16
  11  -8   3    2.28    0.34
   9  11  -3    1.47    0.16
   9  11  -3    1.49    0.15
  11  -9  -3    1.64    0.12
  11  -9  -3    1.22    0.11
   9  11  -3    1.49    0.13
 -11   9  -3    1.33    0.13
   9  11   3    1.49    0.14
  11  -9   3    1.19    0.13
  10  11  -3    0.38    0.12
  11 -10  -3    0.34    0.07
 -11  10  -3    0.46    0.08
  11 -10  -3    0.29    0.06
  10  11  -3    0.40    0.07
 -10 -11  -3    0.22    0.13
  10  11  -3    0.30    0.10
  10  11   3    0.23    0.12
  10  11   3    0.50    0.11
 -11  10   3    0.33    0.07
  11 -10   3    0.33    0.06
  11  11  -3    0.42    0.12
 -11  11  -3    0.28    0.07
  11 -11  -3    0.41    0.06
  11 -11  -3    0.30    0.06
 -11 -11  -3    0.25    0.12
  11  11  -3    0.23    0.10
  11  11  -3    0.16    0.07
  11  11   3    0.29    0.12
 -11  11   3    0.21    0.07
  11  11   3    0.30    0.11
  11 -11   3    0.32    0.06
  12  11  -3    0.30    0.11
 -12 -11  -3    0.41    0.12
  12  11  -3    0.30    0.07
  11 -12  -3    0.38    0.07
  12  11  -3    0.37    0.12
 -11  12  -3    0.29    0.07
 -12 -11   3    0.46    0.10
 -11  12   3    0.26    0.07
  12  11   3    0.33    0.12
  12  11   3    0.42    0.11
  12  10  -3    1.45    0.16
  12  10  -3    1.90    0.14
 -10  12  -3    1.88    0.14
  12  10  -3    1.29    0.15
 -12 -10  -3    2.17    0.21
  10 -12  -3    1.91    0.14
 -10  12   3    1.70    0.14
  12  10   3    1.39    0.15
  12  10   3    1.35    0.16
 -12  -9  -3    1.14    0.13
  -9  12  -3    0.97    0.10
  12   9  -3    0.89    0.13
   9 -12  -3    1.19    0.11
  12   9  -3    0.86    0.09
  12   9  -3    1.22    0.13
  -9  12   3    1.06    0.10
  12   9   3    1.22    0.13
  12   9   3    1.19    0.14
  12   8  -3    0.25    0.10
   8 -12  -3    0.08    0.10
  -8  12  -3    0.17    0.07
  12   8  -3    0.06    0.06
 -12  -8  -3    0.03    0.10
   8 -12  -3    0.16    0.06
  12   8  -3    0.19    0.10
  12   8   3   -0.10    0.10
   8 -12   3   -0.01    0.08
  -8  12   3    0.06    0.06
  12   8   3    0.16    0.10
  12   7  -3    0.42    0.07
  12   7  -3    0.61    0.34
  -7  12  -3    1.07    0.38
   7 -12  -3    0.75    0.10
  -7  12  -3    0.78    0.12
   7 -12   3    0.56    0.08
  -7  12   3    0.43    0.42
  12   6  -3    0.50    0.10
  12   6  -3    0.21    0.30
 -12  -6  -3    0.43    0.10
  12   6  -3    0.69    0.11
  -6  12  -3    0.44    0.07
   6 -12  -3    0.38    0.06
  12   6  -3    0.40    0.06
   6 -12  -3    0.58    0.10
  -6  12  -3    0.40    0.31
   6 -12   3    0.48    0.08
  12   6   3    0.50    0.11
  12   6   3    0.32    0.24
  -6  12   3    0.26    0.06
  -6  12   3    0.44    0.30
  12   6   3    0.59    0.10
  12   6   3    0.41    0.06
   5 -12  -3    0.22    0.08
 -12  -5  -3    0.22    0.09
  12   5  -3    0.12    0.09
  -5  12  -3    0.17    0.06
  12   5  -3    0.24    0.06
  12   5  -3    0.26    0.28
  12   5  -3    0.04    0.09
   5 -12  -3    0.14    0.09
  -5  12  -3    0.04    0.26
  12   5   3    0.19    0.05
   5 -12   3    0.12    0.07
  12   5   3    0.12    0.10
  12   5   3    0.36    0.21
  12   5   3    0.19    0.09
  -5  12   3    0.12    0.06
  -5  12   3    0.20    0.28
   4 -12  -3    1.62    0.17
  12   4  -3    2.36    0.31
  -4  12  -3    2.42    0.37
  12   4  -3    1.87    0.14
  12   4  -3    2.04    0.20
  12   4  -3    2.17    0.16
  -4  12  -3    1.93    0.15
   4 -12  -3    1.77    0.16
  12   4  -3    1.94    0.19
  12   4  -3    2.19    0.29
 -12  -4  -3    1.67    0.18
  -4  12   3    2.72    0.37
  -4  12   3    2.11    0.15
  12   4   3    2.07    0.14
   4 -12   3    1.99    0.15
  12   4   3    1.87    0.20
  12   4   3    1.88    0.20
   3 -12  -3    0.23    0.09
   3 -12  -3    0.30    0.08
  12   3  -3    0.34    0.06
 -12  -3  -3    0.20    0.09
  12   3  -3    0.24    0.09
  12   3  -3    0.55    0.21
  -3  12  -3    0.44    0.07
  12   3  -3    0.34    0.06
  -3  12  -3    0.36    0.27
  12   3  -3    0.30    0.10
  12   3  -3    0.50    0.24
  12   3   3    0.41    0.10
  12   3   3    0.44    0.06
  -3  12   3    0.30    0.06
  -3  12   3    0.41    0.26
  12   3   3    0.29    0.09
 -12  -3   3    0.51    0.09
  12   3   3    0.38    0.19
   3 -12   3    0.26    0.07
  -2  12  -3    3.20    0.37
 -12  -2  -3    2.72    0.22
  -2  12  -3    2.52    0.18
  12   2  -3    2.84    0.22
   2 -12  -3    2.76    0.20
  12   2  -3    2.66    0.18
  12   2  -3    2.90    0.19
   2 -12  -3    2.72    0.22
  12   2  -3    3.61    0.36
  12   2  -3    3.38    0.34
 -12  -2   3    2.47    0.20
  12   2   3    2.88    0.22
  12   2   3    2.62    0.18
  -2  12   3    2.52    0.18
  12   2   3    2.71    0.30
  -2  12   3    2.96    0.36
  -2  12   3    2.90    0.23
   2 -12   3    2.61    0.19
  -1  12  -3    2.16    0.32
  12   1  -3    1.66    0.17
  12   1  -3    1.54    0.25
  12   1  -3    1.82    0.16
   1 -12  -3    1.79    0.15
  12   1  -3    1.47    0.13
  12   1  -3    1.46    0.13
   1 -12  -3    1.52    0.14
  -1  12  -3    1.55    0.13
 -12  -1  -3    1.55    0.14
 -12  -1   3    2.03    0.26
  12   1   3    1.92    0.18
  -1  12   3    1.79    0.19
  -1  12   3    2.54    0.32
   1 -12   3    1.88    0.14
  12   1   3    1.88    0.13
  12   1   3    1.95    0.23
  -1  12   3    1.93    0.13
 -12  -1   3    1.59    0.16
  12   0  -3    0.31    0.19
   0  12  -3   -0.02    0.06
   0 -12  -3    0.09    0.07
   0 -12  -3    0.09    0.08
  12   0  -3    0.07    0.05
 -12   0  -3    0.14    0.08
  12   0  -3    0.23    0.12
   0  12  -3    0.32    0.24
  12   0  -3    0.07    0.20
  12   0  -3    0.05    0.05
   0  12   3    0.17    0.05
 -12   0   3    0.13    0.10
  12   0   3    0.11    0.05
   0  12   3    0.05    0.23
   0  12   3    0.11    0.10
   0 -12   3    0.12    0.06
  12   0   3    0.23    0.09
  12   0   3    0.13    0.16
 -12   0   3    0.15    0.20
  -1 -12  -3    2.00    0.16
  12  -1  -3    2.02    0.14
  12  -1  -3    1.77    0.13
 -12   1  -3    1.67    0.17
   1  12  -3    1.86    0.14
   1  12  -3    1.73    0.31
  12  -1  -3    1.96    0.18
  -1 -12  -3    1.75    0.17
  12  -1   3    1.65    0.23
   1  12   3    2.36    0.32
  12  -1   3    1.72    0.13
   1  12   3    1.76    0.15
   1  12   3    1.77    0.14
 -12   1   3    2.19    0.29
  -1 -12   3    1.72    0.14
  12  -1   3    1.90    0.21
  12  -2  -3    2.70    0.33
  12  -2  -3    2.43    0.18
   2  12  -3    2.80    0.37
  -2 -12  -3    2.84    0.20
 -12   2  -3    2.75    0.22
  12  -2  -3    2.89    0.22
   2  12  -3    2.61    0.19
  12  -2  -3    2.93    0.19
  12  -2   3    2.94    0.18
 -12   2   3    3.48    0.34
  12  -2   3    3.25    0.31
   2  12   3    3.21    0.23
  -2 -12   3    3.10    0.19
   2  12   3    2.97    0.34
   2  12   3    2.72    0.18
  12  -3  -3    0.38    0.06
  12  -3  -3    0.60    0.22
  -3 -12  -3    0.29    0.09
   3  12  -3    0.46    0.27
   3  12  -3    0.47    0.06
  12  -3  -3    0.45    0.09
  12  -3  -3    0.42    0.06
   3  12   3    0.47    0.06
  -3 -12   3    0.43    0.07
  12  -3   3    0.71    0.21
   3  12   3    0.28    0.10
   3  12   3    0.75    0.27
 -12   3   3    0.22    0.23
  12  -3   3    0.40    0.06
   4  12  -3    2.04    0.15
   4  12  -3    1.89    0.31
  12  -4  -3    1.79    0.20
  -4 -12  -3    2.05    0.17
  12  -4  -3    2.14    0.14
  12  -4  -3    2.08    0.15
  12  -4  -3    2.35    0.28
   4  12   3    2.04    0.15
   4  12   3    2.01    0.19
  -4 -12   3    2.01    0.16
  12  -4   3    1.87    0.14
   4  12   3    1.99    0.33
  12  -4   3    2.15    0.28
 -12   4   3    1.93    0.29
  12  -5  -3    0.02    0.09
  12  -5  -3    0.17    0.06
   5  12  -3    0.26    0.06
  12  -5  -3    0.16    0.05
   5  12  -3    0.09    0.12
   5  12  -3    0.22    0.27
  12  -5  -3    0.21    0.25
   5  12   3    0.19    0.06
  12  -5   3    0.30    0.05
   5  12   3    0.08    0.09
 -12   5   3    0.66    0.27
  12  -5   3    0.37    0.23
   5  12   3   -0.08    0.29
  12  -6  -3    0.42    0.06
   6  12  -3    0.46    0.10
  12  -6  -3    0.41    0.06
   6  12  -3    0.43    0.33
  12  -6  -3    0.56    0.27
  12  -6  -3    0.55    0.11
   6  12  -3    0.33    0.07
   6  12  -3    0.44    0.13
  12  -6   3    0.61    0.06
  12  -6   3    0.51    0.07
  12  -6   3    0.70    0.26
   6  12   3    0.50    0.10
   6  12   3    0.44    0.07
   6  12   3    0.39    0.33
  12  -7  -3    0.11    0.32
   7  12  -3    0.67    0.13
   7  12  -3    0.56    0.10
   7  12  -3    0.34    0.36
  12  -7  -3    0.50    0.11
   7  12   3    0.70    0.08
  12  -7   3    0.51    0.07
  12  -7   3    0.64    0.07
  12  -7   3    1.02    0.29
   7  12   3    0.31    0.38
 -12   7   3    0.76    0.37
  12  -8  -3    0.27    0.10
   8  12  -3    0.07    0.06
   8  12  -3   -0.04    0.12
  12  -8  -3    0.10    0.06
   8  12  -3   -0.02    0.09
 -12   8  -3    0.06    0.07
   8  12   3    0.19    0.06
  12  -8   3   -0.03    0.06
   8  12   3    0.08    0.10
  12  -8   3    0.13    0.06
   9  12  -3    1.18    0.12
  12  -9  -3    1.15    0.12
  12  -9  -3    1.18    0.11
   9  12  -3    1.20    0.13
   9  12  -3    1.19    0.15
 -12   9  -3    1.12    0.11
   9  12   3    1.17    0.14
   9  12   3    1.52    0.17
  12  -9   3    1.35    0.12
  12  -9   3    1.03    0.10
  12 -10  -3    1.71    0.14
  12 -10  -3    1.80    0.14
  10  12  -3    1.87    0.14
 -12  10  -3    1.87    0.16
 -10 -12  -3    1.54    0.17
  10  12  -3    1.57    0.16
  10  12   3    2.03    0.21
 -12  10   3    1.93    0.14
  10  12   3    1.82    0.17
  12 -10   3    1.71    0.14
 -11 -12  -3    0.39    0.13
  11  12  -3    0.41    0.12
  11  12  -3    0.25    0.07
  11  12  -3    0.46    0.11
  12 -11  -3    0.40    0.07
  12 -11  -3    0.39    0.07
 -12  11  -3    0.40    0.08
  11  12   3    0.40    0.12
  11  12   3    0.39    0.12
 -12  12  -3    0.01    0.07
  12  12  -3    0.05    0.07
  12  12  -3   -0.27    0.17
 -12 -12  -3   -0.09    0.14
  12 -12  -3    0.02    0.11
 -12 -12   3   -0.12    0.13
 -12  12   3    0.07    0.11
  13  12  -3   -0.01    0.11
  13  12  -3   -0.06    0.06
 -12  13  -3    0.03    0.06
  13  12  -3   -0.10    0.10
 -13 -12  -3   -0.07    0.11
 -13 -12   3    0.00    0.09
 -12  13   3   -0.02    0.05
  13  12   3    0.05    0.10
 -11  13  -3    0.20    0.07
 -13 -11  -3    0.13    0.13
  13  11  -3    0.01    0.13
  13  11  -3    0.10    0.13
  13  11  -3    0.23    0.06
  13  11   3    0.30    0.19
 -13 -10  -3    0.19    0.11
  13  10  -3    0.13    0.11
  13  10  -3    0.17    0.11
 -10  13  -3    0.25    0.07
  13  10  -3    0.15    0.06
 -13 -10   3    0.18    0.09
  13  10   3    0.24    0.11
 -10  13   3    0.11    0.06
  13   9  -3    0.20    0.06
 -13  -9  -3    0.10    0.10
  13   9  -3    0.15    0.11
  -9  13  -3    0.25    0.07
  13   9  -3    0.13    0.11
  13   9   3    0.23    0.11
   9 -13   3    0.25    0.09
  -9  13   3    0.30    0.06
 -13  -9   3    0.23    0.09
  13   9   3    0.01    0.11
  13   8  -3    0.07    0.06
  13   8  -3    0.04    0.10
   8 -13  -3    0.00    0.09
 -13  -8  -3   -0.13    0.10
  -8  13  -3   -0.02    0.07
  13   8  -3   -0.09    0.10
   8 -13   3   -0.05    0.08
  -8  13   3   -0.02    0.06
 -13  -8   3    0.16    0.09
  13   8   3   -0.15    0.11
  13   8   3   -0.17    0.10
 -13  -7  -3    0.41    0.11
   7 -13  -3    0.64    0.10
  13   7  -3    0.64    0.11
  -7  13  -3    0.48    0.07
  13   7  -3    0.38    0.07
  13   7  -3    0.38    0.11
  13   7   3    0.47    0.11
  -7  13   3    0.37    0.07
 -13  -7   3    0.62    0.10
   7 -13   3    0.49    0.08
  13   7   3    0.32    0.11
  -6  13  -3   -0.06    0.06
  13   6  -3    0.02    0.06
 -13  -6  -3   -0.02    0.09
   6 -13  -3   -0.14    0.09
  13   6  -3   -0.15    0.09
  13   6  -3   -0.09    0.10
  13   6   3   -0.14    0.10
  -6  13   3    0.04    0.06
  13   6   3    0.08    0.06
  13   6   3   -0.02    0.09
   6 -13   3    0.02    0.07
 -13  -6   3    0.04    0.08
  -5  13  -3    0.09    0.47
  13   5  -3    0.50    0.15
  13   5  -3   -0.22    0.32
  13   5  -3    0.23    0.06
 -13  -5  -3    0.16    0.18
 -13  -5   3    0.34    0.12
  13   5   3    0.38    0.26
  -5  13   3    0.19    0.11
  13   5   3    0.34    0.07
  13   4  -3    0.68    0.11
  13   4  -3    0.37    0.10
  13   4  -3    0.31    0.07
 -13  -4  -3    0.38    0.10
  -4  13  -3    0.42    0.07
  13   4  -3    0.84    0.32
  -4  13  -3    0.09    0.35
   4 -13  -3    0.42    0.10
   4 -13  -3    0.38    0.09
  13   4  -3    0.45    0.06
   4 -13   3    0.50    0.08
  13   4   3    0.43    0.11
  13   4   3    0.61    0.25
  -4  13   3   -0.02    0.32
  -4  13   3    0.37    0.07
 -13  -4   3    0.55    0.09
  13   4   3    0.46    0.10
  13   4   3    0.32    0.06
  13   3  -3    2.57    0.17
  -3  13  -3    2.22    0.36
   3 -13  -3    2.31    0.19
  13   3  -3    3.37    0.37
 -13  -3  -3    2.48    0.21
   3 -13  -3    2.46    0.23
  13   3  -3    2.08    0.35
  13   3  -3    2.74    0.18
  13   3  -3    2.55    0.22
  -3  13  -3    2.56    0.17
  13   3  -3    2.79    0.23
 -13  -3   3    2.95    0.38
  13   3   3    2.74    0.17
 -13  -3   3    2.40    0.21
  13   3   3    2.27    0.30
  13   3   3    2.72    0.22
  -3  13   3    2.24    0.23
  -3  13   3    2.17    0.36
  -3  13   3    2.70    0.17
   3 -13   3    2.34    0.18
   2 -13  -3   -0.06    0.07
  -2  13  -3   -0.08    0.29
   2 -13  -3    0.09    0.09
  13   2  -3    0.07    0.05
 -13  -2  -3    0.18    0.09
  13   2  -3    0.11    0.27
  13   2  -3    0.03    0.06
  13   2  -3    0.09    0.24
  13   2  -3    0.11    0.09
  13   2  -3    0.09    0.10
  -2  13  -3    0.16    0.06
 -13  -2   3   -0.35    0.28
 -13  -2   3    0.23    0.08
  -2  13   3    0.20    0.06
  13   2   3    0.31    0.20
  13   2   3    0.10    0.05
  -2  13   3    0.87    0.32
  -2  13   3    0.26    0.11
   2 -13   3    0.16    0.07
  13   2   3    0.07    0.09
  13   1  -3   -0.06    0.05
  13   1  -3   -0.01    0.25
  -1  13  -3   -0.03    0.30
  13   1  -3   -0.10    0.05
  -1  13  -3   -0.10    0.06
  13   1  -3    0.23    0.24
 -13  -1  -3    0.06    0.09
   1 -13  -3    0.02    0.09
  13   1  -3    0.02    0.11
  13   1  -3    0.07    0.09
   1 -13  -3    0.06    0.07
 -13  -1   3    0.07    0.26
  -1  13   3    0.00    0.29
   1 -13   3   -0.01    0.06
 -13  -1   3    0.00    0.08
  13   1   3    0.04    0.09
  -1  13   3    0.08    0.11
  13   1   3    0.08    0.05
  13   1   3    0.22    0.21
  -1  13   3    0.10    0.06
  13   0  -3    5.44    0.51
  13   0  -3    5.93    0.52
  13   0  -3    5.36    0.35
 -13   0  -3    5.30    0.34
   0 -13  -3    5.41    0.33
   0  13  -3    6.14    0.60
  13   0  -3    5.61    0.36
  13   0  -3    5.03    0.31
   0 -13  -3    5.34    0.35
  13   0  -3    5.38    0.32
   0  13  -3    5.04    0.32
   0  13   3    5.70    0.58
 -13   0   3    4.90    0.34
  13   0   3    5.53    0.32
  13   0   3    5.64    0.35
   0  13   3    5.10    0.32
   0  13   3    5.55    0.35
   0 -13   3    5.37    0.32
  13   0   3    5.72    0.48
   1  13  -3   -0.07    0.05
 -13   1  -3    0.11    0.09
  13  -1  -3   -0.04    0.05
  13  -1  -3   -0.01    0.05
  13  -1  -3    0.00    0.09
   1  13  -3   -0.15    0.30
  13  -1  -3    0.48    0.23
  -1 -13  -3    0.03    0.08
  13  -1   3    0.20    0.09
  -1 -13   3    0.04    0.07
   1  13   3    0.06    0.10
   1  13   3    0.00    0.06
   1  13   3   -0.33    0.29
  13  -1   3    0.04    0.05
  13  -1   3    0.23    0.22
 -13   1   3   -0.03    0.25
  13  -2  -3    0.14    0.25
  13  -2  -3    0.00    0.05
  13  -2  -3    0.00    0.09
  13  -2  -3    0.09    0.05
 -13   2  -3    0.30    0.09
  -2 -13  -3    0.07    0.08
   2  13  -3    0.06    0.06
   2  13  -3   -0.08    0.31
  13  -2   3    0.18    0.22
  -2 -13   3    0.19    0.07
  13  -2   3    0.06    0.05
   2  13   3    0.13    0.06
 -13   2   3    0.30    0.28
   2  13   3    0.06    0.10
   2  13   3    0.08    0.30
  13  -3  -3    2.37    0.22
  -3 -13  -3    2.43    0.21
  13  -3  -3    2.45    0.17
  13  -3  -3    3.16    0.35
   3  13  -3    2.41    0.37
  13  -3  -3    2.74    0.17
   3  13  -3    2.43    0.17
 -13   3   3    3.01    0.37
   3  13   3    2.60    0.38
   3  13   3    2.71    0.17
  -3 -13   3    2.50    0.18
  13  -3   3    2.60    0.17
  13  -3   3    3.22    0.34
   3  13   3    2.31    0.22
  13  -4  -3    0.42    0.28
  13  -4  -3    0.35    0.10
   4  13  -3    0.30    0.34
  13  -4  -3    0.33    0.06
  -4 -13  -3    0.39    0.09
   4  13  -3    0.35    0.07
  13  -4  -3    0.32    0.06
   4  13   3    0.54    0.35
   4  13   3    0.32    0.10
  13  -4   3    0.53    0.25
  13  -4   3    0.39    0.06
 -13   4   3    0.69    0.30
  -4 -13   3    0.57    0.08
   4  13   3    0.35    0.06
  13  -5  -3    0.33    0.10
   5  13  -3    0.22    0.13
  -5 -13  -3    0.30    0.12
  13  -5  -3    0.27    0.10
   5  13   3   -0.04    0.36
   5  13   3    0.45    0.18
   5  13   3    0.28    0.06
 -13   5   3    0.85    0.34
  13  -6  -3    0.02    0.06
   6  13  -3   -0.11    0.06
  13  -6  -3   -0.05    0.10
  13  -6  -3    0.04    0.05
   6  13  -3    0.08    0.14
   6  13   3    0.10    0.06
   6  13   3   -0.03    0.10
  13  -6   3    0.06    0.05
  13  -7  -3    0.73    0.11
   7  13  -3    0.51    0.13
  13  -7  -3    0.32    0.07
  13  -7  -3    0.46    0.07
   7  13  -3    0.46    0.07
   7  13  -3    0.45    0.11
   7  13   3    0.58    0.12
   7  13   3    0.61    0.07
  13  -7   3    0.46    0.06
  13  -7   3    0.50    0.07
   8  13  -3    0.01    0.10
   8  13  -3   -0.01    0.06
 -13   8  -3    0.02    0.07
   8  13  -3   -0.10    0.13
  13  -8  -3    0.02    0.06
  13  -8  -3   -0.02    0.11
  13  -8  -3   -0.03    0.05
  13  -8   3   -0.03    0.05
  13  -8   3   -0.11    0.06
   8  13   3   -0.01    0.06
   8  13   3   -0.11    0.11
 -13   9  -3    0.24    0.07
  13  -9  -3    0.20    0.06
   9  13  -3    0.29    0.07
   9  13  -3    0.38    0.11
   9  13  -3    0.03    0.12
  13  -9  -3    0.25    0.06
   9  13   3    0.08    0.10
  13  -9   3    0.28    0.06
  13  -9   3    0.08    0.06
  13 -10  -3    0.24    0.06
  10  13  -3    0.03    0.12
  13 -10  -3    0.27    0.06
  10  13  -3    0.15    0.06
  10  13  -3    0.19    0.10
 -13  10  -3    0.09    0.07
  13 -10   3    0.10    0.06
 -13  10   3    0.17    0.06
  10  13   3    0.12    0.11
  13 -11  -3    0.26    0.07
  11  13  -3    0.24    0.07
  13 -11  -3    0.25    0.06
 -13  11  -3    0.27    0.07
  11  13  -3    0.17    0.11
  11  13  -3    0.07    0.12
 -11 -13   3    0.28    0.12
  11  13   3    0.10    0.19
 -13  11   3    0.30    0.08
  12  13  -3    0.02    0.11
 -13  12  -3   -0.09    0.06
  12  13  -3   -0.01    0.06
  13 -12  -3   -0.02    0.05
 -12 -13  -3   -0.01    0.12
  12  13  -3   -0.05    0.10
 -13  12   3   -0.03    0.06
 -12 -13   3    0.03    0.10
  12  13   3    0.17    0.11
  13  13  -3    0.00    0.09
  13  13  -3   -0.21    0.10
 -13 -13  -3   -0.12    0.11
 -13  13  -3   -0.03    0.06
 -13  13   3    0.03    0.05
  13  13   3    0.01    0.10
 -13 -13   3    0.01    0.09
 -14 -13  -3    0.07    0.11
  14  13  -3   -0.07    0.05
 -13  14  -3    0.05    0.06
  14  13  -3    0.02    0.11
  14  13  -3   -0.07    0.10
 -14 -13   3    0.11    0.13
 -13  14   3    0.06    0.05
  14  13   3   -0.03    0.08
 -14 -12  -3    0.08    0.11
  14  12  -3    0.20    0.05
  14  12  -3    0.02    0.09
 -12  14  -3    0.05    0.06
  14  12  -3    0.14    0.10
 -14 -12   3    0.19    0.09
  14  12   3    0.19    0.09
 -12  14   3    0.13    0.05
 -14 -11  -3    0.20    0.11
 -11  14  -3    0.11    0.06
  14  11  -3   -0.02    0.10
  14  11  -3    0.08    0.05
  14  11  -3    0.15    0.11
 -14 -11   3    0.17    0.09
  14  11   3   -0.01    0.10
 -11  14   3    0.11    0.05
 -10  14  -3    0.04    0.06
  14  10  -3    0.02    0.06
 -14 -10  -3   -0.06    0.11
  14  10  -3   -0.02    0.10
  14  10  -3   -0.13    0.11
  14  10   3    0.01    0.11
 -10  14   3   -0.03    0.06
 -14 -10   3    0.15    0.09
  -9  14  -3    0.02    0.06
  14   9  -3   -0.08    0.11
  14   9  -3   -0.11    0.06
 -14  -9  -3    0.15    0.11
  14   9  -3   -0.12    0.11
   9 -14   3    0.06    0.09
  14   9   3    0.02    0.11
  -9  14   3    0.06    0.06
 -14  -9   3    0.16    0.09
  14   8  -3    0.35    0.06
   8 -14  -3    0.49    0.10
 -14  -8  -3    0.39    0.11
  14   8  -3    0.25    0.11
  -8  14  -3    0.41    0.07
  14   8  -3    0.35    0.11
 -14  -8   3    0.44    0.10
  14   8   3    0.29    0.11
  -8  14   3    0.22    0.07
   8 -14   3    0.37    0.09
   7 -14  -3    0.21    0.09
  14   7  -3    0.13    0.11
 -14  -7  -3    0.15    0.10
  -7  14  -3    0.16    0.06
  14   7  -3    0.13    0.06
  14   7  -3    0.18    0.11
  14   7   3    0.00    0.10
   7 -14   3    0.10    0.08
 -14  -7   3    0.21    0.09
  -7  14   3    0.09    0.06
  14   6  -3    0.23    0.11
  -6  14  -3    0.43    0.07
   6 -14  -3    0.39    0.09
 -14  -6  -3    0.44    0.11
  14   6  -3    0.25    0.11
  14   6  -3    0.42    0.06
  -6  14   3    0.53    0.07
  14   6   3    0.27    0.10
 -14  -6   3    0.27    0.09
  14   6   3    0.33    0.06
   6 -14   3    0.20    0.08
  14   5  -3    0.65    0.08
  14   5  -3    0.90    0.12
  -5  14  -3    0.60    0.08
   5 -14  -3    0.92    0.11
 -14  -5  -3    0.75    0.12
  14   5  -3    0.97    0.12
 -14  -5   3    0.82    0.10
   5 -14   3    0.68    0.09
  14   5   3    0.66    0.07
  14   5   3    0.68    0.11
  -5  14   3    0.70    0.08
  14   4  -3    2.72    0.19
  14   4  -3    2.63    0.18
  -4  14  -3    2.75    0.18
  14   4  -3    2.92    0.24
 -14  -4  -3    2.66    0.23
  14   4  -3    2.68    0.24
   4 -14  -3    2.42    0.21
   4 -14   3    2.38    0.19
  14   4   3    2.63    0.23
 -14  -4   3    2.66    0.21
  14   4   3    2.64    0.18
  -4  14   3    2.92    0.18
  14   3  -3    1.82    0.15
  14   3  -3    1.70    0.15
  14   3  -3    1.37    0.13
 -14  -3  -3    1.52    0.14
  -3  14  -3    1.68    0.14
   3 -14  -3    1.43    0.14
  14   3  -3    1.38    0.14
   3 -14  -3    1.23    0.18
  14   3   3    1.60    0.13
  -3  14   3    1.77    0.13
 -14  -3   3    1.98    0.17
  14   3   3    1.93    0.15
   3 -14   3    1.51    0.15
  14   2  -3    0.23    0.10
  14   2  -3    0.12    0.09
  -2  14  -3    0.25    0.07
   2 -14  -3    0.12    0.09
 -14  -2  -3    0.03    0.09
  14   2  -3    0.11    0.16
  14   2  -3    0.14    0.08
  14   2   3    0.23    0.15
 -14  -2   3    0.18    0.11
  -2  14   3    0.30    0.07
  14   2   3    0.23    0.06
   2 -14   3    0.16    0.08
   1 -14  -3    0.25    0.11
  14   1  -3    0.04    0.41
  -1  14  -3    0.41    0.07
   1 -14  -3    0.26    0.09
  14   1  -3    0.48    0.13
  14   1  -3    0.41    0.14
 -14  -1  -3    0.49    0.14
 -14  -1   3    0.26    0.40
  14   1   3    0.65    0.17
   1 -14   3    0.33    0.09
  -1  14   3    0.12    0.08
  14   1   3    0.28    0.06
  -1  14   3    0.24    0.15
 -14  -1   3    0.24    0.10
   0  14  -3    1.90    0.16
   0 -14  -3    1.75    0.19
 -14   0  -3    2.68    0.24
   0  14   3    2.21    0.19
  14   0   3    2.22    0.22
   0 -14   3    2.39    0.19
 -14   0   3    1.86    0.40
  14   0   3    2.03    0.16
 -14   0   3    2.38    0.20
   0  14   3    3.13    0.79
 -14   1  -3    0.23    0.14
  14  -1  -3    0.32    0.07
   1  14  -3    0.30    0.06
  -1 -14  -3    0.22    0.11
   1  14   3    0.24    0.09
 -14   1   3    0.71    0.39
  14  -1   3    0.39    0.11
   1  14   3    0.10    0.18
  14  -1   3    0.31    0.06
  14  -2  -3    0.12    0.10
  14  -2  -3    0.23    0.06
   2  14  -3    0.13    0.06
  -2 -14  -3    0.00    0.09
  14  -2  -3    0.16    0.06
  14  -2   3    0.13    0.05
   2  14   3    0.24    0.07
   2  14   3    0.12    0.16
  -2 -14   3    0.11    0.08
  14  -3  -3    1.45    0.14
  -3 -14  -3    1.66    0.16
  14  -3  -3    1.45    0.13
  14  -3  -3    1.58    0.13
   3  14  -3    1.84    0.13
  -3 -14   3    1.42    0.15
  14  -3   3    1.54    0.12
   3  14   3    1.47    0.15
   3  14   3    1.26    0.13
  14  -4  -3    2.75    0.19
   4  14  -3    2.87    0.19
  14  -4  -3    2.62    0.24
  -4 -14  -3    2.65    0.21
  14  -4  -3    2.86    0.18
   4  14   3    2.77    0.19
   4  14   3    3.02    0.24
  -4 -14   3    3.15    0.21
  14  -4   3    2.61    0.19
  14  -5  -3    0.69    0.12
   5  14  -3    0.58    0.08
  14  -5  -3    0.53    0.07
  14  -5  -3    0.63    0.07
   5  14   3    0.57    0.07
   6  14  -3    0.39    0.07
   6  14  -3    0.18    0.14
  14  -6  -3    0.37    0.06
  14  -6  -3    0.12    0.10
  14  -6  -3    0.28    0.07
   6  14   3    0.42    0.11
  14  -6   3    0.22    0.06
   6  14   3    0.50    0.07
  14  -7  -3    0.22    0.06
  14  -7  -3    0.14    0.06
  14  -7  -3    0.15    0.10
   7  14  -3    0.08    0.13
   7  14  -3    0.09    0.06
   7  14   3    0.07    0.11
   7  14   3    0.13    0.06
  14  -7   3    0.17    0.06
   8  14  -3    0.42    0.07
  14  -8  -3    0.34    0.07
   8  14  -3    0.24    0.13
  14  -8  -3    0.39    0.07
   8  14   3    0.47    0.11
   8  14   3    0.31    0.07
  14  -8   3    0.36    0.06
  14  -8   3    0.32    0.09
  14  -9  -3    0.14    0.06
   9  14  -3   -0.06    0.14
   9  14  -3    0.03    0.06
   9  14  -3   -0.04    0.21
  14  -9  -3    0.12    0.06
  14  -9   3    0.04    0.11
   9  14   3    0.07    0.11
 -14   9   3    0.10    0.06
  14  -9   3    0.23    0.09
  10  14  -3    0.10    0.10
  14 -10  -3    0.04    0.06
  10  14  -3   -0.06    0.12
 -14  10  -3   -0.04    0.10
  14 -10  -3    0.03    0.06
  10  14  -3   -0.03    0.06
 -14  10   3    0.05    0.06
  10  14   3    0.07    0.11
  14 -10   3   -0.05    0.06
 -10 -14   3   -0.06    0.11
  14 -11  -3    0.12    0.05
  11  14  -3    0.12    0.12
  11  14  -3    0.06    0.06
 -14  11  -3   -0.09    0.08
  14 -11  -3    0.10    0.06
  11  14  -3    0.01    0.10
 -14  11   3   -0.01    0.06
 -11 -14   3    0.08    0.10
  11  14   3    0.07    0.10
  12  14  -3    0.03    0.09
 -14  12  -3    0.16    0.09
  12  14  -3    0.11    0.10
  12  14  -3    0.10    0.06
  14 -12  -3    0.26    0.06
 -12 -14   3   -0.08    0.10
 -14  12   3    0.15    0.05
  12  14   3    0.28    0.10
  13  14  -3    0.02    0.05
  13  14  -3    0.19    0.12
  13  14  -3   -0.01    0.12
 -14  13   3    0.09    0.05
 -13 -14   3   -0.11    0.13
  13  14   3    0.03    0.09
  14  14  -3    0.03    0.09
  14  14   3    0.00    0.08
 -14 -14   3   -0.14    0.09
 -14  14   3    0.06    0.05
  15  14   3    0.01    0.07
 -13  15  -3    0.06    0.05
 -15 -13  -3    0.03    0.09
  15  13  -3    0.02    0.08
  15  13   3    0.09    0.08
 -15 -13   3    0.10    0.08
 -13  15   3    0.07    0.04
 -12  15  -3   -0.04    0.05
 -15 -12  -3   -0.06    0.10
  15  12  -3   -0.07    0.09
  15  12  -3    0.03    0.09
 -15 -12   3    0.03    0.09
  15  12   3    0.22    0.09
 -12  15   3    0.03    0.05
  15  11  -3    0.37    0.06
  15  11  -3    0.21    0.10
 -11  15  -3    0.26    0.06
 -15 -11  -3    0.34    0.10
  15  11  -3    0.15    0.09
  15  11   3    0.38    0.10
 -11  15   3    0.29    0.06
 -15 -11   3    0.36    0.09
 -10  15  -3   -0.04    0.06
  15  10  -3   -0.06    0.10
  15  10  -3    0.02    0.05
  15  10  -3   -0.04    0.09
 -15 -10  -3    0.07    0.10
 -10  15   3    0.12    0.05
 -15 -10   3   -0.03    0.08
  15  10   3    0.27    0.10
 -15  -9  -3    0.72    0.12
  -9  15  -3    0.67    0.08
  15   9  -3    0.52    0.11
  15   9  -3    0.34    0.12
  15   9  -3    0.61    0.07
  -9  15   3    0.66    0.07
   9 -15   3    0.78    0.10
 -15  -9   3    0.74    0.10
  15   9   3    0.57    0.11
  15   8  -3    0.21    0.06
  15   8  -3    0.30    0.18
  -8  15  -3    0.27    0.09
  15   8  -3    0.13    0.20
 -15  -8  -3    0.39    0.21
   8 -15  -3    0.20    0.09
  -8  15   3    0.16    0.08
 -15  -8   3    0.35    0.14
   8 -15   3    0.27    0.09
   7 -15  -3    0.03    0.09
  15   7  -3    0.13    0.11
  -7  15  -3    0.19    0.06
  15   7  -3    0.24    0.06
 -15  -7  -3    0.32    0.11
  15   7  -3    0.01    0.11
 -15  -7   3    0.15    0.09
  -7  15   3    0.12    0.06
   7 -15   3    0.12    0.08
  15   7   3    0.19    0.10
 -15  -6  -3    0.68    0.12
  15   6  -3    0.85    0.12
  15   6  -3    0.66    0.08
  15   6  -3    0.77    0.12
   6 -15  -3    0.71    0.10
  -6  15   3    0.64    0.08
  15   6   3    0.72    0.07
   6 -15   3    0.52    0.09
  15   6   3    0.65    0.11
 -15  -6   3    0.74    0.10
  15   5  -3    1.15    0.14
 -15  -5  -3    1.22    0.14
  15   5  -3    1.44    0.12
  15   5  -3    0.98    0.14
  -5  15  -3    1.40    0.13
   5 -15  -3    1.33    0.13
  15   5   3    1.50    0.12
   5 -15   3    1.51    0.14
  15   5   3    1.19    0.14
  -5  15   3    1.63    0.13
 -15  -5   3    1.53    0.17
  15   4  -3   -0.11    0.11
  -4  15  -3    0.18    0.07
 -15  -4  -3   -0.01    0.10
  15   4  -3    0.14    0.06
  15   4  -3   -0.01    0.10
  15   4  -3    0.18    0.06
   4 -15  -3    0.03    0.09
   4 -15   3    0.06    0.08
  15   4   3    0.07    0.10
 -15  -4   3    0.06    0.09
  -4  15   3    0.18    0.06
  15   4   3    0.11    0.06
   3 -15  -3   -0.01    0.08
  15   3  -3    0.02    0.11
  -3  15  -3   -0.07    0.06
  15   3  -3    0.15    0.11
  15   3  -3    0.00    0.06
 -15  -3  -3    0.04    0.10
  15   3  -3   -0.04    0.05
  15   3   3   -0.11    0.05
 -15  -3   3    0.14    0.09
   3 -15   3   -0.08    0.08
  -3  15   3    0.09    0.06
  15   3   3    0.02    0.09
  15   2  -3    0.55    0.07
  15   2  -3    0.32    0.11
  15   2  -3    0.48    0.07
   2 -15  -3    0.40    0.10
  -2  15  -3    0.48    0.08
 -15  -2  -3    0.63    0.11
  15   2   3    0.52    0.07
 -15  -2   3    0.48    0.10
  -2  15   3    0.63    0.08
  15   2   3    0.45    0.11
   2 -15   3    0.33    0.09
  15   1  -3    0.14    0.05
 -15  -1  -3    0.04    0.09
   1 -15  -3   -0.10    0.08
  15   1  -3    0.06    0.06
  15   1  -3   -0.05    0.10
  -1  15  -3    0.07    0.06
  15   1   3    0.28    0.10
  -1  15   3    0.15    0.06
  15   1   3   -0.03    0.05
 -15  -1   3    0.01    0.09
   1 -15   3   -0.06    0.08
  -1  15   3   -0.10    0.12
   0 -15  -3   -0.14    0.08
   0  15  -3    0.09    0.06
  15   0  -3   -0.01    0.10
 -15   0  -3   -0.14    0.09
  15   0  -3   -0.01    0.05
  15   0   3   -0.13    0.10
 -15   0   3   -0.11    0.09
   0  15   3    0.04    0.06
   0  15   3   -0.15    0.12
  15   0   3   -0.06    0.05
  15  -1  -3    0.04    0.10
 -15   1  -3   -0.02    0.10
  -1 -15  -3   -0.04    0.08
  15  -1  -3    0.07    0.05
   1  15  -3    0.06    0.06
  15  -1  -3    0.05    0.06
  15  -1   3    0.01    0.05
   1  15   3    0.25    0.06
  15  -1   3    0.11    0.12
   1  15   3   -0.10    0.12
  15  -2  -3    0.51    0.07
  15  -2  -3    0.49    0.11
 -15   2  -3    0.42    0.11
  15  -2  -3    0.53    0.07
  -2 -15  -3    0.36    0.09
   2  15  -3    0.60    0.08
   2  15   3    0.51    0.07
  15  -2   3    0.36    0.06
   2  15   3    0.63    0.12
  -2 -15   3    0.50    0.09
   3  15  -3   -0.02    0.06
  15  -3  -3    0.03    0.06
  -3 -15  -3    0.10    0.09
  15  -3  -3    0.03    0.05
  15  -3  -3   -0.15    0.10
  15  -3   3   -0.02    0.05
   3  15   3    0.00    0.05
   3  15   3    0.09    0.11
  -3 -15   3    0.08    0.08
  -4 -15  -3    0.15    0.09
  15  -4  -3    0.10    0.06
  15  -4  -3   -0.07    0.10
   4  15  -3    0.27    0.06
  15  -4  -3    0.27    0.06
   4  15   3    0.10    0.06
   4  15   3    0.17    0.11
  -4 -15   3    0.15    0.09
  15  -4   3    0.07    0.06
   5  15  -3    1.48    0.13
  15  -5  -3    1.60    0.13
  -5 -15  -3    1.94    0.17
  15  -5  -3    1.52    0.15
  15  -5  -3    1.65    0.13
   5  15   3    1.42    0.13
   5  15   3    1.33    0.15
  15  -5   3    1.27    0.12
   6  15  -3    0.72    0.08
  15  -6  -3    0.76    0.08
  15  -6  -3    0.87    0.12
  15  -6  -3    0.80    0.08
   6  15   3    0.75    0.08
  15  -6   3    0.70    0.08
   6  15   3    0.73    0.13
   7  15  -3    0.17    0.06
  15  -7  -3    0.21    0.06
   7  15  -3    0.18    0.14
  15  -7  -3    0.24    0.13
  15  -7  -3    0.20    0.06
   7  15   3    0.20    0.11
  15  -7   3    0.07    0.06
   7  15   3    0.19    0.06
  15  -8  -3    0.36    0.08
  15  -8  -3    0.24    0.09
   8  15  -3    0.36    0.09
   8  15  -3    0.38    0.13
  15  -8   3    0.26    0.06
   8  15   3    0.26    0.07
   8  15   3    0.29    0.14
   9  15  -3    0.61    0.13
  15  -9  -3    0.73    0.08
  15  -9  -3    0.62    0.07
   9  15  -3    0.73    0.08
 -15   9   3    0.67    0.08
   9  15   3    0.60    0.12
  15  -9   3    0.66    0.07
  10  15  -3    0.09    0.11
  15 -10  -3    0.14    0.05
  15 -10  -3    0.07    0.06
  10  15  -3    0.12    0.06
  10  15   3    0.03    0.10
 -15  10   3    0.08    0.06
  11  15  -3    0.47    0.12
  15 -11  -3    0.47    0.06
  15 -11  -3    0.44    0.06
  11  15  -3    0.28    0.15
  11  15  -3    0.44    0.06
 -15  11   3    0.34    0.06
  11  15   3    0.37    0.10
  12  15  -3   -0.02    0.05
  12  15  -3   -0.19    0.11
  12  15   3   -0.03    0.10
  13  15  -3    0.12    0.09
  13  15  -3    0.03    0.05
  13  15   3    0.03    0.08
 -15  13   3    0.01    0.05
  14  15   3    0.00    0.07
  16  13   3    0.03    0.08
  16  12  -3   -0.10    0.08
 -16 -12  -3    0.08    0.09
 -12  16  -3   -0.04    0.05
 -16 -12   3    0.06    0.08
 -12  16   3    0.03    0.04
  16  12   3    0.13    0.08
 -16 -11  -3    0.19    0.09
  16  11  -3    0.05    0.10
 -11  16  -3   -0.04    0.05
 -11  16   3    0.05    0.07
 -16 -11   3    0.01    0.11
  16  11   3   -0.06    0.11
 -10  16  -3    0.36    0.06
  16  10  -3    0.21    0.09
 -16 -10  -3    0.27    0.09
  16  10   3    0.26    0.09
 -16 -10   3    0.26    0.08
 -10  16   3    0.31    0.05
  -9  16  -3    0.18    0.06
  16   9  -3    0.15    0.05
  16   9  -3    0.19    0.10
 -16  -9  -3    0.16    0.09
  -9  16   3    0.17    0.05
 -16  -9   3    0.16    0.08
  16   9   3    0.13    0.09
   9 -16   3    0.29    0.08
 -16  -8  -3    0.02    0.09
   8 -16  -3    0.31    0.09
  -8  16  -3    0.07    0.06
  16   8  -3    0.14    0.10
  16   8  -3    0.16    0.05
  16   8  -3    0.14    0.10
  -8  16   3    0.06    0.06
  16   8   3    0.06    0.10
 -16  -8   3    0.11    0.09
   8 -16   3    0.22    0.08
   7 -16  -3    0.24    0.08
  16   7  -3    0.10    0.10
  16   7  -3    0.28    0.10
  16   7  -3    0.21    0.06
  -7  16  -3    0.25    0.07
 -16  -7  -3    0.22    0.10
  -7  16   3    0.20    0.06
   7 -16   3    0.18    0.08
 -16  -7   3    0.34    0.09
  16   7   3    0.29    0.10
  16   6  -3    0.27    0.12
  16   6  -3    0.27    0.14
  -6  16  -3    0.39    0.09
  16   6  -3    0.14    0.06
 -16  -6  -3    0.26    0.14
   6 -16  -3    0.22    0.09
  -6  16   3    0.22    0.08
 -16  -6   3    0.24    0.12
  16   6   3    0.37    0.06
  16   6   3    0.47    0.11
   6 -16   3    0.19    0.09
 -16  -5  -3   -0.01    0.10
  -5  16  -3   -0.05    0.06
   5 -16  -3   -0.01    0.08
  16   5  -3    0.00    0.11
  -5  16   3    0.00    0.06
  16   5   3   -0.07    0.10
   5 -16   3   -0.01    0.08
 -16  -5   3    0.12    0.10
  16   5   3    0.06    0.09
 -16  -4  -3    0.06    0.10
  16   4  -3   -0.01    0.06
  16   4  -3   -0.03    0.05
  16   4  -3    0.00    0.10
   4 -16  -3   -0.03    0.08
  -4  16  -3    0.09    0.06
  16   4   3    0.16    0.11
   4 -16   3   -0.03    0.08
  16   4   3    0.19    0.06
 -16  -4   3    0.06    0.09
  -4  16   3    0.04    0.06
   3 -16  -3    0.34    0.09
  16   3  -3    0.53    0.07
  16   3  -3    0.48    0.12
  16   3  -3    0.56    0.07
 -16  -3  -3    0.57    0.11
  -3  16  -3    0.73    0.08
  -3  16   3    0.43    0.07
  16   3   3    0.50    0.11
   3 -16   3    0.48    0.09
  16   3   3    0.52    0.07
 -16  -3   3    0.54    0.10
  -2  16  -3    0.12    0.07
  16   2  -3    0.22    0.06
  16   2  -3   -0.08    0.11
 -16  -2  -3    0.07    0.10
   2 -16  -3    0.05    0.08
  16   2  -3    0.23    0.06
  -2  16   3    0.07    0.06
  16   2   3    0.14    0.06
  16   2   3    0.25    0.10
   2 -16   3   -0.08    0.08
 -16  -2   3   -0.10    0.09
   1 -16  -3    0.20    0.09
  -1  16  -3    0.51    0.07
  16   1  -3    0.42    0.11
  16   1  -3    0.43    0.07
  16   1  -3    0.46    0.06
 -16  -1  -3    0.36    0.10
 -16  -1   3    0.35    0.10
  16   1   3    0.45    0.06
   1 -16   3    0.35    0.09
  16   1   3    0.18    0.11
  -1  16   3    0.40    0.07
   0  16  -3    0.33    0.07
  16   0  -3    0.40    0.06
  16   0  -3    0.30    0.06
  16   0  -3    0.24    0.11
 -16   0  -3    0.38    0.10
  16   0   3    0.32    0.06
  16   0   3    0.34    0.11
   0 -16   3    0.27    0.09
   0  16   3    0.31    0.12
   0  16   3    0.45    0.07
   1  16  -3    0.52    0.07
  16  -1  -3    0.39    0.11
  -1 -16  -3    0.43    0.09
  16  -1  -3    0.45    0.06
  16  -1  -3    0.64    0.07
 -16   1  -3    0.45    0.11
  16  -1   3    0.37    0.07
  -1 -16   3    0.30    0.09
   1  16   3    0.49    0.07
   1  16   3    0.46    0.12
  16  -2  -3    0.18    0.06
  16  -2  -3    0.01    0.10
  -2 -16  -3    0.10    0.09
   2  16  -3    0.12    0.06
  16  -2  -3    0.18    0.05
  -2 -16   3   -0.03    0.08
  16  -2   3    0.12    0.06
   2  16   3    0.18    0.12
   2  16   3    0.28    0.06
  16  -3  -3    0.51    0.07
  -3 -16  -3    0.64    0.10
   3  16  -3    0.75    0.08
  16  -3  -3    0.63    0.11
  16  -3  -3    0.60    0.07
   3  16   3    0.72    0.07
  -3 -16   3    0.45    0.10
   3  16   3    0.50    0.13
  16  -3   3    0.42    0.07
   4  16  -3    0.17    0.06
  -4 -16  -3    0.20    0.09
  16  -4  -3    0.06    0.06
  16  -4  -3    0.08    0.06
  16  -4  -3    0.04    0.11
   4  16   3    0.23    0.12
  -4 -16   3    0.23    0.09
   4  16   3    0.07    0.06
  16  -4   3   -0.01    0.05
  16  -5  -3    0.07    0.06
  16  -5  -3    0.01    0.06
   5  16  -3    0.04    0.06
   5  16   3   -0.08    0.17
   5  16   3    0.06    0.09
  16  -5   3   -0.02    0.05
  16  -6  -3    0.47    0.10
   6  16  -3    0.29    0.07
  16  -6  -3    0.17    0.08
  16  -6  -3    0.38    0.07
   6  16   3    0.26    0.12
  16  -6   3    0.44    0.06
   6  16   3    0.38    0.07
   7  16  -3    0.33    0.07
  16  -7  -3    0.18    0.06
  16  -7  -3    0.22    0.06
   7  16   3    0.26    0.11
  16  -7   3    0.29    0.06
   7  16   3    0.44    0.07
   8  16  -3    0.20    0.06
  16  -8  -3    0.12    0.06
  16  -8  -3    0.11    0.06
   8  16   3   -0.03    0.10
  16  -8   3    0.07    0.05
 -16   8   3    0.10    0.06
   9  16  -3    0.03    0.13
  16  -9  -3    0.15    0.06
  16  -9  -3    0.08    0.05
   9  16  -3    0.17    0.06
 -16   9   3    0.13    0.06
   9  16   3    0.12    0.10
  16  -9   3    0.16    0.05
  16 -10  -3    0.37    0.05
  10  16  -3    0.27    0.16
  16 -10  -3    0.30    0.06
  10  16  -3    0.25    0.06
  10  16   3    0.29    0.10
 -16  10   3    0.30    0.06
  11  16  -3    0.09    0.05
  11  16  -3   -0.01    0.10
  16 -11  -3    0.12    0.04
 -16  11   3   -0.02    0.05
  11  16   3    0.09    0.09
  12  16  -3    0.04    0.05
  12  16  -3    0.15    0.11
  12  16   3    0.00    0.08
 -16  12   3   -0.03    0.05
 -17 -11  -3   -0.09    0.08
 -11  17  -3    0.06    0.07
  17  11  -3    0.10    0.08
 -11  17   3    0.11    0.04
 -17 -11   3    0.16    0.07
  17  11   3    0.14    0.08
 -10  17  -3    0.15    0.05
 -17 -10  -3    0.12    0.08
  17  10  -3    0.12    0.08
 -10  17   3    0.11    0.04
  17  10   3    0.23    0.08
 -17 -10   3    0.13    0.07
 -17  -9  -3    0.01    0.08
  17   9  -3    0.00    0.09
  -9  17  -3    0.11    0.09
 -17  -9   3    0.08    0.08
   9 -17   3    0.12    0.08
  17   9   3   -0.11    0.13
  -9  17   3    0.14    0.05
  -8  17  -3    0.02    0.05
 -17  -8  -3    0.12    0.09
  17   8  -3    0.08    0.09
   8 -17  -3    0.04    0.08
  17   8   3   -0.06    0.08
   8 -17   3    0.17    0.07
  -8  17   3    0.05    0.05
 -17  -8   3   -0.03    0.07
  17   7  -3    0.09    0.10
  -7  17  -3    0.03    0.05
 -17  -7  -3   -0.03    0.09
   7 -17  -3    0.19    0.08
  17   7   3   -0.04    0.09
  -7  17   3    0.16    0.05
   7 -17   3   -0.01    0.07
 -17  -7   3    0.10    0.08
  17   6  -3    0.07    0.05
  -6  17  -3   -0.03    0.06
 -17  -6  -3   -0.09    0.09
  17   6  -3    0.13    0.10
   6 -17  -3    0.01    0.08
 -17  -6   3    0.11    0.09
  17   6   3   -0.01    0.09
  17   6   3    0.06    0.05
  -6  17   3    0.04    0.06
   6 -17   3   -0.02    0.07
 -17  -5  -3    0.16    0.10
  -5  17  -3    0.16    0.06
  17   5  -3    0.16    0.05
   5 -17  -3    0.09    0.08
  17   5  -3    0.11    0.10
  17   5   3    0.12    0.10
   5 -17   3    0.08    0.07
  -5  17   3    0.23    0.06
  17   5   3    0.20    0.06
 -17  -5   3    0.00    0.09
  17   4  -3    0.30    0.11
   4 -17  -3    0.09    0.08
  17   4  -3    0.30    0.07
  -4  17  -3    0.21    0.06
  17   4  -3    0.19    0.06
 -17  -4  -3    0.20    0.10
  -4  17   3    0.30    0.06
  17   4   3    0.27    0.11
   4 -17   3    0.25    0.08
  17   4   3    0.18    0.06
 -17  -4   3    0.19    0.10
  17   3  -3    0.41    0.12
 -17  -3  -3    0.58    0.11
   3 -17  -3    0.52    0.09
  17   3  -3    0.55    0.07
  -3  17  -3    0.65    0.08
  17   3  -3    0.61    0.07
  17   3   3    0.49    0.07
  17   3   3    0.53    0.11
 -17  -3   3    0.48    0.10
  -3  17   3    0.71    0.08
 -17  -2  -3    0.26    0.10
  -2  17  -3    0.22    0.08
  17   2  -3    0.38    0.12
  17   2  -3    0.20    0.06
  17   2  -3    0.36    0.07
   2 -17  -3    0.27    0.10
  -2  17   3    0.31    0.07
  17   2   3    0.49    0.11
   2 -17   3    0.27    0.10
  17   2   3    0.35    0.06
 -17  -2   3    0.42    0.10
  17   1  -3   -0.05    0.05
  17   1  -3    0.11    0.13
  17   1  -3   -0.01    0.07
   1 -17  -3   -0.12    0.13
 -17  -1  -3   -0.17    0.11
   1 -17   3   -0.14    0.11
  17   1   3   -0.06    0.09
 -17  -1   3    0.00    0.09
  17   1   3   -0.03    0.10
  -1  17   3    0.04    0.08
   0  17  -3   -0.17    0.10
 -17   0  -3    0.01    0.10
  17   0  -3   -0.02    0.08
  17   0  -3   -0.02    0.05
  17   0  -3   -0.17    0.11
  17   0   3   -0.02    0.09
   0 -17   3   -0.19    0.16
   0  17   3    0.04    0.07
  17   0   3    0.19    0.15
  -1 -17  -3   -0.05    0.11
  17  -1  -3   -0.04    0.08
  17  -1  -3   -0.04    0.05
  17  -1  -3   -0.17    0.11
 -17   1  -3    0.13    0.10
  17  -1   3   -0.01    0.07
   1  17   3    0.03    0.14
   1  17   3   -0.10    0.07
  -1 -17   3   -0.01    0.11
  17  -2  -3    0.56    0.11
  17  -2  -3    0.35    0.07
   2  17  -3    0.37    0.07
  17  -2  -3    0.38    0.06
  -2 -17  -3    0.37    0.10
   2  17   3    0.17    0.12
  17  -2   3    0.37    0.07
   2  17   3    0.32    0.06
  -2 -17   3    0.30    0.09
  17  -3  -3    0.37    0.11
   3  17  -3    0.61    0.07
  17  -3  -3    0.63    0.07
  17  -3  -3    0.41    0.07
  -3 -17  -3    0.53    0.10
   3  17   3    0.42    0.13
  -3 -17   3    0.68    0.09
   3  17   3    0.54    0.07
  17  -3   3    0.40    0.06
  -4 -17  -3    0.49    0.10
  17  -4  -3    0.20    0.10
  17  -4  -3    0.34    0.06
   4  17  -3    0.24    0.06
  17  -4  -3    0.25    0.06
  17  -4   3    0.23    0.05
   4  17   3    0.46    0.12
  -4 -17   3    0.40    0.09
   4  17   3    0.25    0.06
  17  -5  -3    0.20    0.10
  17  -5  -3    0.08    0.05
   5  17  -3    0.15    0.06
  17  -5  -3    0.15    0.06
  17  -5   3    0.08    0.05
   5  17   3    0.19    0.06
   5  17   3   -0.02    0.12
   6  17  -3    0.11    0.06
  17  -6  -3    0.03    0.05
  17  -6  -3    0.07    0.06
   6  17   3    0.12    0.06
  17  -6   3    0.03    0.05
   6  17   3    0.09    0.11
  17  -7  -3    0.05    0.05
   7  17  -3    0.06    0.06
  17  -7  -3    0.07    0.05
   7  17   3   -0.01    0.06
  17  -7   3    0.09    0.05
   7  17   3    0.15    0.11
  17  -8  -3    0.05    0.05
  17  -8  -3    0.10    0.06
   8  17  -3    0.07    0.05
   8  17   3    0.01    0.10
 -17   8   3    0.00    0.06
  17  -8   3   -0.01    0.05
   9  17  -3    0.05    0.06
  17  -9  -3    0.00    0.05
  17  -9  -3    0.02    0.06
 -17   9   3    0.08    0.06
   9  17   3    0.04    0.11
  17  -9   3    0.15    0.05
  10  17  -3    0.16    0.05
  17 -10  -3    0.20    0.05
  17 -10  -3    0.15    0.05
 -17  10   3    0.07    0.05
  10  17   3    0.19    0.09
  11  17   3    0.08    0.08
 -17  11   3    0.08    0.09
  18  10  -3    0.02    0.08
 -18 -10  -3    0.04    0.08
 -10  18   3    0.02    0.04
 -18 -10   3    0.03    0.06
  18   9  -3   -0.04    0.08
 -18  -9  -3    0.01    0.07
  -9  18  -3   -0.01    0.04
  18   9   3    0.01    0.07
  -9  18   3   -0.04    0.04
 -18  -9   3    0.02    0.07
  18   8  -3   -0.04    0.08
   8 -18  -3   -0.07    0.07
 -18  -8  -3    0.00    0.08
  -8  18  -3   -0.05    0.05
 -18  -8   3    0.02    0.07
   8 -18   3    0.08    0.06
  18   8   3   -0.02    0.08
  -8  18   3   -0.01    0.04
 -18  -7  -3   -0.15    0.08
  18   7  -3   -0.06    0.09
   7 -18  -3    0.08    0.07
  18   7   3    0.01    0.09
 -18  -7   3    0.10    0.08
   7 -18   3    0.06    0.08
  -7  18   3    0.09    0.05
   6 -18  -3    0.22    0.07
  18   6  -3    0.15    0.09
 -18  -6  -3    0.14    0.08
  -6  18  -3    0.21    0.05
   6 -18   3    0.05    0.06
  -6  18   3    0.20    0.05
  18   6   3    0.25    0.09
 -18  -6   3    0.26    0.08
  -5  18  -3    0.15    0.05
 -18  -5  -3    0.16    0.08
   5 -18  -3    0.15    0.07
  18   5  -3    0.03    0.09
 -18  -5   3    0.22    0.08
  18   5   3    0.32    0.09
  18   5   3    0.22    0.05
   5 -18   3    0.13    0.06
  -5  18   3    0.13    0.05
  18   4  -3    0.27    0.10
   4 -18  -3    0.30    0.08
 -18  -4  -3    0.25    0.09
  -4  18  -3    0.41    0.06
  18   4   3    0.37    0.06
   4 -18   3    0.14    0.07
  -4  18   3    0.27    0.06
  18   4   3    0.17    0.10
 -18  -4   3    0.33    0.09
  18   3  -3    0.15    0.09
 -18  -3  -3    0.20    0.09
  -3  18  -3    0.25    0.06
  18   3  -3    0.17    0.06
   3 -18  -3    0.13    0.07
  18   3  -3    0.24    0.08
  -3  18   3    0.18    0.06
 -18  -3   3    0.16    0.09
   3 -18   3    0.09    0.07
  18   3   3    0.27    0.10
  18   3   3    0.23    0.05
  18   2  -3    0.11    0.06
  -2  18  -3   -0.07    0.05
   2 -18  -3   -0.02    0.07
 -18  -2  -3   -0.02    0.09
  18   2  -3    0.02    0.09
  18   2  -3    0.06    0.05
  18   2   3    0.07    0.10
  18   2   3    0.02    0.05
  -2  18   3    0.08    0.06
   2 -18   3   -0.13    0.07
 -18  -2   3    0.07    0.09
   1 -18  -3    0.15    0.08
  -1  18  -3    0.19    0.06
  18   1  -3    0.11    0.05
  18   1  -3    0.05    0.10
 -18  -1  -3    0.21    0.09
  18   1  -3    0.13    0.06
   1 -18   3    0.14    0.07
  -1  18   3    0.19    0.06
  18   1   3    0.16    0.05
  18   1   3    0.32    0.13
 -18   0  -3    0.01    0.09
  18   0  -3   -0.02    0.10
  18   0  -3   -0.01    0.05
  18   0  -3   -0.06    0.06
   0  18  -3    0.05    0.06
   0 -18  -3    0.03    0.08
  18   0   3    0.08    0.05
   0  18   3    0.13    0.05
   0 -18   3   -0.05    0.07
  -1 -18  -3    0.03    0.09
  18  -1  -3    0.14    0.09
  18  -1  -3    0.20    0.05
   1  18  -3    0.18    0.06
  18  -1  -3    0.10    0.06
  -1 -18   3    0.10    0.08
  18  -1   3    0.17    0.05
   1  18   3    0.28    0.06
  18  -2  -3   -0.01    0.05
   2  18  -3    0.05    0.05
  18  -2  -3   -0.12    0.09
  -2 -18  -3    0.17    0.09
  18  -2  -3    0.02    0.05
  18  -2   3   -0.02    0.05
  -2 -18   3    0.16    0.08
   2  18   3    0.04    0.05
  -3 -18  -3    0.07    0.09
  18  -3  -3    0.18    0.05
  18  -3  -3   -0.05    0.09
   3  18  -3    0.20    0.06
  18  -3  -3    0.14    0.05
  -3 -18   3    0.34    0.08
   3  18   3    0.20    0.06
  18  -3   3    0.08    0.05
   3  18   3    0.00    0.15
   4  18  -3    0.32    0.06
  18  -4  -3    0.29    0.10
  -4 -18  -3    0.46    0.09
  18  -4  -3    0.45    0.06
  18  -4  -3    0.19    0.06
  18  -4   3    0.23    0.05
   4  18   3    0.35    0.06
   4  18   3    0.29    0.11
  18  -5  -3    0.07    0.05
   5  18  -3    0.20    0.05
  18  -5  -3    0.10    0.05
   5  18   3    0.09    0.11
  18  -5   3    0.08    0.05
   5  18   3    0.15    0.06
   6  18  -3    0.17    0.06
  18  -6  -3    0.26    0.06
  18  -6  -3    0.17    0.05
   6  18   3    0.16    0.14
   6  18   3    0.15    0.06
  18  -6   3    0.13    0.05
  18  -7  -3    0.09    0.06
   7  18  -3    0.05    0.07
 -18   7   3    0.03    0.06
   7  18   3   -0.10    0.10
  18  -7   3    0.04    0.05
   8  18  -3   -0.08    0.05
  18  -8  -3   -0.04    0.04
   8  18   3   -0.01    0.10
  18  -8   3    0.07    0.04
 -18   8   3   -0.05    0.05
   9  18  -3   -0.04    0.05
  18  -9  -3    0.06    0.04
   9  18   3   -0.13    0.09
  19   8  -3    0.07    0.07
 -19  -8  -3    0.04    0.07
  -8  19   3   -0.01    0.04
 -19  -8   3    0.09    0.11
 -19  -7  -3    0.02    0.07
   7 -19  -3    0.10    0.07
  -7  19  -3    0.09    0.04
  19   7  -3    0.07    0.07
  19   7   3   -0.04    0.08
 -19  -7   3    0.05    0.07
   7 -19   3    0.19    0.06
  -7  19   3    0.01    0.04
  19   6  -3    0.05    0.08
  -6  19  -3   -0.02    0.04
 -19  -6  -3   -0.05    0.08
   6 -19  -3    0.00    0.06
  19   6   3   -0.06    0.08
 -19  -6   3    0.03    0.07
  -6  19   3   -0.04    0.04
   6 -19   3   -0.02    0.06
   5 -19  -3    0.03    0.07
 -19  -5  -3   -0.08    0.08
  19   5  -3    0.15    0.08
  -5  19  -3    0.00    0.05
   5 -19   3    0.05    0.06
  -5  19   3    0.01    0.04
 -19  -5   3    0.19    0.08
  19   5   3    0.04    0.08
 -19  -4  -3    0.08    0.09
   4 -19  -3    0.06    0.10
  19   4  -3    0.10    0.09
  -4  19  -3   -0.05    0.07
 -19  -4   3    0.13    0.08
  19   4   3    0.08    0.05
  -4  19   3    0.11    0.06
  19   4   3    0.26    0.08
   4 -19   3    0.08    0.07
  19   3  -3    0.18    0.06
   3 -19  -3    0.09    0.07
 -19  -3  -3    0.16    0.09
  19   3  -3   -0.11    0.12
  -3  19  -3    0.11    0.05
   3 -19   3    0.16    0.06
 -19  -3   3    0.19    0.08
  -3  19   3    0.16    0.05
  19   3   3    0.10    0.09
  19   3   3    0.37    0.07
  19   2  -3    0.04    0.10
  -2  19  -3    0.02    0.05
   2 -19  -3    0.07    0.07
  19   2  -3    0.18    0.06
 -19  -2  -3   -0.09    0.10
  -2  19   3    0.04    0.05
  19   2   3    0.10    0.05
   2 -19   3    0.13    0.06
  19   1  -3    0.31    0.10
  19   1  -3    0.32    0.07
  -1  19  -3    0.35    0.05
   1 -19  -3    0.25    0.08
 -19  -1  -3    0.35    0.10
  19   1   3    0.26    0.05
  -1  19   3    0.20    0.05
   1 -19   3    0.24    0.07
  19   0  -3    0.10    0.10
   0  19  -3    0.06    0.05
  19   0  -3    0.07    0.05
   0 -19  -3    0.03    0.08
   0  19   3    0.00    0.05
   0 -19   3   -0.02    0.06
  19   0   3   -0.03    0.05
  19  -1  -3    0.33    0.06
  -1 -19  -3    0.36    0.09
   1  19  -3    0.28    0.06
  19  -1   3    0.33    0.05
   1  19   3    0.40    0.06
  -1 -19   3    0.32    0.09
  19  -2  -3   -0.06    0.09
  -2 -19  -3   -0.09    0.13
   2  19  -3    0.10    0.05
  19  -2  -3   -0.02    0.05
  19  -2   3    0.01    0.05
   2  19   3    0.04    0.10
  -2 -19   3    0.14    0.09
   3  19  -3    0.17    0.05
  19  -3  -3    0.08    0.05
  19  -3  -3    0.27    0.09
  -3 -19  -3    0.25    0.09
   3  19   3    0.17    0.05
  19  -3   3    0.12    0.05
  -3 -19   3    0.28    0.08
  19  -4  -3    0.09    0.06
   4  19  -3    0.05    0.06
  19  -4   3    0.05    0.06
   4  19   3    0.05    0.05
   5  19  -3    0.17    0.05
  19  -5  -3    0.13    0.05
  19  -5   3    0.01    0.04
   5  19   3    0.00    0.05
  19  -6  -3   -0.01    0.04
   6  19  -3   -0.02    0.04
  19  -6   3    0.04    0.04
   7  19  -3   -0.03    0.05
  19  -7  -3    0.05    0.04
  19  -7   3    0.00    0.04
  -5  20  -3   -0.07    0.05
   5 -20   3    0.04    0.09
  -5  20   3    0.02    0.06
  -4  20  -3    0.00    0.04
  20   4  -3    0.07    0.08
 -20  -4  -3    0.09    0.12
   4 -20  -3    0.11    0.07
   4 -20   3    0.05    0.06
  -4  20   3    0.09    0.04
 -20  -3  -3    0.15    0.09
   3 -20  -3    0.08    0.07
  -3  20  -3    0.07    0.04
  20   3  -3   -0.04    0.08
  -3  20   3    0.01    0.04
  20   3   3    0.01    0.05
   3 -20   3   -0.09    0.06
  -2  20  -3    0.30    0.05
  20   2  -3    0.24    0.08
   2 -20  -3    0.41    0.07
   2 -20   3    0.43    0.07
  -2  20   3    0.30    0.05
  20   2   3    0.35    0.05
  -1  20  -3    0.17    0.05
  20   1  -3    0.08    0.05
   1 -20  -3    0.29    0.07
  20   1  -3    0.06    0.08
  -1  20   3    0.17    0.04
   1 -20   3    0.14    0.07
  20   1   3    0.05    0.04
  20   0  -3    0.13    0.08
   0  20  -3    0.20    0.05
  20   0  -3    0.15    0.05
   0 -20  -3    0.39    0.08
  20   0   3    0.31    0.05
   0 -20   3    0.21    0.07
   0  20   3    0.25    0.05
   1  20  -3    0.17    0.05
  -1 -20  -3    0.16    0.07
  20  -1  -3    0.34    0.11
  20  -1  -3    0.08    0.05
  20  -1   3    0.15    0.04
  -1 -20   3    0.21    0.07
   1  20   3    0.08    0.05
  -2 -20  -3    0.37    0.08
   2  20  -3    0.42    0.05
  20  -2  -3    0.28    0.05
   2  20   3    0.36    0.05
  20  -2   3    0.28    0.05
  20  -3  -3    0.07    0.04
   3  20  -3    0.00    0.04
  20  -3   3    0.08    0.04
  20  -4  -3   -0.01    0.04
   4  20  -3   -0.05    0.04
  20  -4   3    0.04    0.04
  20  -5  -3    0.03    0.04
   0   0  -4  170.01    9.42
   0  -1  -4   46.86    2.56
   1   0  -4   44.85    2.56
   0   1  -4   46.35    2.56
   1   0  -4   46.61    2.56
   1   0   4   45.77    2.56
   0  -1   4   44.93    2.55
   0   1   4   46.93    2.56
   0   1   4   45.73    2.55
   1   1  -4   12.50    0.72
   1  -1  -4   13.41    0.73
   1  -1  -4   12.72    0.73
   1   1  -4   13.00    0.73
  -1   1  -4   12.87    0.72
  -1   1   4   13.30    0.73
   1   1   4   12.65    0.73
   1   1   4   12.74    0.72
   1  -1   4   13.05    0.72
  -1   2  -4   29.26    1.61
   2   1  -4   29.41    1.61
   1  -2  -4   28.53    1.61
   2   1  -4   28.31    1.60
   2   1   4   28.77    1.61
  -1   2   4   28.79    1.60
   1  -2   4   28.40    1.60
   2   1   4   28.56    1.60
   0  -2  -4   15.19    0.84
   0   2  -4   15.02    0.84
  -2   0  -4   14.50    0.83
   2   0  -4   14.82    0.84
   2   0  -4   14.31    0.84
   2   0   4   15.00    0.83
   0   2   4   15.19    0.83
   0  -2   4   14.67    0.83
   0   2   4   15.05    0.84
   1   2  -4   29.28    1.63
   1   2  -4   28.49    1.61
   2  -1  -4   29.83    1.62
  -2   1  -4   29.04    1.62
   2  -1  -4   28.45    1.62
   2  -1   4   28.49    1.62
  -2   1   4   29.47    1.62
   1   2   4   28.74    1.62
   1   2   4   29.82    1.62
  -2   2  -4    0.60    0.06
   2   2  -4    0.69    0.08
   2   2  -4    0.60    0.06
   2  -2  -4    0.59    0.07
   2  -2   4    0.66    0.06
   2   2   4    0.61    0.07
   2   2   4    0.60    0.07
   3   2  -4   84.79    4.72
   3   2  -4   87.44    4.73
   2  -3  -4   82.88    4.73
   3   2   4   86.84    4.72
   3   2   4   85.30    4.73
  -2   3   4   84.79    4.73
   2  -3   4   83.65    4.72
   1  -3  -4   27.66    1.53
  -1   3  -4   28.78    1.53
   3   1  -4   28.14    1.53
   3   1  -4   28.65    1.53
   3   1   4   26.64    1.53
   3   1   4   25.85    1.52
   1  -3   4   25.73    1.52
   3   0  -4    5.21    0.31
   0  -3  -4    5.20    0.31
  -3   0  -4    5.25    0.30
   0   3   4    5.25    0.31
   3   0   4    5.40    0.30
   0   3   4    5.29    0.31
   3   0   4    5.07    0.31
   3  -1  -4   26.04    1.52
   3  -1  -4   25.87    1.52
  -3   1  -4   25.86    1.51
   1   3  -4   25.96    1.52
   1   3   4   29.61    1.52
   3  -1   4   28.11    1.51
   1   3   4   28.26    1.52
   3  -2  -4   87.47    4.66
   2   3  -4   78.46    4.64
   3  -2  -4   83.18    4.65
  -3   2  -4   84.18    4.65
   2   3  -4   86.32    4.66
   3  -2   4   78.52    4.65
   2   3   4   84.42    4.65
  -3   2   4   86.18    4.66
   2   3   4   85.04    4.65
   3   3  -4   68.16    3.73
   3   3  -4   66.92    3.71
  -3   3  -4   68.38    3.72
   3  -3  -4   66.17    3.72
   3  -3   4   64.28    3.72
  -3   3   4   66.22    3.72
   3   3   4   67.39    3.72
   3   3   4   67.63    3.72
  -3   4  -4   28.44    1.52
   4   3  -4   28.47    1.53
   3  -4  -4   28.75    1.52
   4   3   4   25.32    1.52
  -3   4   4   26.30    1.52
   4   3   4   25.87    1.51
   3  -4   4   25.86    1.51
   4   2  -4   13.36    0.76
   2  -4  -4   13.36    0.76
  -2   4  -4   13.49    0.77
   4   2  -4   13.15    0.77
  -2   4   4   12.80    0.76
   4   2   4   13.29    0.76
   4   2   4   13.32    0.75
   2  -4   4   13.56    0.75
   4   1  -4   13.26    0.72
   4   1  -4   13.51    0.73
   1  -4  -4   13.60    0.72
  -1   4  -4   13.21    0.73
  -1   4   4   11.75    0.72
   4   1   4   12.27    0.72
   1  -4   4   11.15    0.70
   4   1   4   12.14    0.71
   4   0  -4    0.97    0.10
   0   4  -4    1.20    0.12
  -4   0  -4    1.04    0.09
   4   0  -4    1.11    0.11
   0  -4  -4    1.08    0.11
   0   4   4    1.06    0.11
   4   0   4    1.03    0.10
   0   4   4    0.99    0.11
   4   0   4    1.10    0.09
   1   4  -4   12.26    0.73
   4  -1  -4   11.97    0.73
   4  -1  -4   11.71    0.72
  -4   1  -4   11.88    0.72
   4  -1   4   13.92    0.72
   1   4   4   13.73    0.73
   1   4   4   13.31    0.73
   2   4  -4   12.21    0.73
   4  -2  -4   13.55    0.75
  -4   2  -4   12.62    0.75
   4  -2  -4   13.32    0.75
   2   4  -4   13.15    0.76
   2   4   4   12.83    0.75
  -4   2   4   13.38    0.75
   4  -2   4   13.34    0.74
   2   4   4   13.40    0.75
   3   4  -4   25.18    1.51
  -4   3  -4   25.68    1.52
   4  -3  -4   25.10    1.52
   3   4  -4   25.68    1.53
   4  -3   4   29.01    1.52
  -4   3   4   28.75    1.53
   3   4   4   28.39    1.52
   3   4   4   28.84    1.52
  -4   4  -4    0.17    0.08
   4  -4  -4    0.11    0.07
   4   4  -4    0.14    0.06
   4   4  -4    0.08    0.08
  -4   4   4    0.05    0.06
   4   4   4    0.13    0.07
   4   4   4    0.11    0.06
   4  -4   4    0.09    0.05
   5   4  -4    0.77    0.12
   5   4  -4    0.92    0.10
   4  -5  -4    0.97    0.12
  -4   5  -4    1.14    0.13
   4  -5   4    0.82    0.10
  -4   5   4    0.99    0.12
   5   4   4    0.86    0.11
   5   4   4    0.86    0.11
   5   3  -4    3.73    0.25
  -3   5  -4    4.13    0.27
   3  -5  -4    3.88    0.25
   5   3  -4    4.08    0.26
   5   3   4    3.56    0.25
   5   3   4    3.63    0.24
  -3   5   4    3.47    0.25
   3  -5   4    3.56    0.23
   5   2  -4   64.86    3.58
   2  -5  -4   64.31    3.58
   5   2  -4   63.86    3.57
  -2   5  -4   63.67    3.58
   5   2   4   63.91    3.57
  -2   5   4   64.29    3.58
   5   2   4   65.79    3.57
   2  -5   4   62.29    3.56
   5   1  -4    9.09    0.58
   1  -5  -4    9.59    0.58
   5   1  -4    9.12    0.58
  -1   5  -4    9.55    0.59
   1  -5   4   10.39    0.56
   5   1   4   10.89    0.58
  -1   5   4   11.08    0.59
   0  -5  -4    6.48    0.38
   5   0  -4    6.29    0.38
   0   5  -4    6.28    0.39
   5   0  -4    6.25    0.39
   0   5   4    6.17    0.38
   0   5   4    6.27    0.39
   5   0   4    6.68    0.38
   5  -1  -4   10.98    0.60
  -5   1  -4   11.18    0.59
   1   5  -4   10.94    0.61
   5  -1  -4   11.02    0.61
   5  -1   4    9.20    0.59
   1   5   4    9.43    0.60
   1   5   4    9.46    0.60
   5  -2  -4   63.38    3.54
   5  -2  -4   63.73    3.53
   2   5  -4   64.34    3.54
  -5   2  -4   63.50    3.53
   2   5   4   62.71    3.53
   5  -2   4   63.44    3.53
   2   5   4   64.03    3.53
  -5   2   4   61.77    3.53
   3   5  -4    3.79    0.27
   3   5  -4    3.47    0.23
  -5   3  -4    3.52    0.25
   5  -3  -4    3.48    0.25
   3   5   4    3.90    0.25
   3   5   4    3.99    0.25
  -5   3   4    3.95    0.26
   5  -3   4    3.79    0.24
  -5   4  -4    1.06    0.12
   4   5  -4    0.93    0.11
   4   5  -4    0.88    0.12
   5  -4  -4    0.78    0.11
   4   5   4    0.87    0.11
  -5   4   4    0.90    0.11
   4   5   4    0.89    0.11
   5  -4   4    0.85    0.10
   5   5  -4    0.30    0.11
  -5   5  -4    0.13    0.10
   5  -5  -4    0.29    0.09
   5   5  -4    0.30    0.08
   5  -5   4    0.28    0.07
  -5   5   4    0.27    0.09
   5   5   4    0.14    0.09
   5   5   4    0.27    0.08
   5  -6  -4    1.30    0.16
   6   5  -4    1.33    0.13
   6   5  -4    1.02    0.14
  -5   6  -4    1.00    0.15
  -5   6   4    1.27    0.15
   6   5   4    1.29    0.14
   6   5   4    1.29    0.14
   5  -6   4    1.17    0.12
   4  -6  -4    2.07    0.18
  -4   6  -4    2.11    0.20
   6   4  -4    1.92    0.22
   6   4  -4    2.10    0.18
   6   4   4    1.82    0.16
   6   4   4    1.93    0.18
   4  -6   4    2.07    0.16
  -4   6   4    1.70    0.21
   6   3  -4   11.77    0.67
   3  -6  -4   11.77    0.67
   6   3  -4   11.46    0.68
  -3   6  -4   11.47    0.68
   6   3   4   11.60    0.67
  -3   6   4   11.04    0.67
   3  -6   4   11.04    0.65
   6   3   4   11.04    0.67
  -2   6  -4    7.00    0.47
   6   2  -4    7.41    0.47
   6   2  -4    7.25    0.46
   2  -6  -4    6.96    0.46
   6   2   4    8.60    0.47
  -2   6   4    8.28    0.47
   2  -6   4    7.86    0.45
   6   2   4    8.42    0.46
   1  -6  -4   27.33    1.57
   6   1  -4   27.43    1.57
   6   1  -4   28.01    1.57
  -1   6  -4   26.30    1.58
   6   1   4   29.11    1.56
   1  -6   4   26.46    1.55
  -1   6   4   27.78    1.57
  -1   6   4   28.93    1.57
   6   1   4   28.83    1.57
  -6   0  -4   56.32    3.15
   6   0  -4   55.78    3.15
   6   0  -4   55.68    3.16
   0   6  -4   57.45    3.16
   0  -6  -4   56.68    3.15
   6   0   4   57.20    3.15
   0   6   4   56.36    3.15
   6   0   4   56.60    3.15
   0   6   4   56.16    3.16
  -6   1  -4   28.06    1.55
   1   6  -4   28.18    1.56
   6  -1  -4   26.70    1.55
   6  -1  -4   28.09    1.55
   6  -1   4   27.99    1.55
   1   6   4   27.06    1.55
   1   6   4   27.61    1.56
  -6   1   4   26.09    1.55
   6  -2  -4    8.12    0.47
  -6   2  -4    8.10    0.46
   6  -2  -4    8.16    0.47
   2   6  -4    8.57    0.48
   2   6   4    7.15    0.46
   6  -2   4    6.87    0.45
   2   6   4    7.43    0.46
  -6   2   4    6.99    0.46
  -6   3  -4   11.53    0.67
   6  -3  -4   11.52    0.67
   3   6  -4   11.09    0.68
  -6   3   4   11.42    0.67
   3   6   4   11.34    0.67
   6  -3   4   11.41    0.66
   3   6   4   11.20    0.66
   4   6  -4    1.65    0.22
  -6   4  -4    1.88    0.19
   6  -4  -4    1.76    0.18
   6  -4   4    2.03    0.16
  -6   4   4    2.31    0.26
   4   6   4    1.96    0.17
   4   6   4    2.09    0.19
   5   6  -4    1.00    0.15
   6  -5  -4    1.12    0.13
  -6   5  -4    1.23    0.15
   5   6   4    1.38    0.15
   6  -5   4    1.10    0.12
  -6   5   4    1.26    0.14
   5   6   4    1.54    0.17
   6  -6  -4    9.26    0.56
   6   6  -4    9.24    0.58
  -6   6  -4    8.99    0.57
   6   6   4    8.86    0.56
   6   6   4    9.11    0.55
  -6   6   4    8.82    0.56
   6  -6   4    9.03    0.54
   6  -7  -4    0.10    0.11
  -6   7  -4   -0.02    0.12
   7   6  -4   -0.05    0.13
   7   6   4    0.14    0.12
  -6   7   4    0.02    0.13
   7   6   4    0.08    0.10
  -5   7  -4    0.48    0.13
   5  -7  -4    0.34    0.12
   7   5  -4    0.42    0.12
   7   5  -4    0.57    0.12
   7   5   4    0.49    0.12
   5  -7   4    0.66    0.10
  -5   7   4    0.46    0.12
   7   5   4    0.71    0.12
   7   4  -4   22.22    1.30
  -4   7  -4   21.25    1.30
   7   4  -4   21.58    1.28
  -4   7   4   22.78    1.30
   7   4   4   23.49    1.29
   7   4   4   23.34    1.28
   4  -7   4   22.46    1.27
   7   3  -4    2.22    0.21
   3  -7  -4    2.38    0.19
   7   3  -4    2.17    0.19
   3  -7   4    2.01    0.16
  -3   7   4    1.98    0.21
   7   3   4    1.84    0.19
   7   3   4    1.93    0.20
   2  -7  -4   17.47    1.02
   7   2  -4   18.00    1.02
   7   2  -4   16.41    1.08
  -2   7  -4   17.39    1.03
  -2   7   4   17.96    1.03
   7   2   4   18.66    1.02
   7   2   4   18.24    1.04
   7   1  -4    0.74    0.11
   7   1  -4    0.80    0.12
  -1   7  -4    0.62    0.12
   1  -7  -4    0.86    0.11
   7   1   4    0.63    0.10
   7   1   4    0.63    0.09
  -1   7   4    0.42    0.10
  -1   7   4    0.41    0.10
   0  -7  -4    4.61    0.31
   0   7  -4    5.01    0.33
   7   0  -4    4.45    0.31
   7   0  -4    4.79    0.31
  -7   0  -4    4.81    0.31
   7   0   4    4.53    0.30
   7   0   4    4.71    0.31
   0   7   4    4.83    0.31
   0   7   4    4.67    0.32
   7  -1  -4    0.47    0.10
  -7   1  -4    0.41    0.09
   1   7  -4    0.47    0.12
   7  -1  -4    0.44    0.10
   1   7   4    0.58    0.11
  -7   1   4    0.60    0.10
  -7   2  -4   17.46    1.00
   7  -2   4   17.37    1.00
   2   7   4   17.54    1.00
   2   7   4   17.10    1.01
   3   7  -4    1.96    0.21
   7  -3  -4    1.59    0.18
  -7   3  -4    1.97    0.19
   3   7   4    2.26    0.21
   3   7   4    2.03    0.18
  -7   3   4    2.29    0.19
  -7   4  -4   23.21    1.27
   4   7  -4   22.67    1.28
   7  -4  -4   23.01    1.27
  -7   4   4   20.57    1.26
   4   7   4   21.97    1.27
   4   7   4   21.27    1.25
   7  -4   4   21.32    1.26
  -7   5  -4    0.51    0.14
   7  -5  -4    0.55    0.11
   5   7  -4    0.49    0.12
  -7   5   4    0.38    0.11
   7  -5   4    0.54    0.10
   7  -6  -4    0.06    0.11
  -7   6  -4    0.04    0.14
   6   7  -4   -0.10    0.12
   6   7   4    0.03    0.10
  -7   6   4    0.12    0.12
   7  -6   4    0.12    0.09
   6   7   4    0.07    0.12
   7   7  -4   10.20    0.67
  -7   7  -4   11.02    0.67
   7  -7  -4   10.98    0.66
   7   7   4    9.45    0.65
  -7   7   4   10.14    0.65
   7   7   4   10.11    0.64
   7  -7   4   10.63    0.63
   8   7  -4   10.88    0.71
  -7   8  -4   11.75    0.75
   7  -8  -4   11.62    0.72
   8   7   4   11.00    0.69
   7  -8   4   10.72    0.70
  -7   8   4   10.76    0.73
   8   7   4   11.20    0.71
   8   6  -4    0.96    0.19
  -6   8  -4    1.09    0.21
   6  -8  -4    1.28    0.18
   8   6   4    0.70    0.16
  -6   8   4    0.82    0.19
   8   6   4    0.92    0.15
   5  -8  -4    2.64    0.27
   8   5  -4    2.63    0.28
  -5   8  -4    2.75    0.31
  -5   8   4    3.03    0.28
   8   5   4    3.14    0.26
   8   5   4    3.10    0.25
  -4   8  -4    2.39    0.23
   4  -8  -4    2.41    0.22
   8   4  -4    2.16    0.22
   8   4   4    1.67    0.20
   8   4   4    1.81    0.19
  -3   8  -4   17.77    1.06
   3  -8  -4   15.91    1.06
   8   3  -4   17.76    1.11
   8   3  -4   18.08    1.06
   8   3   4   19.14    1.05
   8   3   4   19.06    1.04
  -3   8   4   18.37    1.06
   8   2  -4   17.88    1.09
   2  -8  -4   18.26    1.08
   8   2  -4   18.35    1.08
  -2   8  -4   17.58    1.10
   8   2   4   19.70    1.08
  -2   8   4   19.39    1.08
  -2   8   4   18.60    1.09
   8   2   4   20.14    1.08
   8   1  -4    2.69    0.23
   1  -8  -4    2.87    0.22
  -8  -1  -4    2.93    0.23
   8   1  -4    2.84    0.24
  -1   8  -4    2.70    0.26
  -1   8   4    2.25    0.22
   8   1   4    2.58    0.21
  -1   8   4    2.33    0.24
   8   1   4    2.64    0.22
   8   0  -4   11.99    0.71
   8   0  -4   11.47    0.71
   0   8  -4   12.04    0.73
  -8   0  -4   12.16    0.71
   0   8   4   12.21    0.71
   8   0   4   11.84    0.71
   0   8   4   11.90    0.72
   8   0   4   12.16    0.70
   8  -1  -4    2.28    0.23
   1   8  -4    2.15    0.25
   8  -1  -4    2.28    0.21
  -8   1  -4    2.29    0.22
   1   8   4    2.72    0.22
  -8   1   4    2.69    0.22
   1   8   4    2.98    0.25
   8  -1   4    3.00    0.22
   8  -2  -4   18.21    1.07
  -8   2  -4   18.67    1.06
   8  -2  -4   18.48    1.07
   2   8  -4   19.27    1.09
  -8   2   4   17.31    1.07
   8  -2   4   18.91    1.06
   2   8   4   18.63    1.06
   2   8   4   17.74    1.08
   8  -3  -4   18.70    1.05
  -8   3  -4   19.10    1.05
   3   8  -4   18.11    1.06
   3   8   4   17.04    1.03
   3   8   4   17.56    1.05
  -8   3   4   17.24    1.05
   8  -3   4   18.10    1.04
   8  -4  -4    1.56    0.20
  -8   4  -4    2.10    0.22
   4   8  -4    1.79    0.22
   4   8   4    2.48    0.24
   8  -4   4    1.99    0.20
   4   8   4    2.55    0.25
  -8   4   4    2.16    0.21
  -8   5  -4    2.93    0.27
   5   8  -4    2.79    0.28
   8  -5  -4    2.72    0.25
   5   8   4    2.71    0.24
   8  -5   4    2.63    0.23
   5   8   4    2.99    0.27
  -8   5   4    2.34    0.26
   6   8  -4    1.05    0.20
  -8   6  -4    0.85    0.18
   8  -6  -4    1.22    0.18
   8  -6   4    0.93    0.14
  -8   6   4    0.73    0.16
   6   8   4    0.67    0.16
   6   8   4    0.89    0.14
   8  -7  -4   11.76    0.71
  -8   7  -4   11.47    0.72
   7   8  -4   11.21    0.72
   7   8   4   10.65    0.68
   8  -7   4   10.83    0.68
   7   8   4   10.40    0.70
  -8   7   4   10.20    0.69
  -8   8  -4    3.69    0.43
   8   8  -4    3.47    0.24
   8  -8  -4    3.81    0.37
   8  -8  -4    3.07    0.20
   8   8  -4    3.18    0.39
   8   8  -4    3.10    0.22
   8   8   4    3.21    0.35
   8   8   4    3.34    0.34
   8   8   4    3.31    0.23
   8  -8   4    3.09    0.32
   8  -9  -4    2.13    0.15
   9   8  -4    2.03    0.15
   9   8  -4    2.30    0.22
  -8   9  -4    2.37    0.34
   9   8  -4    2.48    0.31
  -9  -8  -4    2.36    0.22
   8  -9  -4    2.10    0.14
   8  -9  -4    2.09    0.21
   8  -9  -4    2.68    0.31
  -8   9  -4    2.18    0.16
   9   8  -4    2.33    0.18
   9   8   4    2.01    0.19
  -8   9   4    1.65    0.29
   8  -9   4    1.95    0.15
   9   8   4    2.16    0.21
   9   7  -4    0.39    0.08
   7  -9  -4    0.40    0.06
   7  -9  -4    0.29    0.19
  -7   9  -4    0.02    0.24
   9   7  -4    0.43    0.07
   9   7   4    0.55    0.14
  -7   9   4    0.20    0.23
   9   7   4    0.10    0.16
   9   7   4    0.47    0.09
   9   6  -4    1.60    0.23
  -6   9  -4    2.09    0.28
   6  -9  -4    1.85    0.23
   9   6   4    2.27    0.22
  -6   9   4    2.69    0.30
   9   6   4    1.81    0.24
   9   5  -4    2.23    0.25
  -5   9  -4    2.04    0.25
   9   5  -4    2.08    0.24
   5  -9  -4    2.27    0.23
  -5   9   4    1.80    0.24
   9   5   4    1.88    0.22
   9   5   4    1.41    0.21
   9   4  -4    1.75    0.19
   9   4  -4    1.51    0.20
  -4   9  -4    1.19    0.20
   4  -9  -4    1.33    0.18
   9   4   4    2.01    0.21
   9   4   4    1.90    0.20
  -4   9   4    2.28    0.24
  -3   9  -4    2.21    0.23
   9   3  -4    2.14    0.23
   3  -9  -4    1.96    0.21
   9   3  -4    2.25    0.25
   9   3   4    1.62    0.20
  -3   9   4    1.61    0.22
   9   3   4    1.82    0.21
   2  -9  -4    4.83    0.36
  -2   9  -4    5.20    0.39
   9   2  -4    5.06    0.38
   9   2  -4    5.05    0.37
   9   2   4    5.59    0.36
  -2   9   4    5.67    0.40
   9   2   4    5.48    0.37
  -2   9   4    5.53    0.37
   9   1  -4   18.66    1.11
  -1   9  -4   17.85    1.12
   9   1  -4   18.40    1.10
  -9  -1  -4   18.80    1.10
   9   1   4   19.35    1.10
  -1   9   4   19.66    1.12
   9   1   4   19.93    1.10
  -9   0  -4    0.44    0.13
   9   0  -4    0.52    0.13
   9   0  -4    0.52    0.13
   0   9  -4    0.41    0.14
   9   0   4    0.42    0.11
   0   9   4    0.44    0.13
  -9   0   4    0.48    0.13
   9   0   4    0.56    0.12
   0   9   4    0.45    0.13
   9  -1  -4   19.85    1.11
  -9   1  -4   18.50    1.12
   9  -1  -4   19.87    1.11
   1   9  -4   19.38    1.13
   1   9   4   18.97    1.12
  -9   1   4   18.53    1.11
   9  -1   4   18.63    1.10
   1   9   4   18.12    1.09
   2   9  -4    6.14    0.42
  -9   2  -4    4.98    0.37
   9  -2  -4    5.64    0.38
   9  -2  -4    5.50    0.37
  -9   2   4    5.45    0.38
   2   9   4    5.30    0.37
   9  -2   4    5.20    0.37
   2   9   4    5.17    0.40
   3   9  -4    1.51    0.21
  -9   3  -4    1.76    0.20
   9  -3   4    2.00    0.20
   3   9   4    2.12    0.22
  -9   3   4    2.19    0.23
   3   9   4    1.79    0.22
   9  -4  -4    2.07    0.22
  -9   4  -4    2.30    0.24
   4   9  -4    1.55    0.21
   4   9   4    1.81    0.21
   9  -4   4    1.73    0.19
  -9   4   4    1.61    0.20
   4   9   4    1.59    0.18
  -9   5  -4    1.86    0.23
   5   9  -4    1.44    0.21
   9  -5  -4    1.81    0.22
   5   9   4    2.16    0.23
   9  -5   4    1.98    0.22
  -9   5   4    1.55    0.20
   6   9  -4    1.93    0.27
   9  -6  -4    1.92    0.23
  -9   6  -4    1.95    0.26
   9  -6   4    2.11    0.21
  -9   6   4    1.77    0.24
   6   9   4    1.83    0.24
   9  -7  -4    0.49    0.06
  -9   7  -4    0.50    0.24
   9  -7  -4    0.84    0.28
   7   9  -4    0.34    0.06
   7   9   4    0.06    0.20
   9  -7   4    0.46    0.16
   7   9   4    0.30    0.08
  -9   7   4    0.68    0.31
   9  -8  -4    2.33    0.29
   8   9  -4    1.81    0.14
   9  -8  -4    2.07    0.20
   8   9  -4    1.92    0.17
  -8  -9  -4    1.99    0.20
   9  -8  -4    2.06    0.15
  -9   8  -4    1.89    0.15
   8   9  -4    2.25    0.17
   8   9  -4    2.01    0.29
   9  -8  -4    1.96    0.14
  -9   8  -4    2.18    0.35
   8   9   4    2.11    0.18
   8   9   4    1.76    0.19
  -9   8   4    1.70    0.27
   9  -8   4    2.05    0.14
   9  -8   4    2.12    0.27
   8   9   4    2.23    0.36
   9  -9  -4    0.09    0.06
  -9  -9  -4    0.27    0.11
   9  -9  -4   -0.10    0.10
   9   9  -4    0.11    0.11
   9   9  -4    0.01    0.06
  -9   9  -4    0.08    0.06
  -9   9  -4    0.37    0.33
   9   9  -4    0.28    0.08
   9   9  -4    0.75    0.29
   9  -9  -4    0.23    0.25
   9  -9  -4    0.03    0.05
  -9   9   4    0.10    0.28
   9  -9   4    0.06    0.05
   9   9   4    0.12    0.10
   9   9   4    0.10    0.09
  10   9  -4    1.88    0.36
 -10  -9  -4    2.11    0.22
  10   9  -4    2.24    0.16
  -9  10  -4    3.02    0.45
  -9  10  -4    1.94    0.17
  10   9  -4    2.27    0.22
  10   9  -4    2.25    0.19
   9 -10  -4    2.28    0.16
   9 -10  -4    2.49    0.16
   9 -10  -4    2.21    0.23
   9 -10   4    2.31    0.16
  10   9   4    2.12    0.21
  -9  10   4    2.49    0.40
  -9  10   4    2.34    0.16
  10   9   4    2.22    0.20
   8 -10  -4    0.50    0.07
   8 -10  -4    0.29    0.11
  -8  10  -4    0.24    0.31
 -10  -8  -4    0.46    0.11
  -8  10  -4    0.43    0.07
  10   8  -4    0.22    0.11
   8 -10  -4    0.49    0.27
  10   8  -4    0.50    0.09
   8 -10  -4    0.42    0.07
  10   8  -4    0.06    0.26
  10   8  -4    0.28    0.06
   8 -10   4    0.46    0.08
  10   8   4    0.38    0.09
  -8  10   4    0.43    0.07
  -8  10   4   -0.02    0.28
   8 -10   4    0.37    0.06
  10   8   4    0.27    0.11
  10   7  -4   -0.07    0.09
   7 -10  -4    0.15    0.09
   7 -10  -4   -0.09    0.09
  10   7  -4    0.14    0.21
   7 -10  -4    0.17    0.06
   7 -10  -4   -0.12    0.23
   7 -10  -4    0.17    0.06
  -7  10  -4    0.27    0.26
 -10  -7  -4    0.01    0.10
  10   7  -4    0.01    0.05
  -7  10  -4    0.16    0.07
  10   7  -4    0.02    0.08
  10   7   4   -0.11    0.18
  -7  10   4    0.20    0.26
   7 -10   4    0.03    0.07
   7 -10   4    0.05    0.05
  10   7   4    0.07    0.07
  -7  10   4    0.13    0.06
  10   7   4    0.08    0.09
  10   7   4    0.02    0.10
  10   6  -4    3.95    0.27
  10   6  -4    3.62    0.23
  10   6  -4    3.61    0.25
   6 -10  -4    4.05    0.41
 -10  -6  -4    3.60    0.26
  -6  10  -4    4.20    0.56
  -6  10  -4    3.63    0.23
   6 -10  -4    3.60    0.23
  10   6  -4    3.83    0.40
  -6  10   4    4.50    0.44
  10   6   4    3.61    0.26
  10   6   4    3.82    0.35
   6 -10   4    3.86    0.23
  -6  10   4    3.52    0.23
  10   6   4    3.58    0.25
   5 -10  -4    0.45    0.18
  -5  10  -4   -0.06    0.20
  10   5  -4    0.68    0.21
  -5  10   4    0.45    0.23
  10   5   4    0.42    0.15
  10   4  -4    0.29    0.16
   4 -10  -4    0.20    0.15
  -4  10  -4    0.23    0.18
  10   4  -4    0.44    0.16
  10   4   4    0.27    0.13
  -4  10   4    0.56    0.21
  10   3  -4   12.81    0.79
  10   3  -4   12.82    0.77
   3 -10  -4   12.90    0.76
  -3  10  -4   12.60    0.81
  10   3   4   12.24    0.76
  -3  10   4   12.59    0.77
  -3  10   4   12.52    0.79
  10   3   4   11.22    0.76
  10   2  -4    0.36    0.14
  10   2  -4    0.52    0.17
   2 -10  -4    0.37    0.14
  -2  10  -4    0.54    0.18
  10   2   4    0.43    0.13
  -2  10   4    0.48    0.16
  10   2   4    0.25    0.14
  -2  10   4    0.42    0.17
  10   1  -4    3.12    0.28
  10   1  -4    2.98    0.29
 -10  -1  -4    3.17    0.29
  -1  10  -4    3.06    0.34
  10   1   4    3.28    0.29
  10   1   4    3.41    0.27
  -1  10   4    2.71    0.30
  10   0  -4    0.74    0.16
  10   0  -4    0.61    0.15
 -10   0  -4    0.49    0.15
   0  10  -4    0.59    0.18
  10   0   4    0.66    0.14
   0  10   4    0.92    0.18
 -10   0   4    0.61    0.16
  10  -1  -4    2.95    0.30
 -10   1  -4    3.23    0.28
  10  -1  -4    3.27    0.30
   1  10  -4    3.18    0.33
   1  10   4    3.22    0.33
 -10   1   4    3.13    0.30
  10  -1   4    3.07    0.26
  10  -2  -4    0.35    0.16
 -10   2  -4    0.27    0.15
   2  10  -4    0.79    0.20
  10  -2  -4    0.44    0.13
  10  -2   4    0.59    0.14
 -10   2   4    0.24    0.14
   2  10   4    0.79    0.19
  10  -3  -4   12.40    0.76
   3  10  -4   11.40    0.77
 -10   3  -4   11.91    0.75
  10  -3   4   12.32    0.74
 -10   3   4   12.37    0.76
   3  10   4   12.80    0.78
   4  10  -4    0.40    0.20
  10  -4  -4    0.52    0.16
 -10   4  -4    0.49    0.18
  10  -4   4    0.42    0.14
 -10   4   4    0.34    0.17
   4  10   4    0.18    0.18
   5  10  -4   -0.09    0.19
 -10   5  -4    0.39    0.21
  10  -5  -4    0.22    0.16
  10  -5   4    0.39    0.15
 -10   5   4    0.36    0.18
   5  10   4    0.51    0.20
   6  10  -4    3.90    0.43
  10  -6  -4    3.89    0.23
   6  10  -4    3.36    0.23
   6  10  -4    3.77    0.25
  10  -6  -4    3.58    0.28
  10  -6  -4    4.50    0.38
  10  -6  -4    3.62    0.23
 -10   6  -4    4.48    0.48
   6  10   4    3.74    0.25
   6  10   4    3.16    0.35
 -10   6   4    4.10    0.40
  10  -6   4    4.46    0.43
   7  10  -4    0.10    0.06
   7  10  -4   -0.11    0.24
   7  10  -4   -0.09    0.11
   7  10  -4    0.13    0.09
  10  -7  -4    0.13    0.05
  10  -7  -4    0.15    0.05
 -10   7  -4    0.26    0.29
  10  -7  -4    0.43    0.23
  10  -7  -4    0.20    0.09
  10  -7   4   -0.02    0.05
   7  10   4    0.04    0.08
  10  -7   4    0.12    0.19
  10  -7   4    0.11    0.05
 -10   7   4    0.31    0.23
  10  -8  -4    0.28    0.26
  -8 -10  -4    0.30    0.12
  10  -8  -4    0.38    0.06
  10  -8  -4    0.22    0.06
  10  -8  -4    0.43    0.10
 -10   8  -4    0.29    0.34
   8  10  -4    0.16    0.11
   8  10  -4    0.37    0.28
   8  10  -4    0.43    0.09
 -10   8  -4    0.27    0.07
   8  10  -4    0.33    0.06
 -10   8   4   -0.21    0.26
  10  -8   4    0.49    0.36
   8  10   4    0.43    0.10
  10  -8   4    0.32    0.06
   8  10   4    0.44    0.11
 -10   9  -4    1.96    0.47
   9  10  -4    1.99    0.22
 -10   9  -4    2.34    0.18
  10  -9  -4    2.36    0.23
  -9 -10  -4    2.24    0.22
  10  -9  -4    2.98    0.38
   9  10  -4    2.43    0.38
  10  -9  -4    2.10    0.17
   9  10  -4    2.22    0.16
   9  10  -4    2.51    0.20
  10  -9  -4    2.44    0.16
   9  10   4    2.15    0.21
   9  10   4    2.28    0.22
  10  -9   4    2.07    0.16
 -10   9   4    2.67    0.41
 -10  10  -4    1.18    0.13
  10  10  -4    1.02    0.12
 -10 -10  -4    1.14    0.16
  10 -10  -4    0.87    0.11
  10  10  -4    1.32    0.12
  10  10  -4    1.23    0.14
  10 -10  -4    1.24    0.11
  10  10   4    1.23    0.15
 -10  10   4    1.25    0.12
  10  10   4    1.26    0.13
  10 -10   4    1.11    0.12
  10 -11  -4    0.30    0.06
 -10  11  -4    0.29    0.08
  11  10  -4    0.12    0.10
  11  10  -4    0.21    0.07
 -11 -10  -4    0.23    0.12
  11  10  -4    0.19    0.11
  10 -11  -4    0.34    0.07
  11  10   4    0.19    0.11
  11  10   4    0.34    0.11
 -10  11   4    0.33    0.07
  11   9  -4    0.94    0.12
   9 -11  -4    1.05    0.18
  11   9  -4    0.96    0.09
 -11  -9  -4    1.35    0.14
   9 -11  -4    1.02    0.09
  -9  11  -4    1.02    0.10
   9 -11  -4    1.09    0.13
  11   9  -4    0.93    0.13
  -9  11   4    0.99    0.09
  11   9   4    1.26    0.13
  11   9   4    1.27    0.13
  11   8  -4    3.52    0.41
   8 -11  -4    3.39    0.25
   8 -11  -4    3.08    0.19
  11   8  -4    2.74    0.22
  -8  11  -4    2.68    0.44
  11   8  -4    2.90    0.19
 -11  -8  -4    3.07    0.24
  -8  11  -4    2.94    0.20
  11   8  -4    2.79    0.25
   8 -11   4    2.58    0.21
  -8  11   4    3.01    0.44
  -8  11   4    2.84    0.19
  11   8   4    2.37    0.23
  11   8   4    2.75    0.24
   7 -11  -4    1.50    0.13
  11   7  -4    1.44    0.32
  -7  11  -4    1.02    0.34
   7 -11  -4    1.53    0.14
  11   7  -4    1.42    0.12
  11   7  -4    1.46    0.14
 -11  -7  -4    1.24    0.14
  -7  11  -4    1.57    0.14
  11   7  -4    1.33    0.13
  11   7   4    1.22    0.14
  -7  11   4    2.09    0.37
  11   7   4    1.79    0.26
  11   7   4    1.97    0.19
   7 -11   4    1.53    0.14
  11   7   4    1.54    0.13
  -7  11   4    1.58    0.13
  11   6  -4    0.34    0.09
  11   6  -4    0.73    0.26
   6 -11  -4    0.04    0.10
  11   6  -4    0.27    0.06
  -6  11  -4    0.35    0.07
   6 -11  -4    0.43    0.07
   6 -11  -4    0.20    0.09
 -11  -6  -4    0.25    0.10
  -6  11  -4    0.65    0.30
  11   6  -4    0.16    0.10
  11   6   4    0.26    0.19
  -6  11   4    0.94    0.29
  11   6   4    0.09    0.10
  11   6   4    0.23    0.09
   6 -11   4    0.41    0.07
  -6  11   4    0.40    0.06
  11   6   4    0.34    0.06
  11   5  -4    0.08    0.05
  -5  11  -4    0.01    0.06
   5 -11  -4    0.10    0.09
  11   5  -4    0.49    0.24
   5 -11  -4    0.09    0.06
   5 -11  -4    0.03    0.08
  11   5  -4    0.10    0.09
  11   5  -4    0.00    0.09
  -5  11  -4   -0.11    0.23
 -11  -5  -4   -0.14    0.08
  11   5   4    0.08    0.08
  -5  11   4    0.19    0.26
  11   5   4    0.04    0.16
  11   5   4    0.11    0.05
  11   5   4   -0.06    0.09
   5 -11   4    0.03    0.06
  -5  11   4   -0.07    0.06
  11   4  -4    3.45    0.38
   4 -11  -4    2.80    0.19
   4 -11  -4    3.16    0.21
  -4  11  -4    2.73    0.19
  -4  11  -4    3.61    0.38
  11   4  -4    2.86    0.19
  11   4  -4    3.70    0.35
  11   4  -4    3.03    0.22
 -11  -4  -4    3.01    0.22
  11   4  -4    2.90    0.22
  -4  11   4    3.24    0.35
  11   4   4    3.42    0.31
  -4  11   4    2.70    0.19
   4 -11   4    2.78    0.20
  11   4   4    3.00    0.23
  11   4   4    2.87    0.19
  11   4   4    3.18    0.22
  11   3  -4    3.33    0.24
 -11  -3  -4    3.33    0.24
  -3  11  -4    3.43    0.21
   3 -11  -4    3.33    0.23
  11   3  -4    3.26    0.27
  11   3  -4    4.36    0.37
  11   3  -4    4.42    0.50
  11   3  -4    3.41    0.23
   3 -11   4    3.32    0.22
  11   3   4    3.42    0.21
  11   3   4    3.15    0.25
  -3  11   4    3.43    0.21
  11   2  -4    1.65    0.22
  11   2  -4    1.79    0.19
  -2  11  -4    1.91    0.28
  11   2  -4    1.59    0.22
  11   2   4    2.27    0.23
  -2  11   4    1.95    0.28
  11   1  -4    0.95    0.20
  -1  11  -4    0.82    0.23
  11   1  -4    0.94    0.19
 -11  -1   4    0.69    0.20
  -1  11   4    0.95    0.21
  11   1   4    0.82    0.16
  11   0  -4    0.99    0.20
   0  11  -4    0.92    0.24
  11   0  -4    1.08    0.18
  11   0   4    1.35    0.19
 -11   0   4    1.02    0.21
   0  11   4    0.81    0.22
  11  -1  -4    0.66    0.17
  11  -1  -4    0.93    0.19
   1  11  -4    0.89    0.21
 -11   1   4    0.58    0.17
  11  -1   4    0.79    0.17
   1  11   4    0.67    0.22
  11  -2  -4    1.59    0.22
   2  11  -4    1.79    0.15
   2  11  -4    1.95    0.28
  11  -2   4    1.57    0.21
   2  11   4    1.29    0.24
 -11   2   4    1.81    0.24
  11  -3  -4    3.30    0.22
   3  11  -4    3.39    0.22
   3  11  -4    4.64    0.43
  11  -3  -4    3.40    0.22
  11  -3  -4    3.36    0.32
  11  -3  -4    3.90    0.41
   3  11   4    4.65    0.42
  11  -3   4    3.48    0.22
   3  11   4    4.03    0.26
  11  -4  -4    2.78    0.18
   4  11  -4    2.60    0.18
  11  -4  -4    2.63    0.22
  11  -4  -4    3.27    0.33
   4  11  -4    3.07    0.36
  11  -4  -4    2.87    0.18
   4  11   4    2.90    0.22
  11  -4   4    3.02    0.18
   4  11   4    3.30    0.37
 -11   4   4    2.93    0.35
   5  11  -4    0.23    0.24
  11  -5  -4    0.01    0.05
   5  11  -4    0.02    0.05
  11  -5  -4    0.12    0.21
  11  -5  -4    0.12    0.08
 -11   5  -4   -0.18    0.43
  11  -5  -4    0.09    0.05
   5  11  -4   -0.18    0.12
   5  11   4    0.08    0.05
   5  11   4    0.16    0.08
 -11   5   4    0.07    0.20
  11  -5   4    0.04    0.04
  11  -5   4    0.52    0.19
   5  11   4    0.27    0.24
   6  11  -4    0.24    0.09
  11  -6  -4    0.48    0.06
   6  11  -4    0.02    0.27
   6  11  -4    0.48    0.12
   6  11  -4    0.39    0.07
  11  -6  -4    0.35    0.06
  11  -6  -4    0.30    0.10
  11  -6   4    0.63    0.21
   6  11   4    0.23    0.06
   6  11   4    0.71    0.28
  11  -6   4    0.30    0.05
   6  11   4    0.23    0.09
 -11   6   4    0.43    0.24
   7  11  -4    1.15    0.32
   7  11  -4    1.35    0.15
   7  11  -4    1.73    0.17
  11  -7  -4    1.66    0.13
   7  11  -4    1.50    0.13
  11  -7  -4    1.71    0.12
  11  -7  -4    1.83    0.19
  11  -7   4    1.21    0.13
  11  -7   4    1.62    0.13
 -11   7   4    1.83    0.33
  11  -7   4    1.97    0.29
   7  11   4    1.47    0.14
   8  11  -4    2.71    0.26
  11  -8  -4    3.00    0.20
  11  -8  -4    2.67    0.19
   8  11  -4    2.89    0.21
   8  11  -4    2.87    0.19
   8  11  -4    2.10    0.39
  11  -8  -4    3.01    0.24
  11  -8  -4    2.83    0.39
 -11   8  -4    2.81    0.20
  11  -8   4    2.98    0.19
 -11   8   4    2.88    0.42
  11  -8   4    3.12    0.19
   8  11   4    2.84    0.23
  11  -9  -4    1.25    0.11
   9  11  -4    1.08    0.11
  11  -9  -4    1.06    0.17
   9  11  -4    1.07    0.14
  11  -9  -4    1.11    0.10
  -9 -11  -4    1.30    0.19
 -11   9  -4    0.96    0.11
   9  11  -4    1.38    0.12
   9  11   4    1.08    0.13
   9  11   4    1.01    0.18
  10  11  -4    0.13    0.10
  11 -10  -4    0.33    0.06
  10  11  -4    0.14    0.12
 -10 -11  -4    0.33    0.13
  11 -10  -4    0.30    0.06
 -11  10  -4    0.34    0.08
  11 -10  -4    0.07    0.11
  10  11  -4    0.31    0.07
  10  11   4    0.29    0.11
  10  11   4    0.33    0.12
 -11  10   4    0.31    0.07
  11 -10   4    0.31    0.07
  11 -11  -4    0.76    0.08
 -11  11  -4    1.00    0.09
 -11 -11  -4    0.75    0.14
  11  11  -4    0.64    0.12
  11  11  -4    0.64    0.13
  11  11   4    0.73    0.12
 -11  11   4    0.83    0.08
  11  11   4    0.76    0.13
  12  11  -4    0.55    0.08
 -12 -11  -4    0.64    0.13
  11 -12  -4    0.68    0.07
  12  11  -4    0.48    0.12
  12  11  -4    0.75    0.13
 -11  12  -4    0.70    0.08
  12  11   4    0.57    0.12
 -11  12   4    0.71    0.08
 -10  12  -4    0.28    0.07
  12  10  -4    0.30    0.11
  12  10  -4    0.26    0.11
  12  10  -4    0.16    0.06
  10 -12  -4    0.23    0.06
 -12 -10  -4    0.19    0.11
  12  10   4    0.29    0.11
  12  10   4    0.25    0.11
 -10  12   4    0.11    0.07
  12   9  -4    1.79    0.14
   9 -12  -4    1.67    0.14
 -12  -9  -4    1.53    0.16
  12   9  -4    1.80    0.19
  12   9  -4    1.41    0.16
  -9  12  -4    1.86    0.14
  -9  12   4    1.64    0.14
  12   9   4    1.55    0.15
  12   8  -4    1.84    0.17
 -12  -8  -4    2.23    0.20
   8 -12  -4    2.20    0.19
  -8  12  -4    2.09    0.16
   8 -12  -4    2.12    0.18
  12   8  -4    2.05    0.20
   8 -12  -4    2.11    0.15
  12   8  -4    2.09    0.15
  -8  12   4    1.88    0.15
   8 -12   4    1.73    0.16
  12   8   4    1.77    0.17
  -7  12  -4    0.15    0.41
   7 -12  -4    0.38    0.08
  12   7  -4    0.47    0.11
  12   7  -4    0.58    0.18
   7 -12  -4    0.56    0.10
  12   7  -4    0.31    0.38
   7 -12  -4    0.26    0.11
   7 -12   4    0.56    0.11
  -7  12   4    0.33    0.08
  12   7   4    0.61    0.17
  12   7   4    0.62    0.14
  12   7   4    0.52    0.06
  12   6  -4    0.36    0.10
  -6  12  -4    0.29    0.07
 -12  -6  -4    0.26    0.10
   6 -12  -4    0.36    0.06
   6 -12  -4    0.30    0.09
  12   6  -4   -0.38    0.29
  12   6  -4    0.35    0.09
   6 -12  -4    0.35    0.10
  -6  12  -4    0.67    0.34
  12   6  -4    0.25    0.06
  -6  12   4    0.32    0.33
  12   6   4    0.31    0.11
  12   6   4    0.31    0.06
   6 -12   4    0.36    0.07
  12   6   4    0.41    0.10
  -6  12   4    0.24    0.06
  12   6   4    0.64    0.24
  -5  12  -4   -0.03    0.06
  12   5  -4    0.08    0.09
  -5  12  -4   -0.24    0.28
 -12  -5  -4   -0.01    0.08
   5 -12  -4   -0.08    0.08
  12   5  -4   -0.39    0.27
   5 -12  -4   -0.09    0.09
  12   5  -4    0.05    0.09
  12   5  -4    0.06    0.06
  12   5   4   -0.02    0.05
  12   5   4    0.09    0.09
  12   5   4   -0.12    0.09
  -5  12   4   -0.02    0.06
   5 -12   4   -0.01    0.06
  12   5   4   -0.12    0.20
  -5  12   4   -0.09    0.30
 -12  -4  -4    3.17    0.25
  12   4  -4    3.29    0.21
  -4  12  -4    3.89    0.43
  12   4  -4    3.97    0.39
  12   4  -4    3.03    0.25
  -4  12  -4    3.31    0.21
  12   4  -4    3.66    0.25
   4 -12  -4    2.71    0.25
   4 -12  -4    3.41    0.23
  12   4   4    3.42    0.21
  12   4   4    3.25    0.26
  12   4   4    3.44    0.37
  -4  12   4    3.32    0.21
  -4  12   4    2.76    0.37
   4 -12   4    3.42    0.22
  12   4   4    3.57    0.25
  12   3  -4    1.47    0.13
  -3  12  -4    1.38    0.13
   3 -12  -4    1.26    0.15
  12   3  -4    1.84    0.18
  -3  12  -4    1.53    0.32
 -12  -3  -4    1.82    0.14
  12   3  -4    1.85    0.28
  12   3  -4    1.98    0.18
  12   3  -4    1.39    0.12
   3 -12  -4    1.74    0.14
  12   3  -4    1.87    0.29
   3 -12   4    1.64    0.14
  -3  12   4    1.29    0.28
  12   3   4    1.58    0.12
  12   3   4    2.07    0.18
  -3  12   4    1.69    0.12
  12   3   4    1.88    0.25
 -12  -2  -4    0.12    0.09
   2 -12  -4    0.11    0.09
  12   2  -4    0.12    0.05
  -2  12  -4    0.21    0.06
  12   2  -4    0.22    0.09
  12   2  -4    0.20    0.06
  12   2  -4    0.27    0.10
   2 -12  -4    0.17    0.08
  12   2  -4    0.32    0.21
  12   2  -4   -0.06    0.22
  -2  12  -4   -0.06    0.26
 -12  -2   4    0.23    0.08
  -2  12   4    0.35    0.26
  12   2   4    0.32    0.17
  -2  12   4    0.29    0.06
  12   2   4    0.21    0.05
 -12  -2   4    0.22    0.23
   2 -12   4    0.24    0.07
  12   2   4    0.32    0.09
  12   1  -4    0.61    0.11
   1 -12  -4    0.45    0.09
   1 -12  -4    0.51    0.08
  12   1  -4    0.32    0.06
  -1  12  -4    0.37    0.22
  -1  12  -4    0.29    0.06
  12   1  -4    0.48    0.23
  12   1  -4    0.34    0.09
 -12  -1  -4    0.62    0.10
  12   1  -4    0.51    0.21
  12   1  -4    0.39    0.06
  12   1   4    0.42    0.05
 -12  -1   4    0.34    0.24
  -1  12   4    0.75    0.25
  -1  12   4    0.47    0.10
  -1  12   4    0.33    0.06
  12   1   4    0.51    0.18
   1 -12   4    0.43    0.07
  12   1   4    0.59    0.10
 -12  -1   4    0.45    0.09
   0  12  -4    7.41    0.46
  12   0  -4    8.45    0.59
 -12   0  -4    8.15    0.48
  12   0  -4    8.22    0.52
   0 -12  -4    8.30    0.47
   0 -12  -4    7.94    0.48
  12   0  -4    8.56    0.59
  12   0  -4    7.55    0.46
  12   0  -4    8.49    0.49
   0  12  -4    8.51    0.61
  12   0  -4    8.20    0.46
   0 -12   4    8.30    0.47
 -12   0   4    7.55    0.48
  12   0   4    8.43    0.49
  12   0   4    7.79    0.46
   0  12   4    8.81    0.64
   0  12   4    7.82    0.46
   0  12   4    8.00    0.49
  -1 -12  -4    0.51    0.09
  12  -1  -4    0.61    0.21
   1  12  -4    0.27    0.06
   1  12  -4    0.58    0.26
  12  -1  -4    0.52    0.10
  -1 -12  -4    0.47    0.08
 -12   1  -4    0.40    0.09
  12  -1  -4    0.26    0.05
  12  -1  -4    0.54    0.20
  -1 -12   4    0.35    0.07
  12  -1   4    0.38    0.05
 -12   1   4    0.25    0.20
   1  12   4    0.27    0.06
  12  -1   4    0.40    0.16
   1  12   4    0.42    0.25
   1  12   4    0.56    0.10
  -2 -12  -4    0.21    0.08
   2  12  -4    0.24    0.25
  12  -2  -4    0.22    0.05
 -12   2  -4    0.28    0.09
  12  -2  -4    0.30    0.10
  12  -2  -4    0.33    0.06
  12  -2  -4    0.58    0.22
   2  12  -4    0.27    0.06
   2  12   4    0.23    0.09
   2  12   4    0.73    0.26
  -2 -12   4    0.32    0.07
   2  12   4    0.17    0.06
 -12   2   4    0.23    0.21
  12  -2   4    0.24    0.05
  12  -2   4    0.21    0.18
 -12   3  -4    1.92    0.17
   3  12  -4    1.70    0.13
   3  12  -4    2.49    0.35
  12  -3  -4    1.61    0.12
  12  -3  -4    1.74    0.18
  -3 -12  -4    1.71    0.16
  12  -3  -4    1.86    0.28
  12  -3  -4    1.56    0.13
   3  12   4    1.69    0.17
 -12   3   4    1.56    0.27
  -3 -12   4    1.73    0.14
   3  12   4    1.80    0.30
  12  -3   4    2.32    0.26
  12  -3   4    1.51    0.12
   3  12   4    1.35    0.13
  12  -4  -4    3.37    0.21
  12  -4  -4    4.20    0.44
   4  12  -4    3.98    0.41
  -4 -12  -4    3.00    0.23
  12  -4  -4    3.19    0.25
   4  12  -4    3.27    0.21
  12  -4  -4    3.50    0.21
   4  12   4    3.40    0.25
  12  -4   4    3.64    0.39
 -12   4   4    3.81    0.43
   4  12   4    3.20    0.39
  12  -4   4    3.11    0.21
   4  12   4    3.13    0.21
  -4 -12   4    3.62    0.22
   5  12  -4    0.31    0.28
  -5 -12  -4    0.32    0.12
  12  -5  -4    0.39    0.26
  12  -5  -4    0.04    0.09
  12  -5   4    0.19    0.21
   5  12   4    0.28    0.30
 -12   5   4   -0.05    0.26
   5  12   4    0.14    0.09
   6  12  -4   -0.19    0.32
  12  -6  -4    0.27    0.06
   6  12  -4    0.24    0.06
  12  -6  -4    0.25    0.10
   6  12  -4    0.45    0.09
   6  12  -4    0.35    0.13
  12  -6  -4    0.34    0.06
  12  -6  -4    0.55    0.30
   6  12   4    0.12    0.35
   6  12   4    0.30    0.07
  12  -6   4    0.41    0.06
   6  12   4    0.40    0.10
 -12   6   4    0.72    0.31
  12  -7  -4    0.52    0.11
   7  12  -4    0.46    0.14
   7  12  -4    0.58    0.11
   7  12  -4    0.60    0.10
  12  -7   4    0.49    0.07
  12  -7   4    0.74    0.30
   7  12   4    0.40    0.07
   7  12   4    0.32    0.14
  12  -8  -4    2.06    0.22
   8  12  -4    1.76    0.18
  12  -8  -4    2.02    0.14
  12  -8  -4    1.97    0.15
   8  12  -4    1.89    0.18
   8  12  -4    1.99    0.15
   8  12   4    2.19    0.21
  12  -8   4    1.99    0.15
  12  -8   4    1.79    0.15
   9  12  -4    1.48    0.16
   9  12  -4    1.75    0.14
  12  -9  -4    1.57    0.16
  12  -9  -4    1.76    0.13
  12  -9  -4    1.70    0.14
  12  -9   4    1.73    0.14
   9  12   4    1.47    0.15
  12 -10  -4    0.27    0.06
 -12  10  -4    0.14    0.08
[truncated: 1,542,258 more chars]
