# Supplementary material for: The folding propensity of α/sulfono-γ-AA peptidic foldamers with both left- and right-handedness
Source: Commun Chem. 2021 May 10;4:58. doi: 10.1038/s42004-021-00496-0 (PMC9814141; doi:10.1038/s42004-021-00496-0)
Supplement: Supplementary file 5 — Supplementary Data 3 [file 42004_2021_496_MOESM5_ESM.cif]

data_tp_48_2
_audit_creation_date               2020-12-16
_audit_creation_method
;
Olex2 1.2
(compiled 2018.05.29 svn.r3508 for OlexSys, GUI svn.r5506)
;
_shelx_SHELXL_version_number       '2018/3'
_audit_contact_author_address      ?
_audit_contact_author_email        ?
_audit_contact_author_name         ''
_audit_contact_author_phone        ?
_publ_contact_author_id_orcid      ?
_publ_section_references
;
Dolomanov, O.V., Bourhis, L.J., Gildea, R.J, Howard, J.A.K. & Puschmann, H.
 (2009), J. Appl. Cryst. 42, 339-341.

Sheldrick, G.M. (2008). Acta Cryst. A64, 112-122.
;
_chemical_name_common              ?
_chemical_name_systematic          ?
_chemical_formula_moiety          
 'C100 H131 Cl7 N22 O29 S7, 5.32(C H Cl3), 3(C2 N), 3.5(C O), O'
_chemical_formula_sum              'C114.82 H136.32 Cl22.95 N25 O33.50 S7'
_chemical_formula_weight           3440.57
_chemical_absolute_configuration   syn
_chemical_melting_point            ?
loop_
  _atom_type_symbol
  _atom_type_description
  _atom_type_scat_dispersion_real
  _atom_type_scat_dispersion_imag
  _atom_type_scat_source
 'C' 'C' 0.0181 0.0091 'International Tables Vol C Tables 4.2.6.8 and 6.1.1.4'
 'H' 'H' 0.0000 0.0000 'International Tables Vol C Tables 4.2.6.8 and 6.1.1.4'
 'Cl' 'Cl' 0.3639 0.7018 'International Tables Vol C Tables 4.2.6.8 and 6.1.1.4'
 'N' 'N' 0.0311 0.0180 'International Tables Vol C Tables 4.2.6.8 and 6.1.1.4'
 'O' 'O' 0.0492 0.0322 'International Tables Vol C Tables 4.2.6.8 and 6.1.1.4'
 'S' 'S' 0.3331 0.5567 'International Tables Vol C Tables 4.2.6.8 and 6.1.1.4'

_shelx_space_group_comment
;
The symmetry employed for this shelxl refinement is uniquely defined
by the following loop, which should always be used as a source of
symmetry information in preference to the above space-group names.
They are only intended as comments.
;
_space_group_crystal_system        'monoclinic'
_space_group_IT_number             4
_space_group_name_H-M_alt          'P 1 21 1'
_space_group_name_Hall             'P 2yb'
loop_
  _space_group_symop_operation_xyz
 'x, y, z'
 '-x, y+1/2, -z'

_cell_length_a                     17.1947(15)
_cell_length_b                     17.2126(16)
_cell_length_c                     35.063(3)
_cell_angle_alpha                  90
_cell_angle_beta                   90.043(4)
_cell_angle_gamma                  90
_cell_volume                       10377.5(16)
_cell_formula_units_Z              2
_cell_measurement_reflns_used      9896
_cell_measurement_temperature      100(2)
_cell_measurement_theta_max        41.76
_cell_measurement_theta_min        2.57
_shelx_estimated_absorpt_T_max     0.799
_shelx_estimated_absorpt_T_min     0.651
_exptl_absorpt_coefficient_mu      3.911
_exptl_absorpt_correction_T_max    1.0000
_exptl_absorpt_correction_T_min    0.5189
_exptl_absorpt_correction_type     multi-scan
_exptl_absorpt_process_details
;
SADABS-2016/2 (Bruker,2016/2) was used for absorption correction.
wR2(int) was 0.1305 before and 0.0983 after correction.
The Ratio of minimum to maximum transmission is 0.5189.
The \l/2 correction factor is Not present.
;
_exptl_absorpt_special_details     ?
_exptl_crystal_colour              colorless
_exptl_crystal_density_diffrn      1.101
_exptl_crystal_density_meas        ?
_exptl_crystal_density_method      ?
_exptl_crystal_description         plate
_exptl_crystal_F_000               3541
_exptl_crystal_size_max            0.12
_exptl_crystal_size_mid            0.1
_exptl_crystal_size_min            0.06
_exptl_transmission_factor_max     ?
_exptl_transmission_factor_min     ?
_diffrn_reflns_av_R_equivalents    0.0691
_diffrn_reflns_av_unetI/netI       0.0822
_diffrn_reflns_Laue_measured_fraction_full  0.995
_diffrn_reflns_Laue_measured_fraction_max  0.995
_diffrn_reflns_limit_h_max         13
_diffrn_reflns_limit_h_min         -13
_diffrn_reflns_limit_k_max         13
_diffrn_reflns_limit_k_min         -13
_diffrn_reflns_limit_l_max         26
_diffrn_reflns_limit_l_min         -26
_diffrn_reflns_number              23651
_diffrn_reflns_point_group_measured_fraction_full  0.991
_diffrn_reflns_point_group_measured_fraction_max  0.991
_diffrn_reflns_theta_full          35.731
_diffrn_reflns_theta_max           35.731
_diffrn_reflns_theta_min           2.567
_diffrn_ambient_temperature        100.04
_diffrn_detector_area_resol_mean   ?
_diffrn_measured_fraction_theta_full  0.995
_diffrn_measured_fraction_theta_max  0.995
_diffrn_measurement_device_type    'Bruker D8 Venture PHOTON II CPAD'
_diffrn_measurement_method         'omega scans'
_diffrn_radiation_monochromator    mirrors
_diffrn_radiation_type             CuK\a
_diffrn_radiation_wavelength       1.54178
_diffrn_source                     'INCOATEC Imus micro-focus source'
_diffrn_standards_number           0
_reflns_Friedel_coverage           0.883
_reflns_Friedel_fraction_full      0.986
_reflns_Friedel_fraction_max       0.986
_reflns_number_gt                  6199
_reflns_number_total               9355
_reflns_special_details
;
 Crystal was refined as pseudo-merohedral four component twin with 
 0 1 0 -1 0 0 0 0 1 4 twin law.

 Reflections were merged by SHELXL according to the crystal
 class for the calculation of statistics and refinement.
 
 _reflns_Friedel_fraction is defined as the number of unique
 Friedel pairs measured divided by the number that would be
 possible theoretically, ignoring centric projections and
 systematic absences. Completness statistics refer to single and
 composite reflections containing twin component 1 only.
;
_reflns_threshold_expression       'I > 2\s(I)'
_computing_cell_refinement         'SAINT v7.60A (Bruker, 2009)'
_computing_data_collection         ?
_computing_data_reduction          'SAINT v7.60A (Bruker, 2009)'
_computing_molecular_graphics      'Olex2 (Dolomanov et al., 2009)'
_computing_publication_material    'Olex2 (Dolomanov et al., 2009)'
_computing_structure_refinement    'XL (Sheldrick, 2008)'
_computing_structure_solution      ?
_refine_diff_density_max           0.556
_refine_diff_density_min           -0.432
_refine_diff_density_rms           0.126
_refine_ls_abs_structure_details
;
 Flack x determined using 2143 quotients [(I+)-(I-)]/[(I+)+(I-)]
 (Parsons, Flack and Wagner, Acta Cryst. B69 (2013) 249-259).
;
_refine_ls_abs_structure_Flack     0.012(16)
_refine_ls_extinction_coef         .
_refine_ls_extinction_method       none
_refine_ls_goodness_of_fit_ref     1.535
_refine_ls_hydrogen_treatment      constr
_refine_ls_matrix_type             full
_refine_ls_number_parameters       1853
_refine_ls_number_reflns           9355
_refine_ls_number_restraints       3223
_refine_ls_R_factor_all            0.1955
_refine_ls_R_factor_gt             0.1557
_refine_ls_restrained_S_all        1.460
_refine_ls_shift/su_max            0.010
_refine_ls_shift/su_mean           0.002
_refine_ls_structure_factor_coef   Fsqd
_refine_ls_weighting_details      
 'w=1/[\s^2^(Fo^2^)+(0.2000P)^2^] where P=(Fo^2^+2Fc^2^)/3'
_refine_ls_weighting_scheme        calc
_refine_ls_wR_factor_gt            0.3341
_refine_ls_wR_factor_ref           0.3845
_refine_special_details
;
 Refined as a 4-component twin.
;
_olex2_refinement_description
;
1. Twinned data refinement
 Scales: 0.249(16)
 0.249(9) 0.257(9) 0.245(9)
2. Fixed Uiso
 At 1.2 times of:
  All C(H) groups, All C(H,H) groups, All N(H) groups, All N(H,H) groups
 At 1.5 times of:
  All C(H,H,H) groups
3. Restrained distances
 N_2-C_1 = N_3-C_2 = N_4-C_3 = N_5-C_4 = N_6-C_5 = N_7-C_6 = N_8-C_7 = N_9-C_8
 = N_10-C_9 = N_11-C_10 = N_12-C_11 = N_13-C_12 = N_14-C_13 = N_15-C_14 = N_16-
 C_15
 1.329 with sigma of 0.02
 O_1-N_2 = O_2-N_3 = O_3-N_4 = O_4-N_5 = O_5-N_6 = O_6-N_7 = O_7-N_8 = O_8-N_9
 = O_9-N_10 = O_10-N_11 = O_11-N_12 = O_12-N_13 = O_13-N_14 = O_14-N_15 = O_15-
 N_16
 2.25 with sigma of 0.04
 CA_1-N_2 = CA_2-N_3 = CA_3-N_4 = CA_4-N_5 = CA_5-N_6 = CA_6-N_7 = CA_7-N_8 =
 CA_8-N_9 = CA_9-N_10 = CA_10-N_11 = CA_11-N_12 = CA_12-N_13 = CA_13-N_14 =
 N_15-CA_14 = CA_15-N_16
 2.425 with sigma of 0.04
 C_1-CG_2 = C_2-CA_3 = C_4-CA_5 = C_3-CG_4 = C_5-CG_6 = C_6-CA_7 = C_7-CG_8 =
 C_8-CA_9 = C_9-CG_10 = C_10-CA_11 = C_11-CG_12 = C_12-CA_13 = C_13-CG_14 =
 C_14-CA_15
 2.462 with sigma of 0.04
4. Restrained planarity
 O_3, C_3, CA_3, N_4
 with sigma of 0.1
 O_4, C_4, CA_4, N_5
 with sigma of 0.1
 O_5, C_5, CA_5, N_6
 with sigma of 0.1
 O_6, C_6, CA_6, N_7
 with sigma of 0.1
 O_7, C_7, CA_7, N_8
 with sigma of 0.1
 O_8, C_8, CA_8, N_9
 with sigma of 0.1
 O_9, C_9, CA_9, N_10
 with sigma of 0.1
 O_13, C_13, CA_13, N_14
 with sigma of 0.1
 O_14, C_14, CA_14, N_15
 with sigma of 0.1
 O_15, C_15, CA_15, N_16
 with sigma of 0.1
 O_10, C_10, CA_10, N_11
 with sigma of 0.1
 O_12, C_12, CA_12, N_13
 with sigma of 0.1
 O_11, C_11, CA_11, N_12
 with sigma of 0.1
 O_1, C_1, CA_1, N_2
 with sigma of 0.1
 O_2, C_2, CA_2, N_3
 with sigma of 0.1
5. Uiso/Uaniso restraints and constraints
S1_6 \\sim C4_6 \\sim C9_6 \\sim C8_6 \\sim C7_6 \\sim C6_6 \\sim C5_6 \\sim
Cl10_6: within 2A with sigma of 0.025 and sigma for terminal atoms of 0.05
C_8 \\sim N_9 \\sim CA_9: within 2A with sigma of 0.025 and sigma for terminal
atoms of 0.05
O2_12 \\sim S1_12 \\sim O3_12: within 2A with sigma of 0.025 and sigma for
terminal atoms of 0.05
O_1 \\sim C_1 \\sim CA_1 \\sim O_2 \\sim C_2 \\sim CA_2 \\sim NT_2 \\sim CB_2
\\sim CG_2 \\sim N_2 \\sim CD_2 \\sim S1_2 \\sim O2_2 \\sim O3_2 \\sim C4_2
\\sim C5_2 \\sim C6_2 \\sim C7_2 \\sim C8_2 \\sim C9_2 \\sim Cl10_2 \\sim O_3
\\sim C_3 \\sim CA_3 \\sim N_3 \\sim CB_3: within 2A with sigma of 0.025 and
sigma for terminal atoms of 0.05
Uanis(CD_2) \\sim Ueq, Uanis(N_10) \\sim Ueq, Uanis(N_3) \\sim Ueq,
Uanis(O2_12) \\sim Ueq, Uanis(N_9) \\sim Ueq, Uanis(O_8) \\sim Ueq: with sigma
of 0.025 and sigma for terminal atoms of 0.05
6. Rigid body (RIGU) restrains
 O_1, C_1, CA_1, O_2, C_2, CA_2, NT_2, CB_2, CG_2, N_2, CD_2, S1_2, O2_2, O3_2,
  C4_2, C5_2, C6_2, C7_2, C8_2, C9_2, Cl10_2, O_3, C_3, CA_3, N_3, CB_3
 with sigma for 1-2 distances of 0.001 and sigma for 1-3 distances of 0.001
7. Others
 Fixed Sof: C1(0.75) H1(0.75) Cl1(0.75) Cl2(0.75) Cl3(0.75) C1(0.6666)
 H1(0.6666) Cl1(0.6666) Cl2(0.6666) Cl3(0.6666) C1(0.5) H1(0.5) Cl1(0.5)
 Cl2(0.5) Cl3(0.5) C1(0.33333) H1(0.33333) Cl1(0.33333) Cl2(0.33333)
 Cl3(0.33333) C1(0.5) H1(0.5) Cl1(0.5) Cl2(0.5) Cl3(0.5) C1(0.33333)
 H1(0.33333) Cl1(0.33333) Cl2(0.33333) Cl3(0.33333) C1(0.33333) H1(0.33333)
 Cl1(0.33333) Cl2(0.33333) Cl3(0.33333) C1(0.2) H1(0.2) Cl1(0.2) Cl2(0.2)
 Cl3(0.2) C1(0.2) H1(0.2) Cl1(0.2) Cl2(0.2) Cl3(0.2) N(0.5) C1(0.5) C2(0.5)
 N(0.5) C1(0.5) C2(0.5) N(0.5) C1(0.5) C2(0.5) N(0.5) C1(0.5) C2(0.5) C(0.5)
 O(0.5) C(0.5) O(0.5) C(0.5) O(0.5) O(0.5) O(0.5) C1(0.5) H1(0.5) Cl1(0.5)
 Cl2(0.5) Cl3(0.5)
8.a Ternary CH refined with riding coordinates:
 CG(HG), CA(HA), CG(HG), CA(HA), CG(HG), CA(HA), CG(HG), CA(HA), CG(HG),
 CA(HA), CG(HG), CA(HA), CG(HG), CA(HA), C1(H1), C1(H1), C1(H1), C1(H1), C1(H1),
  C1(H1), C1(H1), C1(H1), C1(H1), C1(H1), C1(H1)
8.b Secondary CH2 refined with riding coordinates:
 CA(HAA,HAB), CB(HBA,HBB), CA(HAA,HAB), CB(HBA,HBB), CA(HAA,HAB), CB(HBA,HBB),
 CA(HAA,HAB), CB(HBA,HBB), CA(HAA,HAB), CB(HBA,HBB), CA(HAA,HAB), CB(HBA,HBB),
 CA(HAA,HAB), CB(HBA,HBB)
8.c Me refined with riding coordinates:
 CA(HAA,HAB,HAC), CD(HDA,HDB,HDC), CB(HBA,HBB,HBC), CD(HDA,HDB,HDC), CB(HBA,
 HBB,HBC), CD(HDA,HDB,HDC), CB(HBA,HBB,HBC), CD(HDA,HDB,HDC), CB(HBA,HBB,HBC),
 CD(HDA,HDB,HDC), CB(HBA,HBB,HBC), CD(HDA,HDB,HDC), CB(HBA,HBB,HBC), CD(HDA,HDB,
 HDC), CB(HBA,HBB,HBC)
8.d Aromatic/amide H refined with riding coordinates:
 N(H), C5(H5), C6(H6), C8(H8), C9(H9), N(H), N(H), C5(H5), C6(H6), C8(H8),
 C9(H9), N(H), N(H), C5(H5), C6(H6), C8(H8), C9(H9), N(H), N(H), C5(H5), C6(H6),
  C8(H8), C9(H9), N(H), N(H), C5(H5), C6(H6), C8(H8), C9(H9), N(H), N(H),
 C5(H5), C6(H6), C8(H8), C9(H9), N(H), N(H), C5(H5), C6(H6), C8(H8), C9(H9),
 N(H)
8.e X=CH2 refined with riding coordinates:
 N(HA,HB)
;
_atom_sites_solution_hydrogens     geom
_atom_sites_solution_primary       ?
_atom_sites_solution_secondary     ?
loop_
  _atom_site_label
  _atom_site_type_symbol
  _atom_site_fract_x
  _atom_site_fract_y
  _atom_site_fract_z
  _atom_site_U_iso_or_equiv
  _atom_site_adp_type
  _atom_site_occupancy
  _atom_site_site_symmetry_order
  _atom_site_calc_flag
  _atom_site_refinement_flags_posn
  _atom_site_refinement_flags_adp
  _atom_site_refinement_flags_occupancy
  _atom_site_disorder_assembly
  _atom_site_disorder_group
 O_1 O 0.264(6) 0.556(5) 0.028(2) 0.41(3) Uani 1 1 d D U . . .
 C_1 C 0.289(5) 0.493(5) 0.0157(16) 0.46(3) Uani 1 1 d D U . . .
 CA_1 C 0.372(6) 0.485(9) 0.000(3) 0.44(4) Uani 1 1 d D U . . .
 HAA_1 H 0.380403 0.431356 -0.007936 0.661 Uiso 1 1 calc R . . . .
 HAB_1 H 0.378516 0.520083 -0.021542 0.661 Uiso 1 1 calc R . . . .
 HAC_1 H 0.408988 0.498629 0.020289 0.661 Uiso 1 1 calc R . . . .
 O_2 O 0.250(7) 0.341(6) 0.1752(13) 0.37(4) Uani 1 1 d D U . . .
 C_2 C 0.263(4) 0.336(4) 0.1413(13) 0.37(2) Uani 1 1 d D U . . .
 CA_2 C 0.214(4) 0.287(4) 0.1150(10) 0.42(2) Uani 1 1 d D U . . .
 HAA_2 H 0.218860 0.232323 0.123141 0.508 Uiso 1 1 calc R . . . .
 HAB_2 H 0.158904 0.302328 0.118911 0.508 Uiso 1 1 calc R . . . .
 NT_2 N 0.229(3) 0.290(3) 0.0744(10) 0.45(2) Uani 1 1 d . U . . .
 CB_2 C 0.170(3) 0.328(3) 0.0497(14) 0.44(3) Uani 1 1 d . U . . .
 HBA_2 H 0.117432 0.320204 0.060885 0.533 Uiso 1 1 calc R . . . .
 HBB_2 H 0.170327 0.303650 0.024092 0.533 Uiso 1 1 calc R . . . .
 CG_2 C 0.188(4) 0.415(3) 0.0464(17) 0.46(3) Uani 1 1 d D U . . .
 HG_2 H 0.210062 0.432783 0.071223 0.547 Uiso 1 1 calc R . . . .
 N_2 N 0.246(6) 0.427(5) 0.017(3) 0.45(3) Uani 1 1 d D U . . .
 H_2 H 0.253055 0.391349 -0.000885 0.544 Uiso 1 1 calc R . . . .
 CD_2 C 0.114(6) 0.462(5) 0.039(4) 0.47(4) Uani 1 1 d . U . . .
 HDA_2 H 0.076436 0.452658 0.059114 0.709 Uiso 1 1 calc R . . . .
 HDB_2 H 0.127362 0.517462 0.037981 0.709 Uiso 1 1 calc R . . . .
 HDC_2 H 0.091893 0.446413 0.014217 0.709 Uiso 1 1 calc R . . . .
 S1_2 S 0.286(3) 0.232(3) 0.0503(11) 0.47(2) Uani 1 1 d . U . . .
 O2_2 O 0.359(3) 0.230(4) 0.0696(19) 0.46(3) Uani 1 1 d . U . . .
 O3_2 O 0.285(5) 0.259(4) 0.0115(12) 0.49(3) Uani 1 1 d . U . . .
 C4_2 C 0.242(3) 0.139(3) 0.0502(11) 0.52(3) Uani 1 1 d . U . . .
 C5_2 C 0.262(4) 0.087(3) 0.0793(15) 0.54(3) Uani 1 1 d . U . . .
 H5_2 H 0.294970 0.103835 0.099506 0.646 Uiso 1 1 calc R . . . .
 C6_2 C 0.234(5) 0.012(3) 0.079(2) 0.55(3) Uani 1 1 d . U . . .
 H6_2 H 0.251687 -0.025500 0.096637 0.663 Uiso 1 1 calc R . . . .
 C7_2 C 0.178(5) -0.006(3) 0.052(2) 0.56(3) Uani 1 1 d . U . . .
 C8_2 C 0.155(5) 0.046(4) 0.024(2) 0.55(3) Uani 1 1 d . U . . .
 H8_2 H 0.116386 0.031638 0.005801 0.658 Uiso 1 1 calc R . . . .
 C9_2 C 0.189(4) 0.119(3) 0.0222(14) 0.53(3) Uani 1 1 d . U . . .
 H9_2 H 0.176596 0.154388 0.002277 0.639 Uiso 1 1 calc R . . . .
 Cl10_2 Cl 0.134(5) -0.097(3) 0.054(3) 0.62(4) Uani 1 1 d . U . . .
 O_3 O 0.340(6) 0.505(6) 0.201(2) 0.31(3) Uani 1 1 d D U . . .
 C_3 C 0.323(3) 0.485(4) 0.1677(18) 0.29(2) Uani 1 1 d D U . . .
 CA_3 C 0.371(3) 0.424(4) 0.1470(18) 0.30(2) Uani 1 1 d D U . . .
 HA_3 H 0.396067 0.390918 0.166960 0.366 Uiso 1 1 calc R . . . .
 N_3 N 0.323(5) 0.373(5) 0.124(2) 0.32(2) Uani 1 1 d D U . . .
 H_3 H 0.331821 0.366267 0.099332 0.388 Uiso 1 1 calc R . . . .
 CB_3 C 0.436(4) 0.458(5) 0.123(2) 0.25(3) Uani 1 1 d . U . . .
 HBA_3 H 0.467942 0.492235 0.139018 0.381 Uiso 1 1 calc R . . . .
 HBB_3 H 0.468143 0.415939 0.112936 0.381 Uiso 1 1 calc R . . . .
 HBC_3 H 0.413599 0.487921 0.102006 0.381 Uiso 1 1 calc R . . . .
 O_4 O 0.137(3) 0.482(4) 0.2918(11) 0.17(2) Uani 1 1 d D . . . .
 C_4 C 0.145(3) 0.471(3) 0.2576(11) 0.19(2) Uani 1 1 d D . . . .
 CA_4 C 0.099(3) 0.517(3) 0.2287(11) 0.20(2) Uani 1 1 d D . . . .
 HAA_4 H 0.043182 0.511487 0.235091 0.245 Uiso 1 1 calc R . . . .
 HAB_4 H 0.112166 0.572988 0.232110 0.245 Uiso 1 1 calc R . . . .
 NT_4 N 0.109(2) 0.498(3) 0.1881(10) 0.24(2) Uani 1 1 d . . . . .
 CB_4 C 0.130(3) 0.566(3) 0.1641(16) 0.23(2) Uani 1 1 d . . . . .
 HBA_4 H 0.100149 0.611553 0.172712 0.277 Uiso 1 1 calc R . . . .
 HBB_4 H 0.115052 0.554733 0.137359 0.277 Uiso 1 1 calc R . . . .
 CG_4 C 0.217(3) 0.585(4) 0.1656(16) 0.24(2) Uani 1 1 d D . . . .
 HG_4 H 0.231630 0.591816 0.192913 0.285 Uiso 1 1 calc R . . . .
 N_4 N 0.261(4) 0.519(5) 0.1504(19) 0.26(3) Uani 1 1 d D . . . .
 H_4 H 0.246816 0.500628 0.128118 0.312 Uiso 1 1 calc R . . . .
 CD_4 C 0.232(5) 0.661(4) 0.145(3) 0.27(4) Uani 1 1 d . . . . .
 HDA_4 H 0.200496 0.702075 0.155923 0.410 Uiso 1 1 calc R . . . .
 HDB_4 H 0.287112 0.673944 0.146562 0.410 Uiso 1 1 calc R . . . .
 HDC_4 H 0.217770 0.654601 0.117611 0.410 Uiso 1 1 calc R . . . .
 S1_4 S 0.041(2) 0.438(2) 0.1723(8) 0.246(16) Uani 1 1 d . . . . .
 O2_4 O 0.036(3) 0.377(3) 0.1999(15) 0.28(3) Uani 1 1 d . . . . .
 O3_4 O 0.059(4) 0.421(4) 0.1334(10) 0.33(4) Uani 1 1 d . . . . .
 C4_4 C -0.047(2) 0.491(3) 0.1716(12) 0.31(3) Uani 1 1 d . . . . .
 C5_4 C -0.093(2) 0.501(4) 0.2036(13) 0.32(3) Uani 1 1 d . . . . .
 H5_4 H -0.077855 0.477542 0.227072 0.382 Uiso 1 1 calc R . . . .
 C6_4 C -0.162(3) 0.543(6) 0.2019(14) 0.33(3) Uani 1 1 d . . . . .
 H6_4 H -0.192654 0.551585 0.223917 0.401 Uiso 1 1 calc R . . . .
 C7_4 C -0.183(3) 0.574(5) 0.1666(14) 0.32(3) Uani 1 1 d . . . . .
 C8_4 C -0.139(3) 0.563(5) 0.1340(13) 0.33(4) Uani 1 1 d . . . . .
 H8_4 H -0.157638 0.579024 0.109869 0.401 Uiso 1 1 calc R . . . .
 C9_4 C -0.067(3) 0.527(4) 0.1371(12) 0.33(3) Uani 1 1 d . . . . .
 H9_4 H -0.031412 0.527120 0.116302 0.395 Uiso 1 1 calc R . . . .
 Cl10_4 Cl -0.264(3) 0.633(4) 0.1643(15) 0.43(4) Uani 1 1 d . . . . .
 O_5 O 0.310(5) 0.370(5) 0.3283(13) 0.26(3) Uani 1 1 d D . . . .
 C_5 C 0.292(3) 0.387(3) 0.2952(13) 0.22(2) Uani 1 1 d D . . . .
 CA_5 C 0.221(3) 0.357(3) 0.2743(16) 0.23(2) Uani 1 1 d D . . . .
 HA_5 H 0.178257 0.350499 0.293648 0.278 Uiso 1 1 calc R . . . .
 N_5 N 0.192(3) 0.413(4) 0.2455(13) 0.18(2) Uani 1 1 d D . . . .
 H_5 H 0.205560 0.407949 0.221328 0.218 Uiso 1 1 calc R . . . .
 CB_5 C 0.234(7) 0.279(4) 0.256(3) 0.29(5) Uani 1 1 d . . . . .
 HBA_5 H 0.252675 0.241578 0.274736 0.437 Uiso 1 1 calc R . . . .
 HBB_5 H 0.185066 0.259793 0.244646 0.437 Uiso 1 1 calc R . . . .
 HBC_5 H 0.272886 0.284051 0.235371 0.437 Uiso 1 1 calc R . . . .
 O_6 O 0.274(4) 0.566(5) 0.4189(11) 0.22(3) Uani 1 1 d D . . . .
 C_6 C 0.272(3) 0.558(4) 0.3842(11) 0.21(2) Uani 1 1 d D . . . .
 CA_6 C 0.323(3) 0.601(4) 0.3561(10) 0.21(2) Uani 1 1 d D . . . .
 HAA_6 H 0.323232 0.656416 0.363212 0.249 Uiso 1 1 calc R . . . .
 HAB_6 H 0.377116 0.581494 0.359553 0.249 Uiso 1 1 calc R . . . .
 NT_6 N 0.304(2) 0.595(2) 0.3155(10) 0.194(18) Uani 1 1 d . . . . .
 CB_6 C 0.370(3) 0.573(3) 0.2904(14) 0.18(2) Uani 1 1 d . . . . .
 HBA_6 H 0.414645 0.607376 0.295859 0.217 Uiso 1 1 calc R . . . .
 HBB_6 H 0.354425 0.581636 0.263469 0.217 Uiso 1 1 calc R . . . .
 CG_6 C 0.395(3) 0.489(3) 0.2951(14) 0.19(2) Uani 1 1 d D . . . .
 HG_6 H 0.398631 0.476223 0.322952 0.234 Uiso 1 1 calc R . . . .
 N_6 N 0.338(3) 0.438(3) 0.2774(16) 0.19(2) Uani 1 1 d D . . . .
 H_6 H 0.332143 0.442129 0.252536 0.229 Uiso 1 1 calc R . . . .
 CD_6 C 0.475(3) 0.477(5) 0.277(2) 0.19(3) Uani 1 1 d . . . . .
 HDA_6 H 0.513010 0.511027 0.289262 0.289 Uiso 1 1 calc R . . . .
 HDB_6 H 0.491188 0.422520 0.280260 0.289 Uiso 1 1 calc R . . . .
 HDC_6 H 0.472154 0.488921 0.249700 0.289 Uiso 1 1 calc R . . . .
 S1_6 S 0.2431(18) 0.660(2) 0.2976(8) 0.220(15) Uani 1 1 d . U . . .
 O2_6 O 0.228(3) 0.637(3) 0.2593(10) 0.22(3) Uani 1 1 d . . . . .
 O3_6 O 0.182(2) 0.667(3) 0.3249(14) 0.23(3) Uani 1 1 d . . . . .
 C4_6 C 0.2958(19) 0.749(2) 0.2969(11) 0.23(2) Uani 1 1 d . U . . .
 C5_6 C 0.342(3) 0.768(3) 0.2658(11) 0.24(2) Uani 1 1 d . U . . .
 H5_6 H 0.343593 0.733858 0.244384 0.284 Uiso 1 1 calc R . . . .
 C6_6 C 0.386(3) 0.835(3) 0.2658(14) 0.26(2) Uani 1 1 d . U . . .
 H6_6 H 0.420596 0.845355 0.245351 0.306 Uiso 1 1 calc R . . . .
 C7_6 C 0.379(3) 0.886(3) 0.2960(15) 0.25(2) Uani 1 1 d . U . . .
 C8_6 C 0.329(4) 0.872(3) 0.3262(16) 0.25(2) Uani 1 1 d . U . . .
 H8_6 H 0.322887 0.908533 0.346102 0.306 Uiso 1 1 calc R . . . .
 C9_6 C 0.288(3) 0.801(2) 0.3271(15) 0.26(2) Uani 1 1 d . U . . .
 H9_6 H 0.255351 0.788790 0.348048 0.307 Uiso 1 1 calc R . . . .
 Cl10_6 Cl 0.437(3) 0.969(3) 0.2938(14) 0.33(2) Uani 1 1 d . U . . .
 O_7 O 0.170(3) 0.404(4) 0.4547(12) 0.17(2) Uani 1 1 d D . . . .
 C_7 C 0.195(2) 0.417(3) 0.4224(12) 0.18(2) Uani 1 1 d D . . . .
 CA_7 C 0.158(3) 0.478(3) 0.3966(13) 0.19(2) Uani 1 1 d D . . . .
 HA_7 H 0.135674 0.520166 0.412756 0.232 Uiso 1 1 calc R . . . .
 N_7 N 0.216(4) 0.512(4) 0.3707(12) 0.19(2) Uani 1 1 d D . . . .
 H_7 H 0.213638 0.501066 0.346201 0.226 Uiso 1 1 calc R . . . .
 CB_7 C 0.094(3) 0.440(5) 0.3732(18) 0.18(3) Uani 1 1 d . . . . .
 HBA_7 H 0.055052 0.417367 0.390404 0.273 Uiso 1 1 calc R . . . .
 HBB_7 H 0.068902 0.479219 0.357016 0.273 Uiso 1 1 calc R . . . .
 HBC_7 H 0.116005 0.399031 0.357130 0.273 Uiso 1 1 calc R . . . .
 O_8 O 0.345(5) 0.406(5) 0.5441(11) 0.26(3) Uani 1 1 d D U . . .
 C_8 C 0.349(3) 0.427(3) 0.5107(10) 0.139(18) Uani 1 1 d D U . . .
 CA_8 C 0.402(3) 0.382(3) 0.4844(9) 0.147(19) Uani 1 1 d D . . . .
 HAA_8 H 0.456559 0.391690 0.492845 0.177 Uiso 1 1 calc R . . . .
 HAB_8 H 0.391779 0.326276 0.487641 0.177 Uiso 1 1 calc R . . . .
 NT_8 N 0.3978(18) 0.400(3) 0.4438(9) 0.161(16) Uani 1 1 d . . . . .
 CB_8 C 0.380(2) 0.330(3) 0.4206(15) 0.17(2) Uani 1 1 d . . . . .
 HBA_8 H 0.409898 0.284982 0.430641 0.205 Uiso 1 1 calc R . . . .
 HBB_8 H 0.396556 0.338542 0.393874 0.205 Uiso 1 1 calc R . . . .
 CG_8 C 0.293(3) 0.310(3) 0.4212(15) 0.17(2) Uani 1 1 d D . . . .
 HG_8 H 0.276494 0.301070 0.448160 0.208 Uiso 1 1 calc R . . . .
 N_8 N 0.250(3) 0.375(3) 0.4054(12) 0.144(18) Uani 1 1 d D . . . .
 H_8 H 0.262195 0.389090 0.381960 0.173 Uiso 1 1 calc R . . . .
 CD_8 C 0.278(5) 0.237(4) 0.398(3) 0.27(4) Uani 1 1 d . . . . .
 HDA_8 H 0.306904 0.193544 0.408462 0.405 Uiso 1 1 calc R . . . .
 HDB_8 H 0.222030 0.225438 0.398152 0.405 Uiso 1 1 calc R . . . .
 HDC_8 H 0.294361 0.246059 0.371300 0.405 Uiso 1 1 calc R . . . .
 S1_8 S 0.4613(16) 0.461(2) 0.4249(7) 0.193(12) Uani 1 1 d . . . . .
 O2_8 O 0.436(3) 0.472(4) 0.3861(10) 0.23(3) Uani 1 1 d . . . . .
 O3_8 O 0.467(3) 0.528(3) 0.4490(15) 0.25(3) Uani 1 1 d . . . . .
 C4_8 C 0.5508(17) 0.411(2) 0.4240(9) 0.21(2) Uani 1 1 d . . . . .
 C5_8 C 0.570(2) 0.358(4) 0.3957(12) 0.23(3) Uani 1 1 d . . . . .
 H5_8 H 0.536644 0.351605 0.374270 0.278 Uiso 1 1 calc R . . . .
 C6_8 C 0.638(3) 0.315(4) 0.3984(18) 0.24(3) Uani 1 1 d . . . . .
 H6_8 H 0.645793 0.269546 0.383330 0.283 Uiso 1 1 calc R . . . .
 C7_8 C 0.693(2) 0.341(4) 0.4245(15) 0.21(3) Uani 1 1 d . . . . .
 C8_8 C 0.675(2) 0.391(4) 0.4539(16) 0.22(3) Uani 1 1 d . . . . .
 H8_8 H 0.710098 0.399793 0.474245 0.266 Uiso 1 1 calc R . . . .
 C9_8 C 0.6032(19) 0.428(3) 0.4529(14) 0.21(3) Uani 1 1 d . . . . .
 H9_8 H 0.590144 0.465321 0.471856 0.251 Uiso 1 1 calc R . . . .
 Cl10_8 Cl 0.778(2) 0.287(3) 0.4288(13) 0.31(2) Uani 1 1 d . . . . .
 O_9 O 0.199(4) 0.536(4) 0.5805(14) 0.20(2) Uani 1 1 d D . . . .
 C_9 C 0.211(3) 0.513(3) 0.5476(13) 0.16(2) Uani 1 1 d D . . . .
 CA_9 C 0.275(3) 0.548(3) 0.5231(14) 0.166(18) Uani 1 1 d D U . . .
 HA_9 H 0.317255 0.565458 0.540798 0.199 Uiso 1 1 calc R . . . .
 N_9 N 0.310(3) 0.490(3) 0.4976(12) 0.126(15) Uani 1 1 d D U . . .
 H_9 H 0.304775 0.496618 0.472822 0.151 Uiso 1 1 calc R . . . .
 CB_9 C 0.247(5) 0.619(3) 0.501(2) 0.19(3) Uani 1 1 d . . . . .
 HBA_9 H 0.224393 0.655879 0.519374 0.278 Uiso 1 1 calc R . . . .
 HBB_9 H 0.290966 0.642703 0.488166 0.278 Uiso 1 1 calc R . . . .
 HBC_9 H 0.207587 0.602849 0.482796 0.278 Uiso 1 1 calc R . . . .
 O_10 O 0.224(4) 0.349(4) 0.6711(11) 0.21(3) Uani 1 1 d D . . . .
 C_10 C 0.242(3) 0.344(3) 0.6375(11) 0.16(2) Uani 1 1 d D . . . .
 CA_10 C 0.191(3) 0.293(3) 0.6118(10) 0.15(2) Uani 1 1 d D . . . .
 HAA_10 H 0.201117 0.238389 0.618475 0.186 Uiso 1 1 calc R . . . .
 HAB_10 H 0.136259 0.304573 0.617806 0.186 Uiso 1 1 calc R . . . .
 NT_10 N 0.202(2) 0.302(2) 0.5707(10) 0.182(17) Uani 1 1 d . . . . .
 CB_10 C 0.130(2) 0.321(3) 0.5497(15) 0.19(2) Uani 1 1 d . . . . .
 HBA_10 H 0.085785 0.293310 0.561628 0.224 Uiso 1 1 calc R . . . .
 HBB_10 H 0.134711 0.302635 0.523106 0.224 Uiso 1 1 calc R . . . .
 CG_10 C 0.112(3) 0.407(3) 0.5494(14) 0.17(2) Uani 1 1 d D . . . .
 HG_10 H 0.107898 0.424341 0.576582 0.199 Uiso 1 1 calc R . . . .
 N_10 N 0.174(3) 0.453(3) 0.5322(15) 0.155(19) Uani 1 1 d D U . . .
 H_10 H 0.188352 0.439728 0.508963 0.185 Uiso 1 1 calc R . . . .
 CD_10 C 0.035(3) 0.424(5) 0.530(2) 0.23(3) Uani 1 1 d . . . . .
 HDA_10 H -0.006027 0.392483 0.542432 0.343 Uiso 1 1 calc R . . . .
 HDB_10 H 0.021902 0.479133 0.533159 0.343 Uiso 1 1 calc R . . . .
 HDC_10 H 0.037783 0.410822 0.503199 0.343 Uiso 1 1 calc R . . . .
 S1_10 S 0.2631(16) 0.241(2) 0.5505(7) 0.196(12) Uani 1 1 d . . . . .
 O2_10 O 0.270(3) 0.268(3) 0.5119(9) 0.19(3) Uani 1 1 d . . . . .
 O3_10 O 0.327(2) 0.238(3) 0.5767(13) 0.22(3) Uani 1 1 d . . . . .
 C4_10 C 0.2180(17) 0.150(2) 0.5506(9) 0.171(19) Uani 1 1 d . . . . .
 C5_10 C 0.176(3) 0.127(3) 0.5191(11) 0.22(3) Uani 1 1 d . . . . .
 H5_10 H 0.168638 0.160867 0.498100 0.268 Uiso 1 1 calc R . . . .
 C6_10 C 0.144(4) 0.052(3) 0.5186(13) 0.25(3) Uani 1 1 d . . . . .
 H6_10 H 0.121900 0.030935 0.495979 0.299 Uiso 1 1 calc R . . . .
 C7_10 C 0.146(4) 0.009(3) 0.5520(14) 0.21(3) Uani 1 1 d . . . . .
 C8_10 C 0.191(4) 0.033(3) 0.5829(13) 0.18(2) Uani 1 1 d . . . . .
 H8_10 H 0.190336 0.003708 0.606031 0.217 Uiso 1 1 calc R . . . .
 C9_10 C 0.236(3) 0.099(2) 0.5795(13) 0.15(2) Uani 1 1 d . . . . .
 H9_10 H 0.277673 0.108435 0.596481 0.176 Uiso 1 1 calc R . . . .
 Cl10_10 Cl 0.099(3) -0.079(2) 0.5559(13) 0.27(2) Uani 1 1 d . . . . .
 O_11 O 0.341(4) 0.503(5) 0.7047(13) 0.24(3) Uani 1 1 d D . . . .
 C_11 C 0.315(3) 0.484(3) 0.6733(12) 0.17(2) Uani 1 1 d D . . . .
 CA_11 C 0.358(3) 0.424(3) 0.6494(13) 0.151(19) Uani 1 1 d D . . . .
 HA_11 H 0.382363 0.385555 0.667203 0.181 Uiso 1 1 calc R . . . .
 N_11 N 0.307(3) 0.381(3) 0.6237(13) 0.151(18) Uani 1 1 d D . . . .
 H_11 H 0.317565 0.378862 0.599172 0.181 Uiso 1 1 calc R . . . .
 CB_11 C 0.422(3) 0.464(3) 0.6272(18) 0.16(3) Uani 1 1 d . . . . .
 HBA_11 H 0.455766 0.492779 0.644983 0.238 Uiso 1 1 calc R . . . .
 HBB_11 H 0.453055 0.425553 0.613481 0.238 Uiso 1 1 calc R . . . .
 HBC_11 H 0.399146 0.500784 0.608952 0.238 Uiso 1 1 calc R . . . .
 O_12 O 0.136(3) 0.480(4) 0.7988(8) 0.20(2) Uani 1 1 d D . . . .
 C_12 C 0.140(3) 0.476(3) 0.7644(9) 0.21(2) Uani 1 1 d D . . . .
 CA_12 C 0.093(2) 0.529(3) 0.7382(8) 0.21(2) Uani 1 1 d D . . . .
 HAA_12 H 0.037897 0.527686 0.746059 0.255 Uiso 1 1 calc R . . . .
 HAB_12 H 0.111898 0.583110 0.741650 0.255 Uiso 1 1 calc R . . . .
 NT_12 N 0.0982(16) 0.509(2) 0.6979(8) 0.191(17) Uani 1 1 d . . . . .
 CB_12 C 0.1245(19) 0.573(3) 0.6723(12) 0.20(2) Uani 1 1 d . . . . .
 HBA_12 H 0.097200 0.621298 0.679019 0.245 Uiso 1 1 calc R . . . .
 HBB_12 H 0.111448 0.559408 0.645584 0.245 Uiso 1 1 calc R . . . .
 CG_12 C 0.212(2) 0.584(3) 0.6761(12) 0.18(2) Uani 1 1 d D . . . .
 HG_12 H 0.225895 0.585712 0.703790 0.220 Uiso 1 1 calc R . . . .
 N_12 N 0.253(3) 0.519(3) 0.6585(14) 0.148(19) Uani 1 1 d D . . . .
 H_12 H 0.234641 0.501119 0.636687 0.178 Uiso 1 1 calc R . . . .
 CD_12 C 0.237(3) 0.661(3) 0.658(3) 0.21(3) Uani 1 1 d . . . . .
 HDA_12 H 0.209162 0.703898 0.670489 0.321 Uiso 1 1 calc R . . . .
 HDB_12 H 0.293204 0.668241 0.661677 0.321 Uiso 1 1 calc R . . . .
 HDC_12 H 0.224905 0.660482 0.630881 0.321 Uiso 1 1 calc R . . . .
 S1_12 S 0.0348(15) 0.446(2) 0.6814(7) 0.192(11) Uani 1 1 d . U . . .
 O2_12 O 0.054(2) 0.434(3) 0.6423(7) 0.20(2) Uani 1 1 d . U . . .
 O3_12 O 0.032(2) 0.384(2) 0.7082(11) 0.20(2) Uani 1 1 d . U . . .
 C4_12 C -0.0572(15) 0.493(2) 0.6828(8) 0.26(2) Uani 1 1 d . . . . .
 C5_12 C -0.082(2) 0.533(3) 0.6507(9) 0.31(3) Uani 1 1 d . . . . .
 H5_12 H -0.049311 0.535639 0.628737 0.369 Uiso 1 1 calc R . . . .
 C6_12 C -0.153(3) 0.570(5) 0.6509(13) 0.34(4) Uani 1 1 d . . . . .
 H6_12 H -0.170658 0.598832 0.629418 0.402 Uiso 1 1 calc R . . . .
 C7_12 C -0.199(3) 0.564(4) 0.6833(14) 0.34(4) Uani 1 1 d . . . . .
 C8_12 C -0.175(3) 0.525(5) 0.7158(14) 0.33(4) Uani 1 1 d . . . . .
 H8_12 H -0.206269 0.523851 0.737997 0.397 Uiso 1 1 calc R . . . .
 C9_12 C -0.103(2) 0.488(4) 0.7154(11) 0.31(3) Uani 1 1 d . . . . .
 H9_12 H -0.085171 0.460336 0.737160 0.372 Uiso 1 1 calc R . . . .
 Cl10_12 Cl -0.286(2) 0.615(4) 0.6849(16) 0.37(3) Uani 1 1 d . . . . .
 O_13 O 0.305(6) 0.379(7) 0.8317(18) 0.33(4) Uani 1 1 d D . . . .
 C_13 C 0.293(3) 0.397(4) 0.7982(15) 0.23(3) Uani 1 1 d D . . . .
 CA_13 C 0.224(3) 0.362(3) 0.7770(15) 0.21(2) Uani 1 1 d D . . . .
 HA_13 H 0.184256 0.347241 0.796632 0.258 Uiso 1 1 calc R . . . .
 N_13 N 0.188(4) 0.418(4) 0.7515(14) 0.21(2) Uani 1 1 d D . . . .
 H_13 H 0.196796 0.414425 0.726895 0.253 Uiso 1 1 calc R . . . .
 CB_13 C 0.248(5) 0.288(3) 0.757(2) 0.19(3) Uani 1 1 d . . . . .
 HBA_13 H 0.271748 0.252083 0.775070 0.280 Uiso 1 1 calc R . . . .
 HBB_13 H 0.201696 0.263220 0.745496 0.280 Uiso 1 1 calc R . . . .
 HBC_13 H 0.285117 0.300193 0.736574 0.280 Uiso 1 1 calc R . . . .
 O_14 O 0.321(5) 0.529(7) 0.917(2) 0.53(6) Uani 1 1 d D . . . .
 C_14 C 0.289(4) 0.549(4) 0.8881(15) 0.37(3) Uani 1 1 d D . . . .
 CA_14 C 0.322(4) 0.611(4) 0.8616(15) 0.31(3) Uani 1 1 d D . . . .
 HAA_14 H 0.306392 0.663027 0.870675 0.378 Uiso 1 1 calc R . . . .
 HAB_14 H 0.379914 0.608462 0.862545 0.378 Uiso 1 1 calc R . . . .
 NT_14 N 0.297(3) 0.601(3) 0.8221(13) 0.27(2) Uani 1 1 d . . . . .
 CB_14 C 0.361(3) 0.585(3) 0.795(2) 0.26(3) Uani 1 1 d . . . . .
 HBA_14 H 0.405263 0.620236 0.800866 0.311 Uiso 1 1 calc R . . . .
 HBB_14 H 0.343205 0.598624 0.768649 0.311 Uiso 1 1 calc R . . . .
 CG_14 C 0.391(3) 0.502(3) 0.7945(19) 0.25(3) Uani 1 1 d D . . . .
 HG_14 H 0.401251 0.486677 0.821485 0.298 Uiso 1 1 calc R . . . .
 N_14 N 0.334(4) 0.447(4) 0.7787(19) 0.23(3) Uani 1 1 d D . . . .
 H_14 H 0.327281 0.448198 0.753853 0.277 Uiso 1 1 calc R . . . .
 CD_14 C 0.467(3) 0.493(5) 0.772(3) 0.29(4) Uani 1 1 d . . . . .
 HDA_14 H 0.505643 0.528942 0.781984 0.437 Uiso 1 1 calc R . . . .
 HDB_14 H 0.485605 0.439378 0.774665 0.437 Uiso 1 1 calc R . . . .
 HDC_14 H 0.457017 0.504058 0.745016 0.437 Uiso 1 1 calc R . . . .
 S1_14 S 0.232(2) 0.667(3) 0.8076(11) 0.31(2) Uani 1 1 d . . . . .
 O2_14 O 0.217(4) 0.646(4) 0.7689(13) 0.29(3) Uani 1 1 d . . . . .
 O3_14 O 0.174(3) 0.668(4) 0.8362(17) 0.31(4) Uani 1 1 d . . . . .
 C4_14 C 0.283(2) 0.756(2) 0.8094(12) 0.30(3) Uani 1 1 d . . . . .
 C5_14 C 0.330(3) 0.781(3) 0.7794(13) 0.32(3) Uani 1 1 d . . . . .
 H5_14 H 0.330951 0.752337 0.756223 0.379 Uiso 1 1 calc R . . . .
 C6_14 C 0.375(3) 0.847(3) 0.7833(16) 0.33(3) Uani 1 1 d . . . . .
 H6_14 H 0.413661 0.859775 0.765072 0.396 Uiso 1 1 calc R . . . .
 C7_14 C 0.361(4) 0.895(3) 0.8146(19) 0.33(3) Uani 1 1 d . . . . .
 C8_14 C 0.312(4) 0.873(3) 0.8437(18) 0.33(3) Uani 1 1 d . . . . .
 H8_14 H 0.303800 0.906541 0.864886 0.396 Uiso 1 1 calc R . . . .
 C9_14 C 0.274(4) 0.802(3) 0.8418(16) 0.32(3) Uani 1 1 d . . . . .
 H9_14 H 0.242913 0.784577 0.862379 0.385 Uiso 1 1 calc R . . . .
 Cl10_14 Cl 0.411(4) 0.983(3) 0.816(2) 0.54(5) Uani 1 1 d . . . . .
 O_15 O 0.176(5) 0.377(6) 0.947(3) 0.37(5) Uani 1 1 d D . . . .
 C_15 C 0.202(5) 0.407(4) 0.918(2) 0.35(4) Uani 1 1 d D . . . .
 CA_15 C 0.169(5) 0.483(5) 0.903(2) 0.37(4) Uani 1 1 d D . . . .
 HA_15 H 0.164057 0.518418 0.924909 0.443 Uiso 1 1 calc R . . . .
 N_15 N 0.220(5) 0.521(6) 0.875(2) 0.35(4) Uani 1 1 d D . . . .
 H_15 H 0.206694 0.524720 0.851170 0.420 Uiso 1 1 calc R . . . .
 CB_15 C 0.088(4) 0.472(7) 0.887(3) 0.34(5) Uani 1 1 d . . . . .
 HBA_15 H 0.054739 0.446337 0.905586 0.506 Uiso 1 1 calc R . . . .
 HBB_15 H 0.065467 0.522816 0.880175 0.506 Uiso 1 1 calc R . . . .
 HBC_15 H 0.090062 0.439843 0.863493 0.506 Uiso 1 1 calc R . . . .
 N_16 N 0.260(7) 0.373(8) 0.900(3) 0.44(5) Uani 1 1 d D . . . .
 HA_16 H 0.279874 0.329880 0.908457 0.523 Uiso 1 1 calc R . . . .
 HB_16 H 0.278866 0.394436 0.878706 0.523 Uiso 1 1 calc R . . . .
 C1_17 C 0.415(2) 0.190(3) 0.6488(10) 0.50(5) Uani 1 1 d . . . . .
 H1_17 H 0.406438 0.217754 0.624134 0.603 Uiso 1 1 calc R . . . .
 Cl1_17 Cl 0.327(3) 0.183(4) 0.6729(9) 0.47(4) Uani 1 1 d . . . . .
 Cl2_17 Cl 0.451(3) 0.097(3) 0.6386(10) 0.37(3) Uani 1 1 d . . . . .
 Cl3_17 Cl 0.483(3) 0.243(3) 0.6755(18) 0.56(5) Uani 1 1 d . . . . .
 C1_18 C -0.010(3) 0.287(3) 0.2617(11) 0.33(5) Uani 0.75 1 d . . P A 1
 H1_18 H 0.011841 0.308898 0.237463 0.390 Uiso 0.75 1 calc R . P A 1
 Cl1_18 Cl 0.053(3) 0.214(4) 0.277(2) 0.42(4) Uani 0.75 1 d . . P A 1
 Cl2_18 Cl -0.102(3) 0.249(4) 0.2520(13) 0.34(3) Uani 0.75 1 d . . P A 1
 Cl3_18 Cl -0.016(4) 0.363(3) 0.2947(13) 0.35(3) Uani 0.75 1 d . . P A 1
 C1_19 C 0.499(2) 0.625(2) 0.5158(11) 0.22(4) Uani 0.6666 1 d . . P . .
 H1_19 H 0.469239 0.610094 0.492403 0.258 Uiso 0.6666 1 calc R . P . .
 Cl1_19 Cl 0.510(3) 0.542(2) 0.5445(11) 0.215(19) Uani 0.6666 1 d . . P . .
 Cl2_19 Cl 0.591(3) 0.659(3) 0.5017(17) 0.23(2) Uani 0.6666 1 d . . P . .
 Cl3_19 Cl 0.448(3) 0.697(3) 0.5401(19) 0.28(3) Uani 0.6666 1 d . . P . .
 C1_20 C 0.001(2) 0.281(3) 0.7758(12) 0.21(6) Uiso 0.5 1 d . . P . .
 H1_20 H 0.029741 0.299753 0.752745 0.250 Uiso 0.5 1 calc R . P . .
 Cl1_20 Cl -0.015(4) 0.359(3) 0.8064(18) 0.23(3) Uiso 0.5 1 d . . P . .
 Cl2_20 Cl -0.087(3) 0.241(3) 0.7610(15) 0.178(18) Uiso 0.5 1 d . . P . .
 Cl3_20 Cl 0.059(3) 0.210(3) 0.7983(17) 0.22(2) Uiso 0.5 1 d . . P . .
 C1_21 C -0.272(5) 0.479(5) 0.572(3) 0.26(8) Uiso 0.3333 1 d . . P B 1
 H1_21 H -0.303628 0.434731 0.562591 0.307 Uiso 0.3333 1 calc R . P B 1
 Cl1_21 Cl -0.320(5) 0.519(7) 0.612(3) 0.25(4) Uiso 0.3333 1 d . . P B 1
 Cl2_21 Cl -0.264(9) 0.547(9) 0.535(3) 0.37(8) Uiso 0.3333 1 d . . P B 1
 Cl3_21 Cl -0.180(6) 0.444(8) 0.585(4) 0.30(6) Uiso 0.3333 1 d . . P B 1
 C1_22 C 0.007(3) 0.661(4) 0.5662(15) 0.25(4) Uani 0.5 1 d . . P C 1
 H1_22 H 0.033938 0.611485 0.573676 0.295 Uiso 0.5 1 calc R . P C 1
 Cl1_22 Cl 0.036(4) 0.685(6) 0.5197(16) 0.37(4) Uani 0.5 1 d . . P C 1
 Cl2_22 Cl 0.035(5) 0.734(5) 0.5983(17) 0.33(4) Uani 0.5 1 d . . P C 1
 Cl3_22 Cl -0.093(3) 0.646(5) 0.5679(14) 0.23(3) Uani 0.5 1 d . . P C 1
 C1_23 C 0.561(4) 0.313(4) 0.586(2) 0.36(8) Uiso 0.3333 1 d . . P D 1
 H1_23 H 0.533425 0.335566 0.608304 0.430 Uiso 0.3333 1 calc R . P D 1
 Cl1_23 Cl 0.503(5) 0.240(5) 0.566(4) 0.32(6) Uiso 0.3333 1 d . . P D 1
 Cl2_23 Cl 0.650(5) 0.276(6) 0.601(3) 0.26(4) Uiso 0.3333 1 d . . P D 1
 Cl3_23 Cl 0.576(5) 0.388(4) 0.553(2) 0.20(3) Uiso 0.3333 1 d . . P D 1
 C1_26 C 0.470(4) 0.672(5) 0.6701(18) 0.20(7) Uiso 0.3333 1 d . . P E 1
 H1_26 H 0.428651 0.699520 0.655486 0.238 Uiso 0.3333 1 calc R . P E 1
 Cl1_26 Cl 0.427(4) 0.628(5) 0.710(2) 0.19(3) Uiso 0.3333 1 d . . P E 1
 Cl2_26 Cl 0.511(9) 0.601(7) 0.640(3) 0.37(8) Uiso 0.3333 1 d . . P E 1
 Cl3_26 Cl 0.540(5) 0.740(5) 0.684(3) 0.21(3) Uiso 0.3333 1 d . . P E 1
 C1_27 C 0.070(3) 0.699(3) 0.3855(16) 0.14(5) Uiso 0.2 1 d . . P F 1
 H1_27 H 0.085606 0.671035 0.361711 0.164 Uiso 0.2 1 calc R . P F 1
 Cl1_27 Cl 0.152(3) 0.705(4) 0.4152(19) 0.07(2) Uiso 0.2 1 d . . P F 1
 Cl2_27 Cl 0.037(4) 0.792(4) 0.373(2) 0.08(2) Uiso 0.2 1 d . . P F 1
 Cl3_27 Cl -0.005(4) 0.647(5) 0.407(3) 0.14(3) Uiso 0.2 1 d . . P F 1
 C1_28 C 0.124(5) 0.747(5) 0.421(3) 0.13(5) Uiso 0.2 1 d . . P G 3
 H1_28 H 0.169696 0.726911 0.406345 0.151 Uiso 0.2 1 calc R . P G 3
 Cl1_28 Cl 0.157(7) 0.789(7) 0.463(3) 0.20(5) Uiso 0.2 1 d . . P G 3
 Cl2_28 Cl 0.077(7) 0.816(6) 0.392(3) 0.17(4) Uiso 0.2 1 d . . P G 3
 Cl3_28 Cl 0.061(8) 0.669(5) 0.430(4) 0.21(5) Uiso 0.2 1 d . . P G 3
 N_41^a N -0.296(3) 0.490(4) 0.317(3) 0.17(5) Uiso 0.5 1 d . . P H 1
 C1_41^a C -0.248(3) 0.450(3) 0.324(3) 0.27(6) Uiso 0.5 1 d . . P H 1
 C2_41^a C -0.194(4) 0.392(3) 0.338(3) 0.10(4) Uiso 0.5 1 d . . P H 1
 N_41^b N -0.225(4) 0.397(3) 0.274(3) 0.12(4) Uiso 0.5 1 d . . P I 2
 C1_41^b C -0.262(3) 0.450(2) 0.273(3) 0.25(6) Uiso 0.5 1 d . . P I 2
 C2_41^b C -0.317(4) 0.512(3) 0.268(3) 0.10(4) Uiso 0.5 1 d . . P I 2
 N_42 N -0.131(2) 0.623(8) 0.316(4) 0.35(6) Uiso 1 1 d . . . J 2
 C1_42 C -0.0686(19) 0.614(8) 0.309(5) 0.48(8) Uiso 1 1 d . . . J 2
 C2_42 C 0.0149(18) 0.613(5) 0.304(2) 0.13(2) Uiso 1 1 d . . . J 2
 N_43^b N 0.361(4) 0.113(3) 0.211(2) 0.13(4) Uiso 0.5 1 d . . P K 2
 C1_43^b C 0.399(4) 0.158(3) 0.1977(15) 0.17(6) Uiso 0.5 1 d . . P K 2
 C2_43^b C 0.440(4) 0.214(4) 0.175(2) 0.12(4) Uiso 0.5 1 d . . P K 2
 N_43^a N 0.258(5) -0.103(3) 0.205(5) 0.26(8) Uiso 0.5 1 d . . P L 1
 C1_43^a C 0.288(4) -0.0464(17) 0.210(3) 0.36(10) Uiso 0.5 1 d . . P L 1
 C2_43^a C 0.315(6) 0.032(2) 0.217(4) 0.14(5) Uiso 0.5 1 d . . P L 1
 C_52 C 0.099(10) 0.136(12) 0.213(5) 0.18(6) Uiso 0.5 1 d . . P M 2
 O_52 O 0.153(8) 0.141(9) 0.183(4) 0.22(5) Uiso 0.5 1 d . . P M 2
 C_53 C -0.018(8) 0.605(9) 0.570(2) 0.14(4) Uiso 0.5 1 d . . P N 2
 O_53 O 0.055(7) 0.633(7) 0.581(3) 0.16(4) Uiso 0.5 1 d . . P N 2
 C_54 C 0.487(7) 0.139(15) 0.801(7) 0.22(8) Uiso 0.5 1 d . . P O 2
 O_54 O 0.567(6) 0.121(6) 0.803(3) 0.13(3) Uiso 0.5 1 d . . P O 2
 C_55 C 0.016(14) -0.282(14) 0.052(4) 0.38(9) Uiso 1 1 d . . . . .
 O_55 O 0.040(8) -0.255(8) 0.087(4) 0.33(5) Uiso 1 1 d . . . . .
 C_56 C 0.513(7) 0.414(11) -0.053(3) 0.34(7) Uiso 1 1 d . . . . .
 O_56 O 0.461(5) 0.449(6) -0.078(2) 0.28(4) Uiso 1 1 d . . . . .
 O_61 O -0.008(5) 0.127(6) 0.180(3) 0.13(3) Uiso 0.5 1 d . . P P 1
 O_62 O 0.410(10) 0.261(11) 0.834(5) 0.24(7) Uiso 0.5 1 d . . P Q 1
 C1_24 C 0.467(5) 0.198(5) 0.125(2) 0.43(7) Uiso 0.5 1 d . . P R 1
 H1_24 H 0.417888 0.224176 0.116976 0.515 Uiso 0.5 1 calc R . P R 1
 Cl1_24 Cl 0.441(7) 0.106(5) 0.142(3) 0.39(6) Uiso 0.5 1 d . . P R 1
 Cl2_24 Cl 0.528(9) 0.191(9) 0.086(2) 0.56(10) Uiso 0.5 1 d . . P R 1
 Cl3_24 Cl 0.509(5) 0.255(5) 0.161(2) 0.28(4) Uiso 0.5 1 d . . P R 1

loop_
  _atom_site_aniso_label
  _atom_site_aniso_U_11
  _atom_site_aniso_U_22
  _atom_site_aniso_U_33
  _atom_site_aniso_U_23
  _atom_site_aniso_U_13
  _atom_site_aniso_U_12
 O_1 0.58(8) 0.44(5) 0.20(6) -0.16(5) -0.02(6) -0.16(5)
 C_1 0.60(6) 0.44(5) 0.34(6) -0.18(5) 0.03(5) -0.17(5)
 CA_1 0.60(6) 0.40(7) 0.33(9) -0.17(8) 0.03(6) -0.18(6)
 O_2 0.45(7) 0.39(8) 0.27(3) -0.03(4) 0.09(3) -0.03(6)
 C_2 0.44(4) 0.41(4) 0.27(3) -0.05(3) 0.08(3) -0.04(3)
 CA_2 0.48(4) 0.48(4) 0.31(4) -0.09(3) 0.08(3) -0.09(4)
 NT_2 0.54(4) 0.51(4) 0.31(3) -0.10(3) 0.08(3) -0.13(4)
 CB_2 0.56(5) 0.48(4) 0.29(4) -0.13(4) 0.06(4) -0.14(4)
 CG_2 0.57(5) 0.48(4) 0.32(5) -0.14(4) 0.04(4) -0.14(4)
 N_2 0.58(5) 0.44(5) 0.34(5) -0.16(4) 0.05(4) -0.16(4)
 CD_2 0.60(6) 0.50(5) 0.31(7) -0.15(5) 0.04(5) -0.10(5)
 S1_2 0.57(5) 0.53(4) 0.32(4) -0.14(4) 0.12(4) -0.15(4)
 O2_2 0.55(5) 0.55(7) 0.29(6) -0.17(7) 0.13(5) -0.13(4)
 O3_2 0.54(8) 0.60(7) 0.33(5) -0.13(6) 0.10(5) -0.17(6)
 C4_2 0.63(6) 0.54(4) 0.39(5) -0.17(4) 0.15(5) -0.19(4)
 C5_2 0.64(6) 0.54(5) 0.43(5) -0.15(5) 0.13(5) -0.22(5)
 C6_2 0.65(7) 0.55(5) 0.45(6) -0.15(5) 0.15(5) -0.23(5)
 C7_2 0.65(7) 0.57(5) 0.44(6) -0.17(5) 0.16(5) -0.24(5)
 C8_2 0.65(7) 0.57(5) 0.42(6) -0.18(5) 0.16(5) -0.23(5)
 C9_2 0.63(6) 0.57(5) 0.40(5) -0.18(5) 0.15(5) -0.22(5)
 Cl10_2 0.70(8) 0.56(7) 0.60(8) -0.16(7) 0.15(8) -0.36(6)
 O_3 0.36(7) 0.39(7) 0.19(4) -0.01(4) -0.03(4) 0.06(6)
 C_3 0.37(4) 0.34(4) 0.18(4) 0.01(3) -0.01(3) 0.04(4)
 CA_3 0.39(4) 0.33(4) 0.20(4) 0.01(3) 0.02(3) 0.03(3)
 N_3 0.39(4) 0.36(4) 0.22(3) -0.02(3) 0.04(3) 0.01(3)
 CB_3 0.32(4) 0.29(6) 0.15(5) 0.08(5) -0.04(4) 0.08(4)
 O_4 0.17(4) 0.22(5) 0.10(3) 0.01(4) 0.02(3) -0.06(4)
 C_4 0.25(5) 0.21(5) 0.10(3) 0.03(4) 0.02(4) -0.08(4)
 CA_4 0.32(5) 0.19(5) 0.10(3) -0.01(3) -0.04(4) -0.09(4)
 NT_4 0.35(4) 0.27(5) 0.11(3) 0.02(3) -0.01(4) -0.03(4)
 CB_4 0.34(5) 0.25(5) 0.10(4) 0.00(4) 0.00(5) -0.03(4)
 CG_4 0.32(5) 0.29(5) 0.10(4) 0.02(4) -0.01(5) -0.01(4)
 N_4 0.34(5) 0.31(5) 0.13(4) 0.00(4) 0.00(4) 0.00(4)
 CD_4 0.39(10) 0.26(6) 0.17(8) -0.02(6) 0.04(9) -0.08(6)
 S1_4 0.33(4) 0.27(4) 0.14(2) -0.02(2) -0.07(3) -0.04(3)
 O2_4 0.32(8) 0.31(6) 0.20(6) 0.05(6) -0.11(6) -0.05(5)
 O3_4 0.44(9) 0.38(10) 0.17(5) -0.02(5) -0.08(6) -0.06(8)
 C4_4 0.36(5) 0.38(6) 0.19(4) 0.08(5) -0.13(4) 0.01(5)
 C5_4 0.34(6) 0.43(8) 0.19(5) 0.09(6) -0.14(5) 0.02(6)
 C6_4 0.36(7) 0.46(8) 0.19(5) 0.07(6) -0.14(5) 0.04(6)
 C7_4 0.33(6) 0.44(8) 0.18(5) 0.05(6) -0.17(5) 0.02(6)
 C8_4 0.37(7) 0.43(8) 0.20(5) 0.12(6) -0.13(5) 0.04(6)
 C9_4 0.38(6) 0.40(8) 0.20(5) 0.11(6) -0.11(5) 0.04(6)
 Cl10_4 0.37(6) 0.62(10) 0.31(5) -0.10(7) -0.12(5) -0.04(7)
 O_5 0.41(8) 0.27(7) 0.10(3) -0.03(4) -0.05(4) 0.18(6)
 C_5 0.28(5) 0.28(5) 0.08(4) -0.04(4) -0.04(4) 0.04(4)
 CA_5 0.30(5) 0.27(5) 0.12(4) -0.01(4) -0.04(4) -0.01(4)
 N_5 0.22(5) 0.26(5) 0.06(3) -0.01(3) -0.01(3) -0.07(4)
 CB_5 0.36(11) 0.27(6) 0.25(10) -0.03(5) -0.05(9) -0.03(7)
 O_6 0.23(6) 0.34(8) 0.09(3) -0.03(4) -0.03(3) 0.03(6)
 C_6 0.24(5) 0.30(6) 0.09(3) -0.01(4) -0.01(3) -0.01(4)
 CA_6 0.21(5) 0.30(6) 0.11(3) 0.01(4) -0.02(3) 0.00(4)
 NT_6 0.20(4) 0.27(4) 0.12(3) -0.02(3) -0.01(3) 0.02(3)
 CB_6 0.14(4) 0.29(5) 0.11(4) -0.03(4) -0.06(3) 0.03(4)
 CG_6 0.21(5) 0.29(5) 0.08(4) -0.04(4) -0.06(4) 0.05(4)
 N_6 0.22(5) 0.26(5) 0.10(4) -0.07(3) -0.03(3) 0.07(4)
 CD_6 0.24(5) 0.24(8) 0.10(5) -0.01(6) -0.03(5) 0.05(5)
 S1_6 0.24(3) 0.29(4) 0.13(2) 0.01(3) -0.06(2) 0.00(3)
 O2_6 0.18(5) 0.31(7) 0.16(4) 0.03(4) -0.03(4) -0.04(5)
 O3_6 0.21(5) 0.30(7) 0.17(5) -0.03(5) -0.04(4) 0.04(4)
 C4_6 0.25(4) 0.29(4) 0.15(4) 0.04(3) -0.14(3) 0.01(3)
 C5_6 0.25(5) 0.29(5) 0.17(4) 0.05(4) -0.13(3) 0.02(4)
 C6_6 0.29(5) 0.28(5) 0.19(4) 0.07(4) -0.12(4) 0.01(4)
 C7_6 0.31(5) 0.26(5) 0.17(4) 0.08(4) -0.15(4) 0.01(4)
 C8_6 0.32(5) 0.27(5) 0.17(4) 0.07(4) -0.14(4) 0.02(4)
 C9_6 0.30(5) 0.29(5) 0.18(4) 0.04(4) -0.12(4) 0.01(4)
 Cl10_6 0.45(6) 0.24(4) 0.31(5) 0.09(4) -0.12(5) -0.07(4)
 O_7 0.14(4) 0.28(7) 0.09(3) 0.02(4) 0.00(3) -0.06(4)
 C_7 0.19(5) 0.28(5) 0.08(4) 0.01(3) -0.01(3) -0.05(3)
 CA_7 0.24(5) 0.26(5) 0.08(4) 0.00(3) 0.01(3) -0.01(3)
 N_7 0.26(5) 0.24(5) 0.06(3) -0.02(3) 0.02(3) -0.01(4)
 CB_7 0.24(6) 0.25(8) 0.05(4) 0.04(5) -0.01(4) -0.01(5)
 O_8 0.38(6) 0.29(6) 0.09(3) 0.10(4) 0.03(4) 0.06(5)
 C_8 0.19(4) 0.16(4) 0.07(3) 0.03(3) 0.01(3) -0.01(3)
 CA_8 0.18(4) 0.17(4) 0.09(3) 0.00(3) -0.03(3) -0.01(3)
 NT_8 0.19(3) 0.22(4) 0.08(3) -0.02(3) -0.01(3) -0.04(3)
 CB_8 0.21(4) 0.20(5) 0.10(4) 0.00(3) -0.03(4) -0.07(4)
 CG_8 0.20(4) 0.22(5) 0.10(4) 0.03(3) -0.03(4) -0.07(3)
 N_8 0.18(4) 0.22(5) 0.03(3) 0.02(3) -0.01(3) -0.08(3)
 CD_8 0.31(9) 0.20(5) 0.30(10) -0.01(6) -0.05(9) -0.13(6)
 S1_8 0.23(3) 0.23(3) 0.12(2) -0.02(2) 0.03(2) -0.09(2)
 O2_8 0.35(7) 0.25(7) 0.10(3) 0.06(4) -0.04(4) -0.10(6)
 O3_8 0.33(8) 0.23(5) 0.17(5) -0.03(5) -0.04(6) -0.06(4)
 C4_8 0.23(3) 0.26(5) 0.14(4) 0.06(4) 0.07(4) -0.04(4)
 C5_8 0.18(5) 0.33(6) 0.18(5) 0.01(4) 0.02(4) -0.01(5)
 C6_8 0.17(5) 0.35(6) 0.18(5) 0.00(5) 0.02(4) 0.00(5)
 C7_8 0.16(5) 0.33(6) 0.14(5) 0.00(5) 0.06(4) 0.00(5)
 C8_8 0.20(4) 0.33(6) 0.13(5) 0.00(4) 0.09(4) -0.03(5)
 C9_8 0.20(5) 0.29(6) 0.13(4) 0.04(4) 0.10(4) -0.03(5)
 Cl10_8 0.22(4) 0.41(6) 0.29(5) -0.11(5) -0.01(3) -0.02(4)
 O_9 0.22(6) 0.23(6) 0.13(4) -0.07(4) 0.01(3) 0.06(5)
 C_9 0.17(4) 0.19(4) 0.11(3) -0.05(3) 0.00(3) 0.03(3)
 CA_9 0.19(4) 0.20(3) 0.11(3) -0.02(3) 0.00(3) 0.02(3)
 N_9 0.17(3) 0.16(3) 0.05(2) 0.00(2) -0.02(2) -0.01(2)
 CB_9 0.26(8) 0.17(5) 0.12(6) -0.05(4) -0.01(6) 0.03(5)
 O_10 0.26(6) 0.24(7) 0.14(4) -0.02(4) 0.03(4) 0.07(5)
 C_10 0.20(4) 0.14(4) 0.13(3) -0.01(3) -0.01(3) 0.06(3)
 CA_10 0.21(5) 0.14(4) 0.12(3) 0.04(3) 0.01(3) 0.01(3)
 NT_10 0.21(4) 0.23(4) 0.10(3) 0.01(3) 0.01(3) -0.04(3)
 CB_10 0.22(4) 0.24(4) 0.10(4) -0.01(4) 0.01(3) -0.01(4)
 CG_10 0.19(4) 0.23(4) 0.08(4) -0.04(4) -0.03(3) -0.02(3)
 N_10 0.17(3) 0.19(3) 0.10(3) -0.03(3) -0.01(3) 0.02(2)
 CD_10 0.19(4) 0.38(9) 0.12(6) -0.03(7) -0.02(5) 0.03(5)
 S1_10 0.20(3) 0.28(3) 0.105(19) -0.02(2) -0.03(2) -0.07(2)
 O2_10 0.22(6) 0.30(7) 0.07(3) 0.03(4) 0.01(3) -0.04(5)
 O3_10 0.24(5) 0.31(7) 0.11(4) -0.01(5) -0.04(4) -0.01(4)
 C4_10 0.13(4) 0.24(4) 0.14(4) 0.02(3) -0.02(3) -0.01(3)
 C5_10 0.22(5) 0.26(5) 0.19(5) 0.05(4) -0.08(4) -0.05(5)
 C6_10 0.27(6) 0.26(5) 0.22(5) 0.03(5) -0.10(5) -0.05(5)
 C7_10 0.23(5) 0.19(5) 0.21(5) 0.00(4) -0.06(5) -0.03(4)
 C8_10 0.22(5) 0.16(5) 0.16(5) -0.02(4) -0.04(4) 0.01(4)
 C9_10 0.17(5) 0.19(5) 0.07(4) -0.04(4) 0.02(4) 0.00(4)
 Cl10_10 0.33(5) 0.20(3) 0.27(4) -0.07(3) 0.00(4) -0.01(3)
 O_11 0.31(7) 0.33(7) 0.06(3) -0.04(4) -0.09(4) 0.15(6)
 C_11 0.24(4) 0.19(4) 0.09(3) -0.01(3) -0.07(3) 0.07(3)
 CA_11 0.21(4) 0.16(4) 0.09(4) 0.00(3) -0.04(3) 0.05(3)
 N_11 0.19(4) 0.14(4) 0.13(4) 0.01(3) -0.05(3) 0.05(3)
 CB_11 0.23(5) 0.13(6) 0.12(5) 0.02(4) -0.05(4) 0.02(4)
 O_12 0.17(4) 0.35(7) 0.07(2) -0.01(4) -0.01(3) 0.01(5)
 C_12 0.23(5) 0.34(6) 0.07(3) 0.00(4) -0.02(4) 0.10(4)
 CA_12 0.23(5) 0.33(6) 0.07(3) -0.02(3) -0.02(4) 0.12(4)
 NT_12 0.27(4) 0.25(4) 0.05(2) 0.00(3) 0.02(3) 0.04(3)
 CB_12 0.25(4) 0.20(5) 0.17(4) 0.04(4) 0.01(4) 0.07(4)
 CG_12 0.24(4) 0.17(4) 0.14(4) 0.02(4) -0.01(4) 0.07(3)
 N_12 0.21(4) 0.17(4) 0.07(3) -0.02(3) -0.05(3) 0.04(3)
 CD_12 0.29(8) 0.16(5) 0.19(8) -0.01(5) -0.03(7) 0.03(5)
 S1_12 0.25(3) 0.24(3) 0.093(18) -0.002(19) 0.01(2) 0.05(2)
 O2_12 0.25(5) 0.29(5) 0.06(3) -0.02(3) 0.02(3) -0.04(4)
 O3_12 0.28(5) 0.27(5) 0.06(3) 0.04(3) -0.07(3) 0.03(4)
 C4_12 0.24(4) 0.35(6) 0.20(5) 0.07(5) 0.00(4) 0.11(4)
 C5_12 0.27(6) 0.41(7) 0.24(6) 0.10(6) -0.01(5) 0.14(6)
 C6_12 0.32(6) 0.42(8) 0.26(6) 0.13(6) 0.00(5) 0.19(6)
 C7_12 0.32(6) 0.43(8) 0.29(7) 0.12(6) 0.02(5) 0.19(6)
 C8_12 0.30(6) 0.47(8) 0.23(6) 0.08(6) 0.02(5) 0.19(6)
 C9_12 0.27(6) 0.44(8) 0.22(6) 0.07(6) 0.02(5) 0.16(6)
 Cl10_12 0.26(4) 0.48(8) 0.37(6) -0.05(6) 0.01(4) 0.13(5)
 O_13 0.40(9) 0.43(10) 0.16(5) -0.01(6) -0.09(5) 0.03(8)
 C_13 0.27(5) 0.26(5) 0.16(5) -0.04(4) -0.08(4) 0.08(4)
 CA_13 0.25(5) 0.26(5) 0.14(5) -0.01(4) -0.05(4) 0.07(4)
 N_13 0.23(5) 0.29(5) 0.11(4) 0.01(4) -0.03(4) 0.08(4)
 CB_13 0.20(8) 0.23(5) 0.14(6) 0.00(4) 0.02(6) -0.01(5)
 O_14 0.76(12) 0.57(13) 0.25(7) 0.02(8) -0.21(8) -0.18(11)
 C_14 0.51(8) 0.39(7) 0.21(5) -0.04(5) -0.07(5) -0.06(6)
 CA_14 0.41(7) 0.28(6) 0.26(5) -0.08(5) -0.03(5) 0.02(5)
 NT_14 0.31(5) 0.26(4) 0.24(4) -0.06(4) 0.00(4) 0.14(4)
 CB_14 0.21(6) 0.25(5) 0.32(5) -0.10(5) -0.02(4) 0.11(4)
 CG_14 0.18(5) 0.26(5) 0.31(6) -0.09(5) -0.08(4) 0.12(4)
 N_14 0.24(5) 0.25(5) 0.20(5) -0.06(4) -0.05(4) 0.08(4)
 CD_14 0.17(5) 0.30(9) 0.40(10) -0.09(9) -0.07(6) 0.17(5)
 S1_14 0.34(5) 0.32(4) 0.26(4) -0.06(4) -0.05(4) 0.15(4)
 O2_14 0.29(7) 0.45(9) 0.12(4) 0.01(5) 0.01(4) -0.09(7)
 O3_14 0.34(7) 0.39(8) 0.21(6) -0.10(6) 0.03(6) 0.18(5)
 C4_14 0.32(6) 0.25(4) 0.32(6) -0.08(5) -0.09(5) 0.19(4)
 C5_14 0.30(7) 0.25(6) 0.40(7) -0.08(5) -0.06(5) 0.18(5)
 C6_14 0.31(7) 0.28(6) 0.40(8) -0.09(6) -0.11(6) 0.16(5)
 C7_14 0.33(7) 0.29(6) 0.37(8) -0.08(6) -0.17(6) 0.18(5)
 C8_14 0.37(7) 0.27(6) 0.34(7) -0.10(6) -0.15(6) 0.20(5)
 C9_14 0.36(7) 0.29(6) 0.31(6) -0.10(6) -0.15(6) 0.18(5)
 Cl10_14 0.62(10) 0.31(6) 0.69(11) -0.03(8) -0.33(9) 0.00(7)
 O_15 0.33(8) 0.40(9) 0.38(10) 0.16(7) -0.13(7) -0.24(7)
 C_15 0.45(9) 0.45(8) 0.16(7) 0.07(6) -0.14(6) -0.08(7)
 CA_15 0.49(8) 0.42(8) 0.19(6) 0.07(6) -0.11(6) -0.09(6)
 N_15 0.50(8) 0.39(7) 0.16(5) 0.01(5) -0.05(5) -0.06(6)
 CB_15 0.53(9) 0.33(12) 0.15(7) 0.13(8) -0.15(7) -0.09(8)
 N_16 0.55(13) 0.57(12) 0.19(7) -0.06(9) -0.17(7) 0.00(9)
 C1_17 0.57(10) 0.68(9) 0.25(8) -0.16(8) -0.20(7) 0.26(9)
 Cl1_17 0.61(8) 0.69(10) 0.11(2) -0.07(4) -0.04(4) 0.38(7)
 Cl2_17 0.46(6) 0.44(6) 0.20(3) -0.16(4) -0.16(4) 0.26(5)
 Cl3_17 0.62(8) 0.58(8) 0.48(7) -0.29(6) -0.37(7) 0.38(7)
 C1_18 0.41(9) 0.45(10) 0.12(7) 0.10(7) -0.09(7) -0.09(8)
 Cl1_18 0.31(6) 0.48(8) 0.47(10) 0.12(7) -0.06(6) -0.20(6)
 Cl2_18 0.39(6) 0.47(8) 0.16(4) 0.13(4) -0.06(4) -0.14(6)
 Cl3_18 0.38(7) 0.53(8) 0.14(3) 0.07(4) -0.03(4) -0.13(6)
 C1_19 0.22(7) 0.12(6) 0.30(8) -0.04(6) 0.07(6) 0.09(6)
 Cl1_19 0.28(5) 0.23(4) 0.13(3) -0.02(3) 0.01(3) -0.06(3)
 Cl2_19 0.20(4) 0.21(4) 0.28(5) -0.02(4) 0.07(4) -0.05(3)
 Cl3_19 0.20(4) 0.23(4) 0.41(8) -0.17(5) 0.07(4) -0.04(3)
 C1_22 0.25(6) 0.34(7) 0.15(6) 0.00(6) -0.05(6) -0.10(6)
 Cl1_22 0.31(6) 0.59(11) 0.22(5) 0.10(6) -0.05(4) -0.32(7)
 Cl2_22 0.37(7) 0.36(8) 0.27(5) 0.06(6) -0.17(6) -0.08(6)
 Cl3_22 0.18(4) 0.40(7) 0.12(3) 0.06(5) -0.02(3) -0.04(5)

_geom_special_details
;
 All esds (except the esd in the dihedral angle between two l.s. planes)
 are estimated using the full covariance matrix.  The cell esds are taken
 into account individually in the estimation of esds in distances, angles
 and torsion angles; correlations between esds in cell parameters are only
 used when they are defined by crystal symmetry.  An approximate (isotropic)
 treatment of cell esds is used for estimating esds involving l.s. planes.
;
loop_
  _geom_bond_atom_site_label_1
  _geom_bond_atom_site_label_2
  _geom_bond_distance
  _geom_bond_site_symmetry_2
  _geom_bond_publ_flag
 O_1 C_1 1.236(17) . ?
 C_1 CA_1 1.525(17) . ?
 C_1 N_2 1.36(3) . ?
 CA_1 HAA_1 0.9800 . ?
 CA_1 HAB_1 0.9800 . ?
 CA_1 HAC_1 0.9800 . ?
 O_2 C_2 1.214(17) . ?
 C_2 CA_2 1.509(17) . ?
 C_2 N_3 1.35(3) . ?
 CA_2 HAA_2 0.9900 . ?
 CA_2 HAB_2 0.9900 . ?
 CA_2 NT_2 1.448(16) . ?
 NT_2 CB_2 1.489(16) . ?
 NT_2 S1_2 1.637(14) . ?
 CB_2 HBA_2 0.9900 . ?
 CB_2 HBB_2 0.9900 . ?
 CB_2 CG_2 1.536(17) . ?
 CG_2 HG_2 1.0000 . ?
 CG_2 N_2 1.464(17) . ?
 CG_2 CD_2 1.521(17) . ?
 N_2 H_2 0.8800 . ?
 CD_2 HDA_2 0.9800 . ?
 CD_2 HDB_2 0.9800 . ?
 CD_2 HDC_2 0.9800 . ?
 S1_2 O2_2 1.426(16) . ?
 S1_2 O3_2 1.435(16) . ?
 S1_2 C4_2 1.768(12) . ?
 C4_2 C5_2 1.399(15) . ?
 C4_2 C9_2 1.384(15) . ?
 C5_2 H5_2 0.9500 . ?
 C5_2 C6_2 1.383(16) . ?
 C6_2 H6_2 0.9500 . ?
 C6_2 C7_2 1.389(15) . ?
 C7_2 C8_2 1.385(15) . ?
 C7_2 Cl10_2 1.737(14) . ?
 C8_2 H8_2 0.9500 . ?
 C8_2 C9_2 1.394(16) . ?
 C9_2 H9_2 0.9500 . ?
 O_3 C_3 1.244(17) . ?
 C_3 CA_3 1.524(17) . ?
 C_3 N_4 1.36(3) . ?
 CA_3 HA_3 1.0000 . ?
 CA_3 N_3 1.458(17) . ?
 CA_3 CB_3 1.511(17) . ?
 N_3 H_3 0.8800 . ?
 CB_3 HBA_3 0.9800 . ?
 CB_3 HBB_3 0.9800 . ?
 CB_3 HBC_3 0.9800 . ?
 O_4 C_4 1.222(16) . ?
 C_4 CA_4 1.514(16) . ?
 C_4 N_5 1.36(3) . ?
 CA_4 HAA_4 0.9900 . ?
 CA_4 HAB_4 0.9900 . ?
 CA_4 NT_4 1.474(17) . ?
 NT_4 CB_4 1.480(16) . ?
 NT_4 S1_4 1.654(15) . ?
 CB_4 HBA_4 0.9900 . ?
 CB_4 HBB_4 0.9900 . ?
 CB_4 CG_4 1.525(17) . ?
 CG_4 HG_4 1.0000 . ?
 CG_4 N_4 1.459(17) . ?
 CG_4 CD_4 1.526(17) . ?
 N_4 H_4 0.8800 . ?
 CD_4 HDA_4 0.9800 . ?
 CD_4 HDB_4 0.9800 . ?
 CD_4 HDC_4 0.9800 . ?
 S1_4 O2_4 1.423(15) . ?
 S1_4 O3_4 1.430(15) . ?
 S1_4 C4_4 1.774(15) . ?
 C4_4 C5_4 1.386(15) . ?
 C4_4 C9_4 1.396(16) . ?
 C5_4 H5_4 0.9500 . ?
 C5_4 C6_4 1.389(16) . ?
 C6_4 H6_4 0.9500 . ?
 C6_4 C7_4 1.391(16) . ?
 C7_4 C8_4 1.387(16) . ?
 C7_4 Cl10_4 1.730(16) . ?
 C8_4 H8_4 0.9500 . ?
 C8_4 C9_4 1.386(16) . ?
 C9_4 H9_4 0.9500 . ?
 O_5 C_5 1.238(16) . ?
 C_5 CA_5 1.520(17) . ?
 C_5 N_6 1.33(3) . ?
 CA_5 HA_5 1.0000 . ?
 CA_5 N_5 1.472(17) . ?
 CA_5 CB_5 1.520(17) . ?
 N_5 H_5 0.8800 . ?
 CB_5 HBA_5 0.9800 . ?
 CB_5 HBB_5 0.9800 . ?
 CB_5 HBC_5 0.9800 . ?
 O_6 C_6 1.225(16) . ?
 C_6 CA_6 1.513(17) . ?
 C_6 N_7 1.34(3) . ?
 CA_6 HAA_6 0.9900 . ?
 CA_6 HAB_6 0.9900 . ?
 CA_6 NT_6 1.466(16) . ?
 NT_6 CB_6 1.483(16) . ?
 NT_6 S1_6 1.656(15) . ?
 CB_6 HBA_6 0.9900 . ?
 CB_6 HBB_6 0.9900 . ?
 CB_6 CG_6 1.526(17) . ?
 CG_6 HG_6 1.0000 . ?
 CG_6 N_6 1.456(17) . ?
 CG_6 CD_6 1.527(17) . ?
 N_6 H_6 0.8800 . ?
 CD_6 HDA_6 0.9800 . ?
 CD_6 HDB_6 0.9800 . ?
 CD_6 HDC_6 0.9800 . ?
 S1_6 O2_6 1.423(15) . ?
 S1_6 O3_6 1.424(15) . ?
 S1_6 C4_6 1.773(15) . ?
 C4_6 C5_6 1.388(15) . ?
 C4_6 C9_6 1.393(15) . ?
 C5_6 H5_6 0.9500 . ?
 C5_6 C6_6 1.380(16) . ?
 C6_6 H6_6 0.9500 . ?
 C6_6 C7_6 1.392(16) . ?
 C7_6 C8_6 1.385(15) . ?
 C7_6 Cl10_6 1.733(15) . ?
 C8_6 H8_6 0.9500 . ?
 C8_6 C9_6 1.407(16) . ?
 C9_6 H9_6 0.9500 . ?
 O_7 C_7 1.229(16) . ?
 C_7 CA_7 1.525(17) . ?
 C_7 N_8 1.32(3) . ?
 CA_7 HA_7 1.0000 . ?
 CA_7 N_7 1.461(17) . ?
 CA_7 CB_7 1.529(17) . ?
 N_7 H_7 0.8800 . ?
 CB_7 HBA_7 0.9800 . ?
 CB_7 HBB_7 0.9800 . ?
 CB_7 HBC_7 0.9800 . ?
 O_8 C_8 1.229(16) . ?
 C_8 CA_8 1.510(16) . ?
 C_8 N_9 1.36(3) . ?
 CA_8 HAA_8 0.9900 . ?
 CA_8 HAB_8 0.9900 . ?
 CA_8 NT_8 1.457(16) . ?
 NT_8 CB_8 1.495(16) . ?
 NT_8 S1_8 1.648(14) . ?
 CB_8 HBA_8 0.9900 . ?
 CB_8 HBB_8 0.9900 . ?
 CB_8 CG_8 1.527(17) . ?
 CG_8 HG_8 1.0000 . ?
 CG_8 N_8 1.456(17) . ?
 CG_8 CD_8 1.525(17) . ?
 N_8 H_8 0.8800 . ?
 CD_8 HDA_8 0.9800 . ?
 CD_8 HDB_8 0.9800 . ?
 CD_8 HDC_8 0.9800 . ?
 S1_8 O2_8 1.440(15) . ?
 S1_8 O3_8 1.429(15) . ?
 S1_8 C4_8 1.764(14) . ?
 C4_8 C5_8 1.387(15) . ?
 C4_8 C9_8 1.387(15) . ?
 C5_8 H5_8 0.9500 . ?
 C5_8 C6_8 1.386(16) . ?
 C6_8 H6_8 0.9500 . ?
 C6_8 C7_8 1.395(16) . ?
 C7_8 C8_8 1.385(16) . ?
 C7_8 Cl10_8 1.729(16) . ?
 C8_8 H8_8 0.9500 . ?
 C8_8 C9_8 1.387(16) . ?
 C9_8 H9_8 0.9500 . ?
 O_9 C_9 1.240(16) . ?
 C_9 CA_9 1.522(17) . ?
 C_9 N_10 1.32(3) . ?
 CA_9 HA_9 1.0000 . ?
 CA_9 N_9 1.460(17) . ?
 CA_9 CB_9 1.516(17) . ?
 N_9 H_9 0.8800 . ?
 CB_9 HBA_9 0.9800 . ?
 CB_9 HBB_9 0.9800 . ?
 CB_9 HBC_9 0.9800 . ?
 O_10 C_10 1.221(16) . ?
 C_10 CA_10 1.516(16) . ?
 C_10 N_11 1.38(3) . ?
 CA_10 HAA_10 0.9900 . ?
 CA_10 HAB_10 0.9900 . ?
 CA_10 NT_10 1.462(16) . ?
 NT_10 CB_10 1.479(16) . ?
 NT_10 S1_10 1.643(14) . ?
 CB_10 HBA_10 0.9900 . ?
 CB_10 HBB_10 0.9900 . ?
 CB_10 CG_10 1.513(17) . ?
 CG_10 HG_10 1.0000 . ?
 CG_10 N_10 1.454(17) . ?
 CG_10 CD_10 1.522(17) . ?
 N_10 H_10 0.8800 . ?
 CD_10 HDA_10 0.9800 . ?
 CD_10 HDB_10 0.9800 . ?
 CD_10 HDC_10 0.9800 . ?
 S1_10 O2_10 1.429(15) . ?
 S1_10 O3_10 1.430(15) . ?
 S1_10 C4_10 1.755(14) . ?
 C4_10 C5_10 1.379(15) . ?
 C4_10 C9_10 1.378(15) . ?
 C5_10 H5_10 0.9500 . ?
 C5_10 C6_10 1.400(16) . ?
 C6_10 H6_10 0.9500 . ?
 C6_10 C7_10 1.381(16) . ?
 C7_10 C8_10 1.389(16) . ?
 C7_10 Cl10_10 1.732(15) . ?
 C8_10 H8_10 0.9500 . ?
 C8_10 C9_10 1.381(16) . ?
 C9_10 H9_10 0.9500 . ?
 O_11 C_11 1.235(16) . ?
 C_11 CA_11 1.521(16) . ?
 C_11 N_12 1.33(3) . ?
 CA_11 HA_11 1.0000 . ?
 CA_11 N_11 1.457(16) . ?
 CA_11 CB_11 1.526(17) . ?
 N_11 H_11 0.8800 . ?
 CB_11 HBA_11 0.9800 . ?
 CB_11 HBB_11 0.9800 . ?
 CB_11 HBC_11 0.9800 . ?
 O_12 C_12 1.208(8) . ?
 C_12 CA_12 1.523(8) . ?
 C_12 N_13 1.37(3) . ?
 CA_12 HAA_12 0.9900 . ?
 CA_12 HAB_12 0.9900 . ?
 CA_12 NT_12 1.458(7) . ?
 NT_12 CB_12 1.484(7) . ?
 NT_12 S1_12 1.640(7) . ?
 CB_12 HBA_12 0.9900 . ?
 CB_12 HBB_12 0.9900 . ?
 CB_12 CG_12 1.529(8) . ?
 CG_12 HG_12 1.0000 . ?
 CG_12 N_12 1.462(8) . ?
 CG_12 CD_12 1.522(8) . ?
 N_12 H_12 0.8800 . ?
 CD_12 HDA_12 0.9800 . ?
 CD_12 HDB_12 0.9800 . ?
 CD_12 HDC_12 0.9800 . ?
 S1_12 O2_12 1.431(7) . ?
 S1_12 O3_12 1.428(7) . ?
 S1_12 C4_12 1.773(7) . ?
 C4_12 C5_12 1.388(7) . ?
 C4_12 C9_12 1.391(7) . ?
 C5_12 H5_12 0.9500 . ?
 C5_12 C6_12 1.388(7) . ?
 C6_12 H6_12 0.9500 . ?
 C6_12 C7_12 1.387(7) . ?
 C7_12 C8_12 1.387(7) . ?
 C7_12 Cl10_12 1.736(7) . ?
 C8_12 H8_12 0.9500 . ?
 C8_12 C9_12 1.386(7) . ?
 C9_12 H9_12 0.9500 . ?
 O_13 C_13 1.231(17) . ?
 C_13 CA_13 1.523(17) . ?
 C_13 N_14 1.32(3) . ?
 CA_13 HA_13 1.0000 . ?
 CA_13 N_13 1.457(17) . ?
 CA_13 CB_13 1.516(17) . ?
 N_13 H_13 0.8800 . ?
 CB_13 HBA_13 0.9800 . ?
 CB_13 HBB_13 0.9800 . ?
 CB_13 HBC_13 0.9800 . ?
 O_14 C_14 1.216(17) . ?
 C_14 CA_14 1.525(17) . ?
 C_14 N_15 1.36(3) . ?
 CA_14 HAA_14 0.9900 . ?
 CA_14 HAB_14 0.9900 . ?
 CA_14 NT_14 1.464(17) . ?
 NT_14 CB_14 1.495(16) . ?
 NT_14 S1_14 1.670(15) . ?
 CB_14 HBA_14 0.9900 . ?
 CB_14 HBB_14 0.9900 . ?
 CB_14 CG_14 1.520(17) . ?
 CG_14 HG_14 1.0000 . ?
 CG_14 N_14 1.462(17) . ?
 CG_14 CD_14 1.532(17) . ?
 N_14 H_14 0.8800 . ?
 CD_14 HDA_14 0.9800 . ?
 CD_14 HDB_14 0.9800 . ?
 CD_14 HDC_14 0.9800 . ?
 S1_14 O2_14 1.428(15) . ?
 S1_14 O3_14 1.423(15) . ?
 S1_14 C4_14 1.766(15) . ?
 C4_14 C5_14 1.389(15) . ?
 C4_14 C9_14 1.390(15) . ?
 C5_14 H5_14 0.9500 . ?
 C5_14 C6_14 1.384(16) . ?
 C6_14 H6_14 0.9500 . ?
 C6_14 C7_14 1.389(16) . ?
 C7_14 C8_14 1.382(16) . ?
 C7_14 Cl10_14 1.736(16) . ?
 C8_14 H8_14 0.9500 . ?
 C8_14 C9_14 1.387(16) . ?
 C9_14 H9_14 0.9500 . ?
 O_15 C_15 1.230(17) . ?
 C_15 CA_15 1.517(17) . ?
 C_15 N_16 1.31(3) . ?
 CA_15 HA_15 1.0000 . ?
 CA_15 N_15 1.453(17) . ?
 CA_15 CB_15 1.516(17) . ?
 N_15 H_15 0.8800 . ?
 CB_15 HBA_15 0.9800 . ?
 CB_15 HBB_15 0.9800 . ?
 CB_15 HBC_15 0.9800 . ?
 N_16 HA_16 0.8800 . ?
 N_16 HB_16 0.8800 . ?
 C1_17 H1_17 1.0000 . ?
 C1_17 Cl1_17 1.750(8) . ?
 C1_17 Cl2_17 1.750(8) . ?
 C1_17 Cl3_17 1.750(8) . ?
 C1_18 H1_18 1.0000 . ?
 C1_18 Cl1_18 1.747(8) . ?
 C1_18 Cl2_18 1.749(8) . ?
 C1_18 Cl3_18 1.748(8) . ?
 C1_19 H1_19 1.0000 . ?
 C1_19 Cl1_19 1.750(8) . ?
 C1_19 Cl2_19 1.751(8) . ?
 C1_19 Cl3_19 1.749(8) . ?
 C1_20 H1_20 1.0000 . ?
 C1_20 Cl1_20 1.750(8) . ?
 C1_20 Cl2_20 1.751(8) . ?
 C1_20 Cl3_20 1.750(8) . ?
 C1_21 H1_21 1.0000 . ?
 C1_21 Cl1_21 1.750(8) . ?
 C1_21 Cl2_21 1.750(8) . ?
 C1_21 Cl3_21 1.750(8) . ?
 C1_22 H1_22 1.0000 . ?
 C1_22 Cl1_22 1.750(8) . ?
 C1_22 Cl2_22 1.749(8) . ?
 C1_22 Cl3_22 1.751(8) . ?
 C1_23 H1_23 1.0000 . ?
 C1_23 Cl1_23 1.750(8) . ?
 C1_23 Cl2_23 1.750(8) . ?
 C1_23 Cl3_23 1.750(8) . ?
 C1_26 H1_26 1.0000 . ?
 C1_26 Cl1_26 1.749(8) . ?
 C1_26 Cl2_26 1.750(8) . ?
 C1_26 Cl3_26 1.750(8) . ?
 C1_27 H1_27 1.0000 . ?
 C1_27 Cl1_27 1.750(8) . ?
 C1_27 Cl2_27 1.750(8) . ?
 C1_27 Cl3_27 1.750(8) . ?
 C1_28 H1_28 1.0000 . ?
 C1_28 Cl1_28 1.750(8) . ?
 C1_28 Cl2_28 1.751(8) . ?
 C1_28 Cl3_28 1.750(8) . ?
 N_41^a C1_41^a 1.1091(17) . ?
 C1_41^a C2_41^a 1.4462(18) . ?
 N_41^b C1_41^b 1.1091(17) . ?
 C1_41^b C2_41^b 1.4460(18) . ?
 N_42 C1_42 1.109(2) . ?
 C1_42 C2_42 1.4463(18) . ?
 N_43^b C1_43^b 1.1091(17) . ?
 C1_43^b C2_43^b 1.4460(17) . ?
 N_43^a C1_43^a 1.1091(19) . ?
 C1_43^a C2_43^a 1.4461(18) . ?
 C_52 O_52 1.401(17) . ?
 C_53 O_53 1.398(17) . ?
 C_54 O_54 1.400(17) . ?
 C_55 O_55 1.405(17) . ?
 C_56 O_56 1.402(17) . ?
 C1_24 H1_24 1.0000 . ?
 C1_24 Cl1_24 1.747(8) . ?
 C1_24 Cl2_24 1.749(8) . ?
 C1_24 Cl3_24 1.747(8) . ?

loop_
  _geom_angle_atom_site_label_1
  _geom_angle_atom_site_label_2
  _geom_angle_atom_site_label_3
  _geom_angle
  _geom_angle_site_symmetry_1
  _geom_angle_site_symmetry_3
  _geom_angle_publ_flag
 O_1 C_1 CA_1 122(3) . . ?
 O_1 C_1 N_2 122(4) . . ?
 N_2 C_1 CA_1 116(4) . . ?
 C_1 CA_1 HAA_1 109.5 . . ?
 C_1 CA_1 HAB_1 109.5 . . ?
 C_1 CA_1 HAC_1 109.5 . . ?
 HAA_1 CA_1 HAB_1 109.5 . . ?
 HAA_1 CA_1 HAC_1 109.5 . . ?
 HAB_1 CA_1 HAC_1 109.5 . . ?
 O_2 C_2 CA_2 122(3) . . ?
 O_2 C_2 N_3 123(4) . . ?
 N_3 C_2 CA_2 114(3) . . ?
 C_2 CA_2 HAA_2 107.7 . . ?
 C_2 CA_2 HAB_2 107.7 . . ?
 HAA_2 CA_2 HAB_2 107.1 . . ?
 NT_2 CA_2 C_2 118(3) . . ?
 NT_2 CA_2 HAA_2 107.7 . . ?
 NT_2 CA_2 HAB_2 107.7 . . ?
 CA_2 NT_2 CB_2 117.4(13) . . ?
 CA_2 NT_2 S1_2 126.5(17) . . ?
 CB_2 NT_2 S1_2 112.1(16) . . ?
 NT_2 CB_2 HBA_2 109.8 . . ?
 NT_2 CB_2 HBB_2 109.8 . . ?
 NT_2 CB_2 CG_2 109(2) . . ?
 HBA_2 CB_2 HBB_2 108.3 . . ?
 CG_2 CB_2 HBA_2 109.8 . . ?
 CG_2 CB_2 HBB_2 109.8 . . ?
 CB_2 CG_2 HG_2 108.1 . . ?
 N_2 CG_2 CB_2 109.3(14) . . ?
 N_2 CG_2 HG_2 108.1 . . ?
 N_2 CG_2 CD_2 111.4(15) . . ?
 CD_2 CG_2 CB_2 112(3) . . ?
 CD_2 CG_2 HG_2 108.1 . . ?
 C_1 N_2 CG_2 121(5) . . ?
 C_1 N_2 H_2 119.5 . . ?
 CG_2 N_2 H_2 119.5 . . ?
 CG_2 CD_2 HDA_2 109.5 . . ?
 CG_2 CD_2 HDB_2 109.5 . . ?
 CG_2 CD_2 HDC_2 109.5 . . ?
 HDA_2 CD_2 HDB_2 109.5 . . ?
 HDA_2 CD_2 HDC_2 109.5 . . ?
 HDB_2 CD_2 HDC_2 109.5 . . ?
 NT_2 S1_2 C4_2 107.3(9) . . ?
 O2_2 S1_2 NT_2 107(2) . . ?
 O2_2 S1_2 O3_2 119(2) . . ?
 O2_2 S1_2 C4_2 111(2) . . ?
 O3_2 S1_2 NT_2 106(2) . . ?
 O3_2 S1_2 C4_2 106(2) . . ?
 C5_2 C4_2 S1_2 118.2(11) . . ?
 C9_2 C4_2 S1_2 120.7(11) . . ?
 C9_2 C4_2 C5_2 121.1(15) . . ?
 C4_2 C5_2 H5_2 119.8 . . ?
 C6_2 C5_2 C4_2 120(2) . . ?
 C6_2 C5_2 H5_2 119.8 . . ?
 C5_2 C6_2 H6_2 121.1 . . ?
 C5_2 C6_2 C7_2 118(2) . . ?
 C7_2 C6_2 H6_2 121.1 . . ?
 C6_2 C7_2 Cl10_2 118.5(12) . . ?
 C8_2 C7_2 C6_2 121.9(16) . . ?
 C8_2 C7_2 Cl10_2 119.5(12) . . ?
 C7_2 C8_2 H8_2 120.0 . . ?
 C7_2 C8_2 C9_2 120(2) . . ?
 C9_2 C8_2 H8_2 120.0 . . ?
 C4_2 C9_2 C8_2 118(2) . . ?
 C4_2 C9_2 H9_2 120.8 . . ?
 C8_2 C9_2 H9_2 120.8 . . ?
 O_3 C_3 CA_3 121(3) . . ?
 O_3 C_3 N_4 119(4) . . ?
 N_4 C_3 CA_3 120(4) . . ?
 C_3 CA_3 HA_3 106.9 . . ?
 N_3 CA_3 C_3 112(3) . . ?
 N_3 CA_3 HA_3 106.9 . . ?
 N_3 CA_3 CB_3 110(3) . . ?
 CB_3 CA_3 C_3 113(3) . . ?
 CB_3 CA_3 HA_3 106.9 . . ?
 C_2 N_3 CA_3 118(4) . . ?
 C_2 N_3 H_3 121.2 . . ?
 CA_3 N_3 H_3 121.2 . . ?
 CA_3 CB_3 HBA_3 109.5 . . ?
 CA_3 CB_3 HBB_3 109.5 . . ?
 CA_3 CB_3 HBC_3 109.5 . . ?
 HBA_3 CB_3 HBB_3 109.5 . . ?
 HBA_3 CB_3 HBC_3 109.5 . . ?
 HBB_3 CB_3 HBC_3 109.5 . . ?
 O_4 C_4 CA_4 121(3) . . ?
 O_4 C_4 N_5 119(3) . . ?
 N_5 C_4 CA_4 120(3) . . ?
 C_4 CA_4 HAA_4 107.8 . . ?
 C_4 CA_4 HAB_4 107.8 . . ?
 HAA_4 CA_4 HAB_4 107.2 . . ?
 NT_4 CA_4 C_4 118(3) . . ?
 NT_4 CA_4 HAA_4 107.8 . . ?
 NT_4 CA_4 HAB_4 107.8 . . ?
 CA_4 NT_4 CB_4 114(2) . . ?
 CA_4 NT_4 S1_4 113(2) . . ?
 CB_4 NT_4 S1_4 118(2) . . ?
 NT_4 CB_4 HBA_4 109.0 . . ?
 NT_4 CB_4 HBB_4 109.0 . . ?
 NT_4 CB_4 CG_4 113(2) . . ?
 HBA_4 CB_4 HBB_4 107.8 . . ?
 CG_4 CB_4 HBA_4 109.0 . . ?
 CG_4 CB_4 HBB_4 109.0 . . ?
 CB_4 CG_4 HG_4 108.1 . . ?
 CB_4 CG_4 CD_4 110(2) . . ?
 N_4 CG_4 CB_4 110(3) . . ?
 N_4 CG_4 HG_4 108.1 . . ?
 N_4 CG_4 CD_4 113(3) . . ?
 CD_4 CG_4 HG_4 108.1 . . ?
 C_3 N_4 CG_4 125(4) . . ?
 C_3 N_4 H_4 117.3 . . ?
 CG_4 N_4 H_4 117.3 . . ?
 CG_4 CD_4 HDA_4 109.5 . . ?
 CG_4 CD_4 HDB_4 109.5 . . ?
 CG_4 CD_4 HDC_4 109.5 . . ?
 HDA_4 CD_4 HDB_4 109.5 . . ?
 HDA_4 CD_4 HDC_4 109.5 . . ?
 HDB_4 CD_4 HDC_4 109.5 . . ?
 NT_4 S1_4 C4_4 106.3(12) . . ?
 O2_4 S1_4 NT_4 105.9(19) . . ?
 O2_4 S1_4 O3_4 121(2) . . ?
 O2_4 S1_4 C4_4 110(2) . . ?
 O3_4 S1_4 NT_4 107(2) . . ?
 O3_4 S1_4 C4_4 106.1(19) . . ?
 C5_4 C4_4 S1_4 122.5(19) . . ?
 C5_4 C4_4 C9_4 120.8(18) . . ?
 C9_4 C4_4 S1_4 116.6(18) . . ?
 C4_4 C5_4 H5_4 119.7 . . ?
 C4_4 C5_4 C6_4 121(2) . . ?
 C6_4 C5_4 H5_4 119.7 . . ?
 C5_4 C6_4 H6_4 121.2 . . ?
 C5_4 C6_4 C7_4 118(2) . . ?
 C7_4 C6_4 H6_4 121.2 . . ?
 C6_4 C7_4 Cl10_4 118(2) . . ?
 C8_4 C7_4 C6_4 122.3(18) . . ?
 C8_4 C7_4 Cl10_4 119(2) . . ?
 C7_4 C8_4 H8_4 120.4 . . ?
 C9_4 C8_4 C7_4 119(2) . . ?
 C9_4 C8_4 H8_4 120.4 . . ?
 C4_4 C9_4 H9_4 120.7 . . ?
 C8_4 C9_4 C4_4 119(2) . . ?
 C8_4 C9_4 H9_4 120.7 . . ?
 O_5 C_5 CA_5 124(3) . . ?
 O_5 C_5 N_6 117(4) . . ?
 N_6 C_5 CA_5 118(3) . . ?
 C_5 CA_5 HA_5 107.6 . . ?
 N_5 CA_5 C_5 112(2) . . ?
 N_5 CA_5 HA_5 107.6 . . ?
 N_5 CA_5 CB_5 109(2) . . ?
 CB_5 CA_5 C_5 113(3) . . ?
 CB_5 CA_5 HA_5 107.6 . . ?
 C_4 N_5 CA_5 117(4) . . ?
 C_4 N_5 H_5 121.3 . . ?
 CA_5 N_5 H_5 121.3 . . ?
 CA_5 CB_5 HBA_5 109.5 . . ?
 CA_5 CB_5 HBB_5 109.5 . . ?
 CA_5 CB_5 HBC_5 109.5 . . ?
 HBA_5 CB_5 HBB_5 109.5 . . ?
 HBA_5 CB_5 HBC_5 109.5 . . ?
 HBB_5 CB_5 HBC_5 109.5 . . ?
 O_6 C_6 CA_6 125(3) . . ?
 O_6 C_6 N_7 116(3) . . ?
 N_7 C_6 CA_6 119(3) . . ?
 C_6 CA_6 HAA_6 107.8 . . ?
 C_6 CA_6 HAB_6 107.8 . . ?
 HAA_6 CA_6 HAB_6 107.1 . . ?
 NT_6 CA_6 C_6 118(3) . . ?
 NT_6 CA_6 HAA_6 107.8 . . ?
 NT_6 CA_6 HAB_6 107.8 . . ?
 CA_6 NT_6 CB_6 115(2) . . ?
 CA_6 NT_6 S1_6 118(2) . . ?
 CB_6 NT_6 S1_6 115.6(18) . . ?
 NT_6 CB_6 HBA_6 108.9 . . ?
 NT_6 CB_6 HBB_6 108.9 . . ?
 NT_6 CB_6 CG_6 114(2) . . ?
 HBA_6 CB_6 HBB_6 107.7 . . ?
 CG_6 CB_6 HBA_6 108.9 . . ?
 CG_6 CB_6 HBB_6 108.9 . . ?
 CB_6 CG_6 HG_6 109.1 . . ?
 CB_6 CG_6 CD_6 110(2) . . ?
 N_6 CG_6 CB_6 109(2) . . ?
 N_6 CG_6 HG_6 109.1 . . ?
 N_6 CG_6 CD_6 111(2) . . ?
 CD_6 CG_6 HG_6 109.1 . . ?
 C_5 N_6 CG_6 126(4) . . ?
 C_5 N_6 H_6 116.8 . . ?
 CG_6 N_6 H_6 116.8 . . ?
 CG_6 CD_6 HDA_6 109.5 . . ?
 CG_6 CD_6 HDB_6 109.5 . . ?
 CG_6 CD_6 HDC_6 109.5 . . ?
 HDA_6 CD_6 HDB_6 109.5 . . ?
 HDA_6 CD_6 HDC_6 109.5 . . ?
 HDB_6 CD_6 HDC_6 109.5 . . ?
 NT_6 S1_6 C4_6 105.2(12) . . ?
 O2_6 S1_6 NT_6 106.5(19) . . ?
 O2_6 S1_6 O3_6 122(2) . . ?
 O2_6 S1_6 C4_6 108.5(19) . . ?
 O3_6 S1_6 NT_6 105.2(19) . . ?
 O3_6 S1_6 C4_6 108.6(19) . . ?
 C5_6 C4_6 S1_6 120.3(17) . . ?
 C5_6 C4_6 C9_6 120.0(17) . . ?
 C9_6 C4_6 S1_6 119.7(18) . . ?
 C4_6 C5_6 H5_6 119.7 . . ?
 C6_6 C5_6 C4_6 121(2) . . ?
 C6_6 C5_6 H5_6 119.7 . . ?
 C5_6 C6_6 H6_6 120.4 . . ?
 C5_6 C6_6 C7_6 119(2) . . ?
 C7_6 C6_6 H6_6 120.4 . . ?
 C6_6 C7_6 Cl10_6 116(2) . . ?
 C8_6 C7_6 C6_6 121.2(18) . . ?
 C8_6 C7_6 Cl10_6 123(2) . . ?
 C7_6 C8_6 H8_6 120.4 . . ?
 C7_6 C8_6 C9_6 119(2) . . ?
 C9_6 C8_6 H8_6 120.5 . . ?
 C4_6 C9_6 C8_6 120(2) . . ?
 C4_6 C9_6 H9_6 120.2 . . ?
 C8_6 C9_6 H9_6 120.2 . . ?
 O_7 C_7 CA_7 122(3) . . ?
 O_7 C_7 N_8 125(3) . . ?
 N_8 C_7 CA_7 114(3) . . ?
 C_7 CA_7 HA_7 109.2 . . ?
 C_7 CA_7 CB_7 109(2) . . ?
 N_7 CA_7 C_7 111(2) . . ?
 N_7 CA_7 HA_7 109.3 . . ?
 N_7 CA_7 CB_7 109(2) . . ?
 CB_7 CA_7 HA_7 109.3 . . ?
 C_6 N_7 CA_7 120(3) . . ?
 C_6 N_7 H_7 119.8 . . ?
 CA_7 N_7 H_7 119.8 . . ?
 CA_7 CB_7 HBA_7 109.5 . . ?
 CA_7 CB_7 HBB_7 109.5 . . ?
 CA_7 CB_7 HBC_7 109.5 . . ?
 HBA_7 CB_7 HBB_7 109.5 . . ?
 HBA_7 CB_7 HBC_7 109.5 . . ?
 HBB_7 CB_7 HBC_7 109.5 . . ?
 O_8 C_8 CA_8 118(3) . . ?
 O_8 C_8 N_9 122(3) . . ?
 N_9 C_8 CA_8 120(3) . . ?
 C_8 CA_8 HAA_8 108.0 . . ?
 C_8 CA_8 HAB_8 108.0 . . ?
 HAA_8 CA_8 HAB_8 107.2 . . ?
 NT_8 CA_8 C_8 117(2) . . ?
 NT_8 CA_8 HAA_8 108.0 . . ?
 NT_8 CA_8 HAB_8 108.0 . . ?
 CA_8 NT_8 CB_8 112(2) . . ?
 CA_8 NT_8 S1_8 119(2) . . ?
 CB_8 NT_8 S1_8 115.5(19) . . ?
 NT_8 CB_8 HBA_8 109.3 . . ?
 NT_8 CB_8 HBB_8 109.3 . . ?
 NT_8 CB_8 CG_8 112(2) . . ?
 HBA_8 CB_8 HBB_8 107.9 . . ?
 CG_8 CB_8 HBA_8 109.3 . . ?
 CG_8 CB_8 HBB_8 109.3 . . ?
 CB_8 CG_8 HG_8 109.4 . . ?
 N_8 CG_8 CB_8 109(2) . . ?
 N_8 CG_8 HG_8 109.4 . . ?
 N_8 CG_8 CD_8 110(2) . . ?
 CD_8 CG_8 CB_8 110(2) . . ?
 CD_8 CG_8 HG_8 109.4 . . ?
 C_7 N_8 CG_8 127(4) . . ?
 C_7 N_8 H_8 116.3 . . ?
 CG_8 N_8 H_8 116.3 . . ?
 CG_8 CD_8 HDA_8 109.5 . . ?
 CG_8 CD_8 HDB_8 109.5 . . ?
 CG_8 CD_8 HDC_8 109.5 . . ?
 HDA_8 CD_8 HDB_8 109.5 . . ?
 HDA_8 CD_8 HDC_8 109.5 . . ?
 HDB_8 CD_8 HDC_8 109.5 . . ?
 NT_8 S1_8 C4_8 106.1(11) . . ?
 O2_8 S1_8 NT_8 105.3(18) . . ?
 O2_8 S1_8 C4_8 108.2(19) . . ?
 O3_8 S1_8 NT_8 109(2) . . ?
 O3_8 S1_8 O2_8 118(2) . . ?
 O3_8 S1_8 C4_8 109.9(19) . . ?
 C5_8 C4_8 S1_8 122.7(18) . . ?
 C5_8 C4_8 C9_8 120.6(17) . . ?
 C9_8 C4_8 S1_8 116.6(18) . . ?
 C4_8 C5_8 H5_8 119.9 . . ?
 C6_8 C5_8 C4_8 120(2) . . ?
 C6_8 C5_8 H5_8 119.9 . . ?
 C5_8 C6_8 H6_8 121.7 . . ?
 C5_8 C6_8 C7_8 117(2) . . ?
 C7_8 C6_8 H6_8 121.7 . . ?
 C6_8 C7_8 Cl10_8 118(2) . . ?
 C8_8 C7_8 C6_8 122(2) . . ?
 C8_8 C7_8 Cl10_8 117(2) . . ?
 C7_8 C8_8 H8_8 120.8 . . ?
 C7_8 C8_8 C9_8 118(2) . . ?
 C9_8 C8_8 H8_8 120.8 . . ?
 C4_8 C9_8 C8_8 120(2) . . ?
 C4_8 C9_8 H9_8 120.2 . . ?
 C8_8 C9_8 H9_8 120.2 . . ?
 O_9 C_9 CA_9 122(3) . . ?
 O_9 C_9 N_10 123(3) . . ?
 N_10 C_9 CA_9 115(3) . . ?
 C_9 CA_9 HA_9 107.2 . . ?
 N_9 CA_9 C_9 112(2) . . ?
 N_9 CA_9 HA_9 107.2 . . ?
 N_9 CA_9 CB_9 112(2) . . ?
 CB_9 CA_9 C_9 112(2) . . ?
 CB_9 CA_9 HA_9 107.2 . . ?
 C_8 N_9 CA_9 123(3) . . ?
 C_8 N_9 H_9 118.7 . . ?
 CA_9 N_9 H_9 118.7 . . ?
 CA_9 CB_9 HBA_9 109.5 . . ?
 CA_9 CB_9 HBB_9 109.5 . . ?
 CA_9 CB_9 HBC_9 109.5 . . ?
 HBA_9 CB_9 HBB_9 109.5 . . ?
 HBA_9 CB_9 HBC_9 109.5 . . ?
 HBB_9 CB_9 HBC_9 109.5 . . ?
 O_10 C_10 CA_10 118(3) . . ?
 O_10 C_10 N_11 120(3) . . ?
 N_11 C_10 CA_10 121(3) . . ?
 C_10 CA_10 HAA_10 108.0 . . ?
 C_10 CA_10 HAB_10 108.0 . . ?
 HAA_10 CA_10 HAB_10 107.3 . . ?
 NT_10 CA_10 C_10 117(2) . . ?
 NT_10 CA_10 HAA_10 108.0 . . ?
 NT_10 CA_10 HAB_10 108.0 . . ?
 CA_10 NT_10 CB_10 114(2) . . ?
 CA_10 NT_10 S1_10 116(2) . . ?
 CB_10 NT_10 S1_10 117.5(19) . . ?
 NT_10 CB_10 HBA_10 109.0 . . ?
 NT_10 CB_10 HBB_10 109.0 . . ?
 NT_10 CB_10 CG_10 113(2) . . ?
 HBA_10 CB_10 HBB_10 107.8 . . ?
 CG_10 CB_10 HBA_10 109.0 . . ?
 CG_10 CB_10 HBB_10 109.0 . . ?
 CB_10 CG_10 HG_10 107.2 . . ?
 CB_10 CG_10 CD_10 111(2) . . ?
 N_10 CG_10 CB_10 113(3) . . ?
 N_10 CG_10 HG_10 107.2 . . ?
 N_10 CG_10 CD_10 111(2) . . ?
 CD_10 CG_10 HG_10 107.2 . . ?
 C_9 N_10 CG_10 127(4) . . ?
 C_9 N_10 H_10 116.5 . . ?
 CG_10 N_10 H_10 116.5 . . ?
 CG_10 CD_10 HDA_10 109.5 . . ?
 CG_10 CD_10 HDB_10 109.5 . . ?
 CG_10 CD_10 HDC_10 109.5 . . ?
 HDA_10 CD_10 HDB_10 109.5 . . ?
 HDA_10 CD_10 HDC_10 109.5 . . ?
 HDB_10 CD_10 HDC_10 109.5 . . ?
 NT_10 S1_10 C4_10 106.7(12) . . ?
 O2_10 S1_10 NT_10 105.0(19) . . ?
 O2_10 S1_10 O3_10 124(2) . . ?
 O2_10 S1_10 C4_10 108.6(18) . . ?
 O3_10 S1_10 NT_10 103.9(18) . . ?
 O3_10 S1_10 C4_10 107.3(19) . . ?
 C5_10 C4_10 S1_10 119.4(17) . . ?
 C9_10 C4_10 S1_10 118.6(17) . . ?
 C9_10 C4_10 C5_10 121.2(17) . . ?
 C4_10 C5_10 H5_10 120.6 . . ?
 C4_10 C5_10 C6_10 119(2) . . ?
 C6_10 C5_10 H5_10 120.6 . . ?
 C5_10 C6_10 H6_10 121.0 . . ?
 C7_10 C6_10 C5_10 118(2) . . ?
 C7_10 C6_10 H6_10 121.0 . . ?
 C6_10 C7_10 C8_10 121.5(18) . . ?
 C6_10 C7_10 Cl10_10 122(2) . . ?
 C8_10 C7_10 Cl10_10 117(2) . . ?
 C7_10 C8_10 H8_10 120.7 . . ?
 C9_10 C8_10 C7_10 119(2) . . ?
 C9_10 C8_10 H8_10 120.7 . . ?
 C4_10 C9_10 C8_10 118(2) . . ?
 C4_10 C9_10 H9_10 121.0 . . ?
 C8_10 C9_10 H9_10 121.0 . . ?
 O_11 C_11 CA_11 120(3) . . ?
 O_11 C_11 N_12 122(3) . . ?
 N_12 C_11 CA_11 119(3) . . ?
 C_11 CA_11 HA_11 108.0 . . ?
 C_11 CA_11 CB_11 109(2) . . ?
 N_11 CA_11 C_11 113(2) . . ?
 N_11 CA_11 HA_11 108.0 . . ?
 N_11 CA_11 CB_11 111(2) . . ?
 CB_11 CA_11 HA_11 108.0 . . ?
 C_10 N_11 CA_11 120(3) . . ?
 C_10 N_11 H_11 119.8 . . ?
 CA_11 N_11 H_11 119.8 . . ?
 CA_11 CB_11 HBA_11 109.5 . . ?
 CA_11 CB_11 HBB_11 109.5 . . ?
 CA_11 CB_11 HBC_11 109.5 . . ?
 HBA_11 CB_11 HBB_11 109.5 . . ?
 HBA_11 CB_11 HBC_11 109.5 . . ?
 HBB_11 CB_11 HBC_11 109.5 . . ?
 O_12 C_12 CA_12 122.8(15) . . ?
 O_12 C_12 N_13 113(3) . . ?
 N_13 C_12 CA_12 124(2) . . ?
 C_12 CA_12 HAA_12 108.7 . . ?
 C_12 CA_12 HAB_12 108.7 . . ?
 HAA_12 CA_12 HAB_12 107.6 . . ?
 NT_12 CA_12 C_12 114.3(12) . . ?
 NT_12 CA_12 HAA_12 108.7 . . ?
 NT_12 CA_12 HAB_12 108.7 . . ?
 CA_12 NT_12 CB_12 115.5(11) . . ?
 CA_12 NT_12 S1_12 117.2(11) . . ?
 CB_12 NT_12 S1_12 118.4(10) . . ?
 NT_12 CB_12 HBA_12 109.6 . . ?
 NT_12 CB_12 HBB_12 109.6 . . ?
 NT_12 CB_12 CG_12 110.4(11) . . ?
 HBA_12 CB_12 HBB_12 108.1 . . ?
 CG_12 CB_12 HBA_12 109.6 . . ?
 CG_12 CB_12 HBB_12 109.6 . . ?
 CB_12 CG_12 HG_12 108.4 . . ?
 N_12 CG_12 CB_12 109.2(12) . . ?
 N_12 CG_12 HG_12 108.4 . . ?
 N_12 CG_12 CD_12 111.3(12) . . ?
 CD_12 CG_12 CB_12 110.9(12) . . ?
 CD_12 CG_12 HG_12 108.4 . . ?
 C_11 N_12 CG_12 125(3) . . ?
 C_11 N_12 H_12 117.7 . . ?
 CG_12 N_12 H_12 117.7 . . ?
 CG_12 CD_12 HDA_12 109.5 . . ?
 CG_12 CD_12 HDB_12 109.5 . . ?
 CG_12 CD_12 HDC_12 109.5 . . ?
 HDA_12 CD_12 HDB_12 109.5 . . ?
 HDA_12 CD_12 HDC_12 109.5 . . ?
 HDB_12 CD_12 HDC_12 109.5 . . ?
 NT_12 S1_12 C4_12 106.6(7) . . ?
 O2_12 S1_12 NT_12 106.4(9) . . ?
 O2_12 S1_12 C4_12 107.7(9) . . ?
 O3_12 S1_12 NT_12 106.9(9) . . ?
 O3_12 S1_12 O2_12 121.7(11) . . ?
 O3_12 S1_12 C4_12 106.7(9) . . ?
 C5_12 C4_12 S1_12 118.2(9) . . ?
 C5_12 C4_12 C9_12 121.7(8) . . ?
 C9_12 C4_12 S1_12 120.1(9) . . ?
 C4_12 C5_12 H5_12 120.3 . . ?
 C4_12 C5_12 C6_12 119.5(9) . . ?
 C6_12 C5_12 H5_12 120.3 . . ?
 C5_12 C6_12 H6_12 120.8 . . ?
 C7_12 C6_12 C5_12 118.4(9) . . ?
 C7_12 C6_12 H6_12 120.8 . . ?
 C6_12 C7_12 Cl10_12 118.4(10) . . ?
 C8_12 C7_12 C6_12 122.5(9) . . ?
 C8_12 C7_12 Cl10_12 118.7(10) . . ?
 C7_12 C8_12 H8_12 120.6 . . ?
 C9_12 C8_12 C7_12 118.9(9) . . ?
 C9_12 C8_12 H8_12 120.6 . . ?
 C4_12 C9_12 H9_12 120.5 . . ?
 C8_12 C9_12 C4_12 119.0(9) . . ?
 C8_12 C9_12 H9_12 120.5 . . ?
 O_13 C_13 CA_13 120(3) . . ?
 O_13 C_13 N_14 125(4) . . ?
 N_14 C_13 CA_13 115(3) . . ?
 C_13 CA_13 HA_13 107.2 . . ?
 N_13 CA_13 C_13 112(2) . . ?
 N_13 CA_13 HA_13 107.2 . . ?
 N_13 CA_13 CB_13 113(3) . . ?
 CB_13 CA_13 C_13 110(2) . . ?
 CB_13 CA_13 HA_13 107.2 . . ?
 C_12 N_13 CA_13 123(4) . . ?
 C_12 N_13 H_13 118.7 . . ?
 CA_13 N_13 H_13 118.7 . . ?
 CA_13 CB_13 HBA_13 109.5 . . ?
 CA_13 CB_13 HBB_13 109.5 . . ?
 CA_13 CB_13 HBC_13 109.5 . . ?
 HBA_13 CB_13 HBB_13 109.5 . . ?
 HBA_13 CB_13 HBC_13 109.5 . . ?
 HBB_13 CB_13 HBC_13 109.5 . . ?
 O_14 C_14 CA_14 123(3) . . ?
 O_14 C_14 N_15 125(4) . . ?
 N_15 C_14 CA_14 113(3) . . ?
 C_14 CA_14 HAA_14 109.2 . . ?
 C_14 CA_14 HAB_14 109.2 . . ?
 HAA_14 CA_14 HAB_14 107.9 . . ?
 NT_14 CA_14 C_14 112(2) . . ?
 NT_14 CA_14 HAA_14 109.2 . . ?
 NT_14 CA_14 HAB_14 109.2 . . ?
 CA_14 NT_14 CB_14 114(2) . . ?
 CA_14 NT_14 S1_14 114(2) . . ?
 CB_14 NT_14 S1_14 114.8(19) . . ?
 NT_14 CB_14 HBA_14 108.6 . . ?
 NT_14 CB_14 HBB_14 108.6 . . ?
 NT_14 CB_14 CG_14 115(3) . . ?
 HBA_14 CB_14 HBB_14 107.6 . . ?
 CG_14 CB_14 HBA_14 108.6 . . ?
 CG_14 CB_14 HBB_14 108.6 . . ?
 CB_14 CG_14 HG_14 107.8 . . ?
 CB_14 CG_14 CD_14 113(3) . . ?
 N_14 CG_14 CB_14 113(3) . . ?
 N_14 CG_14 HG_14 107.8 . . ?
 N_14 CG_14 CD_14 108(2) . . ?
 CD_14 CG_14 HG_14 107.8 . . ?
 C_13 N_14 CG_14 126(5) . . ?
 C_13 N_14 H_14 116.9 . . ?
 CG_14 N_14 H_14 116.9 . . ?
 CG_14 CD_14 HDA_14 109.5 . . ?
 CG_14 CD_14 HDB_14 109.5 . . ?
 CG_14 CD_14 HDC_14 109.5 . . ?
 HDA_14 CD_14 HDB_14 109.5 . . ?
 HDA_14 CD_14 HDC_14 109.5 . . ?
 HDB_14 CD_14 HDC_14 109.5 . . ?
 NT_14 S1_14 C4_14 104.8(12) . . ?
 O2_14 S1_14 NT_14 104(2) . . ?
 O2_14 S1_14 C4_14 110(2) . . ?
 O3_14 S1_14 NT_14 105(2) . . ?
 O3_14 S1_14 O2_14 123(2) . . ?
 O3_14 S1_14 C4_14 108.7(19) . . ?
 C5_14 C4_14 S1_14 121.6(18) . . ?
 C5_14 C4_14 C9_14 120.8(18) . . ?
 C9_14 C4_14 S1_14 117.6(18) . . ?
 C4_14 C5_14 H5_14 120.1 . . ?
 C6_14 C5_14 C4_14 120(2) . . ?
 C6_14 C5_14 H5_14 120.1 . . ?
 C5_14 C6_14 H6_14 120.9 . . ?
 C5_14 C6_14 C7_14 118(2) . . ?
 C7_14 C6_14 H6_14 120.9 . . ?
 C6_14 C7_14 Cl10_14 118(2) . . ?
 C8_14 C7_14 C6_14 121.6(19) . . ?
 C8_14 C7_14 Cl10_14 121(2) . . ?
 C7_14 C8_14 H8_14 120.3 . . ?
 C7_14 C8_14 C9_14 119(2) . . ?
 C9_14 C8_14 H8_14 120.3 . . ?
 C4_14 C9_14 H9_14 120.5 . . ?
 C8_14 C9_14 C4_14 119(2) . . ?
 C8_14 C9_14 H9_14 120.4 . . ?
 O_15 C_15 CA_15 120(3) . . ?
 O_15 C_15 N_16 120(4) . . ?
 N_16 C_15 CA_15 120(4) . . ?
 C_15 CA_15 HA_15 106.8 . . ?
 N_15 CA_15 C_15 113(3) . . ?
 N_15 CA_15 HA_15 106.8 . . ?
 N_15 CA_15 CB_15 112(3) . . ?
 CB_15 CA_15 C_15 112(3) . . ?
 CB_15 CA_15 HA_15 106.8 . . ?
 C_14 N_15 CA_15 118(4) . . ?
 C_14 N_15 H_15 120.8 . . ?
 CA_15 N_15 H_15 120.8 . . ?
 CA_15 CB_15 HBA_15 109.5 . . ?
 CA_15 CB_15 HBB_15 109.5 . . ?
 CA_15 CB_15 HBC_15 109.5 . . ?
 HBA_15 CB_15 HBB_15 109.5 . . ?
 HBA_15 CB_15 HBC_15 109.5 . . ?
 HBB_15 CB_15 HBC_15 109.5 . . ?
 C_15 N_16 HA_16 120.0 . . ?
 C_15 N_16 HB_16 120.0 . . ?
 HA_16 N_16 HB_16 120.0 . . ?
 Cl1_17 C1_17 H1_17 108.4 . . ?
 Cl2_17 C1_17 H1_17 108.4 . . ?
 Cl2_17 C1_17 Cl1_17 109.9(10) . . ?
 Cl2_17 C1_17 Cl3_17 110.7(10) . . ?
 Cl3_17 C1_17 H1_17 108.4 . . ?
 Cl3_17 C1_17 Cl1_17 111.0(10) . . ?
 Cl1_18 C1_18 H1_18 108.0 . . ?
 Cl1_18 C1_18 Cl2_18 111.0(10) . . ?
 Cl1_18 C1_18 Cl3_18 111.5(10) . . ?
 Cl2_18 C1_18 H1_18 107.9 . . ?
 Cl3_18 C1_18 H1_18 107.9 . . ?
 Cl3_18 C1_18 Cl2_18 110.4(10) . . ?
 Cl1_19 C1_19 H1_19 108.6 . . ?
 Cl1_19 C1_19 Cl2_19 110.1(10) . . ?
 Cl2_19 C1_19 H1_19 108.6 . . ?
 Cl3_19 C1_19 H1_19 108.6 . . ?
 Cl3_19 C1_19 Cl1_19 110.4(10) . . ?
 Cl3_19 C1_19 Cl2_19 110.6(10) . . ?
 Cl1_20 C1_20 H1_20 108.5 . . ?
 Cl1_20 C1_20 Cl2_20 110.2(10) . . ?
 Cl2_20 C1_20 H1_20 108.5 . . ?
 Cl3_20 C1_20 H1_20 108.5 . . ?
 Cl3_20 C1_20 Cl1_20 110.4(10) . . ?
 Cl3_20 C1_20 Cl2_20 110.8(10) . . ?
 Cl1_21 C1_21 H1_21 108.0 . . ?
 Cl1_21 C1_21 Cl2_21 111.1(10) . . ?
 Cl1_21 C1_21 Cl3_21 110.9(10) . . ?
 Cl2_21 C1_21 H1_21 108.0 . . ?
 Cl2_21 C1_21 Cl3_21 110.7(10) . . ?
 Cl3_21 C1_21 H1_21 108.0 . . ?
 Cl1_22 C1_22 H1_22 108.5 . . ?
 Cl1_22 C1_22 Cl3_22 110.1(10) . . ?
 Cl2_22 C1_22 H1_22 108.5 . . ?
 Cl2_22 C1_22 Cl1_22 111.0(10) . . ?
 Cl2_22 C1_22 Cl3_22 110.2(10) . . ?
 Cl3_22 C1_22 H1_22 108.5 . . ?
 Cl1_23 C1_23 H1_23 108.2 . . ?
 Cl1_23 C1_23 Cl2_23 111.0(10) . . ?
 Cl2_23 C1_23 H1_23 108.2 . . ?
 Cl3_23 C1_23 H1_23 108.2 . . ?
 Cl3_23 C1_23 Cl1_23 110.6(10) . . ?
 Cl3_23 C1_23 Cl2_23 110.6(10) . . ?
 Cl1_26 C1_26 H1_26 108.0 . . ?
 Cl1_26 C1_26 Cl2_26 110.7(10) . . ?
 Cl1_26 C1_26 Cl3_26 111.2(10) . . ?
 Cl2_26 C1_26 H1_26 108.0 . . ?
 Cl2_26 C1_26 Cl3_26 110.8(10) . . ?
 Cl3_26 C1_26 H1_26 108.0 . . ?
 Cl1_27 C1_27 H1_27 108.2 . . ?
 Cl1_27 C1_27 Cl2_27 110.9(10) . . ?
 Cl2_27 C1_27 H1_27 108.2 . . ?
 Cl3_27 C1_27 H1_27 108.1 . . ?
 Cl3_27 C1_27 Cl1_27 111.1(10) . . ?
 Cl3_27 C1_27 Cl2_27 110.3(10) . . ?
 Cl1_28 C1_28 H1_28 108.2 . . ?
 Cl1_28 C1_28 Cl2_28 111.1(10) . . ?
 Cl1_28 C1_28 Cl3_28 110.6(10) . . ?
 Cl2_28 C1_28 H1_28 108.2 . . ?
 Cl3_28 C1_28 H1_28 108.2 . . ?
 Cl3_28 C1_28 Cl2_28 110.5(10) . . ?
 N_41^a C1_41^a C2_41^a 170(2) . . ?
 N_41^b C1_41^b C2_41^b 171(2) . . ?
 N_42 C1_42 C2_42 170(2) . . ?
 N_43^b C1_43^b C2_43^b 171(2) . . ?
 N_43^a C1_43^a C2_43^a 171(2) . . ?
 Cl1_24 C1_24 H1_24 107.4 . . ?
 Cl1_24 C1_24 Cl2_24 111.1(10) . . ?
 Cl2_24 C1_24 H1_24 107.5 . . ?
 Cl3_24 C1_24 H1_24 107.5 . . ?
 Cl3_24 C1_24 Cl1_24 111.8(10) . . ?
 Cl3_24 C1_24 Cl2_24 111.3(10) . . ?

_shelx_res_file
;
TITL tp48_2_0m_a_a.res in P2(1)
    tp_48_2.res
    created by SHELXL-2018/3 at 11:45:08 on 16-Dec-2020
CELL 1.54178 17.1947 17.2126 35.0633 90 90.0432 90
ZERR 2 0.0015 0.0016 0.003 0 0.0036 0
LATT -1
SYMM -X,0.5+Y,-Z
SFAC C H Cl N O S
UNIT 229.63 272.63 45.9 50 67 14
DFIX 1.329 N_2 C_1 N_3 C_2 N_4 C_3 N_5 C_4 N_6 C_5 N_7 C_6 N_8 C_7 N_9 C_8 =
 N_10 C_9 N_11 C_10 N_12 C_11 N_13 C_12 N_14 C_13 N_15 C_14 N_16 C_15
DANG 2.25 O_1 N_2 O_2 N_3 O_3 N_4 O_4 N_5 O_5 N_6 O_6 N_7 O_7 N_8 O_8 N_9 =
 O_9 N_10 O_10 N_11 O_11 N_12 O_12 N_13 O_13 N_14 O_14 N_15 O_15 N_16
DANG 2.425 CA_1 N_2 CA_2 N_3 CA_3 N_4 CA_4 N_5 CA_5 N_6 CA_6 N_7 CA_7 N_8 =
 CA_8 N_9 CA_9 N_10 CA_10 N_11 CA_11 N_12 CA_12 N_13 CA_13 N_14 N_15 CA_14 =
 CA_15 N_16
DANG 2.462 C_1 CG_2 C_2 CA_3 C_4 CA_5 C_3 CG_4 C_5 CG_6 C_6 CA_7 C_7 CG_8 =
 C_8 CA_9 C_9 CG_10 C_10 CA_11 C_11 CG_12 C_12 CA_13 C_13 CG_14 C_14 CA_15
FLAT O_3 C_3 CA_3 N_4
FLAT O_4 C_4 CA_4 N_5
FLAT O_5 C_5 CA_5 N_6
FLAT O_6 C_6 CA_6 N_7
FLAT O_7 C_7 CA_7 N_8
FLAT O_8 C_8 CA_8 N_9
FLAT O_9 C_9 CA_9 N_10
FLAT O_13 C_13 CA_13 N_14
FLAT O_14 C_14 CA_14 N_15
FLAT O_15 C_15 CA_15 N_16
FLAT O_10 C_10 CA_10 N_11
FLAT O_12 C_12 CA_12 N_13
FLAT O_11 C_11 CA_11 N_12
FLAT O_1 C_1 CA_1 N_2
FLAT O_2 C_2 CA_2 N_3
SIMU_6 0.025 0.05 2 S1 C4 C9 C8 C7 C6 C5 Cl10
SIMU 0.025 0.05 2 C_8 N_9 CA_9
SIMU_12 0.025 0.05 2 O2 S1 O3
SIMU 0.025 0.05 2 O_1 C_1 CA_1 O_2 C_2 CA_2 NT_2 CB_2 CG_2 N_2 CD_2 S1_2 =
 O2_2 O3_2 C4_2 C5_2 C6_2 C7_2 C8_2 C9_2 CL10_2 O_3 C_3 CA_3 N_3 CB_3
RIGU 0.001 0.001 O_1 C_1 CA_1 O_2 C_2 CA_2 NT_2 CB_2 CG_2 N_2 CD_2 S1_2 =
 O2_2 O3_2 C4_2 C5_2 C6_2 C7_2 C8_2 C9_2 CL10_2 O_3 C_3 CA_3 N_3 CB_3
ISOR 0.025 0.05 CD_2 N_10 N_3 O2_12 N_9 O_8

L.S. 500
PLAN  100
SIZE 0.12 0.1 0.06
TEMP -173.11
acta tabs
bump
htab
BOND $H
WPDB
list 4
fmap 2
rem olex2.stop_parsing
EQIV $1 +X,+Y,-1+Z
EQIV $2 -X,-0.5+Y,-Z
EQIV $3 -X,-0.5+Y,1-Z
EQIV $4 +X,+Y,-1+Z
EQIV $5 1-X,-0.5+Y,1-Z
DFIX_TMP  1.206 0.01 O    C
DFIX_TMP  1.521 0.01 C    CA
DFIX_TMP  1.454 0.01 CA   NT
DFIX_TMP  1.472 0.01 NT   CB
DFIX_TMP  1.630 0.01 NT   S1
DFIX_TMP  1.529 0.01 CB   CG
DFIX_TMP  1.461 0.01 CG   N
DFIX_TMP  1.524 0.01 CG   CD
DFIX_TMP  1.431 0.01 S1   O2
DFIX_TMP  1.434 0.01 S1   O3
DFIX_TMP  1.772 0.01 S1   C4
DFIX_TMP  1.387 0.01 C4   C5
DFIX_TMP  1.392 0.01 C4   C9
DFIX_TMP  1.388 0.01 C5   C6
DFIX_TMP  1.387 0.01 C6   C7
DFIX_TMP  1.387 0.01 C7   C8
DFIX_TMP  1.738 0.01 C7   Cl10
DFIX_TMP  1.386 0.01 C8   C9
DANG_TMP  2.419 0.02 O    CA
DANG_TMP  2.492 0.02 C    NT
DANG_TMP  2.509 0.02 CA   CB
DANG_TMP  2.653 0.02 CA   S1
DANG_TMP  2.711 0.02 CB   S1
DANG_TMP  2.480 0.02 NT   CG
DANG_TMP  2.446 0.02 CB   N
DANG_TMP  2.509 0.02 CB   CD
DANG_TMP  2.467 0.02 N    CD
DANG_TMP  2.459 0.02 NT   O2
DANG_TMP  2.463 0.02 NT   O3
DANG_TMP  2.744 0.02 NT   C4
DANG_TMP  2.492 0.02 O2   O3
DANG_TMP  2.609 0.02 O2   C4
DANG_TMP  2.563 0.02 O3   C4
DANG_TMP  2.730 0.02 S1   C5
DANG_TMP  2.741 0.02 S1   C9
DANG_TMP  2.424 0.02 C5   C9
DANG_TMP  2.399 0.02 C4   C6
DANG_TMP  2.386 0.02 C5   C7
DANG_TMP  2.428 0.02 C6   C8
DANG_TMP  2.694 0.02 C6   Cl10
DANG_TMP  2.701 0.02 C8   Cl10
DANG_TMP  2.390 0.02 C7   C9
DANG_TMP  2.396 0.02 C4   C8
FLAT_TMP S1 C4 C5 C6 C9 C8 C7 Cl10
SADI_TMP C9 NT NT C5
DFIX_12  1.206 0.005 O    C
DFIX_12  1.521 0.005 C    CA
DFIX_12  1.454 0.005 CA   NT
DFIX_12  1.472 0.005 NT   CB
DFIX_12  1.630 0.005 NT   S1
DFIX_12  1.529 0.005 CB   CG
DFIX_12  1.461 0.005 CG   N
DFIX_12  1.524 0.005 CG   CD
DFIX_12  1.431 0.005 S1   O2
DFIX_12  1.434 0.005 S1   O3
DFIX_12  1.772 0.005 S1   C4
DFIX_12  1.387 0.005 C4   C5
DFIX_12  1.392 0.005 C4   C9
DFIX_12  1.388 0.005 C5   C6
DFIX_12  1.387 0.005 C6   C7
DFIX_12  1.387 0.005 C7   C8
DFIX_12  1.738 0.005 C7   Cl10
DFIX_12  1.386 0.005 C8   C9
DANG_12  2.419 0.01 O    CA
DANG_12  2.492 0.01 C    NT
DANG_12  2.509 0.01 CA   CB
DANG_12  2.653 0.01 CA   S1
DANG_12  2.711 0.01 CB   S1
DANG_12  2.480 0.01 NT   CG
DANG_12  2.446 0.01 CB   N
DANG_12  2.509 0.01 CB   CD
DANG_12  2.467 0.01 N    CD
DANG_12  2.459 0.01 NT   O2
DANG_12  2.463 0.01 NT   O3
DANG_12  2.744 0.01 NT   C4
DANG_12  2.492 0.01 O2   O3
DANG_12  2.609 0.01 O2   C4
DANG_12  2.563 0.01 O3   C4
DANG_12  2.730 0.01 S1   C5
DANG_12  2.741 0.01 S1   C9
DANG_12  2.424 0.01 C5   C9
DANG_12  2.399 0.01 C4   C6
DANG_12  2.386 0.01 C5   C7
DANG_12  2.428 0.01 C6   C8
DANG_12  2.694 0.01 C6   Cl10
DANG_12  2.701 0.01 C8   Cl10
DANG_12  2.390 0.01 C7   C9
DANG_12  2.396 0.01 C4   C8
DFIX_ALA 1.231 0.01 C O
DFIX_ALA 1.525 0.01 C CA
DFIX_ALA 1.521 0.01 CA CB
DFIX_ALA 1.458 0.01 N CA
DANG_ALA 2.462 0.02 C N
DANG_ALA 2.401 0.02 O CA
DANG_ALA 2.503 0.02 C CB
DANG_ALA 2.446 0.02 CB N
DFIX_1 1.231 0.01 C O
DFIX_1 1.525 0.01 C CA
DANG_1 2.401 0.02 O CA
DANG_2  2.730 0.005 S1   C5
DANG_2  2.741 0.005 S1   C9
DANG_2  2.694 0.005 C6   Cl10
DANG_2  2.701 0.005 C8   Cl10
DANG_2  2.446 0.005 CB   N
DANG_2  2.467 0.005 N    CD
DANG_2  2.744 0.005 NT   C4
SADI_2 0.01 C9 NT NT C5
SADI_2 0.01 CA C4 C4 CB
DANG_2  2.509 0.001 CA CB
DFIX_3 -2.78 O_54 O_$1
DFIX -2.78 O_54 O_13
DFIX -3.22 O_56 CA_1
DFIX_14 -2.78 O_56 O_$1
rem solvent restraints
DANG_CHL 2.88 0.02 Cl1 Cl2 Cl2 Cl3 Cl3 Cl1
DFIX_CHL 1.75 0.01 C1 Cl1 C1 Cl2 C1 Cl3
DANG_CHL 2.88 0.01 Cl1 Cl2 Cl2 Cl3 Cl3 Cl1
DFIX_CHL 1.75 0.005 C1 Cl1 C1 Cl2 C1 Cl3
DFIX_MOH 1.4 0.01 C O
DFIX_CCN 1.109 0.001 N C1
DFIX_CCN 1.446 0.001 C2 C1
DANG_CCN 2.547 0.002 N C2
SIMU
rigu
rem olex2.resume_parsing
SHEL 1000 1.32
TWIN 0 1 0 -1 0 0 0 0 1 4
OMIT 0 0 3
OMIT 0 0 2
OMIT 0 -1 1
OMIT 1 0 1
OMIT -1 -1 3
OMIT -1 0 1
OMIT -1 1 3
OMIT 1 1 3
OMIT 1 -1 3
OMIT 0 1 1
OMIT 0 -2 0
OMIT 2 0 0
OMIT 0 1 4
OMIT 1 -1 4
OMIT 0 -1 4
OMIT 0 -3 13
OMIT -1 0 4
OMIT 1 0 4
REM <olex2.extras>
REM <HklSrc "%.\\TP_48_2.hkl">
REM </olex2.extras>

WGHT    0.200000
BASF   0.24941   0.25746   0.24536
FVAR       0.04390
RESI  1
O     5    0.263789    0.555653    0.027822    11.00000    0.57939    0.43919 =
         0.20179   -0.15948   -0.02484   -0.15966
C     1    0.289125    0.493172    0.015667    11.00000    0.59977    0.43895 =
         0.33932   -0.18028    0.03323   -0.17342
CA    1    0.371629    0.485088    0.000241    11.00000    0.60043    0.39714 =
         0.32544   -0.17239    0.03400   -0.18318
AFIX  33
HAA   2    0.380403    0.431356   -0.007936    11.00000   -1.50000
HAB   2    0.378516    0.520083   -0.021542    11.00000   -1.50000
HAC   2    0.408988    0.498629    0.020289    11.00000   -1.50000
AFIX   0

RESI TMP 2
O     5    0.250023    0.341131    0.175215    11.00000    0.44606    0.38928 =
         0.26950   -0.03353    0.09154   -0.03112
C     1    0.263218    0.335909    0.141306    11.00000    0.44454    0.40635 =
         0.26864   -0.05107    0.08049   -0.04159
CA    1    0.213848    0.287150    0.114968    11.00000    0.48271    0.47513 =
         0.31338   -0.08652    0.08418   -0.08760
AFIX  23
HAA   2    0.218860    0.232323    0.123141    11.00000   -1.20000
HAB   2    0.158904    0.302328    0.118911    11.00000   -1.20000
AFIX   0
NT    4    0.229421    0.290343    0.074417    11.00000    0.53978    0.51202 =
         0.30715   -0.10469    0.07621   -0.12854
CB    1    0.169754    0.327770    0.049722    11.00000    0.55624    0.48360 =
         0.29177   -0.12979    0.05652   -0.13618
AFIX  23
HBA   2    0.117432    0.320204    0.060885    11.00000   -1.20000
HBB   2    0.170327    0.303650    0.024092    11.00000   -1.20000
AFIX   0
CG    1    0.187524    0.414985    0.046418    11.00000    0.57345    0.47908 =
         0.31625   -0.14192    0.03618   -0.13780
AFIX  13
HG    2    0.210062    0.432783    0.071223    11.00000   -1.20000
AFIX   0
N     4    0.245902    0.427246    0.016635    11.00000    0.58380    0.43610 =
         0.33966   -0.16450    0.05036   -0.16468
AFIX  43
H     2    0.253055    0.391349   -0.000885    11.00000   -1.20000
AFIX   0
CD    1    0.114290    0.462068    0.038750    11.00000    0.60495    0.49800 =
         0.31469   -0.14898    0.04315   -0.10309
AFIX  33
HDA   2    0.076436    0.452658    0.059114    11.00000   -1.50000
HDB   2    0.127362    0.517462    0.037981    11.00000   -1.50000
HDC   2    0.091893    0.446413    0.014217    11.00000   -1.50000
AFIX   0
S1    6    0.286391    0.232153    0.050298    11.00000    0.57258    0.52715 =
         0.32398   -0.13929    0.12068   -0.15362
O2    5    0.359408    0.229663    0.069594    11.00000    0.54792    0.54915 =
         0.29228   -0.17064    0.12634   -0.12616
O3    5    0.284616    0.258594    0.011485    11.00000    0.54175    0.59968 =
         0.33034   -0.12867    0.10270   -0.16727
C4    1    0.242397    0.139329    0.050168    11.00000    0.62570    0.54276 =
         0.39030   -0.17332    0.14628   -0.19263
C5    1    0.261986    0.087372    0.079317    11.00000    0.64259    0.54458 =
         0.42779   -0.14802    0.13402   -0.21518
AFIX  43
H5    2    0.294970    0.103835    0.099506    11.00000   -1.20000
AFIX   0
C6    1    0.233615    0.012161    0.078918    11.00000    0.65388    0.55393 =
         0.45057   -0.15428    0.14638   -0.22954
AFIX  43
H6    2    0.251687   -0.025500    0.096637    11.00000   -1.20000
AFIX   0
C7    1    0.177832   -0.006438    0.051747    11.00000    0.65476    0.57060 =
         0.44335   -0.16945    0.15626   -0.23873
C8    1    0.155183    0.045789    0.023811    11.00000    0.64915    0.57485 =
         0.42165   -0.18367    0.15666   -0.22766
AFIX  43
H8    2    0.116386    0.031638    0.005801    11.00000   -1.20000
AFIX   0
C9    1    0.189376    0.119118    0.022157    11.00000    0.63088    0.56837 =
         0.39766   -0.17669    0.14801   -0.21571
AFIX  43
H9    2    0.176596    0.154388    0.002277    11.00000   -1.20000
AFIX   0
CL10  3    0.134317   -0.097420    0.053767    11.00000    0.69530    0.56043 =
         0.60407   -0.15794    0.14982   -0.35804

RESI ALA 3
O     5    0.339901    0.504927    0.200944    11.00000    0.36365    0.39263 =
         0.18813   -0.01151   -0.02603    0.05892
C     1    0.323332    0.485429    0.167747    11.00000    0.36586    0.34190 =
         0.17650    0.00822   -0.00962    0.03548
CA    1    0.371067    0.424004    0.146968    11.00000    0.39199    0.32505 =
         0.19759    0.01452    0.02004    0.02631
AFIX  13
HA    2    0.396067    0.390918    0.166960    11.00000   -1.20000
AFIX   0
N     4    0.322659    0.372845    0.123808    11.00000    0.39270    0.35706 =
         0.22105   -0.01899    0.04226    0.01169
AFIX  43
H     2    0.331821    0.366267    0.099332    11.00000   -1.20000
AFIX   0
CB    1    0.435885    0.458014    0.123137    11.00000    0.32145    0.28957 =
         0.15103    0.07716   -0.04435    0.08409
AFIX  33
HBA   2    0.467942    0.492235    0.139018    11.00000   -1.50000
HBB   2    0.468143    0.415939    0.112936    11.00000   -1.50000
HBC   2    0.413599    0.487921    0.102006    11.00000   -1.50000
AFIX   0

RESI TMP 4
O     5    0.137398    0.482160    0.291828    11.00000    0.17252    0.22435 =
         0.10279    0.00982    0.02270   -0.05687
C     1    0.145418    0.471274    0.257613    11.00000    0.25261    0.21168 =
         0.09631    0.03211    0.02121   -0.07998
CA    1    0.098960    0.517424    0.228747    11.00000    0.32009    0.18902 =
         0.10232   -0.00697   -0.04437   -0.08917
AFIX  23
HAA   2    0.043182    0.511487    0.235091    11.00000   -1.20000
HAB   2    0.112166    0.572988    0.232110    11.00000   -1.20000
AFIX   0
NT    4    0.108833    0.498123    0.188086    11.00000    0.34978    0.26827 =
         0.11185    0.02004   -0.01159   -0.03172
CB    1    0.130010    0.565620    0.164101    11.00000    0.33632    0.25442 =
         0.10228    0.00436   -0.00155   -0.03485
AFIX  23
HBA   2    0.100149    0.611553    0.172712    11.00000   -1.20000
HBB   2    0.115052    0.554733    0.137359    11.00000   -1.20000
AFIX   0
CG    1    0.216597    0.584521    0.165590    11.00000    0.31802    0.29300 =
         0.10228    0.02014   -0.00810   -0.00926
AFIX  13
HG    2    0.231630    0.591816    0.192913    11.00000   -1.20000
AFIX   0
N     4    0.261228    0.519438    0.150364    11.00000    0.33718    0.31127 =
         0.13198    0.00249    0.00323   -0.00492
AFIX  43
H     2    0.246816    0.500628    0.128118    11.00000   -1.20000
AFIX   0
CD    1    0.231859    0.660588    0.144539    11.00000    0.38836    0.26182 =
         0.16924   -0.02056    0.03890   -0.07844
AFIX  33
HDA   2    0.200496    0.702075    0.155923    11.00000   -1.50000
HDB   2    0.287112    0.673944    0.146562    11.00000   -1.50000
HDC   2    0.217770    0.654601    0.117611    11.00000   -1.50000
AFIX   0
S1    6    0.041096    0.437857    0.172327    11.00000    0.32809    0.26805 =
         0.14182   -0.01811   -0.06541   -0.04105
O2    5    0.036214    0.377376    0.199883    11.00000    0.32351    0.30896 =
         0.20101    0.05450   -0.11348   -0.05466
O3    5    0.059324    0.421259    0.133400    11.00000    0.43665    0.37923 =
         0.16857   -0.02171   -0.07979   -0.06316
C4    1   -0.047031    0.491377    0.171570    11.00000    0.35958    0.37510 =
         0.18773    0.07992   -0.13070    0.01050
C5    1   -0.093191    0.500643    0.203638    11.00000    0.33687    0.43006 =
         0.18810    0.08811   -0.14231    0.02491
AFIX  43
H5    2   -0.077855    0.477542    0.227072    11.00000   -1.20000
AFIX   0
C6    1   -0.161648    0.543358    0.201870    11.00000    0.36007    0.45549 =
         0.18562    0.06908   -0.14474    0.03980
AFIX  43
H6    2   -0.192654    0.551585    0.223917    11.00000   -1.20000
AFIX   0
C7    1   -0.183110    0.573640    0.166609    11.00000    0.32979    0.44343 =
         0.18066    0.05488   -0.17141    0.01748
C8    1   -0.138798    0.562540    0.134026    11.00000    0.36939    0.43352 =
         0.19956    0.12374   -0.13394    0.03563
AFIX  43
H8    2   -0.157638    0.579024    0.109869    11.00000   -1.20000
AFIX   0
C9    1   -0.066690    0.527101    0.137141    11.00000    0.38055    0.40338 =
         0.20388    0.11340   -0.10599    0.04058
AFIX  43
H9    2   -0.031412    0.527120    0.116302    11.00000   -1.20000
AFIX   0
CL10  3   -0.264441    0.632596    0.164265    11.00000    0.36505    0.62035 =
         0.30576   -0.09749   -0.12484   -0.03589

RESI ALA 5
O     5    0.309521    0.369606    0.328334    11.00000    0.40845    0.26962 =
         0.09782   -0.03298   -0.04895    0.17582
C     1    0.292030    0.387185    0.295171    11.00000    0.28395    0.27878 =
         0.08422   -0.03812   -0.03694    0.04347
CA    1    0.220518    0.357152    0.274345    11.00000    0.29874    0.27411 =
         0.12300   -0.00546   -0.03535   -0.00688
AFIX  13
HA    2    0.178257    0.350499    0.293648    11.00000   -1.20000
AFIX   0
N     4    0.192467    0.412554    0.245480    11.00000    0.22264    0.26156 =
         0.06120   -0.00645   -0.01056   -0.07036
AFIX  43
H     2    0.205560    0.407949    0.221328    11.00000   -1.20000
AFIX   0
CB    1    0.233982    0.278675    0.255611    11.00000    0.35547    0.26712 =
         0.25200   -0.03399   -0.04864   -0.02600
AFIX  33
HBA   2    0.252675    0.241578    0.274736    11.00000   -1.50000
HBB   2    0.185066    0.259793    0.244646    11.00000   -1.50000
HBC   2    0.272886    0.284051    0.235371    11.00000   -1.50000
AFIX   0

RESI TMP 6
O     5    0.274184    0.565645    0.418882    11.00000    0.22635    0.33827 =
         0.08521   -0.02790   -0.02819    0.02854
C     1    0.271840    0.558088    0.384155    11.00000    0.23660    0.30085 =
         0.08675   -0.01207   -0.00546   -0.01330
CA    1    0.323306    0.600740    0.356126    11.00000    0.21085    0.29871 =
         0.11352    0.01299   -0.01679   -0.00321
AFIX  23
HAA   2    0.323232    0.656416    0.363212    11.00000   -1.20000
HAB   2    0.377116    0.581494    0.359553    11.00000   -1.20000
AFIX   0
NT    4    0.304147    0.595275    0.315453    11.00000    0.19567    0.26834 =
         0.11739   -0.02288   -0.01482    0.01536
CB    1    0.369827    0.573047    0.290351    11.00000    0.13915    0.29322 =
         0.11113   -0.03115   -0.06339    0.03013
AFIX  23
HBA   2    0.414645    0.607376    0.295859    11.00000   -1.20000
HBB   2    0.354425    0.581636    0.263469    11.00000   -1.20000
AFIX   0
CG    1    0.395289    0.488660    0.295141    11.00000    0.21191    0.29009 =
         0.08270   -0.04054   -0.05526    0.05031
AFIX  13
HG    2    0.398631    0.476223    0.322952    11.00000   -1.20000
AFIX   0
N     4    0.337531    0.438358    0.277427    11.00000    0.21708    0.25871 =
         0.09602   -0.06746   -0.02850    0.06838
AFIX  43
H     2    0.332143    0.442129    0.252536    11.00000   -1.20000
AFIX   0
CD    1    0.475051    0.476713    0.276963    11.00000    0.23590    0.24260 =
         0.09850   -0.01363   -0.02913    0.05345
AFIX  33
HDA   2    0.513010    0.511027    0.289262    11.00000   -1.50000
HDB   2    0.491188    0.422520    0.280260    11.00000   -1.50000
HDC   2    0.472154    0.488921    0.249700    11.00000   -1.50000
AFIX   0
S1    6    0.243129    0.660209    0.297563    11.00000    0.23518    0.29199 =
         0.13206    0.01431   -0.05595    0.00087
O2    5    0.228211    0.637261    0.259257    11.00000    0.17724    0.30922 =
         0.16191    0.02914   -0.03154   -0.03782
O3    5    0.182292    0.666584    0.324911    11.00000    0.20786    0.30435 =
         0.17408   -0.02799   -0.04162    0.04225
C4    1    0.295817    0.748758    0.296904    11.00000    0.25324    0.29473 =
         0.15499    0.04040   -0.13668    0.00512
C5    1    0.342103    0.767544    0.265833    11.00000    0.24868    0.29496 =
         0.16735    0.04803   -0.13298    0.01591
AFIX  43
H5    2    0.343593    0.733858    0.244384    11.00000   -1.20000
AFIX   0
C6    1    0.385971    0.834654    0.265787    11.00000    0.28973    0.28282 =
         0.19284    0.06776   -0.12342    0.01270
AFIX  43
H6    2    0.420596    0.845355    0.245351    11.00000   -1.20000
AFIX   0
C7    1    0.378874    0.886477    0.296047    11.00000    0.30729    0.26472 =
         0.17414    0.08267   -0.15112    0.01194
C8    1    0.329169    0.871550    0.326230    11.00000    0.32301    0.27098 =
         0.16975    0.06507   -0.14345    0.02112
AFIX  43
H8    2    0.322887    0.908533    0.346102    11.00000   -1.20000
AFIX   0
C9    1    0.288108    0.800886    0.327065    11.00000    0.30159    0.28748 =
         0.17712    0.03995   -0.12120    0.01315
AFIX  43
H9    2    0.255351    0.788790    0.348048    11.00000   -1.20000
AFIX   0
CL10  3    0.436971    0.968631    0.293814    11.00000    0.45026    0.23734 =
         0.30728    0.09380   -0.12303   -0.07365

RESI ALA 7
O     5    0.170452    0.404170    0.454658    11.00000    0.14250    0.28135 =
         0.09423    0.01821   -0.00242   -0.06201
C     1    0.195171    0.416697    0.422364    11.00000    0.18694    0.28012 =
         0.07946    0.00948   -0.01258   -0.04797
CA    1    0.158443    0.478004    0.396629    11.00000    0.23619    0.25990 =
         0.08424   -0.00422    0.00546   -0.00907
AFIX  13
HA    2    0.135674    0.520166    0.412756    11.00000   -1.20000
AFIX   0
N     4    0.215875    0.511542    0.370743    11.00000    0.25615    0.24307 =
         0.06486   -0.02375    0.01831   -0.00843
AFIX  43
H     2    0.213638    0.501066    0.346201    11.00000   -1.20000
AFIX   0
CB    1    0.093798    0.439994    0.373191    11.00000    0.24155    0.25151 =
         0.05389    0.04402   -0.01350   -0.00865
AFIX  33
HBA   2    0.055052    0.417367    0.390404    11.00000   -1.50000
HBB   2    0.068902    0.479219    0.357016    11.00000   -1.50000
HBC   2    0.116005    0.399031    0.357130    11.00000   -1.50000
AFIX   0

RESI TMP 8
O     5    0.345296    0.405780    0.544137    11.00000    0.38497    0.28662 =
         0.09359    0.10271    0.02766    0.06018
C     1    0.348852    0.426696    0.510660    11.00000    0.19294    0.15741 =
         0.06789    0.03332    0.00745   -0.01343
CA    1    0.402416    0.382407    0.484370    11.00000    0.18283    0.16766 =
         0.09172   -0.00215   -0.02605   -0.01403
AFIX  23
HAA   2    0.456559    0.391690    0.492845    11.00000   -1.20000
HAB   2    0.391779    0.326276    0.487641    11.00000   -1.20000
AFIX   0
NT    4    0.397825    0.400273    0.443802    11.00000    0.19264    0.21518 =
         0.07603   -0.01795   -0.01082   -0.04018
CB    1    0.379989    0.329636    0.420553    11.00000    0.20544    0.20305 =
         0.10472   -0.00019   -0.02834   -0.06733
AFIX  23
HBA   2    0.409898    0.284982    0.430641    11.00000   -1.20000
HBB   2    0.396556    0.338542    0.393874    11.00000   -1.20000
AFIX   0
CG    1    0.293340    0.310125    0.421233    11.00000    0.20160    0.21666 =
         0.10149    0.02898   -0.03352   -0.07413
AFIX  13
HG    2    0.276494    0.301070    0.448160    11.00000   -1.20000
AFIX   0
N     4    0.250276    0.375450    0.405426    11.00000    0.18400    0.21531 =
         0.03248    0.02472   -0.01251   -0.08083
AFIX  43
H     2    0.262195    0.389090    0.381960    11.00000   -1.20000
AFIX   0
CD    1    0.277768    0.237285    0.397683    11.00000    0.30700    0.20042 =
         0.30335   -0.00603   -0.04917   -0.13388
AFIX  33
HDA   2    0.306904    0.193544    0.408462    11.00000   -1.50000
HDB   2    0.222030    0.225438    0.398152    11.00000   -1.50000
HDC   2    0.294361    0.246059    0.371300    11.00000   -1.50000
AFIX   0
S1    6    0.461271    0.460787    0.424916    11.00000    0.23371    0.22895 =
         0.11624   -0.01963    0.03482   -0.09458
O2    5    0.435935    0.472038    0.386150    11.00000    0.35034    0.25433 =
         0.09980    0.05668   -0.04247   -0.09783
O3    5    0.467264    0.527509    0.448973    11.00000    0.33357    0.22917 =
         0.17383   -0.03212   -0.03876   -0.05541
C4    1    0.550797    0.410834    0.424000    11.00000    0.23038    0.26431 =
         0.14335    0.05862    0.06669   -0.03622
C5    1    0.569989    0.358055    0.395652    11.00000    0.18177    0.33232 =
         0.18129    0.00955    0.02463   -0.00549
AFIX  43
H5    2    0.536644    0.351605    0.374270    11.00000   -1.20000
AFIX   0
C6    1    0.637691    0.314666    0.398417    11.00000    0.17491    0.34806 =
         0.18341   -0.00029    0.02488   -0.00100
AFIX  43
H6    2    0.645793    0.269546    0.383330    11.00000   -1.20000
AFIX   0
C7    1    0.693309    0.340562    0.424451    11.00000    0.15636    0.32602 =
         0.13710   -0.00193    0.05744    0.00190
C8    1    0.674724    0.390947    0.453878    11.00000    0.20230    0.33036 =
         0.13346    0.00283    0.09402   -0.02921
AFIX  43
H8    2    0.710098    0.399793    0.474245    11.00000   -1.20000
AFIX   0
C9    1    0.603182    0.428167    0.452873    11.00000    0.20344    0.29325 =
         0.12998    0.03712    0.10348   -0.03069
AFIX  43
H9    2    0.590144    0.465321    0.471856    11.00000   -1.20000
AFIX   0
CL10  3    0.778179    0.287419    0.428831    11.00000    0.22131    0.41044 =
         0.28964   -0.10986   -0.01379   -0.01676

RESI ALA 9
O     5    0.198770    0.535673    0.580505    11.00000    0.21602    0.23473 =
         0.13438   -0.07478    0.00957    0.06463
C     1    0.211135    0.512642    0.547558    11.00000    0.17092    0.19138 =
         0.11237   -0.04538    0.00032    0.02738
CA    1    0.275232    0.547678    0.523104    11.00000    0.18774    0.19855 =
         0.11098   -0.02139   -0.00435    0.01620
AFIX  13
HA    2    0.317255    0.565458    0.540798    11.00000   -1.20000
AFIX   0
N     4    0.309603    0.490103    0.497604    11.00000    0.16955    0.16287 =
         0.04583    0.00059   -0.02097   -0.00801
AFIX  43
H     2    0.304775    0.496618    0.472822    11.00000   -1.20000
AFIX   0
CB    1    0.247054    0.618542    0.501445    11.00000    0.25994    0.17256 =
         0.12301   -0.04578   -0.01191    0.02730
AFIX  33
HBA   2    0.224393    0.655879    0.519374    11.00000   -1.50000
HBB   2    0.290966    0.642703    0.488166    11.00000   -1.50000
HBC   2    0.207587    0.602849    0.482796    11.00000   -1.50000
AFIX   0

RESI TMP 10
O     5    0.224015    0.349121    0.671108    11.00000    0.25526    0.24265 =
         0.14325   -0.01947    0.02616    0.06893
C     1    0.241614    0.343579    0.637494    11.00000    0.19856    0.14222 =
         0.12620   -0.00570   -0.00574    0.06200
CA    1    0.191412    0.293449    0.611838    11.00000    0.20637    0.14211 =
         0.11574    0.04391    0.00885    0.00573
AFIX  23
HAA   2    0.201117    0.238389    0.618475    11.00000   -1.20000
HAB   2    0.136259    0.304573    0.617806    11.00000   -1.20000
AFIX   0
NT    4    0.202099    0.302235    0.570690    11.00000    0.21104    0.23213 =
         0.10382    0.01237    0.00819   -0.03920
CB    1    0.129876    0.321205    0.549721    11.00000    0.22459    0.23760 =
         0.09674   -0.01281    0.00814   -0.00981
AFIX  23
HBA   2    0.085785    0.293310    0.561628    11.00000   -1.20000
HBB   2    0.134711    0.302635    0.523106    11.00000   -1.20000
AFIX   0
CG    1    0.112389    0.407352    0.549399    11.00000    0.18617    0.23146 =
         0.08000   -0.04460   -0.02637   -0.01797
AFIX  13
HG    2    0.107898    0.424341    0.576582    11.00000   -1.20000
AFIX   0
N     4    0.174112    0.453108    0.532152    11.00000    0.17176    0.18995 =
         0.10193   -0.03200   -0.00782    0.02410
AFIX  43
H     2    0.188352    0.439728    0.508963    11.00000   -1.20000
AFIX   0
CD    1    0.034587    0.423922    0.530352    11.00000    0.19033    0.37947 =
         0.11556   -0.03229   -0.02440    0.03132
AFIX  33
HDA   2   -0.006027    0.392483    0.542432    11.00000   -1.50000
HDB   2    0.021902    0.479133    0.533159    11.00000   -1.50000
HDC   2    0.037783    0.410822    0.503199    11.00000   -1.50000
AFIX   0
S1    6    0.263115    0.241418    0.550473    11.00000    0.20168    0.28265 =
         0.10502   -0.02100   -0.03336   -0.06929
O2    5    0.269667    0.267515    0.511930    11.00000    0.21604    0.29934 =
         0.06784    0.03006    0.00508   -0.04195
O3    5    0.326782    0.237714    0.576662    11.00000    0.23676    0.31064 =
         0.10621   -0.01277   -0.04051   -0.01481
C4    1    0.217980    0.149963    0.550572    11.00000    0.13095    0.24009 =
         0.14127    0.01859   -0.01808   -0.00996
C5    1    0.175920    0.126696    0.519078    11.00000    0.22128    0.26020 =
         0.18859    0.04904   -0.08334   -0.05393
AFIX  43
H5    2    0.168638    0.160867    0.498100    11.00000   -1.20000
AFIX   0
C6    1    0.144140    0.051814    0.518572    11.00000    0.26879    0.25745 =
         0.22148    0.03393   -0.10063   -0.04741
AFIX  43
H6    2    0.121900    0.030935    0.495979    11.00000   -1.20000
AFIX   0
C7    1    0.146139    0.009250    0.551952    11.00000    0.22781    0.18843 =
         0.20517    0.00500   -0.05826   -0.02680
C8    1    0.190766    0.032586    0.582943    11.00000    0.22047    0.16216 =
         0.16039   -0.01897   -0.03524    0.01213
AFIX  43
H8    2    0.190336    0.003708    0.606031    11.00000   -1.20000
AFIX   0
C9    1    0.235764    0.098650    0.579476    11.00000    0.17371    0.19058 =
         0.07493   -0.03816    0.01889    0.00046
AFIX  43
H9    2    0.277673    0.108435    0.596481    11.00000   -1.20000
AFIX   0
CL10  3    0.098905   -0.079242    0.555884    11.00000    0.33494    0.20446 =
         0.27171   -0.07004   -0.00045   -0.01003

RESI ALA 11
O     5    0.341263    0.502714    0.704749    11.00000    0.31295    0.33010 =
         0.06222   -0.04468   -0.08509    0.14801
C     1    0.314872    0.483805    0.673320    11.00000    0.23935    0.18680 =
         0.08983   -0.00820   -0.06631    0.06577
CA    1    0.357607    0.423704    0.649437    11.00000    0.20671    0.16106 =
         0.08544    0.00028   -0.04247    0.04551
AFIX  13
HA    2    0.382363    0.385555    0.667203    11.00000   -1.20000
AFIX   0
N     4    0.306704    0.380899    0.623674    11.00000    0.18557    0.14028 =
         0.12770    0.00657   -0.04879    0.04592
AFIX  43
H     2    0.317565    0.378862    0.599172    11.00000   -1.20000
AFIX   0
CB    1    0.422171    0.464341    0.627226    11.00000    0.22785    0.13224 =
         0.11662    0.01558   -0.04937    0.02122
AFIX  33
HBA   2    0.455766    0.492779    0.644983    11.00000   -1.50000
HBB   2    0.453055    0.425553    0.613481    11.00000   -1.50000
HBC   2    0.399146    0.500784    0.608952    11.00000   -1.50000
AFIX   0

RESI TMP 12
O     5    0.136075    0.479625    0.798766    11.00000    0.16870    0.35362 =
         0.06831   -0.00669   -0.01194    0.00527
C     1    0.139650    0.475937    0.764395    11.00000    0.22571    0.33777 =
         0.06597   -0.00226   -0.02488    0.10089
CA    1    0.093174    0.529170    0.738216    11.00000    0.23265    0.33181 =
         0.07190   -0.02181   -0.01941    0.12380
AFIX  23
HAA   2    0.037897    0.527686    0.746059    11.00000   -1.20000
HAB   2    0.111898    0.583110    0.741650    11.00000   -1.20000
AFIX   0
NT    4    0.098159    0.509132    0.697893    11.00000    0.26805    0.25337 =
         0.05275    0.00471    0.01926    0.04276
CB    1    0.124514    0.572546    0.672320    11.00000    0.24798    0.19511 =
         0.16949    0.04161    0.00910    0.07076
AFIX  23
HBA   2    0.097200    0.621298    0.679019    11.00000   -1.20000
HBB   2    0.111448    0.559408    0.645584    11.00000   -1.20000
AFIX   0
CG    1    0.212333    0.584411    0.676059    11.00000    0.24016    0.16992 =
         0.14088    0.01780   -0.01090    0.07495
AFIX  13
HG    2    0.225895    0.585712    0.703790    11.00000   -1.20000
AFIX   0
N     4    0.252685    0.518759    0.658524    11.00000    0.20670    0.16968 =
         0.06821   -0.02112   -0.05258    0.04452
AFIX  43
H     2    0.234641    0.501119    0.636687    11.00000   -1.20000
AFIX   0
CD    1    0.237106    0.661083    0.658185    11.00000    0.29411    0.16087 =
         0.18625   -0.00676   -0.02567    0.02913
AFIX  33
HDA   2    0.209162    0.703898    0.670489    11.00000   -1.50000
HDB   2    0.293204    0.668241    0.661677    11.00000   -1.50000
HDC   2    0.224905    0.660482    0.630881    11.00000   -1.50000
AFIX   0
S1    6    0.034757    0.446328    0.681442    11.00000    0.24641    0.23737 =
         0.09283   -0.00199    0.01270    0.04562
O2    5    0.054265    0.433693    0.642268    11.00000    0.24940    0.28831 =
         0.05611   -0.01612    0.01711   -0.04474
O3    5    0.031626    0.383904    0.708239    11.00000    0.27727    0.26662 =
         0.06077    0.04206   -0.06956    0.03432
C4    1   -0.057185    0.492824    0.682809    11.00000    0.23757    0.35045 =
         0.19801    0.07450    0.00027    0.11457
C5    1   -0.081543    0.533205    0.650698    11.00000    0.27132    0.41223 =
         0.23790    0.10470   -0.00633    0.13546
AFIX  43
H5    2   -0.049311    0.535639    0.628737    11.00000   -1.20000
AFIX   0
C6    1   -0.153350    0.570004    0.650913    11.00000    0.32256    0.41974 =
         0.26312    0.12779   -0.00051    0.19177
AFIX  43
H6    2   -0.170658    0.598832    0.629418    11.00000   -1.20000
AFIX   0
C7    1   -0.199229    0.563660    0.683283    11.00000    0.31552    0.43225 =
         0.28538    0.11729    0.01807    0.18853
C8    1   -0.174570    0.525060    0.715825    11.00000    0.29577    0.46523 =
         0.23255    0.08328    0.01622    0.18808
AFIX  43
H8    2   -0.206269    0.523851    0.737997    11.00000   -1.20000
AFIX   0
C9    1   -0.102850    0.488254    0.715449    11.00000    0.26837    0.44222 =
         0.22051    0.07326    0.02013    0.15867
AFIX  43
H9    2   -0.085171    0.460336    0.737160    11.00000   -1.20000
AFIX   0
CL10  3   -0.285906    0.615255    0.684912    11.00000    0.26301    0.48066 =
         0.36680   -0.05061    0.00921    0.12551

RESI ALA 13
O     5    0.305184    0.379034    0.831705    11.00000    0.40473    0.42814 =
         0.15710   -0.00700   -0.09362    0.03303
C     1    0.292958    0.396659    0.798194    11.00000    0.27089    0.26327 =
         0.16156   -0.03674   -0.07514    0.08020
CA    1    0.223904    0.361810    0.777046    11.00000    0.24622    0.26170 =
         0.13580   -0.00720   -0.05047    0.07098
AFIX  13
HA    2    0.184256    0.347241    0.796632    11.00000   -1.20000
AFIX   0
N     4    0.187608    0.417899    0.751522    11.00000    0.23035    0.29429 =
         0.10688    0.00751   -0.02513    0.08469
AFIX  43
H     2    0.196796    0.414425    0.726895    11.00000   -1.20000
AFIX   0
CB    1    0.247721    0.287784    0.756753    11.00000    0.19662    0.22525 =
         0.13842    0.00261    0.01919   -0.00991
AFIX  33
HBA   2    0.271748    0.252083    0.775070    11.00000   -1.50000
HBB   2    0.201696    0.263220    0.745496    11.00000   -1.50000
HBC   2    0.285117    0.300193    0.736574    11.00000   -1.50000
AFIX   0

RESI TMP 14
O     5    0.320990    0.529316    0.917354    11.00000    0.76148    0.56919 =
         0.25413    0.01667   -0.20960   -0.17602
C     1    0.288765    0.549290    0.888066    11.00000    0.51021    0.38550 =
         0.21377   -0.03686   -0.07359   -0.05694
CA    1    0.322425    0.610982    0.861591    11.00000    0.40643    0.27787 =
         0.25958   -0.08044   -0.02621    0.02134
AFIX  23
HAA   2    0.306392    0.663027    0.870675    11.00000   -1.20000
HAB   2    0.379914    0.608462    0.862545    11.00000   -1.20000
AFIX   0
NT    4    0.296635    0.600800    0.822097    11.00000    0.30956    0.25616 =
         0.24477   -0.06322   -0.00205    0.13857
CB    1    0.361285    0.585325    0.794655    11.00000    0.20919    0.25117 =
         0.31811   -0.10133   -0.01666    0.10757
AFIX  23
HBA   2    0.405263    0.620236    0.800866    11.00000   -1.20000
HBB   2    0.343205    0.598624    0.768649    11.00000   -1.20000
AFIX   0
CG    1    0.390753    0.502091    0.794470    11.00000    0.18285    0.25579 =
         0.30537   -0.09183   -0.07877    0.12079
AFIX  13
HG    2    0.401251    0.486677    0.821485    11.00000   -1.20000
AFIX   0
N     4    0.334285    0.447262    0.778712    11.00000    0.24026    0.25405 =
         0.19889   -0.06228   -0.05178    0.07967
AFIX  43
H     2    0.327281    0.448198    0.753853    11.00000   -1.20000
AFIX   0
CD    1    0.466587    0.492778    0.772010    11.00000    0.17412    0.30268 =
         0.39721   -0.08952   -0.06626    0.16768
AFIX  33
HDA   2    0.505643    0.528942    0.781984    11.00000   -1.50000
HDB   2    0.485605    0.439378    0.774665    11.00000   -1.50000
HDC   2    0.457017    0.504058    0.745016    11.00000   -1.50000
AFIX   0
S1    6    0.232376    0.667306    0.807616    11.00000    0.33963    0.31728 =
         0.25893   -0.06349   -0.04785    0.15033
O2    5    0.217174    0.646428    0.768909    11.00000    0.29407    0.45442 =
         0.11542    0.00835    0.00900   -0.08595
O3    5    0.173686    0.668029    0.836193    11.00000    0.34161    0.38588 =
         0.21059   -0.10338    0.03382    0.18119
C4    1    0.283359    0.756308    0.809389    11.00000    0.31745    0.25375 =
         0.31835   -0.08144   -0.08962    0.18713
C5    1    0.329901    0.780940    0.779389    11.00000    0.29775    0.24962 =
         0.40060   -0.07852   -0.05570    0.18117
AFIX  43
H5    2    0.330951    0.752337    0.756223    11.00000   -1.20000
AFIX   0
C6    1    0.374769    0.847243    0.783292    11.00000    0.30532    0.28329 =
         0.40092   -0.09428   -0.11288    0.16185
AFIX  43
H6    2    0.413661    0.859775    0.765072    11.00000   -1.20000
AFIX   0
C7    1    0.361415    0.894980    0.814563    11.00000    0.32609    0.29206 =
         0.36988   -0.08233   -0.17051    0.18140
C8    1    0.311964    0.873088    0.843714    11.00000    0.37352    0.27370 =
         0.34282   -0.10031   -0.14926    0.19752
AFIX  43
H8    2    0.303800    0.906541    0.864886    11.00000   -1.20000
AFIX   0
C9    1    0.274375    0.801926    0.841812    11.00000    0.36415    0.29071 =
         0.30840   -0.09886   -0.14941    0.17517
AFIX  43
H9    2    0.242913    0.784577    0.862379    11.00000   -1.20000
AFIX   0
CL10  3    0.410773    0.982879    0.816321    11.00000    0.61687    0.30585 =
         0.68889   -0.03457   -0.32568    0.00282

RESI ALA 15
O     5    0.175548    0.377282    0.946749    11.00000    0.32614    0.39568 =
         0.38010    0.16118   -0.12577   -0.23817
C     1    0.201895    0.406855    0.917556    11.00000    0.44740    0.45364 =
         0.16272    0.06731   -0.13718   -0.08058
CA    1    0.168833    0.482649    0.902559    11.00000    0.49302    0.42306 =
         0.19044    0.06569   -0.10770   -0.08734
AFIX  13
HA    2    0.164057    0.518418    0.924909    11.00000   -1.20000
AFIX   0
N     4    0.219982    0.520530    0.875324    11.00000    0.50048    0.39033 =
         0.15792    0.00563   -0.05475   -0.06101
AFIX  43
H     2    0.206694    0.524720    0.851170    11.00000   -1.20000
AFIX   0
CB    1    0.087590    0.471967    0.886536    11.00000    0.52951    0.33420 =
         0.14830    0.13011   -0.14603   -0.09366
AFIX  33
HBA   2    0.054739    0.446337    0.905586    11.00000   -1.50000
HBB   2    0.065467    0.522816    0.880175    11.00000   -1.50000
HBC   2    0.090062    0.439843    0.863493    11.00000   -1.50000
AFIX   0

RESI NH2 16
N     4    0.259930    0.373373    0.899597    11.00000    0.55188    0.56674 =
         0.18779   -0.05817   -0.16780    0.00252
AFIX  93
HA    2    0.279874    0.329880    0.908457    11.00000   -1.20000
HB    2    0.278866    0.394436    0.878706    11.00000   -1.20000
AFIX   0

RESI CHL 17
C1    1    0.415443    0.189907    0.648775    11.00000    0.57423    0.67904 =
         0.25441   -0.15750   -0.20448    0.25980
AFIX  13
H1    2    0.406438    0.217754    0.624134    11.00000   -1.20000
AFIX   0
CL1   3    0.326648    0.182947    0.672893    11.00000    0.61247    0.69227 =
         0.10743   -0.07448   -0.04271    0.37681
CL2   3    0.450843    0.096901    0.638583    11.00000    0.46037    0.44067 =
         0.20277   -0.16348   -0.16275    0.25784
CL3   3    0.483287    0.242734    0.675464    11.00000    0.62373    0.58315 =
         0.47973   -0.29464   -0.37367    0.37786

RESI CHL 18
PART 1
C1    1   -0.009615    0.287166    0.261722    10.75000    0.40551    0.44722 =
         0.12319    0.09785   -0.09110   -0.08530
AFIX  13
H1    2    0.011841    0.308898    0.237463    10.75000   -1.20000
AFIX   0
CL1   3    0.053430    0.214277    0.277469    10.75000    0.31377    0.47789 =
         0.47479    0.12309   -0.05514   -0.20101
CL2   3   -0.101955    0.249466    0.251980    10.75000    0.39134    0.46977 =
         0.15563    0.13140   -0.06236   -0.14180
CL3   3   -0.016089    0.362937    0.294750    10.75000    0.38066    0.53305 =
         0.14052    0.06523   -0.02831   -0.13087

RESI CHL 19
PART 0
C1    1    0.499203    0.624885    0.515753    10.66660    0.22268    0.12413 =
         0.29911   -0.04451    0.07081    0.08841
AFIX  13
H1    2    0.469239    0.610094    0.492403    10.66660   -1.20000
AFIX   0
CL1   3    0.509825    0.542451    0.544484    10.66660    0.28283    0.23224 =
         0.12957   -0.01863    0.01235   -0.05734
CL2   3    0.590599    0.659357    0.501732    10.66660    0.19710    0.21107 =
         0.28262   -0.02049    0.06923   -0.04894
CL3   3    0.447561    0.697084    0.540066    10.66660    0.20138    0.22833 =
         0.41190   -0.17298    0.06709   -0.03742

RESI CHL 20
C1    1    0.001359    0.280562    0.775776    10.50000    0.20858
AFIX  13
H1    2    0.029741    0.299753    0.752745    10.50000   -1.20000
AFIX   0
CL1   3   -0.014840    0.359265    0.806354    10.50000    0.23008
CL2   3   -0.087443    0.240736    0.761043    10.50000    0.17798
CL3   3    0.058851    0.210344    0.798315    10.50000    0.21765

RESI CHL 21
PART 1
C1    1   -0.271975    0.479354    0.572226    10.33333    0.25621
AFIX  13
H1    2   -0.303628    0.434731    0.562591    10.33333   -1.20000
AFIX   0
CL1   3   -0.320220    0.519166    0.611554    10.33333    0.24587
CL2   3   -0.263628    0.547319    0.535349    10.33333    0.37078
CL3   3   -0.180439    0.443741    0.585333    10.33333    0.30132

RESI CHL 22
C1    1    0.007417    0.660872    0.566152    10.50000    0.25150    0.33983 =
         0.14541    0.00429   -0.05360   -0.09937
AFIX  13
H1    2    0.033938    0.611485    0.573676    10.50000   -1.20000
AFIX   0
CL1   3    0.035894    0.684730    0.519689    10.50000    0.30549    0.59100 =
         0.21934    0.10376   -0.05080   -0.32329
CL2   3    0.034572    0.733659    0.598341    10.50000    0.36528    0.36166 =
         0.27159    0.05729   -0.16669   -0.07712
CL3   3   -0.093240    0.646009    0.567910    10.50000    0.18101    0.39735 =
         0.12194    0.05938   -0.02118   -0.04123

RESI CHL 23
C1    1    0.561068    0.313231    0.585744    10.33333    0.35814
AFIX  13
H1    2    0.533425    0.335566    0.608304    10.33333   -1.20000
AFIX   0
CL1   3    0.502585    0.240118    0.566249    10.33333    0.32362
CL2   3    0.650127    0.275570    0.601304    10.33333    0.25568
CL3   3    0.575853    0.387816    0.552636    10.33333    0.20198

RESI CHL 26
C1    1    0.470067    0.671500    0.670051    10.33333    0.19807
AFIX  13
H1    2    0.428651    0.699520    0.655486    10.33333   -1.20000
AFIX   0
CL1   3    0.426627    0.627721    0.709693    10.33333    0.18941
CL2   3    0.510677    0.601342    0.639953    10.33333    0.37255
CL3   3    0.540138    0.739577    0.683952    10.33333    0.20552

RESI CHL 27
C1    1    0.070146    0.699044    0.385514    10.20000    0.13648
AFIX  13
H1    2    0.085606    0.671035    0.361711    10.20000   -1.20000
AFIX   0
CL1   3    0.151720    0.704979    0.415225    10.20000    0.06810
CL2   3    0.037468    0.791752    0.372747    10.20000    0.07524
CL3   3   -0.004770    0.646538    0.407298    10.20000    0.13834

RESI CHL 28
PART 0
PART 3
C1    1    0.123710    0.747274    0.420643    10.20000    0.12546
AFIX  13
H1    2    0.169696    0.726911    0.406345    10.20000   -1.20000
AFIX   0
CL1   3    0.157090    0.789125    0.463104    10.20000    0.20071
CL2   3    0.076994    0.816200    0.391923    10.20000    0.17055
CL3   3    0.061456    0.669259    0.430280    10.20000    0.20829

RESI CCN 41
PART 0
PART 1
N     4   -0.296390    0.489935    0.316803    10.50000    0.17136
C1    1   -0.248080    0.449831    0.324017    10.50000    0.27356
C2    1   -0.193952    0.392265    0.338105    10.50000    0.09993

PART 0
PART 2
N     4   -0.225105    0.396768    0.274060    10.50000    0.11938
C1    1   -0.261867    0.449688    0.273212    10.50000    0.24526
C2    1   -0.317322    0.511806    0.267587    10.50000    0.09966

RESI CCN 42
N     4   -0.130706    0.623489    0.315732    11.00000    0.34812
C1    1   -0.068583    0.614078    0.308592    11.00000    0.48004
C2    1    0.014872    0.613033    0.303506    11.00000    0.13073

RESI CCN 43
N     4    0.360909    0.113014    0.210862    10.50000    0.13392
C1    1    0.398542    0.157978    0.197734    10.50000    0.17109
C2    1    0.440353    0.214343    0.175062    10.50000    0.11919

PART 0
PART 1
N     4    0.258302   -0.102717    0.205459    10.50000    0.26083
C1    1    0.288292   -0.046410    0.209971    10.50000    0.35993
C2    1    0.314699    0.032008    0.217146    10.50000    0.14289

RESI MOH 52
PART 0
PART 2
C     1    0.099167    0.136391    0.212623    10.50000    0.18259
O     5    0.152582    0.141378    0.182570    10.50000    0.22325

RESI MOH 53
C     1   -0.018378    0.605390    0.569954    10.50000    0.13736
O     5    0.054654    0.632781    0.581199    10.50000    0.16177

RESI MOH 54
C     1    0.487295    0.138664    0.801434    10.50000    0.22121
O     5    0.566706    0.121074    0.802930    10.50000    0.13359

RESI MOH 55
PART 0
C     1    0.015538   -0.281890    0.051562    11.00000    0.38438
O     5    0.039976   -0.254726    0.087396    11.00000    0.32965

RESI MOH 56
C     1    0.513250    0.413621   -0.052634    11.00000    0.33539
O     5    0.460503    0.449220   -0.077637    11.00000    0.28014

RESI HOH 61
PART 1
O     5   -0.008433    0.127469    0.180012    10.50000    0.12741

RESI HOH 62
O     5    0.410314    0.260686    0.834068    10.50000    0.24053

RESI CHL 24
C1    1    0.466765    0.197664    0.125329    10.50000    0.42948
AFIX  13
H1    2    0.417888    0.224176    0.116976    10.50000   -1.20000
AFIX   0
CL1   3    0.441047    0.105709    0.142258    10.50000    0.39145
CL2   3    0.527518    0.190669    0.085508    10.50000    0.55585
CL3   3    0.508759    0.254748    0.161021    10.50000    0.28071
HKLF 4


REM  tp48_2_0m_a_a.res in P2(1)
REM wR2 = 0.384496, GooF = S = 1.53510, Restrained GooF = 1.45958 for all data
REM R1 = 0.155717 for 6199 Fo > 4sig(Fo) and 0.195467 for all 9355 data
REM 1853 parameters refined using 3223 restraints

END

WGHT      0.2000      0.0000

REM Instructions for potential hydrogen bonds
HTAB_14 CA_1 O_$1
HTAB CB_2 O3_2
HTAB N_2 O3_2
HTAB_15 N_2 O_$1
HTAB CD_2 O_1
HTAB C5_2 Cl1_24^a
HTAB N_3 S1_2
HTAB N_3 O2_2
HTAB_14 CB_3 Cl10_$5
HTAB CA_4 O2_6
EQIV $6 -x, y+1/2, -z+1
HTAB_20 CA_4 Cl2_$6
HTAB CG_4 O2_6
HTAB N_5 O_2
HTAB_12 CB_5 Cl10_$3
HTAB CB_5 Cl1_18^a
HTAB CB_5 O_2
EQIV $7 -x+1, y+1/2, -z+1
HTAB_23^a CA_6 Cl2_$7
HTAB CA_6 O2_8
HTAB_17 CA_6 Cl2_$7
HTAB CB_6 O_3
HTAB CB_6 O2_6
HTAB CG_6 O2_8
HTAB N_6 O_3
HTAB_21^a C8_6 Cl1_$6
HTAB CA_7 Cl3_28^c
HTAB N_7 O_4
HTAB CA_8 Cl3_23^a
HTAB CA_8 O2_10
HTAB_19 CA_8 Cl2_$5
HTAB CG_8 O2_10
HTAB N_8 O_5
HTAB_22^a CD_8 Cl3_$3
HTAB CD_8 O_5
HTAB N_9 O_6
HTAB_8 CB_9 Cl10_$7
HTAB CG_10 O2_12
HTAB N_10 O_7
HTAB_28^c CD_10 Cl2_$3
HTAB_22^a C5_10 Cl3_$3
HTAB N_11 O_8
HTAB N_11 O3_10
HTAB_6 CB_11 Cl10_$5
HTAB CB_11 Cl2_26^a
HTAB CA_12 O2_14
HTAB_18^a CA_12 Cl2_$6
HTAB CB_12 O2_12
HTAB CG_12 O2_14
HTAB N_12 O_9
HTAB CD_12 Cl1_26^a
HTAB C5_12 Cl3_22^a
HTAB C6_12 Cl3_22^a
HTAB N_13 O_10
HTAB_4 CB_13 Cl10_$3
HTAB_24^a CA_14 Cl2_$7
HTAB CB_14 O2_14
HTAB CB_14 Cl1_26^a
HTAB N_14 O_11
HTAB_6 CD_14 Cl10_$5
HTAB CD_14 O_11
HTAB CD_14 Cl1_26^a
HTAB N_15 O_12
HTAB N_15 S1_14
HTAB CB_15 O_12
HTAB N_16 O_13
HTAB C1_17 O3_10
HTAB C1_17 Cl1_23^a
HTAB C1_18^a O2_4
HTAB C1_19 O3_8
HTAB C1_20 O3_12
EQIV $8 x-1, y, z
HTAB_23^a C1_21^a Cl3_$8
HTAB C1_23^a Cl3_17
HTAB C1_27^a O3_6
HTAB C1_24^a O2_2

REM Highest difference peak  0.556,  deepest hole -0.432,  1-sigma level  0.126
Q1    1  -0.2722  0.6001  0.6811  11.00000  0.05    0.56
Q2    1   0.4702  0.6616  0.6922  11.00000  0.05    0.50
Q3    1   0.2390  0.6746  0.3029  11.00000  0.05    0.48
Q4    1  -0.1418  0.6416  0.3135  11.00000  0.05    0.45
Q5    1   0.4519  0.1163  0.6366  11.00000  0.05    0.45
Q6    1   0.4246  0.9731  0.3056  11.00000  0.05    0.44
Q7    1  -0.0766  0.2502  0.2569  11.00000  0.05    0.44
Q8    1   0.3120  0.0023  0.1969  11.00000  0.05    0.43
Q9    1  -0.0003  0.1050  0.1835  11.00000  0.05    0.43
Q10   1   0.0445  0.6630  0.5689  11.00000  0.05    0.43
Q11   1   0.1890  0.9128  0.9371  11.00000  0.05    0.42
Q12   1   0.5361  0.1619  0.8093  11.00000  0.05    0.42
Q13   1   0.2244 -0.1036  0.1977  11.00000  0.05    0.41
Q14   1   0.5801  0.6492  0.5128  11.00000  0.05    0.40
Q15   1  -0.0239  0.6320  0.3049  11.00000  0.05    0.40
Q16   1   0.2952  1.0050  0.9333  11.00000  0.05    0.40
Q17   1   0.6164  0.1896  0.5625  11.00000  0.05    0.40
Q18   1   0.0196 -0.3336  0.0413  11.00000  0.05    0.40
Q19   1   0.6501  0.2613  0.5677  11.00000  0.05    0.40
Q20   1   0.6839  0.2787  0.5605  11.00000  0.05    0.39
Q21   1   0.5026  0.2950  0.5638  11.00000  0.05    0.39
Q22   1   0.2157 -0.1995  0.0699  11.00000  0.05    0.39
Q23   1   0.5765  0.2004  0.5669  11.00000  0.05    0.39
Q24   1   0.2396  0.0726  0.5695  11.00000  0.05    0.38
Q25   1   0.0834 -0.0688  0.0560  11.00000  0.05    0.38
Q26   1   0.4556  0.2437  0.8216  11.00000  0.05    0.38
Q27   1  -0.1904  0.4163  0.5595  11.00000  0.05    0.37
Q28   1  -0.3078  0.4863  0.2935  11.00000  0.05    0.37
Q29   1  -0.2248  0.3935  0.3194  11.00000  0.05    0.37
Q30   1   0.1255  0.1247  0.1767  11.00000  0.05    0.37
Q31   1   0.1986  0.8760  0.4626  11.00000  0.05    0.37
Q32   1   0.4511  0.6793  0.0557  11.00000  0.05    0.36
Q33   1   0.0478  0.7987  0.3881  11.00000  0.05    0.36
Q34   1  -0.2722  0.6023  0.1819  11.00000  0.05    0.35
Q35   1   0.4856  0.4444 -0.0681  11.00000  0.05    0.34
Q36   1  -0.0721  0.3041  0.0907  11.00000  0.05    0.34
Q37   1   0.4947  0.2537  0.6653  11.00000  0.05    0.34
Q38   1   0.1156  0.7864  0.9302  11.00000  0.05    0.34
Q39   1   0.1654  0.8225  0.9376  11.00000  0.05    0.34
Q40   1  -0.2505  0.3708  0.2742  11.00000  0.05    0.33
Q41   1   0.5434  0.4116 -0.0819  11.00000  0.05    0.33
Q42   1  -0.0708  0.6674  0.5644  11.00000  0.05    0.33
Q43   1   0.5745  0.3701  0.5595  11.00000  0.05    0.33
Q44   1   0.1180  0.1910  0.1812  11.00000  0.05    0.32
Q45   1   0.3729  1.0531  0.9316  11.00000  0.05    0.32
Q46   1  -0.2909  0.5037  0.5764  11.00000  0.05    0.32
Q47   1  -0.0182  0.3454  0.7983  11.00000  0.05    0.32
Q48   1  -0.3585  0.5361  0.6111  11.00000  0.05    0.32
Q49   1   0.0503  0.2316  0.7956  11.00000  0.05    0.32
Q50   1   0.1413  0.7292  0.4217  11.00000  0.05    0.31
Q51   1   0.2586  0.3565  0.1830  11.00000  0.05    0.31
Q52   1   0.4715  0.2466  0.1812  11.00000  0.05    0.31
Q53   1   0.4939  0.6708  0.6549  11.00000  0.05    0.31
Q54   1   0.2656  0.7328  0.1080  11.00000  0.05    0.31
Q55   1  -0.0413  0.7125  0.5654  11.00000  0.05    0.30
Q56   1   0.4493  0.4557 -0.0920  11.00000  0.05    0.30
Q57   1   0.0323  0.6510  0.9238  11.00000  0.05    0.29
Q58   1   0.0588  0.8189  0.4317  11.00000  0.05    0.29
Q59   1  -0.0458 -0.2843  0.0888  11.00000  0.05    0.28
Q60   1   0.4498  0.1163  0.1309  11.00000  0.05    0.28
Q61   1   0.4850  0.2436  0.7805  11.00000  0.05    0.28
Q62   1  -0.0277  0.3393  0.2998  11.00000  0.05    0.27
Q63   1   0.3623  1.0580  0.7872  11.00000  0.05    0.27
Q64   1   0.5097  0.4675  0.2423  11.00000  0.05    0.27
Q65   1  -0.0988  0.4849  0.1929  11.00000  0.05    0.27
Q66   1   0.5973  0.3031 -0.0711  11.00000  0.05    0.27
Q67   1   0.4139  0.7637  0.6999  11.00000  0.05    0.27
Q68   1  -0.3330  0.5401  0.2621  11.00000  0.05    0.27
Q69   1   0.1116  0.7952  0.4318  11.00000  0.05    0.26
Q70   1   0.3038  0.7543  0.8037  11.00000  0.05    0.26
Q71   1  -0.0004  0.2683  0.2697  11.00000  0.05    0.26
Q72   1   0.2455  0.3541  0.6830  11.00000  0.05    0.25
Q73   1   0.3875  0.1130  0.2086  11.00000  0.05    0.25
Q74   1   0.2082  0.8403  0.3714  11.00000  0.05    0.25
Q75   1   0.3600  0.1761  0.6770  11.00000  0.05    0.25
Q76   1   0.2280  0.3195  0.6636  11.00000  0.05    0.24
Q77   1   0.6484  0.2894  0.0609  11.00000  0.05    0.24
Q78   1   0.4512  0.4670  0.2792  11.00000  0.05    0.24
Q79   1   0.2348  0.7954  0.8299  11.00000  0.05    0.24
Q80   1   0.4249  0.4783  0.2857  11.00000  0.05    0.23
Q81   1   0.2785  0.8572  0.8235  11.00000  0.05    0.23
Q82   1   0.3412 -0.0820  0.0532  11.00000  0.05    0.23
Q83   1   0.2407  0.3587  0.2877  11.00000  0.05    0.23
Q84   1   0.2951  0.3630  0.3166  11.00000  0.05    0.23
Q85   1   0.3759  0.9845  0.3513  11.00000  0.05    0.23
Q86   1   0.5517  0.3181  0.0483  11.00000  0.05    0.23
Q87   1   0.5879  0.3738  0.0613  11.00000  0.05    0.23
Q88   1   0.2008  0.6118  0.4703  11.00000  0.05    0.23
Q89   1   0.1149  0.4776  0.2940  11.00000  0.05    0.23
Q90   1   0.2823  0.5565  0.5322  11.00000  0.05    0.23
Q91   1  -0.3303  0.5432  0.6484  11.00000  0.05    0.23
Q92   1   0.0262  0.4882  0.3891  11.00000  0.05    0.23
Q93   1   0.3673  0.4360  0.5509  11.00000  0.05    0.23
Q94   1  -0.3715  0.6203  0.2696  11.00000  0.05    0.22
Q95   1   0.5468  0.6427  0.0685  11.00000  0.05    0.22
Q96   1  -0.0696  0.4412  0.8876  11.00000  0.05    0.22
Q97   1   0.6276  0.2851  0.4077  11.00000  0.05    0.22
Q98   1   0.2420  0.0174  0.0529  11.00000  0.05    0.22
Q99   1   0.2124  0.5623  0.4586  11.00000  0.05    0.22
Q100  1   0.2646  0.2670  0.7647  11.00000  0.05    0.22
;
_shelx_res_checksum                50212
_shelx_hkl_file
;
   0   1   0    0.04    0.01
   0  -1   0    0.01    0.01
   0  -1   0    0.02    0.01
   0  -2   0   19.76    1.82
   0   3   0    0.13    0.02
   0  -3   0    0.07    0.03
   0  -3   0    0.10    0.04
   0   4   0  109.15   10.45
   0  -4   0  117.39   10.45
   0  -5   0    0.36    0.08
   0  -5   0    0.45    0.06
   0   6   0    9.24    0.92
   0  -6   0   10.63    0.92
   0  -7   0   -0.04    0.05
   0  -7   0   -0.13    0.10
   0   7   0   -0.03    0.04
   0  -8   0    6.66    0.57
   0  -8   0    5.52    0.58
   0   8   0    6.02    0.57
   0   9   0    0.00    0.05
   0  -9   0   -0.06    0.12
   0   9   0    0.00    0.11
   0 -10   0    0.06    0.07
   0 -10   0    0.04    0.14
   0  10   0   -0.08    0.05
   0  10   0    0.02    0.14
   0 -11   0    0.00    0.14
   0  11   0   -0.24    0.15
   0  11   0    0.00    0.06
   0 -12   0    0.21    0.17
   0  12   0   -0.16    0.17
   0 -13   0    0.05    0.19
   0  13   0   -0.07    0.19
   0 -14   0   -0.12    0.20
   0  14   0   -0.30    0.22
   1   0   0    0.03    0.01
  -1   0   0    0.03    0.01
  -1   0   0    0.05    0.01
  -1   0   0    0.06    0.01
   1  -1   0   98.48    9.15
  -1   1   0   98.13    9.14
   1  -2   0    0.52    0.05
  -1  -2   0    0.43    0.05
  -1   2   0    0.46    0.05
   1  -3   0   31.33    2.98
  -1  -3   0   29.26    2.98
  -1  -3   0   36.36    2.98
   1  -4   0    0.85    0.08
   1   4   0    0.73    0.08
  -1   4   0    0.77    0.08
  -1  -4   0    0.74    0.08
   1  -5   0    2.32    0.21
   1   5   0    2.14    0.21
  -1   5   0    1.94    0.20
  -1  -5   0    2.24    0.20
   1  -6   0    4.01    0.37
   1  -6   0    3.78    0.36
   1   6   0    3.46    0.36
  -1   6   0    3.22    0.35
  -1  -6   0    4.06    0.35
  -1   6   0    3.96    0.37
  -1  -6   0    4.22    0.37
   1  -7   0    3.55    0.30
   1   7   0    2.49    0.28
   1  -7   0    3.09    0.28
  -1   7   0    3.25    0.30
  -1  -7   0    3.46    0.30
  -1  -7   0    2.49    0.28
  -1   7   0    2.85    0.28
   1  -8   0    2.20    0.24
   1   8   0    2.47    0.22
  -1   8   0    2.06    0.25
  -1   8   0    2.11    0.21
  -1  -8   0    2.14    0.25
   1   9   0    1.54    0.14
   1  -9   0    1.38    0.19
   1  -9   0    1.63    0.15
  -1   9   0    1.34    0.14
  -1  -9   0    1.12    0.18
  -1  -9   0    1.07    0.15
   1 -10   0    0.76    0.17
   1 -10   0    1.19    0.12
   1  10   0    1.02    0.11
   1  10   0    0.75    0.17
  -1  10   0    1.04    0.18
  -1 -10   0    1.03    0.18
  -1  10   0    0.93    0.11
   1  11   0    0.28    0.15
   1 -11   0    0.03    0.15
   1  11   0    0.12    0.06
  -1  11   0    0.16    0.06
  -1  11   0    0.02    0.16
  -1 -11   0    0.10    0.15
   1  12   0   -0.17    0.16
   1 -12   0   -0.03    0.16
  -1 -12   0    0.08    0.16
  -1  12   0   -0.26    0.17
   1  13   0    0.25    0.20
   1 -13   0    0.08    0.19
  -1  13   0   -0.28    0.19
  -1 -13   0   -0.12    0.19
   1  14   0   -0.03    0.22
   1 -14   0   -0.06    0.21
  -1  14   0   -0.20    0.21
  -1 -14   0   -0.09    0.20
   2   0   0   18.27    1.92
  -2   0   0   21.97    1.92
  -2   0   0   22.17    1.92
   2  -1   0    0.25    0.04
   2  -1   0    0.33    0.03
  -2   1   0    0.32    0.03
   2  -3   0   44.44    3.77
   2   3   0   39.52    3.77
  -2   3   0   42.59    3.77
  -2  -3   0   37.11    3.77
  -2  -3   0   40.48    3.77
   2  -4   0  201.12   19.02
  -2   4   0  205.07   19.06
   2   5   0   10.47    0.99
   2  -5   0   11.01    1.00
   2  -5   0   11.75    1.00
  -2   5   0   11.73    0.99
  -2  -5   0    9.94    1.00
  -2   5   0    9.61    1.00
   2  -6   0    8.31    0.74
   2   6   0    6.68    0.73
   2  -6   0    7.59    0.73
  -2   6   0    7.22    0.73
  -2  -6   0    8.72    0.74
  -2   6   0    8.81    0.74
   2   7   0    0.52    0.08
   2  -7   0    0.60    0.08
   2  -7   0    0.57    0.11
  -2  -7   0    0.56    0.11
  -2   7   0    0.46    0.13
  -2   7   0    0.59    0.07
   2   8   0    4.41    0.41
   2  -8   0    3.65    0.42
  -2   8   0    4.65    0.43
  -2  -8   0    4.16    0.43
  -2   8   0    4.53    0.40
   2  -9   0    0.16    0.12
   2   9   0    0.06    0.06
   2  -9   0    0.04    0.07
  -2   9   0   -0.07    0.05
  -2  -9   0    0.07    0.13
  -2   9   0   -0.04    0.14
   2  10   0    0.30    0.07
   2 -10   0    0.46    0.09
   2 -10   0    0.24    0.14
  -2 -10   0    0.31    0.14
  -2  10   0    0.18    0.06
  -2  10   0    0.13    0.16
   2 -11   0    0.13    0.15
   2 -11   0   -0.04    0.08
  -2  11   0    0.22    0.16
  -2 -11   0   -0.05    0.15
   2  12   0    0.16    0.17
   2 -12   0   -0.09    0.17
   2  12   0    0.16    0.08
  -2 -12   0    0.34    0.17
  -2  12   0   -0.08    0.18
   2 -13   0    0.07    0.18
   2  13   0   -0.14    0.19
  -2 -13   0    0.05    0.18
  -2  13   0   -0.16    0.20
   2 -14   0    0.24    0.21
   2  14   0   -0.03    0.23
  -2 -14   0    0.29    0.20
  -2  14   0    0.23    0.22
   3   0   0    0.06    0.03
  -3   0   0    0.05    0.05
  -3   0   0    0.08    0.03
  -3   0   0    0.08    0.02
   3   1   0   28.99    2.85
   3  -1   0   30.05    2.85
  -3  -1   0   31.45    2.85
  -3   1   0   31.54    2.85
  -3   1   0   32.51    2.85
   3  -2   0   41.24    3.91
   3   2   0   41.62    3.91
   3  -2   0   44.85    3.91
  -3   2   0   37.07    3.91
  -3  -2   0   43.49    3.91
  -3   2   0   45.81    3.91
   3   3   0  172.41   16.98
   3  -3   0  196.22   17.01
  -3  -3   0  175.08   17.04
   3  -4   0    3.62    0.30
   3  -4   0    2.80    0.30
  -3   4   0    3.02    0.29
   3  -5   0    6.88    0.64
  -3   5   0    7.83    0.65
  -3  -5   0    6.27    0.65
  -3   5   0    6.26    0.64
  -3  -5   0    7.22    0.65
   3  -6   0    6.51    0.54
   3  -6   0    5.69    0.53
   3   6   0    4.94    0.53
  -3  -6   0    5.74    0.54
  -3   6   0    5.48    0.53
   3   7   0    7.09    0.72
   3  -7   0    7.73    0.73
   3  -7   0    7.84    0.73
  -3   7   0    8.15    0.74
  -3   7   0    7.62    0.72
  -3  -7   0    8.32    0.73
   3   8   0    1.47    0.16
   3  -8   0    1.54    0.16
   3  -8   0    1.30    0.18
  -3   8   0    1.53    0.20
  -3  -8   0    1.17    0.18
  -3   8   0    1.64    0.15
   3  -9   0    0.27    0.08
   3  -9   0   -0.02    0.12
   3   9   0    0.27    0.07
  -3  -9   0    0.18    0.15
  -3   9   0    0.16    0.16
  -3   9   0    0.21    0.06
   3 -10   0    0.11    0.09
   3  10   0   -0.09    0.07
  -3  10   0   -0.09    0.15
  -3 -10   0   -0.05    0.14
   3 -11   0    0.05    0.09
   3 -11   0    0.18    0.15
   3  11   0   -0.10    0.07
  -3  11   0   -0.17    0.16
  -3 -11   0    0.02    0.14
   3 -12   0   -0.17    0.16
   3  12   0    0.25    0.08
   3 -12   0    0.21    0.10
  -3  12   0   -0.13    0.18
  -3 -12   0    0.17    0.18
   3  13   0   -0.02    0.09
   3  13   0   -0.04    0.21
   3 -13   0    0.00    0.19
  -3 -13   0   -0.03    0.19
  -3  13   0    0.11    0.20
   3  14   0   -0.18    0.23
   3 -14   0   -0.09    0.20
  -3  14   0    0.12    0.23
  -3 -14   0    0.17    0.20
   4   0   0  106.37   10.31
  -4   0   0  123.28   10.31
  -4   0   0  105.48   10.31
   4   1   0    0.72    0.08
   4  -1   0    0.90    0.09
  -4   1   0    0.86    0.09
  -4   1   0    1.03    0.11
  -4  -1   0    0.80    0.09
  -4   1   0    0.70    0.08
   4  -2   0  193.07   16.93
   4   2   0  164.00   17.33
   4  -2   0  180.90   16.85
   4  -3   0    2.82    0.26
   4   3   0    2.76    0.25
   4   3   0    2.63    0.25
  -4   3   0    2.49    0.25
   4   4   0   19.70    1.74
   4  -4   0   17.81    1.74
   4  -4   0   18.99    1.74
  -4   4   0   20.10    1.74
  -4   4   0   18.54    1.74
  -4  -4   0   18.37    1.74
  -4  -4   0   18.10    1.74
   4   5   0   29.34    2.84
   4  -5   0   33.79    2.84
   4  -5   0   29.94    2.84
  -4   5   0   30.58    2.84
  -4  -5   0   30.12    2.85
  -4   5   0   31.90    2.84
  -4  -5   0   29.60    2.84
   4  -6   0    0.18    0.07
   4  -6   0    0.03    0.08
   4   6   0    0.21    0.06
  -4  -6   0    0.05    0.10
  -4   6   0    0.01    0.11
  -4  -6   0   -0.06    0.11
  -4   6   0    0.16    0.04
   4   7   0   -0.04    0.07
   4  -7   0   -0.01    0.08
   4  -7   0   -0.10    0.10
  -4   7   0    0.01    0.12
  -4  -7   0    0.11    0.11
  -4   7   0    0.06    0.05
   4   8   0    5.34    0.43
   4  -8   0    4.08    0.45
  -4   8   0    5.09    0.43
  -4  -8   0    4.07    0.45
  -4   8   0    3.97    0.45
   4   9   0   -0.08    0.07
   4  -9   0   -0.11    0.08
   4  -9   0   -0.02    0.12
  -4   9   0   -0.01    0.14
  -4   9   0   -0.09    0.05
  -4  -9   0    0.02    0.13
   4  10   0    1.77    0.20
   4 -10   0    2.07    0.21
  -4 -10   0    1.56    0.23
  -4  10   0    1.68    0.25
   4 -11   0    0.00    0.09
   4 -11   0    0.05    0.17
   4  11   0   -0.02    0.09
  -4  11   0   -0.11    0.17
  -4 -11   0    0.14    0.16
   4  12   0    0.15    0.09
   4 -12   0    0.17    0.10
   4 -12   0    0.06    0.17
  -4  12   0   -0.16    0.19
  -4 -12   0    0.19    0.18
   4 -13   0    0.06    0.11
   4  13   0   -0.05    0.11
   4 -13   0   -0.20    0.19
  -4  13   0    0.15    0.21
  -4 -13   0   -0.34    0.18
   4  14   0   -0.24    0.37
   4 -14   0    0.35    0.23
  -4  14   0   -0.09    0.31
   5   0   0    0.40    0.06
  -5   0   0    0.43    0.09
   5  -1   0    2.33    0.25
  -5   1   0    3.12    0.26
  -5   1   0    2.78    0.25
  -5   1   0    2.35    0.24
  -5  -1   0    2.57    0.25
   5  -2   0   10.48    0.97
   5   2   0    9.95    0.97
  -5  -2   0    9.38    0.97
  -5  -2   0   11.12    0.97
  -5   2   0   11.21    0.97
  -5   2   0   10.54    0.97
   5  -3   0    6.64    0.62
   5   3   0    5.67    0.62
  -5  -3   0    6.64    0.62
  -5  -3   0    7.05    0.63
  -5   3   0    6.52    0.62
  -5   3   0    7.62    0.63
   5  -4   0   29.59    2.75
   5  -4   0   27.13    2.75
   5   4   0   28.55    2.75
  -5  -4   0   28.98    2.75
  -5  -4   0   32.04    2.75
  -5   4   0   32.08    2.75
  -5   4   0   30.03    2.75
   5  -5   0    1.09    0.12
   5  -5   0    0.94    0.12
  -5   5   0    1.12    0.11
  -5  -5   0    1.07    0.17
  -5  -5   0    1.04    0.14
  -5   5   0    0.94    0.14
   5  -6   0    5.71    0.54
   5  -6   0    6.12    0.55
   5   6   0    5.30    0.54
  -5   6   0    5.56    0.54
  -5   6   0    6.18    0.55
  -5  -6   0    5.68    0.55
  -5  -6   0    5.94    0.56
   5  -7   0   11.45    1.12
   5  -7   0   12.84    1.13
   5   7   0   12.82    1.12
  -5   7   0   12.42    1.13
  -5   7   0   11.04    1.12
  -5  -7   0   11.95    1.13
   5  -8   0    1.75    0.17
   5  -8   0    1.40    0.18
  -5  -8   0    1.36    0.20
  -5   8   0    1.21    0.22
  -5   8   0    1.33    0.15
   5  -9   0    0.55    0.15
  -5   9   0    0.62    0.17
  -5  -9   0    0.61    0.16
   5  10   0    0.22    0.09
   5 -10   0    0.08    0.09
   5 -10   0    0.25    0.18
  -5  10   0   -0.01    0.16
  -5 -10   0    0.13    0.14
   5  11   0    0.33    0.10
   5 -11   0    0.31    0.17
   5 -11   0    0.50    0.11
  -5  11   0    0.27    0.18
  -5 -11   0    0.29    0.17
   5 -12   0   -0.04    0.10
   5  12   0    0.04    0.10
   5 -12   0   -0.02    0.18
  -5  12   0    0.17    0.20
  -5 -12   0   -0.22    0.18
   5 -13   0    0.28    0.21
   5 -13   0    0.29    0.13
  -5 -13   0    0.24    0.19
  -5  13   0   -0.08    0.21
   5  14   0    0.07    0.26
   5 -14   0    0.50    0.38
  -5 -14   0   -0.08    0.20
  -5  14   0   -0.15    0.22
   6   0   0    8.57    0.78
  -6   0   0    7.80    0.78
  -6   0   0    8.75    0.78
   6   1   0    3.28    0.33
   6  -1   0    3.54    0.34
  -6   1   0    3.47    0.33
  -6   1   0    3.95    0.35
  -6  -1   0    3.25    0.34
  -6   1   0    3.78    0.34
  -6  -1   0    3.81    0.35
   6   2   0    6.72    0.70
   6  -2   0    6.30    0.70
  -6   2   0    8.37    0.71
  -6  -2   0    8.11    0.71
  -6  -2   0    8.14    0.70
  -6   2   0    7.68    0.70
   6  -3   0    5.51    0.52
  -6  -3   0    6.08    0.53
  -6   3   0    4.93    0.52
  -6   3   0    6.22    0.53
  -6  -3   0    5.33    0.53
   6   4   0   -0.02    0.03
   6  -4   0    0.11    0.07
  -6   4   0    0.01    0.05
  -6   4   0   -0.03    0.10
  -6  -4   0    0.15    0.12
  -6  -4   0    0.03    0.08
   6   5   0    4.98    0.51
   6  -5   0    4.70    0.51
   6  -5   0    5.69    0.52
  -6  -5   0    5.84    0.53
  -6   5   0    6.03    0.51
  -6  -5   0    5.29    0.52
  -6   5   0    5.91    0.52
   6   6   0    1.25    0.13
   6  -6   0    0.97    0.13
   6  -6   0    1.11    0.13
  -6   6   0    0.87    0.11
  -6   6   0    1.17    0.16
  -6  -6   0    1.11    0.18
  -6  -6   0    0.98    0.15
   6  -7   0    0.06    0.10
   6  -7   0    0.12    0.09
   6   7   0    0.20    0.08
  -6  -7   0    0.29    0.12
  -6   7   0    0.03    0.05
  -6  -7   0    0.04    0.17
  -6   7   0    0.08    0.12
   6  -8   0   -0.17    0.11
   6   8   0    0.19    0.08
   6  -8   0   -0.09    0.09
  -6   8   0    0.07    0.13
  -6   8   0   -0.04    0.05
  -6  -8   0    0.23    0.13
   6   9   0    1.35    0.14
   6  -9   0    1.20    0.15
   6  -9   0    0.89    0.18
  -6   9   0    0.99    0.19
   6  10   0    0.04    0.09
   6 -10   0    0.03    0.10
  -6  10   0    0.12    0.16
  -6 -10   0   -0.10    0.15
   6 -11   0    0.17    0.11
   6  11   0    0.27    0.10
   6 -11   0   -0.25    0.18
  -6 -11   0   -0.02    0.17
  -6  11   0    0.13    0.18
   6 -12   0   -0.25    0.21
   6  12   0    0.16    0.11
   6 -12   0    0.20    0.12
  -6 -12   0    0.18    0.19
  -6  12   0   -0.06    0.19
   6  13   0    0.39    0.13
   6 -13   0    0.44    0.14
  -6  13   0    0.21    0.22
  -6 -13   0    0.02    0.20
   7   0   0   -0.03    0.05
  -7   0   0   -0.03    0.05
  -7   0   0    0.04    0.11
   7   1   0    2.74    0.27
   7  -1   0    2.68    0.27
  -7  -1   0    3.23    0.30
  -7  -1   0    2.71    0.28
   7   2   0    0.43    0.06
  -7   2   0    0.62    0.12
  -7   2   0    0.44    0.07
  -7  -2   0    0.29    0.08
  -7   2   0    0.31    0.05
  -7  -2   0    0.64    0.12
   7  -3   0    7.22    0.64
  -7   3   0    6.85    0.64
  -7   3   0    7.71    0.65
  -7  -3   0    5.88    0.65
  -7  -3   0    6.80    0.65
   7   4   0   -0.01    0.04
   7  -4   0    0.01    0.08
   7   4   0    0.06    0.05
  -7  -4   0   -0.03    0.12
  -7   4   0   -0.06    0.05
  -7  -4   0   -0.02    0.09
   7  -5   0   11.30    1.07
   7   5   0   11.95    1.06
  -7  -5   0   10.63    1.07
  -7   5   0   11.24    1.07
  -7  -5   0   12.03    1.08
  -7   5   0   11.64    1.06
   7  -6   0    0.14    0.09
   7   6   0    0.12    0.07
   7  -6   0   -0.05    0.08
  -7  -6   0    0.19    0.17
  -7   6   0    0.04    0.12
  -7  -6   0    0.06    0.12
  -7   6   0    0.15    0.06
   7  -7   0    1.24    0.14
  -7   7   0    1.00    0.17
  -7   7   0    1.23    0.13
  -7  -7   0    0.85    0.20
  -7  -7   0    1.07    0.17
   7  -8   0    3.34    0.31
  -7  -8   0    2.76    0.33
  -7   8   0    3.21    0.33
   7  -9   0    0.19    0.10
   7  -9   0    0.10    0.20
   7   9   0    0.35    0.09
  -7  -9   0    0.15    0.15
  -7   9   0    0.06    0.14
   7 -10   0    0.28    0.11
  -7  10   0    0.29    0.16
  -7 -10   0    0.21    0.16
   7 -11   0    0.10    0.12
   7  11   0    0.14    0.11
  -7  11   0   -0.30    0.18
  -7 -11   0   -0.29    0.18
   7 -12   0    0.33    0.14
   7  12   0    0.42    0.13
  -7 -12   0    0.25    0.20
  -7  12   0    0.32    0.21
   7 -13   0   -0.22    0.22
  -7 -13   0    0.01    0.20
  -7  13   0   -0.05    0.21
   8   0   0    5.02    0.46
  -8   0   0    4.86    0.46
  -8   0   0    5.01    0.49
   8   1   0    1.85    0.20
   8  -1   0    2.11    0.20
  -8  -1   0    2.21    0.24
  -8   1   0    2.08    0.24
   8   2   0    3.24    0.31
   8  -2   0    3.76    0.32
  -8  -2   0    2.63    0.34
  -8  -2   0    3.02    0.32
  -8   2   0    3.59    0.34
   8   3   0    1.40    0.13
   8   3   0    1.17    0.13
   8  -3   0    1.45    0.15
  -8   3   0    1.56    0.18
  -8  -3   0    1.29    0.15
  -8  -3   0    0.93    0.17
   8  -4   0    4.55    0.43
  -8   4   0    4.62    0.42
  -8  -4   0    4.20    0.43
   8  -5   0    1.35    0.18
  -8  -5   0    1.42    0.17
  -8  -5   0    1.06    0.22
  -8   5   0    1.20    0.14
   8  -6   0    0.03    0.09
   8   6   0    0.21    0.07
  -8  -6   0   -0.06    0.12
  -8   6   0    0.11    0.06
  -8   6   0   -0.08    0.12
  -8  -6   0   -0.10    0.16
  -8  -7   0    2.44    0.28
  -8  -7   0    2.18    0.29
  -8   7   0    2.66    0.28
   8   8   0    0.36    0.09
   8  -8   0    0.20    0.11
  -8  -8   0    0.17    0.19
  -8   8   0    0.32    0.14
  -8  -8   0    0.22    0.14
   8   9   0    0.00    0.08
   8  -9   0   -0.06    0.10
  -8   9   0   -0.19    0.15
  -8  -9   0   -0.24    0.15
   8 -10   0    0.56    0.13
  -8  10   0    0.48    0.19
  -8 -10   0    0.24    0.18
   8 -11   0   -0.13    0.13
   8  11   0    0.18    0.11
  -8 -11   0   -0.01    0.19
  -8  11   0   -0.19    0.19
   8  12   0    0.08    0.11
   8 -12   0   -0.02    0.13
  -8 -12   0    0.16    0.20
  -8  12   0   -0.08    0.21
   9   0   0    0.05    0.06
  -9   0   0   -0.25    0.13
   9  -1   0    1.22    0.13
   9   1   0    1.17    0.12
  -9   1   0    1.06    0.18
  -9  -1   0    0.94    0.18
   9  -2   0    0.00    0.07
   9   2   0    0.14    0.05
  -9  -2   0   -0.02    0.08
  -9  -2   0   -0.06    0.13
  -9   2   0   -0.13    0.13
   9   3   0    0.35    0.08
   9  -3   0    0.33    0.08
  -9  -3   0    0.20    0.10
  -9   3   0    0.29    0.14
   9   4   0   -0.05    0.05
   9  -4   0   -0.07    0.08
  -9   4   0   -0.06    0.11
  -9  -4   0   -0.17    0.13
  -9  -4   0    0.14    0.10
   9   5   0    0.93    0.10
   9  -5   0    0.70    0.12
  -9  -5   0    0.71    0.15
  -9   5   0    1.02    0.16
   9  -6   0    0.99    0.13
  -9  -6   0    0.78    0.19
  -9  -6   0    0.73    0.17
  -9   6   0    1.11    0.16
   9  -7   0    0.21    0.10
  -9  -7   0    0.24    0.17
  -9   7   0    0.25    0.14
  -9  -7   0    0.06    0.14
   9   8   0    0.11    0.08
   9  -8   0   -0.06    0.10
  -9  -8   0   -0.01    0.15
  -9  -8   0   -0.10    0.18
  -9   8   0   -0.15    0.14
   9  -9   0    1.20    0.17
  -9  -9   0    0.90    0.21
  -9   9   0    1.31    0.21
   9 -10   0    0.14    0.13
   9  10   0   -0.05    0.09
  -9 -10   0   -0.14    0.19
  -9  10   0   -0.01    0.18
   9  11   0   -0.02    0.10
   9 -11   0   -0.10    0.14
  -9  11   0    0.19    0.20
  -9 -11   0    0.13    0.20
  10   0   0    0.07    0.06
 -10   0   0   -0.14    0.14
  10   1   0    0.92    0.10
  10  -1   0    0.73    0.11
 -10   1   0    0.89    0.17
 -10  -1   0    0.72    0.17
  10   2   0    0.34    0.06
  10  -2   0    0.27    0.08
  10   2   0    0.37    0.06
 -10  -2   0    0.20    0.15
 -10   2   0    0.15    0.14
  10  -3   0   -0.08    0.08
  10   3   0    0.07    0.06
 -10   3   0    0.01    0.14
 -10  -3   0    0.01    0.14
  10   4   0    2.36    0.20
  10  -4   0    1.94    0.22
 -10   4   0    1.62    0.25
  10  -5   0    0.20    0.10
  10   5   0    0.22    0.06
 -10  -5   0    0.11    0.15
 -10   5   0    0.12    0.14
 -10  -5   0    0.28    0.13
  10  -6   0    0.10    0.10
  10   6   0   -0.03    0.06
 -10   6   0   -0.10    0.13
 -10  -6   0    0.13    0.14
 -10  -6   0    0.05    0.16
  10   7   0    0.51    0.09
  10  -7   0    0.61    0.12
 -10   7   0    0.64    0.16
 -10  -7   0    0.56    0.19
 -10  -7   0    0.35    0.16
  10  -8   0    0.36    0.14
  10   8   0    0.76    0.10
 -10  -8   0    0.49    0.18
 -10   8   0    0.57    0.17
 -10  -8   0    0.51    0.22
  10   9   0   -0.01    0.09
  10  -9   0    0.02    0.13
 -10  -9   0   -0.01    0.18
 -10   9   0   -0.07    0.17
  10 -10   0    0.14    0.14
  10  10   0   -0.04    0.09
 -10 -10   0    0.53    0.20
 -10  10   0    0.09    0.19
  10 -11   0    0.21    0.15
  10  11   0    0.09    0.10
 -10  11   0    0.05    0.21
 -10 -11   0    0.04    0.26
  11   0   0   -0.01    0.07
 -11   0   0   -0.24    0.15
  11   1   0    0.02    0.06
  11   1   0    0.17    0.05
  11  -1   0    0.13    0.07
 -11   1   0    0.17    0.16
 -11  -1   0    0.08    0.16
  11  -2   0    0.05    0.08
  11   2   0   -0.04    0.05
  11   2   0    0.02    0.05
 -11  -2   0    0.10    0.16
 -11   2   0    0.06    0.15
  11  -3   0    0.01    0.08
  11   3   0    0.01    0.06
 -11   3   0    0.10    0.15
 -11  -3   0    0.08    0.15
  11  -4   0    0.04    0.09
  11   4   0    0.05    0.06
 -11  -4   0   -0.17    0.15
 -11   4   0   -0.14    0.15
  11  -5   0    0.03    0.10
 -11   5   0    0.29    0.15
 -11  -5   0    0.12    0.16
  11  -6   0    0.26    0.11
  11   6   0    0.09    0.07
 -11   6   0    0.26    0.16
 -11  -6   0    0.02    0.17
  11  -7   0    0.06    0.11
 -11   7   0    0.08    0.16
  11  -8   0   -0.14    0.12
  11   8   0    0.09    0.08
 -11  -8   0    0.14    0.21
 -11   8   0   -0.07    0.17
 -11  -8   0   -0.26    0.18
  11  -9   0    0.23    0.14
  11   9   0    0.07    0.09
 -11   9   0    0.06    0.19
 -11  -9   0    0.45    0.20
  11 -10   0    0.04    0.14
  11  10   0    0.04    0.09
 -11  10   0    0.00    0.20
  12   0   0    0.03    0.05
  12   0   0    0.00    0.07
 -12   0   0    0.01    0.16
  12   1   0    0.08    0.07
  12   1   0    0.04    0.05
  12  -1   0    0.07    0.08
 -12  -1   0   -0.26    0.17
 -12   1   0   -0.27    0.16
  12   2   0    0.38    0.07
  12  -2   0    0.34    0.09
 -12   2   0    0.41    0.17
 -12  -2   0    0.11    0.17
  12  -3   0    0.01    0.09
  12   3   0    0.08    0.06
 -12   3   0    0.22    0.16
 -12  -3   0    0.25    0.16
  12  -4   0    0.11    0.10
  12   4   0    0.26    0.07
 -12   4   0    0.13    0.17
 -12  -4   0   -0.04    0.16
  12  -5   0   -0.20    0.10
  12   5   0   -0.10    0.06
 -12   5   0   -0.06    0.17
 -12  -5   0   -0.12    0.18
  12   6   0   -0.04    0.07
  12  -6   0   -0.08    0.12
 -12  -6   0   -0.09    0.19
 -12   6   0    0.12    0.18
  12  -7   0    0.12    0.13
  12   7   0    0.21    0.08
 -12   7   0    0.44    0.19
 -12  -7   0    0.08    0.21
  12  -8   0    0.45    0.18
  12   8   0    0.18    0.11
 -12   8   0    0.19    0.22
 -12  -8   0    0.39    0.23
  13   0   0    0.00    0.08
  13   0   0    0.05    0.06
 -13   0   0   -0.05    0.19
  13   1   0    0.12    0.07
  13  -1   0   -0.02    0.08
 -13   1   0   -0.02    0.18
 -13  -1   0   -0.11    0.19
  13  -2   0   -0.13    0.09
  13   2   0   -0.03    0.06
  13  -2   0   -0.04    0.07
 -13   2   0    0.14    0.18
 -13  -2   0   -0.02    0.18
  13   3   0    0.06    0.07
  13  -3   0    0.08    0.07
  13  -3   0    0.00    0.10
 -13   3   0   -0.21    0.17
 -13  -3   0   -0.14    0.17
  13   4   0    0.07    0.07
  13  -4   0    0.06    0.07
  13  -4   0   -0.20    0.10
 -13  -4   0   -0.14    0.17
 -13   4   0    0.01    0.17
  13  -5   0    0.05    0.12
  13   5   0    0.02    0.07
 -13   5   0   -0.23    0.18
 -13  -5   0   -0.06    0.19
  13   6   0    0.18    0.08
  13  -6   0    0.03    0.13
 -13   6   0    0.47    0.19
 -13  -6   0   -0.04    0.20
  13   7   0   -0.04    0.07
  13  -7   0    0.01    0.13
 -13   7   0   -0.07    0.19
 -13  -7   0   -0.09    0.22
  14   0   0   -0.09    0.13
  14   0   0    0.08    0.07
 -14   0   0   -0.10    0.19
  14   1   0    0.15    0.08
  14  -1   0    0.14    0.08
 -14   1   0    0.23    0.20
 -14  -1   0    0.30    0.20
  14  -2   0    0.06    0.08
  14  -2   0    0.12    0.10
  14   2   0   -0.01    0.07
 -14   2   0   -0.16    0.19
 -14  -2   0    0.31    0.19
  14  -3   0   -0.04    0.08
  14   3   0    0.01    0.07
  14  -3   0    0.03    0.11
 -14  -3   0    0.07    0.19
 -14   3   0   -0.03    0.18
  14  -4   0    0.08    0.14
 -14   4   0   -0.15    0.29
  14   5   0   -0.04    0.08
  14  -5   0   -0.01    0.12
 -14  -5   0   -0.15    0.20
 -14   5   0   -0.04    0.19
   0 -14   1   -0.26    0.20
   0  13  -1    0.03    0.20
   0 -13   1    0.22    0.19
   0  12  -1   -0.25    0.17
   0 -12   1   -0.08    0.16
   0  11  -1    0.08    0.06
   0  11  -1   -0.08    0.15
   0 -11   1   -0.06    0.15
   0  10  -1    0.27    0.06
   0 -10   1    0.06    0.15
   0  10  -1    0.22    0.14
   0   9  -1   -0.14    0.12
   0  -9   1   -0.11    0.12
   0   9  -1    0.00    0.05
   0  -8   1    2.34    0.27
   0  -8   1    2.60    0.24
   0  -7   1   -0.11    0.09
   0   7  -1   -0.06    0.04
   0  -7   1    0.00    0.05
   0  -6   1    0.78    0.10
   0   6  -1    0.80    0.09
   0  -5   1    0.10    0.04
   0  -5   1    0.03    0.07
   0   5  -1    0.05    0.04
   0   4  -1    3.18    0.30
   0  -4   1    2.97    0.30
   0  -4   1    3.54    0.31
   0  -3   1    1.01    0.09
   0   3  -1    0.88    0.09
   0   2  -1    0.87    0.08
   0  -2   1    0.92    0.09
   0  -1   1    0.72    0.28
   0   1  -1    0.85    0.26
   0  -1  -1    0.48    0.05
   0  -2  -1    0.73    0.07
   0  -2  -1    0.72    0.08
   0   2   1    0.83    0.07
   0  -3  -1    1.00    0.09
   0   3   1    0.75    0.08
   0   4   1    3.48    0.32
   0  -4  -1    3.63    0.33
   0  -4  -1    3.34    0.32
   0  -5  -1    0.12    0.04
   0  -5  -1    0.21    0.07
   0  -6  -1    0.99    0.10
   0   6   1    0.86    0.09
   0  -7  -1   -0.09    0.10
   0   7   1   -0.02    0.04
   0   8   1    1.18    0.12
   0  -9  -1   -0.18    0.12
   0   9   1    0.03    0.12
   0   9   1   -0.06    0.04
   0 -10  -1    0.38    0.15
   0  10   1    0.18    0.06
   0  10   1    0.15    0.15
   0  11   1   -0.07    0.05
   0  11   1    0.00    0.15
   0 -11  -1   -0.01    0.15
   0 -12  -1   -0.04    0.16
   0  12   1    0.00    0.16
   0  13   1   -0.04    0.19
   0 -13  -1   -0.23    0.19
   0  14   1   -0.12    0.21
   0 -14  -1   -0.06    0.21
   1 -14   1   -0.35    0.20
   1  14  -1    0.17    0.24
  -1 -14   1    0.19    0.20
  -1  14  -1    0.22    0.22
   1 -13   1   -0.11    0.19
   1  13  -1   -0.21    0.20
  -1 -13   1    0.09    0.19
  -1  13  -1    0.27    0.20
   1  12  -1   -0.05    0.07
   1 -12   1   -0.16    0.16
   1  12  -1    0.10    0.17
  -1  12  -1   -0.10    0.17
  -1 -12   1   -0.01    0.16
   1  11  -1   -0.03    0.15
   1 -11   1   -0.10    0.14
  -1  11  -1   -0.09    0.16
  -1 -11   1   -0.02    0.16
   1  10  -1    0.33    0.15
   1 -10   1    0.39    0.15
   1 -10   1    0.55    0.09
   1  10  -1    0.36    0.07
  -1 -10   1    0.37    0.15
  -1  10  -1    0.20    0.07
  -1  10  -1    0.53    0.16
   1  -9   1    0.52    0.08
   1  -9   1    0.33    0.13
  -1   9  -1    0.21    0.14
  -1   9  -1    0.40    0.06
  -1  -9   1    0.47    0.13
   1  -8   1    0.58    0.08
   1  -8   1    0.47    0.12
   1   8  -1    0.34    0.07
  -1  -8   1    0.41    0.13
  -1   8  -1    0.38    0.06
  -1   8  -1    0.41    0.13
   1  -7   1    1.63    0.14
   1   7  -1    1.44    0.14
  -1  -7   1    1.13    0.13
  -1   7  -1    1.18    0.17
  -1   7  -1    1.28    0.13
   1  -6   1    2.94    0.26
   1   6  -1    2.64    0.25
   1  -6   1    2.83    0.27
  -1  -6   1    2.61    0.26
  -1   6  -1    2.56    0.25
  -1  -6   1    2.66    0.25
  -1   6  -1    2.40    0.27
   1  -5   1    0.76    0.09
   1   5  -1    0.68    0.08
   1  -5   1    0.93    0.10
  -1   5  -1    0.73    0.09
  -1  -5   1    0.73    0.08
  -1  -5   1    0.88    0.10
  -1   5  -1    0.92    0.11
   1  -4   1    0.31    0.05
   1  -4   1    0.24    0.07
  -1   4  -1    0.37    0.07
  -1  -4   1    0.33    0.04
  -1  -4   1    0.25    0.07
  -1   4  -1    0.33    0.04
   1  -3   1    0.64    0.08
   1  -3   1    0.81    0.08
   1   3  -1    0.65    0.08
  -1   3  -1    0.75    0.07
  -1  -3   1    0.94    0.09
  -1  -3   1    0.70    0.07
   1  -2   1    1.02    0.10
   1   2  -1    0.90    0.10
  -1  -2   1    1.10    0.11
  -1  -2   1    1.12    0.11
  -1   2  -1    1.24    0.11
   1   1  -1    0.33    0.04
   1   1  -1    0.39    0.04
  -1   1  -1    0.40    0.04
  -1   0   1    0.83    0.07
  -1   0  -1    0.69    0.07
   1  -1  -1    0.65    0.06
  -1   1   1    0.57    0.06
  -1  -1  -1    0.53    0.05
  -1  -1  -1    0.54    0.06
   1  -2  -1    0.93    0.09
  -1  -2  -1    0.82    0.08
  -1  -2  -1    1.04    0.10
  -1   2   1    0.99    0.09
  -1  -2  -1    0.83    0.09
  -1   2   1    0.80    0.08
   1   3   1    0.68    0.08
   1  -3  -1    0.85    0.08
  -1  -3  -1    0.72    0.07
  -1  -3  -1    0.66    0.08
  -1   3   1    0.85    0.09
   1   4   1    0.42    0.05
   1  -4  -1    0.33    0.05
  -1   4   1    0.30    0.04
  -1  -4  -1    0.36    0.07
  -1   4   1    0.29    0.07
   1   5   1    0.61    0.07
  -1  -5  -1    0.67    0.07
  -1   5   1    0.69    0.07
  -1  -5  -1    0.72    0.09
   1  -6  -1    2.48    0.26
   1   6   1    2.34    0.24
   1  -6  -1    2.70    0.25
  -1  -6  -1    2.62    0.26
  -1   6   1    2.69    0.27
  -1  -6  -1    2.68    0.24
   1  -7  -1    1.33    0.15
   1  -7  -1    1.33    0.13
   1   7   1    1.28    0.12
  -1   7   1    1.21    0.16
  -1   7   1    0.98    0.12
  -1  -7  -1    1.08    0.12
   1  -8  -1    0.53    0.08
   1  -8  -1    0.48    0.12
   1   8   1    0.35    0.06
  -1   8   1    0.38    0.06
  -1  -8  -1    0.58    0.12
  -1   8   1    0.29    0.13
   1  -9  -1    0.28    0.07
   1   9   1    0.35    0.06
   1  -9  -1    0.21    0.12
  -1  -9  -1    0.30    0.13
  -1   9   1    0.13    0.13
  -1   9   1    0.30    0.05
   1  10   1    0.33    0.07
   1 -10  -1    0.40    0.14
   1 -10  -1    0.56    0.09
  -1  10   1    0.32    0.06
  -1  10   1    0.23    0.15
  -1 -10  -1    0.54    0.16
   1 -11  -1   -0.20    0.15
   1  11   1    0.06    0.15
  -1 -11  -1   -0.08    0.15
  -1  11   1   -0.08    0.15
   1 -12  -1   -0.16    0.16
   1  12   1    0.16    0.16
  -1 -12  -1    0.08    0.17
  -1  12   1    0.19    0.17
   1  13   1    0.08    0.19
   1 -13  -1   -0.16    0.19
  -1 -13  -1    0.16    0.19
  -1  13   1   -0.07    0.19
   1 -14  -1    0.02    0.21
   1  14   1   -0.04    0.22
  -1  14   1   -0.33    0.21
  -1 -14  -1    0.09    0.21
   2 -14   1    0.06    0.20
   2  14  -1    0.17    0.24
  -2 -14   1    0.14    0.20
  -2  14  -1    0.13    0.22
   2  13  -1   -0.07    0.09
   2  13  -1   -0.26    0.19
   2 -13   1    0.41    0.19
  -2 -13   1    0.04    0.18
  -2  13  -1    0.07    0.20
   2  12  -1    0.13    0.17
   2 -12   1    0.31    0.17
  -2 -12   1    0.06    0.18
  -2  12  -1   -0.09    0.17
   2  11  -1    0.09    0.07
   2 -11   1   -0.05    0.15
   2 -11   1    0.04    0.08
  -2 -11   1    0.17    0.15
  -2  11  -1    0.13    0.06
  -2  11  -1    0.36    0.17
   2  10  -1    0.10    0.06
   2 -10   1    0.00    0.14
   2 -10   1    0.25    0.08
  -2 -10   1   -0.15    0.14
  -2  10  -1    0.08    0.06
  -2  10  -1    0.25    0.16
   2   9  -1    0.06    0.06
   2  -9   1    0.01    0.08
   2  -9   1    0.05    0.12
  -2   9  -1   -0.10    0.13
  -2   9  -1    0.08    0.05
  -2  -9   1    0.09    0.13
   2  -8   1    0.82    0.13
   2   8  -1    0.67    0.09
  -2   8  -1    0.51    0.08
   2  -7   1    0.00    0.06
   2   7  -1   -0.03    0.05
   2  -7   1    0.02    0.09
  -2  -7   1   -0.03    0.03
  -2   7  -1   -0.02    0.04
  -2   7  -1   -0.11    0.11
  -2  -7   1    0.04    0.10
   2  -6   1    1.35    0.15
   2   6  -1    1.43    0.14
   2  -6   1    1.44    0.14
  -2   6  -1    1.19    0.13
  -2   6  -1    1.29    0.17
   2   5  -1    1.24    0.12
   2  -5   1    1.16    0.14
   2  -5   1    1.13    0.13
  -2  -5   1    1.38    0.15
   2  -4   1   17.64    1.68
   2   4  -1   16.65    1.68
  -2   4  -1   19.23    1.68
  -2  -4   1   19.27    1.68
   2  -3   1    9.90    0.90
  -2   3  -1    9.56    0.90
  -2   3  -1    9.96    0.90
  -2  -3   1    9.49    0.90
   2  -2   1    5.44    0.54
  -2  -2   1    6.17    0.54
  -2  -2   1    5.22    0.54
  -2   2  -1    6.33    0.54
   2  -1   1    1.06    0.09
   2   1  -1    0.83    0.09
   2  -1   1    1.03    0.09
  -2   1  -1    1.06    0.10
  -2   1  -1    1.07    0.09
  -2  -1   1    0.79    0.10
   2   0   1    0.63    0.07
   2   0  -1    0.65    0.07
  -2   0   1    0.84    0.07
  -2   0  -1    0.88    0.07
   2  -1  -1    0.98    0.09
   2  -1  -1    0.80    0.09
  -2   1   1    0.87    0.09
  -2   1   1    0.94    0.09
  -2  -1  -1    0.90    0.09
   2  -2  -1    5.45    0.47
  -2  -2  -1    4.90    0.47
  -2   2   1    4.76    0.47
   2  -3  -1    9.50    0.84
   2  -3  -1   10.01    0.83
   2   3   1    7.94    0.83
  -2  -3  -1    9.06    0.84
  -2   3   1    7.44    0.84
  -2   3   1   10.09    0.83
   2  -4  -1   21.34    1.88
   2  -4  -1   18.45    1.88
  -2   4   1   17.83    1.88
  -2  -4  -1   22.46    1.88
  -2  -4  -1   21.85    1.89
   2   5   1    1.26    0.12
   2  -5  -1    1.38    0.14
   2  -5  -1    1.17    0.13
  -2  -5  -1    0.99    0.14
  -2   5   1    1.14    0.15
  -2   5   1    1.34    0.12
   2  -6  -1    1.23    0.14
   2   6   1    1.12    0.12
  -2   6   1    0.97    0.12
  -2   6   1    1.25    0.15
  -2  -6  -1    1.36    0.14
   2  -7  -1    0.04    0.06
   2  -7  -1   -0.06    0.09
   2   7   1    0.02    0.05
  -2  -7  -1    0.01    0.10
  -2  -7  -1   -0.02    0.03
  -2   7   1   -0.17    0.11
  -2   7   1   -0.03    0.04
   2   8   1    1.24    0.12
   2  -8  -1    0.73    0.15
   2  -8  -1    1.05    0.12
  -2   8   1    1.15    0.11
  -2   8   1    0.74    0.17
  -2  -8  -1    0.95    0.16
   2   9   1   -0.10    0.06
   2  -9  -1    0.05    0.07
   2  -9  -1   -0.05    0.12
  -2  -9  -1   -0.05    0.14
  -2   9   1   -0.19    0.13
  -2   9   1   -0.04    0.05
   2  10   1    0.11    0.06
   2 -10  -1    0.22    0.08
   2 -10  -1    0.07    0.13
  -2  10   1    0.07    0.15
  -2 -10  -1   -0.11    0.14
  -2  10   1    0.27    0.07
   2 -11  -1   -0.03    0.09
   2  11   1    0.00    0.06
   2 -11  -1    0.25    0.15
  -2  11   1   -0.03    0.16
  -2 -11  -1   -0.06    0.16
   2  12   1    0.09    0.08
   2 -12  -1   -0.01    0.16
   2  12   1   -0.01    0.17
  -2 -12  -1    0.23    0.17
  -2  12   1    0.05    0.17
   2 -13  -1   -0.08    0.19
   2  13   1    0.03    0.19
  -2  13   1   -0.12    0.20
  -2 -13  -1   -0.24    0.18
   2  14   1    0.05    0.22
   2 -14  -1   -0.21    0.20
  -2 -14  -1    0.28    0.20
  -2  14   1   -0.22    0.21
   3  14  -1    0.19    0.24
   3 -14   1    0.06    0.21
  -3  14  -1   -0.19    0.23
  -3 -14   1    0.20    0.21
   3  13  -1    0.26    0.22
   3 -13   1    0.00    0.19
   3  13  -1   -0.08    0.10
  -3  13  -1    0.14    0.21
  -3 -13   1    0.01    0.18
   3  12  -1    0.20    0.09
   3 -12   1    0.25    0.10
   3 -12   1    0.07    0.17
  -3  12  -1   -0.07    0.18
  -3 -12   1    0.19    0.18
   3  11  -1   -0.01    0.07
   3 -11   1    0.00    0.15
   3 -11   1    0.16    0.09
  -3 -11   1    0.15    0.15
  -3  11  -1   -0.25    0.16
   3 -10   1    0.36    0.09
   3 -10   1    0.21    0.16
   3  10  -1    0.45    0.10
  -3  10  -1    0.25    0.16
  -3  10  -1    0.23    0.07
  -3 -10   1    0.36    0.15
   3  -9   1    1.24    0.13
   3   9  -1    0.94    0.12
   3  -9   1    0.68    0.15
  -3  -9   1    1.03    0.18
  -3   9  -1    1.07    0.11
  -3   9  -1    0.67    0.18
   3  -8   1    0.37    0.11
   3   8  -1    0.21    0.07
   3  -8   1    0.35    0.09
  -3   8  -1    0.13    0.13
  -3   8  -1    0.20    0.06
  -3  -8   1    0.29    0.11
   3  -7   1    2.03    0.21
   3  -7   1    2.03    0.20
   3   7  -1    2.04    0.19
  -3   7  -1    1.70    0.19
  -3   7  -1    1.57    0.21
  -3  -7   1    2.15    0.22
   3   6  -1    0.91    0.10
   3  -6   1    0.93    0.12
   3  -6   1    0.83    0.10
  -3   6  -1    0.66    0.09
  -3   6  -1    0.62    0.13
  -3  -6   1    0.97    0.13
   3  -5   1    5.72    0.56
   3   5  -1    6.14    0.55
   3  -5   1    6.28    0.55
  -3  -5   1    6.07    0.56
  -3   5  -1    5.47    0.55
   3  -4   1    6.13    0.59
   3  -4   1    6.12    0.59
  -3  -4   1    6.98    0.60
  -3   4  -1    5.31    0.59
  -3  -4   1    6.50    0.59
  -3   4  -1    7.11    0.60
   3  -3   1    6.35    0.58
  -3   3  -1    6.26    0.58
  -3  -3   1    6.04    0.58
   3   2  -1    8.18    0.85
   3  -2   1    8.97    0.85
  -3   2  -1    9.76    0.85
  -3  -2   1    9.72    0.85
   3   1  -1    0.77    0.08
   3  -1   1    0.64    0.08
  -3  -1   1    0.85    0.09
  -3   1  -1    0.73    0.08
  -3   1  -1    0.88    0.09
  -3  -1   1    0.69    0.08
   3   0   1    0.95    0.09
   3   0  -1    0.81    0.10
  -3   0  -1    0.97    0.09
  -3   0   1    1.04    0.10
  -3   0   1    0.98    0.09
  -3   0  -1    0.93    0.09
   3  -1  -1    0.73    0.08
   3   1   1    0.59    0.07
  -3  -1  -1    0.66    0.08
  -3  -1  -1    0.66    0.08
  -3   1   1    0.85    0.07
  -3  -1  -1    0.85    0.09
   3  -2  -1   10.54    0.89
   3   2   1    8.75    0.88
  -3   2   1   10.21    0.89
  -3  -2  -1    9.68    0.89
  -3  -2  -1    8.71    0.89
   3  -3  -1    3.87    0.36
  -3   3   1    4.00    0.36
  -3  -3  -1    3.73    0.37
   3  -4  -1    5.48    0.48
   3   4   1    5.10    0.47
  -3   4   1    5.19    0.48
  -3   4   1    4.53    0.47
   3   5   1    5.85    0.47
   3  -5  -1    4.53    0.47
   3  -5  -1    4.97    0.47
  -3   5   1    5.11    0.46
  -3  -5  -1    5.10    0.48
  -3   5   1    4.35    0.47
   3  -6  -1    0.97    0.10
   3   6   1    0.81    0.10
   3  -6  -1    0.74    0.12
  -3   6   1    0.77    0.13
   3  -7  -1    1.76    0.21
   3   7   1    1.77    0.18
   3  -7  -1    1.78    0.19
  -3  -7  -1    1.89    0.21
  -3   7   1    2.14    0.22
  -3   7   1    1.60    0.17
   3  -8  -1    0.35    0.12
   3   8   1    0.22    0.07
   3  -8  -1    0.26    0.08
  -3   8   1    0.35    0.14
  -3  -8  -1    0.48    0.13
  -3   8   1    0.35    0.06
   3  -9  -1    1.14    0.12
   3   9   1    1.12    0.12
   3  -9  -1    0.67    0.16
  -3  -9  -1    0.89    0.17
  -3   9   1    0.90    0.10
   3  10   1    0.35    0.08
   3 -10  -1    0.24    0.14
   3 -10  -1    0.34    0.09
  -3 -10  -1    0.35    0.15
  -3  10   1    0.07    0.16
   3 -11  -1   -0.01    0.15
   3 -11  -1    0.15    0.09
   3  11   1    0.05    0.07
  -3 -11  -1    0.09    0.16
  -3  11   1   -0.12    0.17
   3  12   1    0.27    0.09
   3 -12  -1    0.13    0.17
   3 -12  -1    0.32    0.11
  -3  12   1    0.19    0.19
  -3 -12  -1    0.16    0.18
   3  13   1    0.35    0.21
   3 -13  -1   -0.06    0.18
  -3 -13  -1    0.10    0.19
  -3  13   1    0.00    0.20
   3  14   1    0.16    0.23
   3 -14  -1   -0.06    0.22
  -3  14   1   -0.19    0.22
  -3 -14  -1   -0.16    0.19
   4  14  -1    0.26    0.31
   4 -14   1    0.10    0.22
  -4  14  -1    0.58    0.30
   4  13  -1    0.18    0.23
   4 -13   1    0.03    0.19
   4 -13   1   -0.01    0.12
   4  13  -1    0.07    0.10
  -4 -13   1    0.20    0.19
   4  12  -1   -0.05    0.09
   4 -12   1   -0.15    0.17
   4 -12   1    0.08    0.10
  -4 -12   1    0.20    0.18
  -4  12  -1   -0.16    0.19
   4 -11   1    0.27    0.16
   4 -11   1    0.11    0.10
   4  11  -1    0.07    0.09
  -4 -11   1   -0.01    0.15
  -4  11  -1    0.11    0.18
   4 -10   1    0.24    0.25
   4 -10   1    0.37    0.10
   4  10  -1    0.44    0.09
  -4 -10   1    0.60    0.16
  -4  10  -1    0.14    0.17
   4  -9   1   -0.13    0.12
   4   9  -1    0.04    0.08
   4  -9   1   -0.08    0.08
  -4  -9   1   -0.02    0.13
  -4   9  -1    0.05    0.14
  -4   9  -1    0.11    0.05
   4  -8   1    0.98    0.15
  -4  -8   1    1.08    0.16
  -4   8  -1    0.97    0.16
  -4   8  -1    0.84    0.10
   4   7  -1    1.35    0.13
   4  -7   1    1.13    0.13
   4  -7   1    0.80    0.15
  -4   7  -1    0.86    0.16
  -4  -7   1    0.87    0.16
  -4   7  -1    1.26    0.12
   4  -6   1    0.97    0.14
   4  -6   1    1.43    0.14
  -4   6  -1    0.98    0.16
  -4   6  -1    1.32    0.12
  -4  -6   1    1.05    0.17
  -4  -6   1    1.12    0.15
   4   5  -1    4.52    0.39
   4  -5   1    3.80    0.39
   4  -5   1    3.81    0.40
  -4  -5   1    4.71    0.40
  -4  -5   1    4.56    0.41
  -4   5  -1    3.69    0.39
   4  -4   1   16.66    1.57
   4  -4   1   17.15    1.57
   4   4  -1   16.63    1.57
  -4   4  -1   17.82    1.57
  -4  -4   1   16.24    1.57
  -4  -4   1   17.27    1.57
   4  -3   1    5.77    0.56
   4  -3   1    6.15    0.55
   4  -2   1   20.81    2.01
  -4  -2   1   22.77    2.02
   4   1  -1    0.30    0.05
   4  -1   1    0.35    0.05
  -4   1  -1    0.38    0.05
  -4  -1   1    0.33    0.05
  -4   1  -1    0.36    0.07
  -4  -1   1    0.33    0.07
   4   0   1    2.76    0.27
   4   0  -1    3.03    0.28
  -4   0  -1    2.65    0.27
  -4   0  -1    3.07    0.28
  -4   0   1    3.16    0.27
   4   1   1    0.29    0.04
   4  -1  -1    0.35    0.06
  -4   1   1    0.32    0.07
  -4   1   1    0.31    0.04
  -4   1   1    0.37    0.05
  -4  -1  -1    0.29    0.05
  -4  -1  -1    0.21    0.08
   4   2   1   18.04    1.74
   4  -2  -1   17.11    1.74
  -4  -2  -1   20.28    1.74
  -4   2   1   19.08    1.74
  -4   2   1   19.71    1.74
   4  -3  -1    5.82    0.50
   4  -3  -1    4.94    0.50
  -4  -3  -1    5.67    0.50
  -4   3   1    5.00    0.50
   4  -4  -1   15.37    1.37
   4   4   1   16.31    1.37
   4  -4  -1   13.13    1.37
  -4   4   1   13.90    1.37
  -4  -4  -1   15.18    1.37
   4   5   1    4.46    0.38
   4  -5  -1    3.85    0.38
   4  -5  -1    4.00    0.38
  -4   5   1    3.74    0.37
  -4  -5  -1    4.13    0.39
  -4  -5  -1    3.72    0.40
   4  -6  -1    1.27    0.15
   4  -6  -1    1.22    0.14
   4   6   1    1.21    0.13
  -4  -6  -1    1.33    0.16
  -4  -6  -1    0.93    0.17
  -4   6   1    1.22    0.16
   4  -7  -1    0.70    0.13
   4   7   1    1.01    0.11
   4  -7  -1    0.85    0.11
  -4  -7  -1    0.67    0.14
  -4   7   1    0.94    0.15
  -4   7   1    0.72    0.09
   4  -8  -1    1.51    0.18
   4   8   1    1.87    0.18
  -4  -8  -1    1.52    0.21
   4   9   1    0.04    0.08
   4  -9  -1   -0.10    0.13
   4  -9  -1   -0.04    0.08
  -4  -9  -1    0.03    0.13
  -4   9   1    0.19    0.13
   4 -10  -1   -0.08    0.15
   4 -10  -1    0.38    0.10
   4  10   1    0.26    0.09
  -4 -10  -1    0.38    0.16
  -4  10   1    0.25    0.17
   4  11   1    0.04    0.09
   4 -11  -1   -0.04    0.15
   4 -11  -1    0.11    0.10
  -4  11   1    0.19    0.17
  -4 -11  -1    0.02    0.16
   4 -12  -1    0.20    0.11
   4 -12  -1   -0.03    0.17
   4  12   1    0.08    0.09
  -4  12   1   -0.04    0.20
  -4 -12  -1    0.23    0.17
   4 -13  -1    0.09    0.12
   4 -13  -1   -0.03    0.20
   4  13   1   -0.02    0.10
  -4 -13  -1    0.06    0.19
  -4  13   1   -0.06    0.21
   4 -14  -1   -0.37    0.21
  -4  14   1    0.30    0.39
   5  14  -1   -0.25    0.26
  -5  14  -1    0.19    0.23
  -5 -14   1   -0.22    0.19
   5 -13   1    0.17    0.21
   5 -13   1    0.25    0.12
   5  13  -1   -0.08    0.12
  -5  13  -1    0.07    0.21
  -5 -13   1    0.19    0.19
   5  12  -1   -0.03    0.10
   5 -12   1   -0.30    0.18
   5 -12   1   -0.08    0.11
  -5 -12   1    0.11    0.18
  -5  12  -1    0.27    0.20
   5  11  -1    0.12    0.10
   5 -11   1    0.23    0.10
  -5  11  -1    0.00    0.18
  -5 -11   1    0.00    0.15
   5 -10   1    0.03    0.09
   5  10  -1    0.12    0.09
  -5  10  -1    0.08    0.16
  -5 -10   1    0.13    0.15
   5   9  -1    0.75    0.11
   5  -9   1    0.54    0.11
   5  -9   1    0.21    0.15
  -5   9  -1    0.67    0.17
  -5   9  -1    0.54    0.08
  -5  -9   1    0.52    0.15
   5   8  -1    0.40    0.08
   5  -8   1   -0.02    0.12
   5  -8   1    0.17    0.09
  -5   8  -1    0.24    0.06
  -5  -8   1    0.38    0.16
  -5   8  -1    0.23    0.14
   5   7  -1    3.16    0.29
   5  -7   1    3.04    0.30
   5  -7   1    2.81    0.31
  -5   7  -1    2.73    0.32
  -5  -7   1    3.22    0.31
   5   6  -1    0.82    0.10
   5  -6   1    0.69    0.10
   5  -6   1    0.60    0.11
  -5  -6   1    0.78    0.12
  -5   6  -1    0.60    0.08
  -5  -6   1    0.78    0.16
  -5   6  -1    0.80    0.13
   5  -5   1    2.69    0.30
   5   5  -1    3.47    0.30
   5  -5   1    3.02    0.30
  -5   5  -1    2.85    0.31
  -5   5  -1    3.53    0.29
  -5  -5   1    3.00    0.31
  -5  -5   1    2.91    0.32
   5   4  -1    3.95    0.36
   5  -4   1    3.85    0.37
   5  -4   1    3.36    0.36
  -5   4  -1    3.60    0.36
  -5  -4   1    4.58    0.39
  -5  -4   1    3.93    0.37
  -5   4  -1    4.00    0.38
   5  -3   1    5.95    0.52
   5   3  -1    4.63    0.51
   5   3  -1    5.74    0.51
  -5   3  -1    6.41    0.51
  -5   3  -1    4.82    0.52
  -5  -3   1    5.83    0.53
  -5  -3   1    5.23    0.52
   5  -2   1    0.99    0.12
   5   2  -1    1.15    0.11
  -5   2  -1    1.18    0.11
  -5  -2   1    1.16    0.14
  -5   2  -1    0.95    0.13
  -5  -2   1    1.02    0.12
   5   1  -1    0.79    0.11
   5  -1   1    0.74    0.09
  -5  -1   1    0.86    0.10
  -5   1  -1    0.86    0.09
  -5   1  -1    0.74    0.11
  -5  -1   1    0.78    0.11
   5   0  -1    0.20    0.05
   5   0   1    0.14    0.04
  -5   0  -1    0.06    0.04
  -5   0  -1    0.16    0.05
  -5   0  -1    0.16    0.08
  -5   0   1    0.13    0.08
  -5   0   1    0.16    0.04
   5  -1  -1    0.70    0.08
  -5   1   1    0.66    0.08
  -5  -1  -1    0.87    0.08
  -5  -1  -1    0.64    0.11
   5   2   1    1.19    0.12
   5  -2  -1    1.04    0.13
  -5  -2  -1    1.29    0.15
  -5  -2  -1    1.23    0.13
  -5   2   1    1.09    0.14
  -5   2   1    1.30    0.12
   5  -3  -1    4.68    0.45
   5   3   1    4.87    0.45
  -5   3   1    4.95    0.45
  -5  -3  -1    4.44    0.46
  -5  -3  -1    4.96    0.46
  -5   3   1    4.93    0.46
   5  -4  -1    3.86    0.33
   5   4   1    3.15    0.33
  -5   4   1    3.12    0.34
  -5   4   1    3.90    0.33
  -5  -4  -1    3.37    0.35
   5  -5  -1    2.47    0.26
   5  -5  -1    2.64    0.27
  -5  -5  -1    2.66    0.27
  -5  -5  -1    3.08    0.30
  -5   5   1    2.78    0.26
   5  -6  -1    0.58    0.11
   5   6   1    0.78    0.09
   5  -6  -1    0.89    0.11
  -5  -6  -1    0.87    0.13
  -5  -6  -1    0.76    0.16
  -5   6   1    0.69    0.13
  -5   6   1    0.60    0.08
   5  -7  -1    2.74    0.28
   5  -7  -1    2.54    0.29
  -5   7   1    3.10    0.30
   5  -8  -1    0.16    0.12
   5  -8  -1    0.23    0.09
  -5   8   1    0.21    0.05
  -5  -8  -1    0.43    0.14
   5  -9  -1    0.57    0.11
   5   9   1    0.57    0.10
  -5   9   1    0.59    0.17
  -5  -9  -1    0.65    0.16
   5  10   1   -0.06    0.09
   5 -10  -1    0.09    0.15
   5 -10  -1    0.23    0.10
  -5  10   1    0.21    0.16
  -5 -10  -1    0.10    0.15
   5  11   1    0.13    0.10
   5 -11  -1   -0.11    0.16
   5 -11  -1    0.35    0.10
  -5  11   1    0.18    0.17
  -5 -11  -1   -0.03    0.16
   5 -12  -1   -0.11    0.11
   5  12   1    0.14    0.10
   5 -12  -1   -0.14    0.17
  -5 -12  -1    0.09    0.18
  -5  12   1   -0.17    0.19
   5  13   1    0.17    0.12
   5 -13  -1    0.27    0.13
   5 -13  -1    0.10    0.21
  -5 -13  -1   -0.01    0.20
  -5  13   1    0.12    0.22
   5 -14  -1    0.15    0.46
   5  14   1   -0.48    0.25
  -5 -14  -1    0.22    0.21
  -5  14   1    0.08    0.22
   6 -13   1    0.22    0.13
   6  13  -1   -0.01    0.12
  -6 -13   1    0.11    0.20
  -6  13  -1    0.23    0.22
   6  12  -1    0.14    0.11
   6 -12   1    0.03    0.12
  -6  12  -1    0.34    0.20
  -6 -12   1    0.03    0.18
   6 -11   1    0.04    0.11
   6  11  -1    0.07    0.10
  -6  11  -1    0.28    0.18
  -6 -11   1   -0.01    0.17
   6  10  -1   -0.06    0.09
   6 -10   1    0.00    0.10
   6 -10   1   -0.08    0.18
  -6  10  -1   -0.07    0.16
  -6 -10   1    0.29    0.14
   6  -9   1    0.37    0.10
   6   9  -1    0.32    0.09
   6  -9   1    0.13    0.14
  -6   9  -1    0.16    0.15
  -6  -9   1    0.25    0.15
   6  -8   1    0.33    0.10
   6  -8   1    0.35    0.12
   6   8  -1    0.38    0.08
  -6   8  -1    0.31    0.13
  -6  -8   1    0.31    0.14
  -6   8  -1    0.36    0.07
   6  -7   1    0.73    0.12
   6   7  -1    0.82    0.10
  -6   7  -1    0.69    0.09
  -6   7  -1    0.46    0.15
  -6  -7   1    0.62    0.19
  -6  -7   1    0.82    0.14
   6  -6   1    0.52    0.10
   6  -6   1    0.52    0.10
   6   6  -1    0.43    0.08
  -6  -6   1    0.78    0.12
  -6   6  -1    0.51    0.07
  -6  -6   1    0.56    0.16
  -6   6  -1    0.46    0.13
   6  -5   1    0.63    0.10
   6   5  -1    0.70    0.08
   6  -5   1    0.53    0.11
  -6   5  -1    0.59    0.08
  -6   5  -1    0.68    0.12
  -6  -5   1    0.67    0.15
  -6  -5   1    0.71    0.12
   6  -4   1    1.26    0.13
  -6   4  -1    1.25    0.13
  -6  -4   1    1.24    0.14
  -6  -4   1    1.01    0.16
  -6   4  -1    0.96    0.14
   6  -3   1    0.80    0.10
   6   3  -1    0.61    0.08
   6   3  -1    0.79    0.09
  -6  -3   1    0.65    0.13
  -6   3  -1    0.78    0.09
  -6   3  -1    0.94    0.13
   6   2  -1    1.08    0.13
   6  -2   1    1.42    0.14
  -6  -2   1    1.07    0.16
  -6   2  -1    1.16    0.15
  -6  -2   1    1.52    0.14
  -6   2  -1    1.35    0.13
   6  -1   1    2.34    0.23
   6   1  -1    2.41    0.22
  -6   1  -1    2.14    0.24
  -6  -1   1    2.52    0.25
   6   0   1    1.00    0.12
   6   0  -1    1.15    0.12
  -6   0  -1    1.09    0.15
  -6   0  -1    1.24    0.11
  -6   0   1    1.14    0.15
  -6   0   1    0.94    0.11
   6  -1  -1    2.68    0.23
   6   1   1    2.53    0.23
  -6  -1  -1    2.17    0.23
  -6  -1  -1    2.26    0.25
  -6   1   1    2.04    0.24
  -6   1   1    2.43    0.23
   6   2   1    1.19    0.12
   6  -2  -1    1.33    0.13
  -6  -2  -1    1.21    0.14
  -6   2   1    1.04    0.14
  -6  -2  -1    1.26    0.16
  -6   2   1    1.27    0.12
  -6   2   1    1.06    0.12
   6  -3  -1    0.82    0.09
   6   3   1    0.60    0.08
  -6   3   1    0.89    0.12
  -6  -3  -1    0.67    0.13
  -6   3   1    0.72    0.08
   6  -4  -1    1.19    0.13
  -6   4   1    1.16    0.15
  -6   4   1    1.25    0.12
  -6  -4  -1    1.04    0.14
  -6  -4  -1    1.12    0.16
   6  -5  -1    0.73    0.10
   6  -5  -1    0.44    0.09
  -6   5   1    0.52    0.07
  -6  -5  -1    0.63    0.14
  -6   5   1    0.48    0.11
   6  -6  -1    0.42    0.10
   6  -6  -1    0.44    0.10
   6   6   1    0.42    0.08
  -6   6   1    0.33    0.06
  -6  -6  -1    0.45    0.15
  -6   6   1    0.64    0.12
  -6  -6  -1    0.71    0.12
   6  -7  -1    0.55    0.10
   6  -7  -1    0.67    0.12
  -6   7   1    0.44    0.07
  -6  -7  -1    0.74    0.18
  -6   7   1    0.46    0.14
   6  -8  -1    0.33    0.10
   6  -8  -1    0.13    0.12
   6   8   1    0.50    0.09
  -6   8   1    0.15    0.13
  -6  -8  -1    0.49    0.13
   6   9   1    0.20    0.09
   6  -9  -1    0.44    0.10
   6  -9  -1    0.38    0.14
  -6   9   1    0.29    0.15
  -6  -9  -1    0.32    0.14
   6 -10  -1    0.00    0.10
   6 -10  -1    0.13    0.16
   6  10   1   -0.05    0.09
  -6  10   1   -0.08    0.16
  -6 -10  -1   -0.05    0.15
   6 -11  -1    0.05    0.11
   6 -11  -1    0.08    0.18
   6  11   1    0.01    0.10
  -6  11   1   -0.20    0.17
  -6 -11  -1    0.20    0.17
   6  12   1    0.16    0.12
   6 -12  -1   -0.34    0.20
   6 -12  -1    0.17    0.12
  -6  12   1   -0.06    0.20
  -6 -12  -1    0.06    0.18
   6 -13  -1    0.26    0.13
   6  13   1    0.12    0.12
  -6 -13  -1    0.20    0.21
  -6  13   1    0.22    0.22
   7 -13   1   -0.13    0.22
   7  13  -1   -0.11    0.20
  -7  13  -1   -0.25    0.23
  -7 -13   1   -0.01    0.20
   7  12  -1    0.19    0.12
   7 -12   1    0.27    0.13
  -7 -12   1    0.19    0.20
  -7  12  -1    0.44    0.21
   7  11  -1   -0.06    0.10
   7 -11   1    0.06    0.12
  -7  11  -1   -0.09    0.18
  -7 -11   1    0.25    0.18
   7  10  -1    0.15    0.10
   7 -10   1    0.00    0.11
  -7 -10   1   -0.10    0.15
  -7  10  -1    0.00    0.16
   7  -9   1    0.10    0.11
   7   9  -1    0.09    0.09
  -7  -9   1    0.05    0.15
  -7   9  -1   -0.02    0.14
   7  -8   1    0.55    0.11
  -7   8  -1    0.51    0.14
  -7   8  -1    0.52    0.08
  -7  -8   1    0.83    0.15
   7  -7   1    0.47    0.13
   7  -7   1    0.45    0.11
  -7  -7   1    0.32    0.16
  -7   7  -1    0.36    0.07
  -7  -7   1    0.44    0.14
  -7   7  -1    0.44    0.13
   7   6  -1    0.69    0.09
   7  -6   1    0.63    0.12
   7  -6   1    0.73    0.13
  -7  -6   1    0.56    0.13
  -7  -6   1    0.50    0.17
  -7   6  -1    0.63    0.14
  -7   6  -1    0.53    0.08
   7  -5   1    3.45    0.31
  -7   5  -1    2.72    0.32
  -7  -5   1    3.26    0.32
   7  -4   1    0.93    0.12
   7   4  -1    1.02    0.11
  -7  -4   1    0.92    0.13
  -7   4  -1    1.13    0.11
  -7  -4   1    0.90    0.16
  -7   4  -1    0.82    0.14
   7   3  -1    1.77    0.17
   7  -3   1    1.86    0.18
  -7  -3   1    1.59    0.21
  -7   3  -1    1.88    0.21
  -7   3  -1    1.77    0.18
  -7  -3   1    1.67    0.20
   7   2  -1    0.00    0.04
   7  -2   1    0.10    0.06
  -7   2  -1    0.04    0.05
  -7  -2   1    0.07    0.11
  -7   2  -1    0.00    0.11
  -7  -2   1    0.02    0.07
   7  -1   1    1.35    0.15
   7   1  -1    1.34    0.14
  -7   1  -1    1.57    0.15
  -7   1  -1    1.49    0.18
  -7  -1   1    1.13    0.18
  -7  -1   1    1.41    0.15
   7   0   1   -0.11    0.05
   7   0  -1   -0.08    0.05
  -7   0   1   -0.04    0.05
  -7   0  -1   -0.08    0.05
  -7   0   1   -0.13    0.11
  -7   0  -1   -0.14    0.10
   7   1   1    1.27    0.13
   7  -1  -1    1.50    0.14
  -7  -1  -1    1.13    0.14
  -7   1   1    1.62    0.16
  -7  -1  -1    1.03    0.16
  -7   1   1    1.24    0.13
   7  -2  -1    0.08    0.06
   7   2   1    0.00    0.05
  -7  -2  -1    0.06    0.11
  -7  -2  -1   -0.10    0.07
  -7   2   1    0.02    0.04
  -7   2   1   -0.03    0.10
   7   3   1    1.40    0.15
  -7  -3  -1    1.34    0.17
  -7  -3  -1    1.71    0.17
  -7   3   1    1.25    0.14
   7  -4  -1    0.92    0.11
   7   4   1    0.66    0.08
  -7  -4  -1    0.76    0.12
  -7   4   1    0.87    0.13
  -7   4   1    0.57    0.09
  -7  -4  -1    1.01    0.15
   7  -5  -1    2.40    0.26
   7   5   1    2.59    0.25
  -7  -5  -1    3.16    0.30
  -7   5   1    2.22    0.25
  -7   5   1    3.17    0.28
   7   6   1    0.58    0.08
   7  -6  -1    0.47    0.11
   7  -6  -1    0.50    0.10
  -7   6   1    0.44    0.07
  -7   6   1    0.57    0.14
  -7  -6  -1    0.31    0.18
  -7  -6  -1    0.71    0.13
   7  -7  -1    0.33    0.10
   7  -7  -1    0.46    0.09
  -7   7   1    0.29    0.13
  -7  -7  -1    0.44    0.17
  -7  -7  -1    0.72    0.14
   7  -8  -1    0.60    0.13
   7  -8  -1    0.65    0.12
  -7   8   1    0.53    0.14
  -7  -8  -1    0.88    0.16
   7  -9  -1    0.20    0.14
   7   9   1    0.20    0.08
   7  -9  -1    0.12    0.10
  -7  -9  -1    0.00    0.14
  -7   9   1    0.08    0.15
   7 -10  -1    0.03    0.11
   7  10   1    0.04    0.09
  -7  10   1   -0.14    0.16
  -7 -10  -1    0.23    0.16
   7 -11  -1    0.04    0.12
   7  11   1   -0.03    0.10
  -7 -11  -1    0.20    0.18
  -7  11   1   -0.23    0.18
   7  12   1    0.17    0.12
   7 -12  -1    0.17    0.13
  -7 -12  -1   -0.04    0.19
  -7  12   1    0.21    0.21
   7 -13  -1    0.12    0.21
  -7 -13  -1    0.09    0.20
  -7  13   1    0.14    0.22
   8 -12   1   -0.07    0.14
   8  12  -1    0.02    0.12
  -8  12  -1    0.33    0.22
  -8 -12   1    0.08    0.21
   8  11  -1   -0.04    0.11
   8 -11   1   -0.08    0.13
  -8 -11   1   -0.31    0.18
  -8  11  -1    0.09    0.19
   8 -10   1    0.34    0.12
  -8  10  -1    0.29    0.18
  -8 -10   1    0.15    0.17
   8   9  -1   -0.11    0.08
   8  -9   1    0.11    0.11
  -8   9  -1    0.02    0.15
  -8  -9   1   -0.13    0.15
   8   8  -1    0.16    0.08
   8  -8   1   -0.06    0.10
  -8  -8   1   -0.08    0.18
  -8   8  -1    0.24    0.14
  -8  -8   1   -0.06    0.14
  -8   7  -1    0.66    0.09
  -8  -7   1    0.65    0.18
  -8   7  -1    0.62    0.15
  -8  -7   1    0.79    0.15
   8   6  -1    0.37    0.08
   8  -6   1    0.34    0.10
  -8   6  -1    0.20    0.13
  -8  -6   1    0.48    0.17
  -8  -6   1    0.38    0.13
   8   5  -1    0.19    0.07
   8  -5   1    0.25    0.13
  -8   5  -1    0.26    0.07
  -8  -5   1    0.39    0.12
  -8  -5   1    0.19    0.14
  -8  -4   1    0.63    0.17
  -8   4  -1    0.96    0.16
  -8   4  -1    0.94    0.11
  -8  -4   1    1.15    0.14
   8  -3   1    0.21    0.08
   8   3  -1    0.30    0.06
  -8   3  -1    0.13    0.12
  -8   3  -1    0.18    0.06
  -8  -3   1    0.10    0.13
  -8  -3   1    0.22    0.09
   8   2  -1    0.70    0.09
  -8   2  -1    0.66    0.14
  -8  -2   1    0.64    0.11
  -8  -2   1    0.93    0.14
   8   1  -1    0.36    0.07
   8  -1   1    0.45    0.08
  -8  -1   1    0.68    0.13
  -8  -1   1    0.42    0.08
  -8   1  -1    0.49    0.13
   8   0  -1    2.27    0.21
   8   0   1    2.12    0.22
  -8   0   1    2.08    0.22
   8  -1  -1    0.39    0.07
   8   1   1    0.46    0.07
  -8   1   1    0.39    0.13
  -8  -1  -1    0.32    0.08
  -8  -1  -1    0.54    0.14
   8  -2  -1    0.69    0.10
   8   2   1    0.60    0.08
  -8  -2  -1    0.71    0.15
  -8   2   1    0.97    0.14
   8  -3  -1    0.24    0.08
   8   3   1    0.30    0.05
  -8   3   1    0.33    0.12
  -8  -3  -1    0.14    0.13
  -8  -3  -1    0.54    0.09
   8  -4  -1    1.14    0.14
   8   4   1    1.29    0.13
  -8  -4  -1    1.18    0.16
   8   5   1    0.22    0.09
   8  -5  -1    0.30    0.12
  -8  -5  -1    0.35    0.12
  -8   5   1    0.12    0.17
   8  -6  -1    0.35    0.10
   8   6   1    0.39    0.07
  -8  -6  -1    0.37    0.13
  -8   6   1    0.29    0.13
  -8  -6  -1    0.23    0.16
  -8  -7  -1    0.68    0.19
  -8  -7  -1    0.63    0.15
  -8   7   1    0.59    0.14
   8  -8  -1   -0.02    0.09
   8   8   1    0.07    0.07
  -8  -8  -1    0.08    0.14
  -8   8   1    0.18    0.14
  -8  -8  -1    0.16    0.19
   8  -9  -1   -0.01    0.11
   8   9   1    0.01    0.08
  -8   9   1    0.02    0.15
  -8  -9  -1    0.18    0.15
   8 -10  -1    0.52    0.14
   8  10   1    0.56    0.11
  -8 -10  -1    0.20    0.18
  -8  10   1    0.27    0.18
   8  11   1    0.12    0.11
   8 -11  -1    0.07    0.12
  -8  11   1    0.12    0.19
  -8 -11  -1    0.03    0.19
   8 -12  -1   -0.12    0.14
   8  12   1    0.27    0.12
  -8  12   1   -0.29    0.22
  -8 -12  -1   -0.02    0.20
   9  11  -1    0.05    0.11
   9 -11   1    0.11    0.14
  -9  11  -1    0.40    0.21
  -9 -11   1    0.27    0.20
   9 -10   1    0.10    0.13
   9  10  -1    0.15    0.10
  -9  10  -1   -0.08    0.18
  -9 -10   1   -0.21    0.18
   9   9  -1    0.48    0.10
   9  -9   1    0.40    0.13
  -9  -9   1    0.40    0.18
  -9   9  -1    0.32    0.17
   9   8  -1    0.03    0.08
   9  -8   1   -0.09    0.10
  -9  -8   1   -0.23    0.18
  -9   8  -1   -0.03    0.14
  -9  -8   1   -0.09    0.15
   9   7  -1    0.10    0.07
   9  -7   1    0.06    0.10
  -9   7  -1    0.20    0.13
  -9   7  -1    0.02    0.07
  -9  -7   1    0.15    0.17
  -9  -7   1    0.03    0.14
   9  -6   1    0.26    0.10
   9   6  -1    0.21    0.07
  -9   6  -1    0.04    0.13
  -9   6  -1    0.15    0.07
  -9  -6   1    0.02    0.16
   9  -5   1    0.35    0.10
  -9   5  -1    0.43    0.14
  -9  -5   1    0.62    0.13
  -9  -5   1    0.26    0.16
  -9   5  -1    0.37    0.08
   9   4  -1    0.06    0.05
   9  -4   1   -0.02    0.08
  -9  -4   1   -0.05    0.13
  -9  -4   1   -0.15    0.10
  -9   4  -1    0.01    0.12
   9   3  -1    0.61    0.08
  -9   3  -1    0.93    0.17
  -9  -3   1    0.70    0.12
   9   2  -1    0.07    0.05
   9  -2   1   -0.05    0.07
   9   2  -1    0.00    0.05
  -9   2  -1    0.00    0.14
  -9  -2   1   -0.02    0.14
   9   1  -1    0.36    0.07
   9  -1   1    0.44    0.08
  -9   1  -1    0.16    0.14
  -9  -1   1    0.46    0.09
  -9  -1   1    0.33    0.14
   9   0  -1    0.10    0.06
   9   0   1    0.12    0.06
  -9   0   1   -0.10    0.13
  -9   0  -1   -0.17    0.13
   9   1   1    0.36    0.07
   9  -1  -1    0.46    0.08
  -9  -1  -1    0.15    0.14
  -9   1   1    0.24    0.14
   9   2   1    0.04    0.05
   9  -2  -1   -0.07    0.07
  -9   2   1    0.13    0.14
  -9  -2  -1    0.26    0.09
  -9  -2  -1   -0.03    0.14
   9   3   1    0.96    0.09
   9   3   1    0.69    0.09
   9  -3  -1    0.79    0.11
  -9  -3  -1    0.66    0.22
  -9   3   1    0.62    0.16
  -9  -3  -1    0.80    0.12
   9  -4  -1   -0.03    0.08
   9   4   1   -0.05    0.05
  -9  -4  -1    0.17    0.14
  -9   4   1   -0.15    0.11
   9   5   1    0.58    0.08
   9  -5  -1    0.39    0.11
  -9  -5  -1    0.50    0.13
  -9   5   1    0.49    0.14
   9   6   1    0.21    0.07
   9  -6  -1    0.31    0.10
  -9  -6  -1    0.27    0.13
  -9   6   1    0.18    0.13
  -9  -6  -1    0.18    0.17
   9  -7  -1    0.12    0.10
   9   7   1    0.13    0.07
  -9  -7  -1    0.11    0.14
  -9   7   1    0.15    0.13
  -9  -7  -1    0.09    0.18
   9   8   1   -0.05    0.07
   9  -8  -1   -0.06    0.10
  -9  -8  -1   -0.05    0.15
  -9   8   1    0.04    0.14
  -9  -8  -1    0.06    0.18
   9  -9  -1    0.59    0.13
   9   9   1    0.37    0.10
  -9   9   1    0.19    0.17
  -9  -9  -1    0.56    0.19
   9 -10  -1    0.26    0.13
   9  10   1    0.06    0.09
  -9  10   1   -0.12    0.18
  -9 -10  -1    0.30    0.20
   9  11   1    0.00    0.10
   9 -11  -1    0.04    0.13
  -9  11   1   -0.16    0.19
  -9 -11  -1    0.20    0.20
  10 -11   1   -0.01    0.14
  10  11  -1   -0.04    0.10
 -10 -11   1   -0.01    0.23
 -10  11  -1    0.10    0.20
  10 -10   1    0.15    0.14
  10  10  -1    0.03    0.10
 -10  10  -1   -0.09    0.19
 -10 -10   1   -0.04    0.20
  10   9  -1    0.02    0.08
  10  -9   1    0.03    0.13
 -10   9  -1    0.11    0.17
 -10  -9   1    0.29    0.18
  10  -8   1    0.22    0.13
  10   8  -1    0.40    0.09
 -10   8  -1    0.50    0.17
 -10  -8   1    0.07    0.16
 -10  -8   1    0.39    0.21
  10  -7   1    0.33    0.11
  10   7  -1    0.12    0.08
 -10  -7   1    0.05    0.18
 -10  -7   1    0.33    0.15
 -10   7  -1    0.26    0.15
  10  -6   1    0.09    0.10
  10   6  -1   -0.08    0.06
 -10  -6   1   -0.22    0.17
 -10  -6   1    0.04    0.14
 -10   6  -1    0.06    0.14
  10   5  -1    0.00    0.06
  10  -5   1    0.09    0.09
 -10   5  -1   -0.05    0.14
 -10  -5   1   -0.08    0.13
 -10  -5   1    0.03    0.15
  10   4  -1    0.32    0.07
  10  -4   1    0.38    0.09
 -10  -4   1    0.18    0.12
 -10   4  -1    0.49    0.16
 -10  -4   1    0.21    0.15
  10   3  -1    0.22    0.08
  10   3  -1    0.38    0.06
  10  -3   1    0.29    0.09
 -10  -3   1    0.44    0.12
 -10  -3   1    0.20    0.14
 -10   3  -1    0.50    0.16
  10  -2   1    0.07    0.07
  10   2  -1    0.14    0.05
  10   2  -1    0.13    0.05
 -10  -2   1   -0.03    0.14
 -10   2  -1    0.04    0.14
  10  -1   1    0.36    0.08
  10   1  -1    0.42    0.08
  10   1  -1    0.52    0.07
 -10  -1   1    0.55    0.16
 -10   1  -1    0.45    0.16
  10   0  -1    0.35    0.07
  10   0   1    0.31    0.07
 -10   0   1    0.20    0.16
 -10   0  -1    0.41    0.15
  10  -1  -1    0.32    0.08
  10   1   1    0.41    0.07
 -10   1   1    0.26    0.14
 -10  -1  -1    0.39    0.16
  10   2   1    0.22    0.06
  10  -2  -1    0.06    0.07
 -10  -2  -1    0.00    0.15
 -10   2   1    0.23    0.14
  10   3   1    0.23    0.06
  10  -3  -1    0.08    0.08
  10   3   1    0.24    0.05
 -10  -3  -1    0.01    0.14
 -10   3   1    0.20    0.15
  10   4   1    0.32    0.06
  10  -4  -1    0.30    0.09
 -10   4   1    0.44    0.14
 -10  -4  -1    0.33    0.16
  10  -5  -1    0.10    0.09
  10   5   1    0.16    0.06
 -10  -5  -1    0.10    0.15
 -10  -5  -1    0.11    0.13
 -10   5   1    0.04    0.14
  10   6   1    0.02    0.06
  10  -6  -1    0.09    0.09
 -10  -6  -1    0.06    0.14
 -10  -6  -1   -0.12    0.16
 -10   6   1    0.00    0.13
  10  -7  -1    0.23    0.10
  10   7   1    0.11    0.07
 -10   7   1    0.07    0.14
 -10  -7  -1   -0.07    0.17
 -10  -7  -1    0.04    0.16
  10   8   1    0.41    0.09
  10  -8  -1    0.31    0.13
 -10   8   1    0.42    0.16
 -10  -8  -1    0.12    0.17
 -10  -8  -1    0.80    0.21
  10   9   1    0.04    0.09
  10  -9  -1   -0.07    0.12
 -10  -9  -1   -0.02    0.18
 -10   9   1    0.05    0.18
  10 -10  -1    0.11    0.14
  10  10   1    0.08    0.09
 -10  10   1    0.16    0.18
 -10 -10  -1   -0.03    0.19
  10  11   1    0.00    0.10
  10 -11  -1    0.05    0.14
 -10  11   1    0.02    0.20
  11  10  -1    0.14    0.09
  11 -10   1    0.03    0.14
 -11  10  -1   -0.25    0.20
  11   9  -1    0.12    0.09
 -11  -9   1   -0.01    0.20
 -11   9  -1    0.08    0.19
  11   8  -1   -0.13    0.08
  11  -8   1   -0.02    0.12
 -11  -8   1   -0.15    0.21
 -11   8  -1    0.12    0.18
 -11  -8   1    0.10    0.18
  11  -7   1   -0.03    0.11
  11   7  -1    0.04    0.08
 -11  -7   1    0.20    0.16
 -11   7  -1    0.11    0.17
 -11  -7   1   -0.02    0.19
  11  -6   1    0.11    0.11
 -11   6  -1    0.24    0.16
  11  -5   1   -0.09    0.10
  11   5  -1    0.15    0.06
 -11   5  -1    0.02    0.15
 -11  -5   1    0.12    0.16
  11  -4   1    0.11    0.10
  11   4  -1    0.13    0.06
 -11  -4   1    0.01    0.16
 -11   4  -1    0.12    0.15
  11  -3   1    0.07    0.09
  11   3  -1    0.01    0.06
 -11  -3   1    0.03    0.16
 -11   3  -1   -0.17    0.15
  11   2  -1    0.07    0.05
  11  -2   1    0.07    0.08
  11   2  -1   -0.04    0.06
 -11  -2   1    0.06    0.15
 -11   2  -1    0.02    0.16
  11   1  -1   -0.07    0.06
  11  -1   1    0.09    0.07
  11   1  -1    0.01    0.05
 -11  -1   1   -0.09    0.16
 -11   1  -1   -0.05    0.15
  11   0  -1    0.02    0.07
  11   0   1    0.05    0.07
  11   0  -1    0.00    0.05
 -11   0   1   -0.02    0.16
 -11   0  -1   -0.01    0.16
  11  -1  -1    0.06    0.07
 -11   1   1    0.24    0.16
 -11  -1  -1   -0.17    0.16
  11   2   1    0.06    0.05
  11  -2  -1   -0.02    0.08
  11   2   1    0.00    0.06
 -11  -2  -1   -0.03    0.15
 -11   2   1    0.18    0.14
  11  -3  -1    0.03    0.08
  11   3   1    0.05    0.05
 -11   3   1    0.06    0.15
 -11  -3  -1   -0.03    0.15
  11   4   1    0.06    0.06
  11  -4  -1    0.09    0.09
 -11  -4  -1   -0.11    0.15
 -11   4   1   -0.21    0.15
  11   5   1    0.09    0.06
  11  -5  -1    0.01    0.09
 -11   5   1    0.14    0.15
 -11  -5  -1    0.00    0.16
  11   6   1   -0.04    0.06
  11  -6  -1    0.09    0.10
 -11  -6  -1    0.05    0.18
 -11   6   1    0.17    0.15
  11  -7  -1    0.05    0.11
  11   7   1   -0.08    0.07
 -11   7   1   -0.11    0.15
  11  -8  -1   -0.10    0.12
  11   8   1    0.09    0.08
 -11  -8  -1   -0.24    0.20
 -11   8   1   -0.04    0.17
 -11  -8  -1    0.00    0.21
  11  -9  -1    0.34    0.14
 -11   9   1    0.16    0.19
 -11  -9  -1    0.79    0.21
  11 -10  -1    0.01    0.14
  11  10   1    0.00    0.09
 -11  10   1   -0.22    0.20
  12   8  -1    0.27    0.13
  12  -8   1    0.46    0.19
 -12   8  -1   -0.09    0.24
 -12  -8   1    0.31    0.22
  12  -7   1    0.07    0.12
  12   7  -1   -0.07    0.08
 -12  -7   1   -0.15    0.20
 -12   7  -1    0.22    0.19
  12  -6   1   -0.07    0.12
  12   6  -1    0.06    0.08
 -12   6  -1   -0.08    0.18
 -12  -6   1    0.04    0.20
  12   5  -1    0.05    0.07
  12  -5   1   -0.13    0.10
 -12   5  -1   -0.23    0.17
 -12  -5   1    0.02    0.18
  12  -4   1    0.12    0.10
  12   4  -1    0.10    0.06
 -12   4  -1    0.23    0.17
 -12  -4   1   -0.21    0.16
  12   3  -1    0.18    0.06
  12  -3   1    0.08    0.09
 -12   3  -1   -0.08    0.17
 -12  -3   1   -0.01    0.17
  12   2  -1    0.04    0.06
  12  -2   1    0.09    0.08
 -12   2  -1    0.21    0.17
 -12  -2   1   -0.21    0.17
  12   1  -1    0.05    0.07
  12   1  -1    0.01    0.06
  12  -1   1   -0.01    0.08
 -12  -1   1   -0.30    0.17
 -12   1  -1   -0.18    0.17
  12   0  -1   -0.04    0.05
  12   0   1   -0.07    0.07
  12   0  -1   -0.04    0.07
 -12   0   1   -0.15    0.17
 -12   0  -1   -0.01    0.17
  12  -1  -1   -0.04    0.07
  12   1   1   -0.07    0.05
  12  -1  -1    0.05    0.06
  12   1   1    0.06    0.07
 -12   1   1   -0.10    0.16
 -12  -1  -1   -0.07    0.17
  12   2   1    0.01    0.05
  12  -2  -1   -0.03    0.08
  12  -2  -1    0.10    0.06
 -12  -2  -1    0.01    0.16
 -12   2   1   -0.04    0.15
  12  -3  -1    0.10    0.09
  12   3   1    0.20    0.06
 -12   3   1    0.19    0.16
 -12  -3  -1    0.04    0.17
  12  -4  -1    0.14    0.10
  12   4   1    0.08    0.06
 -12  -4  -1    0.05    0.17
 -12   4   1   -0.04    0.16
  12  -5  -1   -0.03    0.10
  12   5   1    0.01    0.06
 -12  -5  -1    0.08    0.17
 -12   5   1    0.14    0.17
  12  -6  -1   -0.15    0.11
  12   6   1    0.06    0.07
 -12  -6  -1   -0.05    0.19
 -12   6   1   -0.24    0.17
  12  -7  -1   -0.13    0.12
  12   7   1    0.08    0.08
 -12  -7  -1    0.28    0.21
 -12   7   1    0.19    0.18
  12   8   1    0.22    0.12
  12  -8  -1    0.41    0.17
 -12  -8  -1   -0.25    0.21
 -12   8   1   -0.17    0.23
  13   7  -1   -0.02    0.08
  13  -7   1   -0.04    0.13
 -13   7  -1    0.19    0.19
 -13  -7   1   -0.12    0.23
  13   6  -1    0.00    0.08
  13  -6   1   -0.08    0.13
 -13   6  -1   -0.15    0.18
 -13  -6   1    0.17    0.21
  13  -5   1    0.08    0.12
  13   5  -1    0.05    0.08
 -13  -5   1    0.19    0.20
 -13   5  -1   -0.18    0.18
  13   4  -1    0.07    0.07
  13  -4   1   -0.08    0.11
 -13  -4   1    0.43    0.19
 -13   4  -1    0.04    0.18
  13  -3   1   -0.02    0.10
  13   3  -1    0.08    0.07
 -13   3  -1   -0.32    0.18
 -13  -3   1   -0.20    0.18
  13   2  -1   -0.02    0.07
  13  -2   1   -0.11    0.09
 -13   2  -1    0.19    0.18
 -13  -2   1    0.08    0.18
  13  -1   1   -0.06    0.09
  13  -1   1    0.04    0.06
  13   1  -1    0.06    0.07
 -13   1  -1    0.03    0.19
 -13  -1   1   -0.03    0.18
  13   0  -1   -0.07    0.08
  13   0   1   -0.07    0.06
  13   0   1   -0.08    0.08
  13   0  -1   -0.06    0.07
 -13   0   1    0.05    0.19
 -13   0  -1   -0.03    0.19
  13  -1  -1    0.02    0.08
  13   1   1    0.02    0.06
  13  -1  -1    0.01    0.07
  13   1   1    0.29    0.14
 -13  -1  -1   -0.07    0.18
 -13   1   1   -0.26    0.19
  13  -2  -1   -0.02    0.06
  13   2   1   -0.04    0.06
  13  -2  -1   -0.14    0.08
 -13  -2  -1   -0.14    0.18
 -13   2   1   -0.11    0.18
  13  -3  -1    0.00    0.09
  13   3   1    0.04    0.06
  13  -3  -1   -0.02    0.07
 -13   3   1    0.09    0.18
 -13  -3  -1   -0.19    0.18
  13   4   1    0.06    0.07
  13  -4  -1   -0.17    0.10
 -13   4   1   -0.10    0.17
 -13  -4  -1   -0.05    0.18
  13   5   1    0.21    0.08
  13  -5  -1    0.08    0.12
 -13   5   1    0.06    0.18
 -13  -5  -1    0.37    0.20
  13   6   1   -0.01    0.07
  13  -6  -1   -0.01    0.12
 -13   6   1    0.06    0.19
 -13  -6  -1   -0.24    0.21
  13   7   1   -0.06    0.08
  13  -7  -1    0.00    0.12
 -13   7   1    0.06    0.19
  14  -5   1   -0.03    0.12
  14   5  -1    0.11    0.08
 -14   5  -1   -0.22    0.19
 -14  -5   1   -0.03    0.21
  14  -4   1   -0.01    0.15
  14   3  -1    0.10    0.08
  14  -3   1    0.03    0.11
  14  -3   1    0.14    0.08
 -14   3  -1    0.12    0.19
 -14  -3   1   -0.01    0.19
  14  -2   1    0.04    0.08
  14  -2   1    0.20    0.11
  14   2  -1    0.11    0.07
 -14   2  -1   -0.16    0.19
 -14  -2   1    0.13    0.19
  14  -1   1   -0.04    0.08
  14  -1   1   -0.15    0.09
  14   1  -1    0.04    0.07
 -14  -1   1   -0.09    0.19
 -14   1  -1    0.18    0.20
  14   0  -1   -0.13    0.15
  14   0   1   -0.11    0.15
  14   0   1   -0.09    0.07
  14   0  -1    0.06    0.07
 -14   0  -1   -0.06    0.19
 -14   0   1    0.16    0.19
  14  -1  -1    0.11    0.08
  14   1   1   -0.08    0.07
  14  -1  -1   -0.20    0.10
 -14  -1  -1    0.16    0.19
 -14   1   1   -0.17    0.19
  14   2   1    0.17    0.07
  14  -2  -1    0.02    0.08
  14  -2  -1    0.12    0.10
 -14   2   1    0.00    0.19
 -14  -2  -1   -0.20    0.19
  14   3   1   -0.02    0.07
  14  -3  -1    0.09    0.11
 -14  -3  -1   -0.10    0.19
 -14   3   1   -0.06    0.19
  14   4   1   -0.10    0.13
  14  -4  -1   -0.06    0.13
  14   5   1    0.11    0.08
  14  -5  -1    0.00    0.12
 -14   5   1    0.02    0.18
 -14  -5  -1   -0.14    0.20
   0  14  -2    0.46    0.23
   0 -14   2   -0.10    0.20
   0  13  -2    0.11    0.20
   0 -13   2    0.21    0.19
   0  12  -2   -0.11    0.17
   0 -12   2   -0.13    0.16
   0  12  -2    0.11    0.07
   0 -11   2    0.02    0.15
   0  11  -2   -0.11    0.15
   0 -10   2    1.85    0.25
   0 -10   2    2.35    0.22
   0  10  -2    2.28    0.21
   0  10  -2    1.67    0.27
   0   9  -2    0.56    0.15
   0  -9   2    0.78    0.09
   0  -9   2    0.76    0.15
   0   9  -2    0.78    0.09
   0  -8   2    8.49    0.86
   0   8  -2    9.88    0.85
   0   7  -2    2.99    0.28
   0  -7   2    2.94    0.29
   0  -7   2    3.10    0.30
   0   6  -2    8.99    0.85
   0  -6   2   10.18    0.86
   0  -6   2    8.49    0.85
   0   5  -2   10.67    1.06
   0  -5   2   12.66    1.06
   0  -5   2   10.95    1.06
   0  -4   2    0.50    0.06
   0   4  -2    0.39    0.06
   0   3  -2   41.97    3.94
   0  -3   2   43.51    3.94
   0  -1   2   64.75    6.10
   0   1  -2   65.64    6.10
   0   0  -2    0.02    0.01
   0   0  -2    0.02    0.01
   0  -1  -2   56.09    5.21
   0  -2  -2   20.96    2.00
   0  -2  -2   22.36    2.00
   0  -3  -2   46.66    4.17
   0  -3  -2   48.27    4.17
   0   3   2   40.50    4.16
   0  -4  -2    0.62    0.07
   0  -5  -2   10.20    1.02
   0  -5  -2   12.17    1.02
   0   5   2   10.64    1.02
   0  -6  -2    7.92    0.71
   0   6   2    7.30    0.71
   0  -7  -2    2.60    0.25
   0  -7  -2    2.52    0.26
   0   7   2    2.60    0.24
   0  -8  -2   11.19    0.97
   0   8   2    9.79    0.97
   0  -9  -2    0.59    0.13
   0  -9  -2    0.83    0.09
   0   9   2    0.59    0.14
   0   9   2    0.63    0.08
   0  10   2    2.04    0.21
   0 -10  -2    2.20    0.21
   0 -10  -2    2.03    0.25
   0 -11  -2    0.00    0.14
   0  11   2   -0.08    0.14
   0  12   2    0.06    0.16
   0  13   2    0.03    0.19
   0 -13  -2    0.06    0.19
   0 -14  -2   -0.05    0.21
   0  14   2   -0.19    0.21
   1  14  -2    0.05    0.24
   1 -14   2   -0.05    0.20
  -1  14  -2   -0.12    0.23
  -1 -14   2   -0.17    0.20
   1  13  -2    0.47    0.12
   1  13  -2    0.19    0.21
   1 -13   2    0.19    0.19
  -1 -13   2    0.19    0.20
  -1  13  -2    0.27    0.21
   1 -12   2   -0.14    0.16
   1  12  -2    0.05    0.07
  -1  12  -2   -0.05    0.17
  -1 -12   2   -0.03    0.17
   1 -11   2    0.07    0.16
   1  11  -2   -0.06    0.15
  -1 -11   2   -0.05    0.16
  -1  11  -2    0.11    0.06
  -1  11  -2   -0.01    0.16
   1  10  -2    1.59    0.15
   1  10  -2    1.00    0.21
   1 -10   2    1.25    0.20
  -1  10  -2    1.22    0.21
  -1 -10   2    1.34    0.20
  -1  10  -2    1.38    0.15
   1  -9   2    0.78    0.09
   1  -9   2    0.59    0.13
   1   9  -2    0.68    0.08
  -1   9  -2    0.31    0.14
  -1   9  -2    0.56    0.08
  -1  -9   2    0.67    0.14
   1  -8   2    0.39    0.12
   1   8  -2    0.36    0.07
   1  -8   2    0.56    0.08
  -1   8  -2    0.38    0.06
  -1   8  -2    0.30    0.12
  -1  -8   2    0.52    0.12
   1  -7   2   18.50    1.61
   1   7  -2   17.71    1.61
   1  -7   2   18.70    1.61
  -1   7  -2   16.47    1.61
  -1  -7   2   17.76    1.61
  -1   7  -2   15.81    1.61
  -1  -7   2   16.75    1.61
   1  -6   2    7.91    0.70
   1   6  -2    7.56    0.70
  -1  -6   2    7.11    0.71
  -1   6  -2    7.31    0.70
  -1   6  -2    7.87    0.71
  -1  -6   2    7.52    0.70
   1  -5   2    7.53    0.69
   1   5  -2    7.07    0.69
   1  -5   2    8.29    0.70
  -1  -5   2    7.47    0.70
  -1  -5   2    6.87    0.69
  -1   5  -2    6.95    0.69
  -1   5  -2    8.17    0.70
   1  -4   2    0.91    0.08
   1   4  -2    0.89    0.08
   1  -4   2    0.61    0.10
  -1  -4   2    0.67    0.09
  -1  -4   2    0.60    0.08
  -1   4  -2    0.82    0.08
   1  -3   2   32.48    3.38
   1  -3   2   39.79    3.38
   1   3  -2   31.73    3.38
  -1   3  -2   38.67    3.38
  -1  -3   2   40.40    3.38
   1  -2   2   38.75    3.87
   1   2  -2   40.51    3.87
  -1   2  -2   44.07    3.87
  -1  -2   2   44.29    3.87
   1   1  -2   32.40    3.22
   1  -1   2   36.45    3.22
  -1   1  -2   30.06    3.22
  -1   1  -2   38.95    3.22
  -1  -1   2   36.51    3.22
  -1   0  -2   59.61    5.50
   1  -1  -2   34.84    3.14
   1  -1  -2   39.05    3.14
  -1  -1  -2   29.68    3.14
  -1  -1  -2   33.87    3.14
  -1  -1  -2   34.17    3.14
  -1   1   2   32.57    3.14
   1  -2  -2   38.94    3.61
   1  -2  -2   38.10    3.61
  -1  -2  -2   34.39    3.61
  -1   2   2   42.98    3.61
  -1  -2  -2   40.99    3.61
   1  -3  -2   40.87    3.41
   1  -3  -2   36.98    3.41
  -1  -3  -2   31.34    3.41
  -1  -3  -2   38.61    3.41
   1  -4  -2    0.50    0.08
   1  -4  -2    0.72    0.08
  -1  -4  -2    0.76    0.09
  -1   4   2    0.60    0.06
  -1   4   2    0.67    0.09
  -1  -4  -2    0.72    0.07
   1  -5  -2    7.44    0.70
   1  -5  -2    8.39    0.70
  -1  -5  -2    7.35    0.70
  -1   5   2    6.43    0.70
  -1  -5  -2    8.20    0.71
   1   6   2    6.46    0.69
   1  -6  -2    6.59    0.69
   1  -6  -2    7.54    0.69
  -1  -6  -2    7.73    0.69
  -1   6   2    7.56    0.69
  -1  -6  -2    7.51    0.69
  -1   6   2    8.61    0.70
   1  -7  -2   16.01    1.51
   1   7   2   15.86    1.51
   1  -7  -2   16.86    1.51
  -1   7   2   15.54    1.51
  -1   7   2   18.17    1.52
  -1  -7  -2   15.75    1.51
  -1  -7  -2   15.96    1.51
   1  -8  -2    0.27    0.12
   1  -8  -2    0.42    0.07
   1   8   2    0.39    0.06
  -1   8   2    0.34    0.05
  -1  -8  -2    0.37    0.11
  -1   8   2    0.34    0.12
  -1  -8  -2    0.23    0.06
   1   9   2    0.52    0.07
   1  -9  -2    0.45    0.14
   1  -9  -2    0.59    0.09
  -1  -9  -2    0.71    0.08
  -1  -9  -2    0.68    0.15
  -1   9   2    0.54    0.15
  -1   9   2    0.59    0.07
   1  10   2    1.18    0.14
   1 -10  -2    1.56    0.16
   1 -10  -2    1.29    0.19
  -1 -10  -2    1.14    0.19
  -1  10   2    1.12    0.20
  -1  10   2    1.40    0.14
   1 -11  -2   -0.14    0.15
   1  11   2    0.05    0.14
  -1  11   2   -0.01    0.15
  -1 -11  -2    0.18    0.16
   1  12   2   -0.06    0.16
   1 -12  -2   -0.14    0.16
  -1 -12  -2   -0.18    0.16
  -1  12   2   -0.02    0.17
   1  13   2    0.05    0.20
   1 -13  -2    0.27    0.19
  -1 -13  -2    0.17    0.20
  -1  13   2    0.30    0.20
   1 -14  -2   -0.09    0.21
   1  14   2   -0.06    0.21
  -1 -14  -2   -0.12    0.21
   2 -14   2    0.10    0.20
   2  14  -2   -0.34    0.24
  -2 -14   2   -0.02    0.20
  -2  14  -2    0.24    0.23
   2  13  -2   -0.05    0.09
   2  13  -2    0.14    0.20
   2 -13   2    0.14    0.19
  -2  13  -2   -0.06    0.20
  -2 -13   2    0.16    0.18
   2  12  -2    0.05    0.08
   2  12  -2   -0.31    0.17
   2 -12   2    0.15    0.16
  -2  12  -2    0.00    0.18
  -2 -12   2   -0.01    0.17
   2 -11   2   -0.11    0.15
   2  11  -2    0.08    0.07
   2  11  -2   -0.07    0.15
   2 -11   2    0.01    0.09
  -2  11  -2   -0.06    0.06
  -2 -11   2   -0.23    0.15
  -2  11  -2   -0.14    0.16
   2 -10   2    0.07    0.14
   2 -10   2    0.18    0.08
   2  10  -2    0.07    0.07
  -2  10  -2    0.15    0.15
  -2  10  -2    0.06    0.06
  -2 -10   2   -0.05    0.14
   2  -9   2    0.05    0.08
   2   9  -2   -0.02    0.06
   2  -9   2   -0.11    0.12
  -2   9  -2    0.17    0.13
  -2   9  -2    0.00    0.05
  -2  -9   2   -0.08    0.16
   2  -8   2    1.88    0.18
   2  -8   2    1.60    0.20
   2   8  -2    1.90    0.18
  -2   8  -2    1.60    0.17
  -2   8  -2    1.61    0.21
  -2  -8   2    1.64    0.21
   2  -7   2    0.70    0.12
   2   7  -2    0.78    0.09
   2  -7   2    0.78    0.10
  -2  -7   2    0.68    0.08
  -2   7  -2    0.84    0.13
  -2  -7   2    0.81    0.12
   2  -6   2    6.51    0.61
   2  -6   2    6.79    0.61
   2   6  -2    6.05    0.61
  -2   6  -2    6.18    0.61
  -2  -6   2    7.06    0.62
  -2   6  -2    6.67    0.62
   2  -5   2    1.10    0.13
  -2   5  -2    1.32    0.12
  -2  -5   2    1.16    0.12
   2  -4   2   96.57    9.19
   2  -4   2   97.55    9.19
  -2   4  -2   88.45    9.19
  -2   4  -2  107.66    9.20
  -2  -4   2   90.61    9.19
  -2  -4   2  105.17    9.20
  -2  -4   2  111.51    9.20
   2  -3   2   37.99    3.43
  -2   3  -2   37.96    3.43
  -2  -3   2   37.92    3.43
  -2   3  -2   32.05    3.43
  -2  -3   2   39.74    3.43
   2  -2   2   18.14    1.89
   2   2  -2   19.22    1.89
   2  -2   2   23.20    1.89
  -2   2  -2   18.78    1.89
  -2  -2   2   22.98    1.89
   2  -1   2   37.59    3.40
   2   1  -2   38.21    3.40
   2  -1   2   33.16    3.40
  -2  -1   2   36.82    3.40
  -2   1  -2   41.33    3.40
  -2   1  -2   34.17    3.40
   2   0  -2   20.30    1.81
  -2   0   2   22.30    1.81
  -2   0  -2   19.21    1.81
  -2   0   2   17.96    1.81
  -2   0  -2   18.46    1.81
   2  -1  -2   42.34    3.73
   2  -1  -2   36.63    3.73
  -2  -1  -2   40.00    3.73
  -2  -1  -2   40.97    3.73
  -2   1   2   42.39    3.73
   2  -2  -2   25.19    2.18
   2  -2  -2   21.26    2.18
  -2   2   2   24.87    2.18
  -2  -2  -2   27.26    2.18
  -2   2   2   20.77    2.18
  -2  -2  -2   23.24    2.18
  -2  -2  -2   22.70    2.18
   2  -3  -2   36.32    3.18
  -2   3   2   36.14    3.19
  -2  -3  -2   37.59    3.19
  -2   3   2   30.89    3.18
  -2  -3  -2   31.60    3.18
   2  -4  -2  107.34    9.45
   2  -4  -2   93.48    9.45
  -2  -4  -2  104.10    9.45
  -2   4   2  109.18    9.45
  -2  -4  -2  108.03    9.45
  -2   4   2   92.58    9.45
   2   5   2    0.89    0.10
  -2  -5  -2    0.91    0.09
  -2   5   2    0.90    0.09
   2  -6  -2    6.64    0.58
   2  -6  -2    6.77    0.59
   2   6   2    5.88    0.58
  -2  -6  -2    6.05    0.59
  -2   6   2    6.47    0.58
  -2   6   2    5.70    0.59
   2  -7  -2    0.79    0.11
  -2  -7  -2    0.44    0.06
  -2  -7  -2    0.54    0.12
  -2   7   2    0.51    0.13
   2   8   2    1.53    0.16
   2  -8  -2    1.60    0.19
  -2   8   2    1.52    0.20
  -2  -8  -2    1.37    0.18
  -2   8   2    1.65    0.15
   2   9   2    0.10    0.06
   2  -9  -2    0.06    0.07
   2  -9  -2   -0.08    0.12
  -2   9   2   -0.04    0.04
  -2   9   2   -0.13    0.12
  -2  -9  -2   -0.14    0.17
   2 -10  -2    0.07    0.08
   2 -10  -2    0.02    0.14
   2  10   2    0.12    0.06
  -2  10   2    0.02    0.15
  -2 -10  -2   -0.02    0.14
   2 -11  -2    0.05    0.15
   2  11   2    0.04    0.06
   2 -11  -2   -0.01    0.09
  -2 -11  -2   -0.01    0.15
  -2  11   2    0.17    0.15
   2 -12  -2    0.18    0.17
   2  12   2   -0.16    0.16
  -2  12   2   -0.18    0.17
  -2 -12  -2   -0.08    0.16
   2  13   2   -0.13    0.19
   2 -13  -2   -0.08    0.19
  -2 -13  -2    0.18    0.18
  -2  13   2    0.01    0.19
   2  14   2    0.23    0.22
   2 -14  -2    0.21    0.21
  -2 -14  -2    0.02    0.20
  -2  14   2   -0.01    0.21
   3 -14   2    0.31    0.21
   3  14  -2    0.05    0.24
  -3  14  -2    0.03    0.23
  -3 -14   2   -0.06    0.20
   3  13  -2    0.14    0.09
   3 -13   2    0.02    0.18
   3  13  -2    0.04    0.21
  -3  13  -2    0.21    0.22
  -3 -13   2    0.08    0.19
   3  12  -2    0.21    0.19
   3 -12   2    0.27    0.17
   3 -12   2    0.52    0.11
   3  12  -2    0.24    0.09
  -3  12  -2    0.09    0.19
  -3 -12   2    0.37    0.18
   3  11  -2   -0.01    0.08
   3 -11   2    0.00    0.15
   3 -11   2    0.07    0.09
  -3 -11   2   -0.01    0.16
  -3  11  -2    0.07    0.17
   3  10  -2    0.65    0.13
   3 -10   2    0.34    0.21
  -3  10  -2    0.36    0.07
  -3  10  -2    0.17    0.16
  -3 -10   2    0.43    0.15
   3  -9   2    2.62    0.25
   3   9  -2    2.61    0.25
  -3   9  -2    2.66    0.24
  -3  -9   2    1.84    0.27
   3  -8   2    1.61    0.17
   3   8  -2    1.50    0.16
   3  -8   2    1.66    0.19
  -3   8  -2    1.27    0.15
  -3   8  -2    1.62    0.20
  -3  -8   2    1.52    0.19
   3   7  -2    0.72    0.09
   3  -7   2    0.70    0.10
   3  -7   2    0.79    0.12
  -3   7  -2    0.57    0.14
   3  -6   2    8.97    0.90
   3   6  -2    9.07    0.89
   3  -6   2    9.71    0.89
  -3   6  -2   10.43    0.89
  -3  -6   2    9.86    0.90
  -3   6  -2    9.75    0.90
   3   5  -2   19.20    1.68
   3  -5   2   21.03    1.68
  -3  -5   2   18.85    1.69
  -3   5  -2   16.12    1.68
  -3  -5   2   15.86    1.69
   3  -4   2   66.35    6.21
   3  -4   2   75.31    6.21
  -3  -4   2   68.82    6.21
  -3  -4   2   69.45    6.21
  -3   4  -2   66.08    6.21
  -3   4  -2   57.92    6.21
   3   3  -2  140.11   12.93
   3   2  -2   28.49    3.02
   3  -2   2   35.22    3.01
   3  -2   2   33.98    3.02
   3   2  -2   34.46    3.02
  -3   2  -2   31.65    3.02
  -3  -2   2   32.23    3.02
   3   1  -2   33.96    2.97
   3  -1   2   31.39    2.97
   3   1  -2   28.08    2.97
  -3   1  -2   31.98    2.97
  -3  -1   2   34.53    2.97
  -3   1  -2   33.34    2.97
   3   0  -2   46.45    4.38
  -3   0   2   45.03    4.38
  -3   0   2   46.55    4.38
  -3   0  -2   45.06    4.38
  -3   0  -2   48.69    4.38
  -3   0  -2   53.24    4.38
   3  -1  -2   33.38    3.30
  -3   1   2   34.72    3.30
  -3  -1  -2   37.80    3.30
  -3  -1  -2   36.93    3.30
   3  -2  -2   31.36    3.34
   3  -2  -2   36.75    3.34
  -3   2   2   35.92    3.34
  -3   2   2   40.16    3.34
  -3  -2  -2   36.63    3.34
   3  -3  -2  191.55   16.17
   3   3   2  158.29   16.09
  -3  -3  -2  167.13   16.08
   3  -4  -2   63.90    5.86
   3   4   2   56.43    5.86
   3  -4  -2   60.19    5.86
  -3  -4  -2   72.79    5.87
  -3  -4  -2   67.90    5.87
  -3   4   2   58.26    5.86
  -3   4   2   65.34    5.86
   3  -5  -2   17.10    1.73
   3  -5  -2   17.83    1.73
   3   5   2   16.40    1.73
  -3  -5  -2   19.85    1.74
  -3   5   2   20.94    1.74
  -3   5   2   19.09    1.73
  -3  -5  -2   19.99    1.73
   3  -6  -2   10.67    0.92
   3   6   2   10.13    0.91
   3  -6  -2    9.71    0.91
  -3  -6  -2    8.76    0.92
  -3   6   2   10.09    0.92
  -3   6   2    9.72    0.91
   3  -7  -2    0.35    0.08
   3  -7  -2    0.42    0.10
   3   7   2    0.44    0.07
  -3   7   2    0.39    0.12
   3   8   2    1.35    0.16
   3  -8  -2    1.52    0.17
   3  -8  -2    1.47    0.19
  -3  -8  -2    1.64    0.19
  -3   8   2    1.83    0.20
   3   9   2    2.97    0.26
   3  -9  -2    2.42    0.28
  -3   9   2    2.01    0.35
   3  10   2    0.58    0.09
   3 -10  -2    0.72    0.11
   3 -10  -2    0.26    0.15
  -3  10   2    0.56    0.16
  -3 -10  -2    0.62    0.16
   3 -11  -2   -0.08    0.15
   3 -11  -2    0.09    0.10
   3  11   2    0.03    0.08
  -3 -11  -2   -0.06    0.15
  -3  11   2   -0.11    0.16
   3  12   2    0.23    0.09
   3 -12  -2    0.28    0.17
  -3  12   2    0.23    0.19
  -3 -12  -2    0.73    0.18
   3 -13  -2    0.04    0.19
   3  13   2    0.14    0.21
  -3  13   2    0.01    0.20
  -3 -13  -2   -0.10    0.19
   3 -14  -2    0.06    0.21
   3  14   2    0.08    0.23
  -3  14   2   -0.05    0.22
  -3 -14  -2    0.08    0.20
   4  14  -2   -0.04    0.13
   4  14  -2   -0.24    0.30
   4 -14   2    0.31    0.23
  -4  14  -2    0.15    0.34
  -4 -14   2   -0.35    0.34
   4 -13   2   -0.10    0.19
   4  13  -2   -0.11    0.23
   4  13  -2    0.06    0.11
   4 -13   2    0.31    0.12
  -4  13  -2    0.16    0.21
  -4 -13   2    0.08    0.20
   4 -12   2    0.02    0.17
   4 -12   2    0.06    0.10
   4  12  -2   -0.04    0.09
  -4  12  -2    0.07    0.19
  -4 -12   2    0.03    0.18
   4  11  -2    0.35    0.09
   4 -11   2   -0.04    0.15
   4 -11   2    0.22    0.10
  -4  11  -2    0.33    0.18
  -4 -11   2    0.11    0.15
   4  10  -2    0.16    0.09
   4 -10   2    0.36    0.10
  -4  10  -2    0.22    0.07
  -4  10  -2    0.18    0.17
  -4 -10   2    0.25    0.15
   4  -9   2    0.30    0.09
   4   9  -2    0.14    0.09
   4  -9   2    0.21    0.13
  -4  -9   2    0.24    0.14
  -4   9  -2    0.54    0.17
  -4   9  -2    0.24    0.07
   4  -8   2    2.84    0.25
   4   8  -2    2.76    0.25
   4  -8   2    2.36    0.27
  -4   8  -2    2.25    0.24
  -4   8  -2    2.43    0.28
  -4  -8   2    2.02    0.27
   4  -7   2    6.08    0.60
   4   7  -2    7.15    0.60
   4  -7   2    6.47    0.60
  -4  -7   2    5.68    0.61
  -4   7  -2    6.41    0.61
  -4   7  -2    6.31    0.59
   4   6  -2    0.66    0.08
   4  -6   2    0.53    0.10
   4  -6   2    0.66    0.09
  -4  -6   2    0.72    0.11
  -4   6  -2    0.44    0.12
  -4   6  -2    0.54    0.07
  -4  -6   2    0.43    0.13
   4  -5   2   10.29    0.98
   4   5  -2   10.94    0.98
   4  -5   2    9.56    0.98
  -4  -5   2   11.32    0.99
  -4  -5   2   10.35    0.99
  -4   5  -2   11.45    0.98
  -4   5  -2   10.33    0.99
   4  -4   2   89.02    8.32
   4   4  -2   81.46    8.32
   4  -4   2   94.46    8.32
  -4  -4   2   93.11    8.32
  -4   4  -2   91.89    8.32
  -4  -4   2   88.94    8.32
  -4   4  -2   92.42    8.32
   4   3  -2   58.44    5.74
   4  -3   2   63.85    5.74
   4   3  -2   59.14    5.74
   4  -3   2   62.43    5.74
  -4   3  -2   65.68    5.74
  -4   3  -2   57.81    5.74
  -4  -3   2   68.17    5.74
   4  -2   2   96.62    8.91
   4   2  -2   92.92    8.91
  -4  -2   2   93.48    8.91
  -4   2  -2  105.74    8.91
  -4   2  -2   94.02    8.91
   4  -1   2    0.76    0.08
   4   1  -2    0.78    0.08
  -4   1  -2    0.83    0.08
  -4   1  -2    0.67    0.09
  -4  -1   2    0.57    0.10
  -4  -1   2    0.69    0.08
   4   0   2    0.40    0.06
   4   0  -2    0.53    0.06
  -4   0  -2    0.51    0.06
  -4   0   2    0.55    0.06
  -4   0  -2    0.57    0.06
   4   1   2    0.67    0.07
  -4  -1  -2    0.84    0.08
  -4   1   2    0.57    0.09
   4  -2  -2   94.92    9.04
  -4  -2  -2  102.38    9.05
  -4   2   2   87.91    9.05
  -4   2   2  102.51    9.04
  -4  -2  -2  102.42    9.04
   4  -3  -2   64.14    5.92
   4  -3  -2   66.73    5.92
  -4  -3  -2   59.73    5.92
  -4  -3  -2   61.96    5.92
  -4   3   2   68.01    5.92
  -4   3   2   64.36    5.92
   4  -4  -2   88.65    8.10
   4  -4  -2   84.87    8.10
  -4  -4  -2   81.78    8.10
  -4   4   2   88.98    8.10
  -4   4   2   88.41    8.10
  -4  -4  -2   93.88    8.10
   4   5   2   11.37    0.96
   4  -5  -2   11.13    0.96
   4  -5  -2    9.49    0.96
  -4  -5  -2   10.22    0.97
  -4  -5  -2   10.24    0.96
  -4   5   2    9.70    0.96
   4   6   2    0.73    0.09
   4  -6  -2    0.53    0.11
   4  -6  -2    0.81    0.10
  -4   6   2    0.66    0.13
  -4  -6  -2    0.67    0.12
  -4  -6  -2    0.67    0.15
   4  -7  -2    5.51    0.56
   4  -7  -2    5.67    0.56
   4   7   2    6.50    0.56
  -4  -7  -2    5.58    0.57
  -4   7   2    6.15    0.55
  -4   7   2    6.14    0.57
   4  -8  -2    2.27    0.24
   4   8   2    2.45    0.24
   4  -8  -2    2.63    0.27
  -4   8   2    2.19    0.26
  -4  -8  -2    2.27    0.27
   4  -9  -2    0.19    0.13
   4   9   2    0.40    0.08
   4  -9  -2    0.34    0.09
  -4  -9  -2    0.19    0.14
  -4   9   2    0.08    0.15
   4  10   2    0.20    0.10
   4 -10  -2    0.15    0.15
   4 -10  -2    0.31    0.09
  -4  10   2    0.33    0.15
  -4 -10  -2    0.42    0.15
   4 -11  -2    0.31    0.16
   4 -11  -2    0.24    0.10
   4  11   2    0.27    0.09
  -4  11   2    0.08    0.17
  -4 -11  -2    0.14    0.15
   4  12   2    0.10    0.09
   4 -12  -2    0.31    0.18
   4 -12  -2    0.13    0.11
  -4 -12  -2    0.14    0.17
  -4  12   2   -0.16    0.19
   4  13   2    0.35    0.16
   4 -13  -2   -0.10    0.21
   4 -13  -2    0.43    0.12
  -4  13   2    0.09    0.21
  -4 -13  -2    0.22    0.19
   4 -14  -2    0.05    0.21
   5  14  -2    0.09    0.27
  -5 -14   2    0.19    0.19
  -5  14  -2    0.11    0.23
   5 -13   2    0.14    0.22
   5  13  -2   -0.13    0.11
  -5 -13   2   -0.18    0.20
  -5  13  -2    0.01    0.22
   5 -12   2   -0.01    0.11
   5 -12   2    0.01    0.19
   5  12  -2    0.08    0.10
  -5 -12   2   -0.04    0.17
  -5  12  -2    0.50    0.19
   5  11  -2   -0.08    0.09
   5 -11   2    0.16    0.10
  -5  11  -2    0.00    0.17
  -5 -11   2   -0.04    0.15
   5  10  -2    0.39    0.10
   5 -10   2    0.34    0.18
   5 -10   2    0.34    0.10
  -5 -10   2    0.16    0.15
   5  -9   2    1.23    0.19
  -5   9  -2    1.17    0.20
  -5   9  -2    1.30    0.14
  -5  -9   2    1.41    0.19
   5  -8   2    0.31    0.10
   5   8  -2    0.56    0.09
   5  -8   2    0.32    0.12
  -5   8  -2    0.31    0.14
  -5   8  -2    0.31    0.07
   5  -7   2    5.80    0.56
   5  -7   2    6.03    0.56
  -5   7  -2    5.34    0.56
  -5   7  -2    6.32    0.55
  -5  -7   2    5.87    0.56
   5  -6   2    3.09    0.29
   5   6  -2    3.21    0.29
   5  -6   2    3.02    0.29
  -5  -6   2    2.78    0.30
  -5  -6   2    2.43    0.32
  -5   6  -2    2.76    0.30
  -5   6  -2    3.05    0.28
   5  -5   2    3.30    0.31
   5   5  -2    3.57    0.30
  -5   5  -2    2.63    0.32
  -5  -5   2    2.78    0.33
  -5   5  -2    3.53    0.30
  -5  -5   2    2.97    0.31
   5   4  -2   11.67    1.00
   5  -4   2    9.64    1.00
   5  -4   2   10.89    1.00
  -5  -4   2   10.59    1.00
  -5   4  -2   10.93    1.00
  -5  -4   2   10.99    1.01
   5   3  -2   17.63    1.87
  -5   3  -2   21.71    1.87
  -5   3  -2   20.48    1.87
  -5  -3   2   21.48    1.88
  -5  -3   2   19.98    1.87
   5   2  -2    1.02    0.11
   5  -2   2    1.24    0.13
  -5   2  -2    1.08    0.12
  -5  -2   2    1.23    0.13
   5  -1   2    6.24    0.64
  -5  -1   2    7.20    0.65
  -5   1  -2    6.75    0.65
  -5   1  -2    7.34    0.64
  -5  -1   2    7.07    0.65
   5   0   2    9.80    1.00
   5   0  -2   10.50    1.00
  -5   0   2   11.75    1.00
  -5   0  -2   11.45    1.00
  -5   0  -2    9.88    1.00
  -5   0  -2   10.96    1.00
  -5   0   2   11.12    1.00
   5   1   2    6.21    0.65
   5  -1  -2    6.90    0.65
  -5  -1  -2    7.14    0.65
  -5   1   2    6.58    0.65
  -5  -1  -2    7.38    0.65
  -5  -1  -2    6.86    0.65
  -5   1   2    7.74    0.65
   5   2   2    0.87    0.09
   5  -2  -2    0.96    0.10
   5   3   2   16.15    1.50
   5  -3  -2   17.73    1.51
  -5  -3  -2   16.73    1.51
  -5  -3  -2   15.14    1.51
  -5   3   2   17.79    1.51
  -5   3   2   14.25    1.51
   5  -4  -2    9.77    0.88
   5  -4  -2   10.01    0.88
  -5  -4  -2    9.86    0.88
  -5   4   2    8.33    0.88
  -5  -4  -2    9.35    0.89
   5  -5  -2    2.69    0.26
   5  -5  -2    2.69    0.27
  -5  -5  -2    2.92    0.27
  -5  -5  -2    2.83    0.30
  -5   5   2    2.80    0.26
  -5   5   2    2.29    0.27
   5  -6  -2    2.65    0.27
   5  -6  -2    2.78    0.28
   5   6   2    3.09    0.27
  -5  -6  -2    2.42    0.30
  -5   6   2    2.79    0.29
  -5  -6  -2    2.91    0.29
   5  -7  -2    5.90    0.57
   5  -7  -2    6.21    0.58
   5   7   2    7.05    0.57
  -5   7   2    6.08    0.58
  -5  -7  -2    5.07    0.58
   5  -8  -2    0.16    0.12
   5   8   2    0.48    0.08
   5  -8  -2    0.26    0.09
  -5  -8  -2    0.24    0.13
  -5   8   2    0.32    0.22
   5  -9  -2    1.03    0.17
  -5   9   2    1.10    0.19
  -5  -9  -2    0.94    0.18
   5 -10  -2    0.43    0.16
   5 -10  -2    0.59    0.11
   5  10   2    0.39    0.10
  -5 -10  -2    0.41    0.16
  -5  10   2    0.31    0.16
   5  11   2   -0.19    0.09
   5 -11  -2    0.09    0.10
   5 -11  -2    0.14    0.16
  -5  11   2   -0.28    0.17
   5 -12  -2   -0.24    0.17
   5 -12  -2    0.02    0.11
   5  12   2   -0.15    0.10
  -5  12   2   -0.27    0.19
  -5 -12  -2    0.22    0.18
   5 -13  -2    0.30    0.13
   5 -13  -2   -0.05    0.21
   5  13   2    0.14    0.12
  -5  13   2    0.29    0.21
  -5 -13  -2   -0.05    0.19
   5  14   2   -0.20    0.25
  -5 -14  -2    0.04    0.21
  -5  14   2   -0.15    0.21
   6 -13   2    0.25    0.13
   6  13  -2    0.12    0.12
  -6 -13   2   -0.21    0.20
  -6  13  -2   -0.10    0.21
   6  12  -2    0.12    0.12
   6 -12   2    0.06    0.12
  -6  12  -2    0.21    0.20
  -6 -12   2   -0.11    0.18
   6 -11   2    0.02    0.10
   6  11  -2    0.29    0.10
   6 -11   2   -0.19    0.18
  -6 -11   2    0.32    0.17
  -6  11  -2    0.11    0.18
   6  10  -2    0.07    0.10
   6 -10   2    0.23    0.11
  -6  10  -2    0.26    0.16
  -6 -10   2    0.27    0.15
   6  -9   2    0.42    0.11
   6  -9   2    0.10    0.13
  -6  -9   2    0.22    0.14
  -6   9  -2    0.13    0.07
  -6   9  -2    0.20    0.14
   6   8  -2    1.64    0.16
   6  -8   2    1.12    0.18
   6  -8   2    1.31    0.16
  -6   8  -2    1.48    0.19
  -6   8  -2    1.23    0.15
  -6  -8   2    1.37    0.19
   6  -7   2    3.56    0.35
   6  -7   2    2.97    0.35
   6   7  -2    4.15    0.35
  -6  -7   2    3.25    0.39
  -6  -7   2    3.65    0.37
  -6   7  -2    3.45    0.37
  -6   7  -2    3.92    0.34
   6  -6   2    3.37    0.36
   6   6  -2    3.78    0.36
   6  -6   2    3.68    0.36
  -6  -6   2    4.14    0.39
  -6   6  -2    3.62    0.35
  -6   6  -2    3.71    0.37
  -6  -6   2    3.84    0.37
   6   5  -2    3.02    0.28
   6  -5   2    2.69    0.29
  -6   5  -2    3.14    0.28
  -6   5  -2    3.15    0.30
  -6  -5   2    2.98    0.32
  -6  -5   2    2.70    0.30
   6  -4   2    0.71    0.10
   6   4  -2    0.69    0.08
  -6  -4   2    0.56    0.11
  -6   4  -2    0.58    0.08
  -6  -4   2    0.78    0.14
  -6   4  -2    0.56    0.12
   6  -3   2    9.75    0.85
   6   3  -2    8.47    0.85
   6   3  -2    9.64    0.85
  -6   3  -2   10.21    0.85
  -6  -3   2    8.82    0.86
  -6   3  -2    9.25    0.86
  -6  -3   2    8.23    0.86
   6   2  -2    5.12    0.53
   6   2  -2    6.17    0.53
   6  -2   2    5.56    0.53
  -6   2  -2    5.12    0.54
  -6   2  -2    6.15    0.53
  -6  -2   2    5.15    0.54
  -6  -2   2    6.52    0.53
   6   1  -2    6.88    0.72
  -6   1  -2    7.65    0.72
  -6  -1   2    8.03    0.72
  -6   1  -2    7.99    0.72
  -6  -1   2    8.08    0.72
   6   0  -2    8.48    0.81
   6   0   2    7.64    0.81
  -6   0   2    9.28    0.81
  -6   0  -2    7.88    0.80
  -6   0  -2    9.20    0.81
  -6   0  -2    9.74    0.81
   6   1   2    6.86    0.64
   6  -1  -2    7.77    0.64
  -6   1   2    6.79    0.64
  -6  -1  -2    6.34    0.64
  -6   1   2    7.19    0.65
  -6  -1  -2    6.53    0.65
   6   2   2    4.62    0.49
   6  -2  -2    5.97    0.50
  -6  -2  -2    5.43    0.51
  -6   2   2    5.66    0.49
  -6  -2  -2    4.84    0.51
   6  -3  -2    8.72    0.79
   6   3   2    7.57    0.79
  -6  -3  -2    7.65    0.80
  -6   3   2    9.54    0.80
  -6  -3  -2    9.14    0.79
   6  -4  -2    0.57    0.08
  -6   4   2    0.50    0.07
  -6  -4  -2    0.47    0.10
  -6  -4  -2    0.57    0.12
  -6   4   2    0.63    0.11
   6  -5  -2    2.68    0.26
   6  -5  -2    2.77    0.26
   6   5   2    2.84    0.25
  -6   5   2    2.41    0.25
  -6  -5  -2    2.85    0.29
  -6  -5  -2    2.27    0.27
   6   6   2    3.32    0.33
   6  -6  -2    3.71    0.34
   6  -6  -2    3.20    0.33
  -6  -6  -2    3.54    0.35
   6  -7  -2    2.75    0.26
  -6   7   2    2.69    0.30
  -6  -7  -2    2.49    0.30
  -6   7   2    2.50    0.25
   6  -8  -2    1.45    0.17
   6  -8  -2    1.34    0.15
  -6   8   2    1.24    0.18
  -6  -8  -2    0.94    0.18
   6  -9  -2    0.36    0.10
   6  -9  -2    0.06    0.14
   6   9   2    0.24    0.09
  -6  -9  -2    0.40    0.14
  -6   9   2    0.37    0.15
   6 -10  -2   -0.07    0.15
   6  10   2    0.13    0.09
   6 -10  -2    0.05    0.10
  -6 -10  -2    0.21    0.16
  -6  10   2   -0.03    0.16
   6 -11  -2    0.12    0.18
   6 -11  -2    0.03    0.10
   6  11   2    0.18    0.10
  -6 -11  -2    0.01    0.17
  -6  11   2   -0.08    0.18
   6 -12  -2    0.23    0.13
   6  12   2    0.19    0.11
   6 -12  -2   -0.17    0.20
  -6  12   2    0.13    0.20
  -6 -12  -2   -0.07    0.19
   6  13   2    0.02    0.12
   6 -13  -2    0.25    0.13
  -6  13   2   -0.09    0.21
  -6 -13  -2    0.25    0.20
   7 -13   2   -0.14    0.18
   7  13  -2   -0.20    0.16
  -7  13  -2    0.23    0.23
  -7 -13   2   -0.06    0.21
   7 -12   2    0.15    0.13
   7  12  -2    0.04    0.12
  -7 -12   2    0.08    0.19
  -7  12  -2    0.11    0.21
   7  11  -2    0.20    0.11
   7 -11   2   -0.04    0.12
  -7 -11   2   -0.09    0.18
  -7  11  -2    0.29    0.19
   7 -10   2    0.05    0.11
   7  10  -2    0.01    0.09
  -7  10  -2   -0.07    0.16
  -7 -10   2   -0.10    0.15
   7  -9   2    0.18    0.10
   7   9  -2    0.14    0.09
  -7  -9   2   -0.08    0.14
  -7   9  -2    0.23    0.15
   7   8  -2    0.11    0.08
   7  -8   2   -0.15    0.10
  -7  -8   2    0.00    0.13
  -7   8  -2    0.13    0.13
  -7   8  -2   -0.05    0.06
   7  -7   2    0.03    0.10
   7   7  -2    0.02    0.07
  -7   7  -2   -0.08    0.06
  -7   7  -2   -0.01    0.12
  -7  -7   2    0.05    0.17
   7  -6   2    3.59    0.35
  -7  -6   2    3.06    0.35
  -7   6  -2    3.89    0.33
  -7  -6   2    3.11    0.38
   7   5  -2    6.55    0.56
   7  -5   2    6.25    0.57
  -7  -5   2    5.42    0.57
  -7   5  -2    6.43    0.56
  -7   5  -2    5.47    0.58
   7  -4   2    5.96    0.57
   7   4  -2    6.48    0.57
  -7  -4   2    6.50    0.58
  -7   4  -2    5.94    0.58
  -7   4  -2    6.03    0.57
  -7  -4   2    5.56    0.58
   7  -3   2    0.45    0.08
   7   3  -2    0.37    0.07
  -7  -3   2    0.51    0.09
  -7  -3   2    0.49    0.13
  -7   3  -2    0.63    0.12
  -7   3  -2    0.54    0.07
   7   2  -2    0.87    0.08
  -7   2  -2    0.61    0.09
  -7  -2   2    0.65    0.10
  -7  -2   2    0.45    0.14
  -7   2  -2    0.75    0.13
   7  -1   2   15.40    1.44
   7   1  -2   14.54    1.43
  -7  -1   2   16.79    1.44
  -7  -1   2   14.50    1.44
  -7   1  -2   14.09    1.44
  -7   1  -2   17.74    1.44
   7   0   2    2.49    0.25
   7   0  -2    2.50    0.25
  -7   0   2    2.65    0.26
  -7   0  -2    2.61    0.27
  -7   0   2    2.76    0.27
   7  -1  -2   16.13    1.40
   7   1   2   15.60    1.39
  -7   1   2   15.72    1.39
  -7  -1  -2   13.27    1.39
  -7  -1  -2   15.81    1.40
  -7   1   2   13.96    1.40
   7   2   2    0.59    0.08
   7  -2  -2    0.68    0.09
  -7  -2  -2    0.62    0.10
  -7   2   2    0.81    0.09
  -7  -2  -2    0.74    0.13
  -7   2   2    0.87    0.12
   7   3   2    0.26    0.05
  -7  -3  -2    0.43    0.12
  -7  -3  -2    0.43    0.09
  -7   3   2    0.51    0.11
  -7   3   2    0.34    0.05
   7  -4  -2    6.05    0.54
  -7  -4  -2    5.63    0.54
  -7   4   2    5.63    0.54
  -7  -4  -2    5.48    0.55
   7  -5  -2    5.72    0.55
   7   5   2    6.48    0.54
  -7   5   2    5.66    0.56
  -7  -5  -2    5.37    0.57
  -7  -5  -2    5.81    0.56
   7  -6  -2    3.16    0.33
   7   6   2    3.91    0.32
  -7  -6  -2    3.51    0.35
  -7  -6  -2    2.87    0.37
  -7   6   2    3.20    0.39
   7   7   2    0.04    0.06
   7  -7  -2   -0.09    0.09
   7  -7  -2    0.08    0.08
  -7  -7  -2   -0.08    0.12
  -7  -7  -2   -0.06    0.16
  -7   7   2    0.20    0.12
   7   8   2    0.11    0.08
   7  -8  -2   -0.04    0.09
   7  -8  -2    0.14    0.11
  -7  -8  -2    0.30    0.14
  -7   8   2    0.11    0.13
   7  -9  -2    0.10    0.13
   7   9   2    0.17    0.09
   7  -9  -2    0.11    0.10
  -7   9   2    0.20    0.15
  -7  -9  -2    0.05    0.14
   7 -10  -2   -0.10    0.10
   7 -10  -2    0.17    0.18
   7  10   2    0.01    0.09
  -7 -10  -2   -0.18    0.16
  -7  10   2    0.03    0.16
   7 -11  -2    0.13    0.12
   7  11   2    0.29    0.11
  -7 -11  -2    0.07    0.18
  -7  11   2   -0.25    0.18
   7 -12  -2    0.29    0.14
   7  12   2    0.11    0.12
  -7 -12  -2    0.07    0.19
  -7  12   2   -0.06    0.20
   7 -13  -2   -0.04    0.18
  -7  13   2    0.06    0.21
  -7 -13  -2    0.34    0.21
   8  12  -2    0.00    0.12
   8 -12   2   -0.06    0.14
  -8 -12   2   -0.27    0.21
  -8  12  -2    0.10    0.23
   8  11  -2    0.22    0.11
   8 -11   2   -0.11    0.13
  -8  11  -2    0.18    0.19
  -8 -11   2   -0.13    0.18
   8 -10   2    0.36    0.13
   8  10  -2    0.71    0.12
  -8 -10   2    0.35    0.18
  -8  10  -2    0.45    0.19
   8   9  -2    0.02    0.08
   8  -9   2    0.08    0.11
  -8   9  -2   -0.08    0.15
  -8  -9   2    0.10    0.15
   8  -8   2   -0.15    0.10
   8   8  -2    0.02    0.08
  -8   8  -2    0.03    0.13
  -8  -8   2    0.00    0.19
  -8  -8   2   -0.16    0.14
  -8   8  -2   -0.07    0.07
   8  -7   2    0.21    0.10
   8   7  -2    0.03    0.08
  -8   7  -2   -0.11    0.12
  -8  -7   2    0.10    0.13
  -8   7  -2    0.03    0.07
  -8  -7   2    0.11    0.17
   8   6  -2    1.63    0.15
   8  -6   2    1.69    0.17
  -8   6  -2    1.04    0.19
  -8  -6   2    1.20    0.22
  -8   6  -2    1.39    0.16
   8  -5   2    0.27    0.11
   8   5  -2    0.51    0.08
  -8   5  -2    0.34    0.08
  -8  -5   2    0.32    0.15
  -8  -5   2    0.26    0.12
   8   4  -2    2.33    0.23
   8  -4   2    2.20    0.24
  -8   4  -2    2.31    0.26
  -8  -4   2    1.91    0.26
  -8  -4   2    2.56    0.25
  -8   4  -2    2.57    0.23
   8   3  -2    1.32    0.15
   8  -3   2    1.36    0.16
   8   3  -2    1.39    0.14
  -8  -3   2    1.15    0.18
  -8  -3   2    1.65    0.17
  -8   3  -2    1.54    0.18
  -8   3  -2    1.42    0.15
   8   2  -2    1.28    0.15
   8  -2   2    1.26    0.16
   8   2  -2    1.64    0.15
  -8   2  -2    1.60    0.16
  -8  -2   2    1.39    0.20
  -8  -2   2    1.49    0.17
  -8   2  -2    1.72    0.20
   8   1  -2    0.41    0.07
   8  -1   2    0.38    0.08
  -8  -1   2    0.37    0.12
  -8   1  -2    0.39    0.13
  -8  -1   2    0.39    0.08
   8   0  -2    9.06    0.76
  -8   0   2    8.15    0.78
  -8   0   2    8.38    0.76
  -8   0  -2    7.15    0.78
   8  -1  -2    0.50    0.08
   8   1   2    0.43    0.07
  -8   1   2    0.26    0.12
  -8  -1  -2    0.54    0.08
  -8   1   2    0.50    0.07
  -8  -1  -2    0.23    0.13
   8  -2  -2    1.33    0.15
   8   2   2    1.23    0.13
  -8   2   2    1.45    0.14
  -8  -2  -2    1.30    0.15
  -8  -2  -2    1.14    0.19
   8   3   2    1.38    0.14
   8  -3  -2    1.37    0.16
  -8   3   2    1.66    0.18
  -8  -3  -2    1.18    0.19
   8   4   2    2.36    0.20
   8  -4  -2    2.50    0.22
  -8  -4  -2    1.64    0.25
  -8  -4  -2    1.98    0.23
  -8   4   2    1.76    0.23
   8  -5  -2    0.31    0.10
   8   5   2    0.37    0.07
  -8  -5  -2    0.27    0.12
  -8  -5  -2    0.22    0.21
  -8   5   2    0.47    0.13
   8  -6  -2    1.24    0.15
   8   6   2    1.43    0.14
  -8  -6  -2    1.03    0.18
  -8  -6  -2    1.41    0.21
  -8   6   2    1.35    0.18
   8   7   2    0.09    0.06
   8  -7  -2    0.13    0.09
  -8  -7  -2   -0.12    0.17
  -8  -7  -2    0.23    0.14
  -8   7   2    0.05    0.13
   8  -8  -2   -0.02    0.10
   8   8   2   -0.02    0.07
  -8  -8  -2   -0.13    0.19
  -8  -8  -2   -0.05    0.14
  -8   8   2    0.07    0.13
   8  -9  -2   -0.03    0.10
   8   9   2    0.02    0.08
  -8   9   2    0.00    0.14
  -8  -9  -2   -0.04    0.16
   8 -10  -2    0.38    0.13
   8  10   2    0.54    0.10
  -8 -10  -2    0.46    0.18
  -8  10   2    0.22    0.18
   8  11   2   -0.06    0.10
   8 -11  -2   -0.01    0.12
  -8  11   2    0.05    0.18
  -8 -11  -2    0.04    0.19
   8 -12  -2    0.00    0.14
   8  12   2    0.20    0.12
  -8  12   2    0.05    0.27
  -8 -12  -2    0.17    0.21
   9 -11   2    0.08    0.14
   9  11  -2    0.26    0.11
  -9 -11   2    0.37    0.20
  -9  11  -2    0.32    0.20
   9 -10   2    0.27    0.13
   9  10  -2    0.20    0.10
  -9 -10   2    0.25    0.19
  -9  10  -2    0.12    0.19
   9  -9   2    0.20    0.13
   9   9  -2    0.25    0.09
  -9   9  -2    0.21    0.17
  -9  -9   2    0.45    0.17
   9  -8   2   -0.04    0.11
   9   8  -2   -0.12    0.08
  -9  -8   2   -0.25    0.19
  -9  -8   2    0.19    0.15
  -9   8  -2    0.14    0.14
   9  -7   2    0.11    0.10
   9   7  -2    0.14    0.07
  -9  -7   2    0.13    0.17
  -9  -7   2    0.09    0.14
  -9   7  -2   -0.02    0.07
  -9   7  -2    0.22    0.14
   9   6  -2    0.16    0.07
   9  -6   2    0.27    0.10
  -9  -6   2    0.25    0.15
  -9   6  -2    0.01    0.07
  -9  -6   2    0.37    0.17
  -9   6  -2    0.39    0.13
   9  -5   2    1.22    0.15
  -9   5  -2    1.12    0.13
  -9  -5   2    1.21    0.17
  -9  -5   2    0.89    0.19
  -9   5  -2    1.14    0.18
   9   4  -2    0.23    0.06
   9  -4   2    0.23    0.08
  -9   4  -2    0.22    0.07
  -9  -4   2    0.18    0.14
  -9  -4   2    0.30    0.11
  -9   4  -2    0.33    0.14
   9   3  -2    1.71    0.20
   9  -3   2    2.42    0.22
  -9  -3   2    2.08    0.23
  -9  -3   2    1.56    0.31
  -9   3  -2    2.07    0.25
  -9   3  -2    2.19    0.21
   9   2  -2    0.02    0.05
   9   2  -2    0.09    0.05
   9  -2   2   -0.06    0.07
  -9  -2   2   -0.13    0.08
  -9   2  -2   -0.05    0.18
  -9  -2   2    0.07    0.13
   9   1  -2    0.64    0.07
   9  -1   2    0.63    0.09
   9   1  -2    0.61    0.08
  -9  -1   2    0.46    0.15
  -9   1  -2    0.49    0.15
  -9  -1   2    0.64    0.10
   9   0  -2    0.80    0.10
   9   0   2    0.82    0.10
  -9   0   2    1.02    0.13
  -9   0  -2    0.48    0.16
  -9   0   2    0.59    0.15
   9  -1  -2    0.68    0.09
   9   1   2    0.62    0.08
  -9  -1  -2    0.41    0.15
  -9   1   2    0.33    0.14
   9  -2  -2    0.02    0.07
   9   2   2    0.01    0.05
  -9   2   2    0.02    0.15
  -9  -2  -2    0.18    0.23
   9   3   2    1.61    0.16
  -9  -3  -2    1.45    0.18
  -9  -3  -2    1.43    0.21
  -9   3   2    2.07    0.21
   9   4   2    0.27    0.05
   9  -4  -2    0.23    0.08
  -9   4   2    0.24    0.13
  -9  -4  -2    0.02    0.11
  -9  -4  -2    0.27    0.14
   9  -5  -2    1.17    0.13
  -9   5   2    0.88    0.15
  -9  -5  -2    0.70    0.18
  -9  -5  -2    0.84    0.15
   9  -6  -2    0.29    0.09
   9   6   2    0.23    0.06
  -9   6   2    0.23    0.12
  -9  -6  -2    0.10    0.13
  -9  -6  -2    0.26    0.17
   9   7   2    0.13    0.07
   9  -7  -2    0.13    0.09
  -9   7   2    0.00    0.12
  -9  -7  -2    0.00    0.14
  -9  -7  -2    0.17    0.18
   9  -8  -2   -0.13    0.10
   9   8   2    0.01    0.08
  -9  -8  -2    0.15    0.19
  -9   8   2    0.08    0.14
  -9  -8  -2    0.02    0.15
   9   9   2    0.12    0.08
   9  -9  -2    0.08    0.12
  -9   9   2    0.28    0.17
  -9  -9  -2    0.09    0.17
   9 -10  -2    0.29    0.13
   9  10   2    0.32    0.10
  -9 -10  -2    0.25    0.19
  -9  10   2    0.21    0.18
   9  11   2    0.35    0.11
   9 -11  -2    0.31    0.14
  -9 -11  -2    0.36    0.21
  -9  11   2    0.08    0.20
  10  11  -2    0.09    0.10
 -10  11  -2   -0.14    0.21
 -10 -11   2   -0.25    0.22
  10 -10   2    0.07    0.14
  10  10  -2    0.11    0.10
 -10 -10   2    0.07    0.20
 -10  10  -2   -0.03    0.19
  10  -9   2    0.17    0.14
  10   9  -2    0.34    0.10
 -10  -9   2    0.33    0.19
 -10   9  -2    0.35    0.18
  10  -8   2    0.26    0.13
 -10  -8   2    0.25    0.21
 -10   8  -2    0.43    0.17
 -10  -8   2    0.15    0.16
  10  -7   2    0.28    0.11
  10   7  -2   -0.01    0.08
 -10  -7   2   -0.03    0.18
 -10   7  -2    0.08    0.15
 -10  -7   2    0.20    0.14
  10  -6   2    0.25    0.10
  10   6  -2    0.20    0.07
 -10   6  -2    0.03    0.14
 -10  -6   2   -0.15    0.14
 -10  -6   2    0.21    0.17
  10   5  -2    0.43    0.07
  10  -5   2    0.40    0.11
 -10  -5   2    0.27    0.16
 -10   5  -2    0.30    0.15
 -10  -5   2    0.34    0.14
  10  -4   2    0.13    0.10
  10   4  -2    0.32    0.07
 -10  -4   2    0.05    0.14
 -10  -4   2    0.26    0.12
 -10   4  -2    0.21    0.15
  10   3  -2    0.39    0.09
  10  -3   2    0.41    0.10
 -10  -3   2    0.69    0.12
 -10   3  -2    0.45    0.16
 -10  -3   2    0.17    0.15
  10  -2   2   -0.02    0.08
  10   2  -2    0.15    0.06
  10   2  -2    0.05    0.05
 -10   2  -2    0.18    0.13
 -10  -2   2   -0.09    0.15
  10  -1   2    1.10    0.13
  10   1  -2    1.22    0.12
  10   1  -2    1.00    0.12
 -10   1  -2    1.04    0.19
 -10  -1   2    1.16    0.19
  10   0   2    1.94    0.20
  10   0  -2    1.86    0.20
 -10   0  -2    1.86    0.24
  10  -1  -2    1.04    0.13
  10   1   2    1.25    0.13
 -10  -1  -2    1.06    0.20
 -10   1   2    1.18    0.19
  10   2   2    0.14    0.05
  10  -2  -2    0.17    0.07
 -10   2   2    0.07    0.14
 -10  -2  -2   -0.10    0.14
  10   3   2    0.36    0.07
  10  -3  -2    0.46    0.09
 -10  -3  -2    0.23    0.14
 -10   3   2    0.38    0.14
  10   4   2    0.20    0.06
  10  -4  -2    0.13    0.09
 -10  -4  -2    0.16    0.15
 -10   4   2    0.25    0.13
  10   5   2    0.29    0.07
  10  -5  -2    0.27    0.09
 -10   5   2    0.42    0.13
 -10  -5  -2    0.30    0.16
 -10  -5  -2    0.55    0.14
  10   6   2    0.11    0.06
  10  -6  -2    0.19    0.10
 -10   6   2    0.12    0.13
 -10  -6  -2    0.08    0.17
 -10  -6  -2    0.19    0.17
  10  -7  -2    0.09    0.10
  10   7   2    0.07    0.07
 -10  -7  -2    0.04    0.17
 -10   7   2    0.00    0.13
 -10  -7  -2    0.32    0.16
  10   8   2    0.52    0.09
  10  -8  -2    0.33    0.12
 -10  -8  -2    0.59    0.21
 -10  -8  -2    0.28    0.17
 -10   8   2    0.41    0.17
  10  -9  -2    0.10    0.13
  10   9   2    0.11    0.09
 -10  -9  -2    0.17    0.19
 -10   9   2    0.27    0.17
  10 -10  -2    0.16    0.13
  10  10   2   -0.01    0.09
 -10 -10  -2   -0.13    0.20
 -10  10   2   -0.07    0.18
  10  11   2    0.14    0.10
 -10 -11  -2    0.02    0.25
 -10  11   2   -0.24    0.19
  11  10  -2   -0.16    0.09
  11 -10   2    0.17    0.14
 -11 -10   2    0.14    0.28
 -11  10  -2    0.00    0.21
  11  -9   2    0.46    0.14
  11   9  -2    0.13    0.09
 -11   9  -2    0.21    0.19
 -11  -9   2    0.01    0.20
  11   8  -2    0.13    0.08
  11  -8   2   -0.04    0.12
 -11  -8   2    0.02    0.21
 -11  -8   2    0.28    0.18
 -11   8  -2    0.02    0.18
  11   7  -2    0.17    0.08
  11  -7   2    0.08    0.12
 -11  -7   2   -0.10    0.16
 -11   7  -2    0.14    0.17
 -11  -7   2   -0.03    0.19
  11  -6   2    0.26    0.12
 -11  -6   2    0.30    0.18
 -11   6  -2    0.30    0.17
 -11   5  -2   -0.07    0.15
  11  -4   2    0.17    0.10
  11   4  -2    0.26    0.06
 -11   4  -2    0.03    0.15
 -11  -4   2    0.06    0.16
  11  -3   2   -0.03    0.09
  11   3  -2    0.06    0.06
 -11  -3   2   -0.09    0.15
 -11   3  -2    0.29    0.16
  11  -2   2    0.01    0.08
  11   2  -2   -0.09    0.06
  11   2  -2    0.06    0.06
 -11   2  -2   -0.15    0.16
 -11  -2   2    0.04    0.15
  11   1  -2   -0.05    0.06
  11   1  -2    0.17    0.05
  11  -1   2    0.08    0.08
 -11   1  -2    0.07    0.15
 -11  -1   2   -0.11    0.15
  11   0  -2    0.03    0.07
  11   0   2    0.02    0.07
  11   0  -2    0.08    0.05
 -11   0   2   -0.02    0.15
 -11   0  -2   -0.04    0.16
  11   1   2   -0.09    0.06
  11  -1  -2    0.11    0.07
  11  -1  -2    0.06    0.05
 -11  -1  -2    0.01    0.16
 -11   1   2   -0.02    0.14
  11  -2  -2    0.09    0.08
  11   2   2    0.07    0.06
 -11   2   2    0.11    0.15
 -11  -2  -2    0.08    0.15
  11   3   2    0.11    0.05
  11  -3  -2    0.04    0.08
 -11   3   2    0.08    0.15
 -11  -3  -2    0.15    0.15
  11   4   2    0.14    0.06
  11  -4  -2    0.21    0.09
 -11  -4  -2   -0.02    0.15
 -11   4   2    0.21    0.15
  11  -5  -2   -0.15    0.10
  11   5   2    0.02    0.06
 -11   5   2   -0.08    0.15
 -11  -5  -2   -0.06    0.16
  11  -6  -2    0.17    0.11
  11   6   2    0.01    0.06
 -11   6   2    0.17    0.15
 -11  -6  -2   -0.06    0.18
  11  -7  -2   -0.03    0.11
  11   7   2    0.12    0.07
 -11  -7  -2    0.17    0.19
 -11   7   2    0.05    0.16
  11   8   2    0.15    0.08
  11  -8  -2   -0.01    0.12
 -11  -8  -2   -0.35    0.20
 -11   8   2   -0.01    0.17
  11  -9  -2    0.35    0.13
  11   9   2    0.29    0.09
 -11   9   2    0.06    0.19
  11 -10  -2    0.12    0.14
  11  10   2    0.07    0.09
 -11  10   2    0.04    0.20
  12  -8   2    0.35    0.22
 -12  -8   2   -0.04    0.22
 -12   8  -2    0.42    0.25
  12  -7   2    0.13    0.12
  12   7  -2    0.17    0.08
 -12  -7   2   -0.18    0.20
 -12   7  -2    0.01    0.19
  12   6  -2    0.04    0.08
  12  -6   2   -0.03    0.12
 -12   6  -2    0.08    0.18
 -12  -6   2    0.30    0.20
  12   5  -2    0.05    0.07
  12  -5   2   -0.05    0.11
 -12   5  -2    0.07    0.18
 -12  -5   2    0.22    0.17
  12   4  -2    0.12    0.07
  12  -4   2    0.12    0.11
 -12  -4   2   -0.24    0.17
 -12   4  -2    0.18    0.17
  12  -3   2    0.25    0.10
 -12  -3   2    0.41    0.17
 -12   3  -2    0.23    0.17
  12  -2   2   -0.03    0.08
 -12  -2   2   -0.24    0.16
 -12   2  -2   -0.02    0.17
  12   1  -2    0.03    0.06
  12  -1   2   -0.07    0.08
  12   1  -2   -0.01    0.07
 -12   1  -2   -0.10    0.17
 -12  -1   2   -0.02    0.17
  12   0   2    0.04    0.07
  12   0  -2    0.03    0.07
  12   0  -2    0.09    0.06
 -12   0   2   -0.03    0.16
 -12   0  -2   -0.20    0.17
  12   1   2    0.00    0.07
  12  -1  -2   -0.02    0.07
  12  -1  -2    0.06    0.06
 -12   1   2    0.02    0.17
 -12  -1  -2    0.15    0.17
  12  -2  -2    0.00    0.08
  12  -2  -2   -0.10    0.06
 -12   2   2   -0.14    0.16
 -12  -2  -2   -0.12    0.16
  12   3   2    0.38    0.07
  12  -3  -2    0.30    0.07
  12  -3  -2    0.24    0.10
 -12  -3  -2    0.04    0.17
 -12   3   2    0.45    0.17
  12   4   2    0.12    0.06
  12  -4  -2    0.01    0.10
 -12  -4  -2    0.26    0.16
 -12   4   2   -0.03    0.16
  12  -5  -2   -0.02    0.10
 -12  -5  -2    0.17    0.18
 -12   5   2    0.26    0.17
  12  -6  -2    0.04    0.11
  12   6   2    0.03    0.07
 -12  -6  -2   -0.15    0.20
 -12   6   2    0.24    0.17
  12   7   2    0.10    0.08
  12  -7  -2    0.11    0.12
 -12  -7  -2    0.17    0.21
 -12   7   2    0.18    0.18
  12  -8  -2    0.37    0.21
 -12   8   2    0.46    0.29
 -12  -8  -2    0.35    0.24
  13  -7   2    0.00    0.14
  13   7  -2    0.11    0.08
 -13   7  -2    0.02    0.20
 -13  -7   2   -0.06    0.22
  13  -6   2   -0.06    0.13
  13   6  -2    0.01    0.08
 -13   6  -2   -0.15    0.19
 -13  -6   2   -0.10    0.21
  13   5  -2    0.01    0.08
  13  -5   2    0.05    0.12
 -13  -5   2   -0.03    0.19
 -13   5  -2    0.04    0.19
  13   4  -2   -0.04    0.07
  13  -4   2    0.00    0.11
 -13   4  -2   -0.07    0.18
 -13  -4   2   -0.16    0.18
  13  -3   2    0.09    0.10
  13   3  -2    0.01    0.07
 -13  -3   2    0.05    0.18
 -13   3  -2    0.15    0.19
  13   2  -2   -0.01    0.07
  13  -2   2   -0.12    0.10
 -13   2  -2    0.07    0.18
 -13  -2   2    0.20    0.19
  13  -1   2    0.21    0.10
  13   1  -2    0.30    0.07
 -13  -1   2    0.05    0.19
 -13   1  -2    0.15    0.20
  13   0  -2   -0.06    0.08
  13   0   2   -0.13    0.08
  13   0  -2    0.02    0.07
  13   0   2    0.12    0.07
 -13   0  -2   -0.12    0.20
 -13   0   2    0.06    0.19
  13  -1  -2    0.11    0.09
  13   1   2    0.42    0.13
  13   1   2    0.28    0.07
  13  -1  -2    0.35    0.07
 -13   1   2    0.22    0.19
 -13  -1  -2    0.21    0.19
  13  -2  -2   -0.10    0.09
  13  -2  -2   -0.02    0.07
  13   2   2    0.07    0.06
 -13   2   2    0.12    0.18
 -13  -2  -2   -0.07    0.18
  13  -3  -2    0.02    0.09
  13  -3  -2    0.12    0.07
  13   3   2   -0.02    0.06
 -13   3   2   -0.03    0.17
 -13  -3  -2   -0.17    0.18
  13  -4  -2    0.00    0.10
  13   4   2    0.01    0.06
 -13  -4  -2    0.17    0.18
 -13   4   2    0.00    0.18
  13   5   2    0.02    0.07
  13  -5  -2    0.10    0.11
 -13   5   2    0.17    0.17
 -13  -5  -2    0.11    0.20
  13   6   2    0.01    0.08
  13  -6  -2   -0.09    0.12
 -13  -6  -2    0.05    0.21
 -13   6   2   -0.16    0.18
  13   7   2    0.04    0.08
  13  -7  -2    0.01    0.12
 -13   7   2   -0.09    0.19
  14   5  -2    0.06    0.08
  14  -5   2    0.06    0.13
 -14   5  -2   -0.02    0.20
 -14  -5   2    0.20    0.21
  14  -4   2    0.10    0.09
  14  -4   2   -0.01    0.20
  14   4  -2   -0.04    0.12
 -14   4  -2   -0.19    0.30
  14  -3   2    0.05    0.08
  14   3  -2   -0.07    0.08
  14  -3   2    0.16    0.12
 -14  -3   2   -0.12    0.19
 -14   3  -2    0.21    0.21
  14  -2   2    0.04    0.08
  14   2  -2    0.03    0.07
  14  -2   2    0.02    0.11
 -14  -2   2    0.44    0.19
 -14   2  -2   -0.21    0.21
  14   1  -2    0.00    0.07
  14  -1   2    0.05    0.07
 -14  -1   2   -0.03    0.19
 -14   1  -2    0.15    0.20
  14   0   2   -0.07    0.07
  14   0   2   -0.03    0.13
  14   0  -2   -0.08    0.07
 -14   0  -2    0.07    0.20
 -14   0   2    0.30    0.20
  14   1   2    0.08    0.07
  14  -1  -2   -0.17    0.10
  14  -1  -2   -0.02    0.07
 -14  -1  -2   -0.09    0.19
 -14   1   2    0.20    0.20
  14   2   2    0.03    0.07
  14  -2  -2   -0.05    0.08
  14  -2  -2    0.13    0.10
 -14   2   2    0.22    0.18
 -14  -2  -2    0.22    0.19
  14  -3  -2    0.06    0.11
  14   3   2    0.00    0.07
 -14   3   2    0.05    0.18
 -14  -3  -2    0.05    0.19
  14  -4  -2   -0.27    0.17
 -14   4   2   -0.03    0.28
  14  -5  -2    0.01    0.12
  14   5   2    0.00    0.07
 -14  -5  -2    0.03    0.21
 -14   5   2    0.07    0.18
   0  14  -3   -0.19    0.22
   0 -14   3    0.18    0.20
   0  13  -3   -0.09    0.20
   0 -13   3    0.13    0.19
   0  12  -3    0.00    0.07
   0 -12   3   -0.07    0.17
   0  12  -3    0.04    0.17
   0 -11   3    0.00    0.15
   0  11  -3    0.07    0.15
   0  11  -3   -0.03    0.07
   0 -10   3    0.65    0.16
   0  10  -3    0.55    0.08
   0  -9   3    0.12    0.06
   0  -9   3    0.17    0.12
   0   9  -3    0.02    0.13
   0   9  -3    0.24    0.06
   0   8  -3    2.43    0.27
   0  -8   3    2.65    0.24
   0   8  -3    2.44    0.24
   0  -8   3    2.37    0.27
   0  -7   3    0.94    0.13
   0  -7   3    0.90    0.10
   0   7  -3    0.85    0.10
   0   7  -3    0.74    0.13
   0  -6   3    2.14    0.20
   0  -6   3    1.96    0.21
   0   5  -3    0.87    0.10
   0  -5   3    1.07    0.11
   0  -5   3    1.06    0.12
   0  -4   3    2.13    0.18
   0   4  -3    1.74    0.18
   0   3  -3    1.72    0.16
   0   2  -3    0.06    0.02
   0  -2   3    0.02    0.03
   0   1  -3    0.11    0.02
   0   1  -3    0.14    0.02
   0   1  -3    0.15    0.02
   0  -1   3    0.13    0.02
   0   0  -3    0.01    0.01
   0   0  -3   -0.01    0.01
   0  -1  -3    0.17    0.02
   0  -1  -3    0.15    0.03
   0  -1  -3    0.15    0.02
   0  -2  -3    0.10    0.03
   0  -2  -3    0.14    0.03
   0  -3  -3    2.60    0.23
   0  -3  -3    2.24    0.23
   0  -4  -3    2.37    0.20
   0  -4  -3    1.98    0.20
   0   4   3    1.87    0.19
   0  -5  -3    0.99    0.11
   0  -5  -3    0.77    0.10
   0   5   3    0.92    0.09
   0  -6  -3    1.89    0.23
   0  -6  -3    2.56    0.22
   0   6   3    2.37    0.22
   0  -7  -3    0.93    0.13
   0   7   3    0.89    0.10
   0  -7  -3    1.14    0.11
   0  -8  -3    2.51    0.28
   0  -8  -3    2.57    0.25
   0   8   3    2.58    0.24
   0   9   3    0.25    0.05
   0   9   3    0.06    0.13
   0  -9  -3    0.34    0.07
   0  -9  -3    0.15    0.11
   0 -10  -3    0.67    0.15
   0  10   3    0.40    0.15
   0  10   3    0.42    0.06
   0 -11  -3   -0.04    0.15
   0  11   3   -0.16    0.14
   0 -12  -3   -0.04    0.16
   0  12   3   -0.03    0.15
   0 -13  -3   -0.13    0.19
   0  13   3   -0.09    0.19
   0  14   3    0.05    0.21
   0 -14  -3   -0.14    0.21
   1  14  -3   -0.30    0.23
   1 -14   3    0.22    0.20
  -1 -14   3   -0.10    0.20
  -1  14  -3   -0.08    0.23
   1  13  -3    0.32    0.21
   1 -13   3    0.09    0.19
   1  13  -3   -0.18    0.09
  -1 -13   3    0.27    0.20
  -1  13  -3    0.02    0.21
   1  12  -3   -0.07    0.07
   1 -12   3    0.03    0.16
   1  12  -3    0.10    0.17
  -1  12  -3   -0.01    0.17
  -1 -12   3   -0.18    0.16
  -1  12  -3    0.05    0.08
   1  11  -3    0.05    0.07
   1  11  -3    0.12    0.15
   1 -11   3   -0.02    0.15
  -1  11  -3    0.10    0.16
  -1 -11   3   -0.03    0.15
  -1  11  -3   -0.09    0.06
   1 -10   3    0.42    0.14
   1 -10   3    0.43    0.08
   1  10  -3    0.22    0.07
  -1 -10   3    0.17    0.15
  -1  10  -3    0.19    0.07
  -1  10  -3   -0.06    0.19
   1  -9   3    0.33    0.08
   1  -9   3    0.13    0.12
   1   9  -3    0.18    0.06
  -1  -9   3    0.29    0.09
  -1   9  -3    0.20    0.06
  -1  -9   3    0.24    0.13
  -1   9  -3    0.13    0.14
   1  -8   3    0.71    0.13
   1   8  -3    0.62    0.08
  -1  -8   3    0.43    0.08
  -1  -8   3    0.82    0.13
  -1   8  -3    0.44    0.13
  -1   8  -3    0.52    0.07
   1   7  -3    5.68    0.54
   1  -7   3    6.43    0.54
   1  -7   3    5.33    0.55
  -1   7  -3    5.20    0.55
  -1  -7   3    5.77    0.54
  -1  -7   3    6.32    0.55
  -1   7  -3    5.41    0.53
   1  -6   3    4.12    0.40
   1   6  -3    4.60    0.40
   1  -6   3    4.39    0.41
  -1  -6   3    4.34    0.39
  -1   6  -3    4.13    0.41
  -1   6  -3    4.04    0.39
  -1  -6   3    3.92    0.40
   1  -5   3    0.18    0.07
   1   5  -3    0.31    0.05
   1  -5   3    0.27    0.05
  -1   5  -3    0.21    0.04
  -1  -5   3    0.16    0.08
  -1  -5   3    0.29    0.04
  -1   5  -3    0.11    0.08
   1  -4   3    2.23    0.22
   1   4  -3    2.41    0.22
  -1  -4   3    2.44    0.23
  -1  -4   3    2.08    0.21
   1  -3   3    3.76    0.32
   1   3  -3    3.15    0.32
   1   2  -3    1.03    0.09
   1  -2   3    1.01    0.09
   1   2  -3    0.81    0.09
  -1   2  -3    0.99    0.09
  -1   2  -3    0.77    0.09
  -1  -2   3    1.02    0.10
  -1  -2   3    0.77    0.09
   1  -1   3    0.70    0.07
   1   1  -3    0.74    0.07
  -1   1  -3    0.77    0.07
  -1  -1   3    0.64    0.07
  -1   1  -3    0.74    0.07
   1   0  -3    0.14    0.02
   1   0  -3    0.17    0.02
  -1   0  -3    0.17    0.02
  -1   0   3    0.11    0.02
  -1   0  -3    0.13    0.02
  -1   0  -3    0.13    0.02
   1  -1  -3    0.59    0.07
  -1  -1  -3    0.77    0.07
  -1   1   3    0.73    0.07
  -1  -1  -3    0.72    0.07
  -1  -1  -3    0.83    0.08
  -1  -1  -3    0.78    0.07
   1  -2  -3    0.83    0.09
   1  -2  -3    0.77    0.09
  -1  -2  -3    0.95    0.10
  -1  -2  -3    0.83    0.09
  -1  -2  -3    0.81    0.08
   1  -3  -3    3.95    0.34
   1  -3  -3    3.14    0.34
  -1  -3  -3    3.78    0.34
  -1  -3  -3    3.74    0.34
  -1   3   3    3.41    0.35
   1   4   3    2.04    0.22
   1  -4  -3    2.52    0.23
  -1   4   3    2.78    0.24
  -1  -4  -3    2.49    0.23
  -1   4   3    2.04    0.22
  -1  -4  -3    2.64    0.23
   1  -5  -3    0.25    0.05
   1  -5  -3    0.25    0.07
   1   5   3    0.27    0.05
  -1  -5  -3    0.23    0.08
  -1   5   3    0.12    0.08
  -1  -5  -3    0.30    0.05
   1  -6  -3    4.02    0.38
   1   6   3    3.97    0.37
   1  -6  -3    3.91    0.37
  -1  -6  -3    4.23    0.37
  -1   6   3    3.48    0.37
  -1  -6  -3    4.24    0.38
   1  -7  -3    4.90    0.47
   1   7   3    4.62    0.45
   1  -7  -3    5.55    0.46
  -1   7   3    4.33    0.47
  -1  -7  -3    5.49    0.47
  -1   7   3    4.29    0.45
   1   8   3    0.39    0.07
   1  -8  -3    0.48    0.12
  -1  -8  -3    0.55    0.07
  -1   8   3    0.59    0.13
  -1   8   3    0.51    0.06
  -1  -8  -3    0.68    0.13
   1  -9  -3    0.18    0.07
   1   9   3    0.23    0.05
   1  -9  -3    0.00    0.12
  -1   9   3    0.17    0.04
  -1   9   3   -0.03    0.12
  -1  -9  -3    0.10    0.05
  -1  -9  -3   -0.03    0.12
   1 -10  -3    0.18    0.14
   1 -10  -3    0.16    0.08
   1  10   3    0.16    0.05
  -1  10   3    0.15    0.15
  -1 -10  -3    0.31    0.15
   1 -11  -3    0.14    0.14
   1  11   3    0.04    0.05
   1  11   3   -0.07    0.14
  -1  11   3   -0.05    0.14
  -1 -11  -3   -0.02    0.14
   1  12   3   -0.13    0.15
   1 -12  -3   -0.04    0.16
  -1 -12  -3    0.17    0.17
  -1  12   3   -0.11    0.16
   1 -13  -3    0.03    0.19
   1  13   3    0.06    0.18
  -1 -13  -3   -0.14    0.19
  -1  13   3    0.07    0.19
   1 -14  -3    0.03    0.20
   1  14   3   -0.17    0.21
  -1  14   3    0.04    0.21
  -1 -14  -3    0.15    0.21
   2  14  -3    0.02    0.24
   2 -14   3   -0.26    0.20
  -2 -14   3    0.08    0.19
  -2  14  -3    0.13    0.23
   2  13  -3    0.14    0.21
   2  13  -3   -0.11    0.09
   2 -13   3    0.13    0.19
  -2  13  -3   -0.08    0.20
  -2 -13   3   -0.33    0.19
   2 -12   3   -0.08    0.16
   2  12  -3   -0.03    0.08
   2  12  -3    0.00    0.17
  -2  12  -3   -0.12    0.18
  -2 -12   3    0.00    0.17
   2 -11   3   -0.16    0.08
   2  11  -3    0.07    0.16
   2  11  -3    0.03    0.07
   2 -11   3    0.07    0.15
  -2  11  -3   -0.14    0.16
  -2  11  -3    0.03    0.06
  -2 -11   3    0.01    0.16
   2 -10   3   -0.08    0.14
   2 -10   3    0.12    0.08
  -2  10  -3    0.03    0.06
  -2  10  -3   -0.06    0.15
  -2 -10   3    0.10    0.14
   2  -9   3    0.19    0.13
   2  -9   3    0.44    0.09
   2   9  -3    0.30    0.07
  -2   9  -3    0.22    0.06
  -2   9  -3    0.05    0.14
   2   8  -3    1.13    0.13
   2  -8   3    0.94    0.16
   2  -8   3    1.37    0.13
  -2   8  -3    1.24    0.13
  -2  -8   3    0.83    0.16
  -2   8  -3    1.00    0.17
   2   7  -3    1.53    0.14
   2  -7   3    1.18    0.16
   2  -7   3    1.44    0.14
  -2   7  -3    1.05    0.17
  -2  -7   3    1.24    0.16
  -2  -7   3    1.08    0.13
  -2   7  -3    1.48    0.13
   2  -6   3    7.36    0.71
   2   6  -3    6.98    0.71
   2  -6   3    8.23    0.71
  -2   6  -3    8.21    0.71
  -2   6  -3    7.81    0.71
  -2  -6   3    7.21    0.70
  -2  -6   3    7.45    0.71
   2  -5   3    8.84    0.80
   2   5  -3    7.74    0.80
   2  -5   3    8.96    0.80
  -2  -5   3    8.77    0.80
  -2   5  -3    9.25    0.80
  -2  -5   3    7.38    0.79
  -2   5  -3    9.18    0.79
   2   4  -3    3.95    0.40
   2  -4   3    4.31    0.40
  -2   4  -3    4.67    0.41
   2   3  -3   17.12    1.44
  -2  -3   3   13.80    1.44
  -2   3  -3   16.81    1.44
  -2   3  -3   14.53    1.44
   2   2  -3    1.77    0.15
   2   2  -3    1.61    0.15
   2  -2   3    1.39    0.15
  -2   2  -3    1.65    0.15
   2   1  -3    0.65    0.08
   2   1  -3    0.68    0.07
   2  -1   3    0.83    0.07
  -2  -1   3    0.77    0.08
  -2  -1   3    0.79    0.08
   2   0  -3    0.06    0.02
   2   0  -3    0.09    0.03
  -2   0   3    0.03    0.02
  -2   0  -3    0.05    0.02
  -2   0  -3    0.04    0.04
  -2   0   3    0.08    0.03
  -2   0  -3    0.07    0.02
   2  -1  -3    0.93    0.09
   2  -1  -3    0.93    0.09
  -2  -1  -3    0.88    0.09
  -2  -1  -3    1.03    0.09
  -2  -1  -3    0.95    0.09
  -2  -1  -3    0.72    0.10
  -2   1   3    0.89    0.10
   2  -2  -3    2.28    0.21
   2  -2  -3    2.10    0.21
  -2  -2  -3    2.34    0.21
  -2  -2  -3    2.15    0.21
  -2  -2  -3    2.42    0.22
  -2  -2  -3    2.18    0.21
   2  -3  -3   16.03    1.50
   2  -3  -3   15.93    1.50
  -2  -3  -3   16.34    1.49
  -2  -3  -3   16.46    1.50
   2  -4  -3    4.91    0.42
   2  -4  -3    4.08    0.41
  -2  -4  -3    4.99    0.42
  -2   4   3    3.77    0.41
   2  -5  -3    8.69    0.71
   2   5   3    7.23    0.70
   2  -5  -3    7.06    0.70
  -2   5   3    6.59    0.70
  -2  -5  -3    7.34    0.70
  -2   5   3    7.49    0.71
  -2  -5  -3    8.60    0.71
   2  -6  -3    7.48    0.63
   2  -6  -3    7.04    0.62
   2   6   3    6.82    0.62
  -2   6   3    7.07    0.63
  -2  -6  -3    5.74    0.62
  -2  -6  -3    6.87    0.63
  -2   6   3    5.66    0.62
   2   7   3    1.10    0.11
   2  -7  -3    0.93    0.13
  -2  -7  -3    1.15    0.14
  -2  -7  -3    0.83    0.10
  -2   7   3    1.08    0.10
  -2   7   3    0.76    0.14
   2  -8  -3    0.84    0.14
   2   8   3    0.91    0.10
  -2   8   3    0.90    0.10
  -2  -8  -3    0.88    0.15
   2  -9  -3    0.14    0.12
   2   9   3    0.14    0.06
  -2   9   3    0.17    0.20
  -2  -9  -3    0.04    0.25
   2 -10  -3    0.07    0.08
   2 -10  -3    0.20    0.13
  -2 -10  -3   -0.03    0.13
  -2  10   3   -0.02    0.15
   2  11   3    0.10    0.06
   2 -11  -3    0.14    0.15
   2 -11  -3   -0.06    0.09
  -2  11   3    0.14    0.16
  -2 -11  -3    0.06    0.15
   2 -12  -3   -0.09    0.16
   2  12   3   -0.11    0.16
  -2  12   3   -0.10    0.16
  -2 -12  -3   -0.11    0.15
   2 -13  -3   -0.06    0.19
   2  13   3   -0.18    0.18
  -2  13   3    0.03    0.19
  -2 -13  -3   -0.12    0.18
   2 -14  -3   -0.17    0.21
   2  14   3    0.20    0.22
  -2  14   3   -0.05    0.21
  -2 -14  -3   -0.34    0.20
   3  14  -3    0.56    0.25
   3 -14   3    0.01    0.21
   3  14  -3   -0.14    0.13
  -3  14  -3    0.05    0.23
  -3 -14   3    0.25    0.20
   3  13  -3    0.05    0.10
   3  13  -3    0.15    0.22
   3 -13   3    0.12    0.18
  -3 -13   3   -0.16    0.19
  -3  13  -3    0.20    0.21
   3  12  -3    0.19    0.09
   3 -12   3   -0.10    0.17
   3  12  -3    0.17    0.19
   3 -12   3    0.34    0.10
  -3 -12   3    0.18    0.18
  -3  12  -3   -0.16    0.19
   3 -11   3    0.00    0.15
   3 -11   3    0.21    0.09
   3  11  -3    0.00    0.08
  -3 -11   3    0.26    0.16
  -3  11  -3    0.01    0.07
  -3  11  -3    0.11    0.17
   3 -10   3   -0.06    0.21
   3  10  -3    0.19    0.07
   3 -10   3    0.08    0.09
  -3  10  -3    0.10    0.16
  -3  10  -3    0.01    0.06
  -3 -10   3    0.07    0.15
   3  -9   3    0.48    0.14
   3   9  -3    0.66    0.10
  -3  -9   3    0.79    0.15
  -3   9  -3    0.50    0.08
  -3   9  -3    0.54    0.16
   3   8  -3    0.46    0.08
   3  -8   3    0.40    0.12
   3  -8   3    0.54    0.09
  -3  -8   3    0.60    0.13
  -3   8  -3    0.42    0.07
  -3   8  -3    0.38    0.13
   3  -7   3    0.38    0.08
   3  -7   3    0.41    0.10
   3   7  -3    0.42    0.07
  -3   7  -3    0.23    0.12
  -3   7  -3    0.29    0.06
  -3  -7   3    0.33    0.11
   3   6  -3    0.36    0.07
   3  -6   3    0.48    0.08
   3  -6   3    0.36    0.09
  -3   6  -3    0.37    0.06
  -3  -6   3    0.51    0.11
   3  -5   3    5.09    0.53
   3  -5   3    5.53    0.53
  -3  -5   3    5.61    0.54
  -3   5  -3    5.52    0.53
  -3  -5   3    5.89    0.54
  -3   5  -3    6.39    0.54
   3   4  -3    5.10    0.46
   3  -4   3    5.26    0.46
   3  -4   3    5.03    0.46
  -3  -4   3    5.07    0.46
  -3  -4   3    4.11    0.46
  -3   4  -3    4.92    0.46
  -3   4  -3    4.64    0.45
   3   3  -3    8.20    0.84
   3   3  -3    9.11    0.84
   3  -3   3    9.27    0.84
  -3   3  -3    9.59    0.85
  -3  -3   3    9.41    0.85
   3  -1   3    2.80    0.30
   3   1  -3    3.32    0.30
  -3  -1   3    3.37    0.30
  -3   1  -3    3.48    0.30
   3   0  -3    2.16    0.20
  -3   0   3    2.06    0.20
   3  -1  -3    3.11    0.30
  -3  -1  -3    3.63    0.30
  -3   1   3    2.79    0.30
   3  -2  -3   16.00    1.53
   3  -2  -3   18.48    1.53
  -3   2   3   15.38    1.53
  -3  -2  -3   18.81    1.54
  -3  -2  -3   14.23    1.53
   3  -3  -3   10.47    0.91
   3  -3  -3    9.69    0.91
  -3  -3  -3    9.16    0.91
   3  -4  -3    5.74    0.48
   3  -4  -3    4.60    0.48
  -3  -4  -3    5.11    0.49
  -3  -4  -3    5.02    0.49
  -3   4   3    5.24    0.49
   3  -5  -3    4.86    0.41
   3  -5  -3    4.30    0.41
  -3   5   3    3.99    0.42
  -3   5   3    4.00    0.40
  -3  -5  -3    4.60    0.42
   3   6   3    0.53    0.07
   3  -6  -3    0.47    0.10
   3  -6  -3    0.46    0.08
  -3   6   3    0.42    0.12
  -3  -6  -3    0.55    0.10
  -3   6   3    0.34    0.05
   3   7   3    0.25    0.06
   3  -7  -3    0.18    0.10
   3  -7  -3    0.30    0.08
  -3   7   3    0.31    0.11
  -3   7   3    0.24    0.04
  -3  -7  -3    0.34    0.11
   3  -8  -3    0.33    0.12
   3  -8  -3    0.55    0.09
   3   8   3    0.50    0.08
  -3   8   3    0.28    0.14
  -3  -8  -3    0.44    0.13
   3  -9  -3    0.87    0.11
   3   9   3    0.69    0.10
   3  -9  -3    0.47    0.14
  -3   9   3    0.53    0.16
  -3  -9  -3    0.61    0.15
   3  10   3    0.17    0.07
   3 -10  -3   -0.03    0.14
   3 -10  -3    0.28    0.09
  -3  10   3    0.06    0.16
  -3 -10  -3    0.29    0.14
   3 -11  -3    0.20    0.10
   3  11   3    0.24    0.10
   3 -11  -3   -0.09    0.15
  -3  11   3    0.17    0.16
  -3 -11  -3   -0.18    0.15
   3 -12  -3    0.15    0.17
   3  12   3    0.03    0.08
  -3 -12  -3    0.13    0.16
  -3  12   3    0.11    0.18
   3  13   3   -0.04    0.20
   3 -13  -3   -0.02    0.19
  -3 -13  -3    0.04    0.18
  -3  13   3    0.09    0.20
   3  14   3    0.14    0.23
   3 -14  -3    0.00    0.22
  -3 -14  -3    0.22    0.22
  -3  14   3    0.04    0.21
   4  14  -3   -0.53    0.31
   4  14  -3   -0.02    0.13
   4 -14   3    0.14    0.22
  -4  14  -3    0.10    0.35
  -4 -14   3   -0.04    0.26
   4 -13   3    0.25    0.12
   4 -13   3    0.17    0.19
   4  13  -3    0.10    0.11
   4  13  -3    0.41    0.23
  -4  13  -3    0.18    0.22
  -4 -13   3   -0.29    0.19
   4 -12   3    0.24    0.10
   4 -12   3   -0.01    0.17
   4  12  -3    0.12    0.10
  -4  12  -3    0.07    0.19
  -4 -12   3    0.24    0.17
   4 -11   3   -0.06    0.15
   4 -11   3    0.07    0.10
   4  11  -3    0.12    0.09
  -4  11  -3    0.14    0.17
  -4 -11   3    0.08    0.15
   4  10  -3    0.25    0.09
   4 -10   3    0.12    0.09
  -4  10  -3   -0.12    0.16
  -4 -10   3    0.08    0.14
   4  -9   3    0.36    0.10
   4  -9   3    0.40    0.13
  -4  -9   3    0.17    0.13
   4  -8   3    0.42    0.12
   4   8  -3    0.47    0.08
   4  -8   3    0.58    0.10
  -4   8  -3    0.42    0.14
  -4   8  -3    0.32    0.07
  -4  -8   3    0.42    0.13
   4  -7   3    1.05    0.16
   4  -7   3    1.48    0.15
  -4  -7   3    1.09    0.17
  -4   7  -3    1.33    0.17
   4  -6   3    3.28    0.34
   4   6  -3    4.07    0.34
   4  -6   3    3.49    0.34
  -4  -6   3    3.11    0.35
  -4   6  -3    3.79    0.33
  -4   6  -3    3.18    0.35
   4  -5   3    4.02    0.44
   4   5  -3    4.83    0.44
  -4   5  -3    4.46    0.44
  -4  -5   3    4.99    0.45
  -4   5  -3    4.65    0.45
  -4  -5   3    5.06    0.45
   4  -4   3    8.76    0.85
   4   4  -3    9.44    0.85
  -4  -4   3    9.11    0.85
  -4  -4   3    9.32    0.86
   4   3  -3    4.67    0.43
   4  -3   3    4.80    0.43
   4  -3   3    4.15    0.43
   4   3  -3    4.53    0.43
  -4  -3   3    4.33    0.43
  -4   3  -3    4.84    0.44
  -4   3  -3    4.76    0.43
   4   2  -3    4.27    0.41
   4   2  -3    4.15    0.41
   4  -2   3    4.22    0.42
  -4   2  -3    4.78    0.42
  -4  -2   3    4.20    0.42
  -4  -2   3    5.08    0.42
   4   1  -3    1.88    0.20
   4  -1   3    2.36    0.21
   4   1  -3    2.10    0.21
  -4  -1   3    2.08    0.22
  -4   1  -3    2.23    0.22
  -4  -1   3    2.27    0.21
  -4   1  -3    2.20    0.20
  -4   0  -3    2.39    0.22
  -4   0  -3    2.35    0.23
  -4   0   3    2.24    0.22
  -4   0   3    2.26    0.23
   4  -1  -3    2.28    0.21
   4   1   3    2.31    0.21
  -4  -1  -3    2.03    0.22
  -4   1   3    2.42    0.22
  -4  -1  -3    1.91    0.21
  -4  -1  -3    2.33    0.21
   4  -2  -3    4.30    0.44
  -4   2   3    4.79    0.44
  -4  -2  -3    4.93    0.44
  -4  -2  -3    4.63    0.44
   4  -3  -3    4.34    0.39
   4   3   3    3.80    0.37
   4  -3  -3    3.85    0.37
  -4   3   3    3.83    0.38
   4  -4  -3    8.34    0.79
   4  -4  -3    8.90    0.79
  -4  -4  -3    7.54    0.79
  -4   4   3    9.22    0.79
   4  -5  -3    3.69    0.38
   4  -5  -3    4.00    0.39
   4   5   3    4.45    0.38
  -4  -5  -3    4.18    0.40
  -4   5   3    3.33    0.39
  -4  -5  -3    4.44    0.39
   4   6   3    3.45    0.30
   4  -6  -3    3.04    0.31
   4  -6  -3    3.14    0.30
  -4  -6  -3    3.04    0.31
  -4  -6  -3    3.02    0.32
   4  -7  -3    0.87    0.14
   4  -7  -3    1.27    0.13
  -4   7   3    0.93    0.10
  -4   7   3    1.14    0.16
   4  -8  -3    0.15    0.12
   4   8   3    0.23    0.08
  -4   8   3    0.29    0.14
  -4  -8  -3    0.39    0.12
   4   9   3    0.29    0.08
   4  -9  -3    0.49    0.13
   4  -9  -3    0.40    0.09
  -4   9   3    0.06    0.15
  -4  -9  -3    0.04    0.14
   4 -10  -3    0.10    0.14
   4 -10  -3    0.24    0.09
  -4  10   3    0.16    0.16
  -4 -10  -3   -0.09    0.14
   4  11   3    0.14    0.08
   4 -11  -3    0.17    0.10
   4 -11  -3    0.08    0.16
  -4  11   3   -0.06    0.17
  -4 -11  -3    0.14    0.16
   4 -12  -3    0.18    0.11
   4 -12  -3   -0.34    0.18
   4  12   3    0.13    0.09
  -4 -12  -3    0.05    0.18
  -4  12   3    0.17    0.20
   4 -13  -3    0.10    0.20
  -4  13   3    0.04    0.20
  -4 -13  -3   -0.10    0.20
   4 -14  -3    0.06    0.22
  -4 -14  -3   -0.15    0.30
  -5 -14   3    0.22    0.20
   5 -13   3   -0.21    0.22
   5 -13   3    0.16    0.12
   5  13  -3    0.02    0.12
  -5 -13   3    0.18    0.19
  -5  13  -3   -0.10    0.21
   5 -12   3   -0.12    0.11
   5 -12   3   -0.24    0.18
   5  12  -3   -0.03    0.10
  -5 -12   3   -0.15    0.17
  -5  12  -3   -0.13    0.20
   5 -11   3    0.05    0.10
   5  11  -3    0.10    0.10
   5 -11   3   -0.21    0.16
  -5 -11   3    0.05    0.15
  -5  11  -3   -0.07    0.17
   5  10  -3    0.23    0.09
   5 -10   3    0.01    0.10
   5 -10   3   -0.06    0.15
  -5  10  -3    0.29    0.16
  -5 -10   3    0.07    0.14
  -5  10  -3    0.06    0.07
   5  -9   3    0.29    0.14
   5  -9   3    0.63    0.11
  -5   9  -3    0.37    0.15
  -5   9  -3    0.46    0.08
  -5  -9   3    0.39    0.14
   5   8  -3    0.22    0.09
   5  -8   3    0.20    0.10
   5  -8   3    0.15    0.11
  -5   8  -3    0.01    0.13
  -5  -8   3    0.28    0.16
  -5   8  -3    0.17    0.06
   5  -7   3    0.72    0.12
   5  -7   3    0.76    0.11
  -5   7  -3    0.59    0.09
  -5  -7   3    0.86    0.14
  -5   7  -3    0.63    0.14
   5  -6   3    0.24    0.08
   5  -6   3    0.23    0.09
   5   6  -3    0.16    0.07
  -5  -6   3    0.25    0.14
  -5   6  -3    0.09    0.11
  -5  -6   3    0.27    0.11
   5   5  -3    0.31    0.06
   5  -5   3   -0.01    0.07
   5  -5   3    0.30    0.08
  -5  -5   3    0.01    0.13
  -5   5  -3    0.15    0.05
  -5  -5   3    0.11    0.09
  -5   5  -3   -0.11    0.10
   5  -4   3    4.44    0.46
   5   4  -3    4.70    0.45
  -5  -4   3    5.44    0.47
  -5   4  -3    4.58    0.46
  -5   4  -3    4.68    0.45
  -5  -4   3    5.18    0.46
   5   3  -3    5.36    0.51
   5  -3   3    5.32    0.52
   5   3  -3    5.05    0.51
  -5  -3   3    6.11    0.53
  -5   3  -3    5.01    0.51
  -5   3  -3    5.59    0.52
  -5  -3   3    6.15    0.52
   5   2  -3    7.43    0.78
   5   2  -3    7.20    0.78
  -5   2  -3    8.68    0.78
  -5   2  -3    9.34    0.79
  -5  -2   3    9.58    0.79
   5  -1   3    0.23    0.05
   5   1  -3    0.15    0.05
  -5  -1   3    0.11    0.05
  -5  -1   3    0.14    0.08
  -5   1  -3    0.22    0.05
  -5   1  -3    0.12    0.09
   5   0   3    0.82    0.09
   5   0  -3    0.91    0.09
  -5   0   3    0.78    0.10
  -5   0  -3    0.74    0.12
  -5   0  -3    0.98    0.09
  -5   0   3    0.70    0.11
   5   1   3    0.18    0.04
   5  -1  -3    0.20    0.05
  -5  -1  -3    0.20    0.05
  -5  -1  -3    0.19    0.05
  -5  -1  -3    0.14    0.08
  -5   1   3    0.09    0.04
  -5   1   3    0.01    0.08
   5  -2  -3    7.17    0.75
  -5  -2  -3    7.96    0.75
  -5  -2  -3    8.54    0.75
  -5   2   3    8.49    0.75
   5  -3  -3    4.06    0.47
  -5  -3  -3    5.34    0.49
  -5  -3  -3    5.53    0.48
  -5   3   3    5.39    0.48
   5  -4  -3    4.21    0.39
   5  -4  -3    4.48    0.39
  -5  -4  -3    4.31    0.39
  -5  -4  -3    4.03    0.40
  -5   4   3    3.37    0.39
   5  -5  -3    0.24    0.08
   5  -5  -3   -0.07    0.07
  -5  -5  -3    0.05    0.09
  -5   5   3    0.06    0.04
  -5   5   3    0.02    0.09
  -5  -5  -3    0.12    0.14
   5  -6  -3   -0.04    0.09
   5   6   3    0.04    0.06
   5  -6  -3    0.08    0.07
  -5   6   3    0.08    0.03
  -5   6   3    0.05    0.11
  -5  -6  -3    0.10    0.14
   5  -7  -3    0.74    0.11
   5  -7  -3    0.52    0.13
  -5  -7  -3    0.83    0.14
  -5   7   3    1.07    0.15
   5  -8  -3    0.06    0.12
   5  -8  -3    0.20    0.09
  -5   8   3    0.25    0.13
  -5  -8  -3    0.26    0.13
   5  -9  -3    0.41    0.14
  -5  -9  -3    0.61    0.15
  -5   9   3    0.34    0.16
   5  10   3    0.15    0.09
   5 -10  -3   -0.12    0.15
   5 -10  -3    0.09    0.09
  -5 -10  -3    0.02    0.15
  -5  10   3    0.12    0.16
   5 -11  -3    0.07    0.10
   5 -11  -3   -0.20    0.16
   5  11   3    0.00    0.09
  -5 -11  -3   -0.12    0.16
  -5  11   3    0.01    0.18
   5  12   3   -0.02    0.10
   5 -12  -3   -0.20    0.18
   5 -12  -3   -0.11    0.11
  -5 -12  -3   -0.30    0.18
  -5  12   3   -0.16    0.19
   5  13   3   -0.16    0.15
   5 -13  -3    0.09    0.12
   5 -13  -3   -0.02    0.21
  -5 -13  -3    0.15    0.20
  -5  13   3   -0.21    0.20
   5  14   3   -0.17    0.24
  -5  14   3   -0.17    0.21
  -5 -14  -3    0.35    0.21
   6  13  -3    0.12    0.12
   6 -13   3    0.12    0.13
  -6  13  -3    0.07    0.22
  -6 -13   3    0.30    0.20
   6  12  -3    0.03    0.11
   6 -12   3    0.10    0.12
  -6  12  -3    0.04    0.20
  -6 -12   3   -0.09    0.17
   6 -11   3    0.19    0.11
   6  11  -3   -0.08    0.10
  -6 -11   3    0.05    0.16
  -6  11  -3    0.26    0.18
   6  10  -3    0.11    0.10
   6 -10   3   -0.02    0.10
  -6  10  -3    0.19    0.16
  -6 -10   3   -0.14    0.15
   6  -9   3    0.05    0.10
   6   9  -3   -0.05    0.09
   6  -9   3    0.26    0.14
  -6   9  -3   -0.14    0.14
  -6  -9   3    0.11    0.14
   6  -8   3    0.10    0.11
   6   8  -3    0.23    0.08
   6  -8   3    0.05    0.10
  -6   8  -3    0.27    0.13
  -6  -8   3    0.22    0.13
  -6   8  -3   -0.06    0.07
   6  -7   3    2.14    0.23
  -6   7  -3    2.14    0.25
  -6   7  -3    2.19    0.22
  -6  -7   3    1.99    0.26
  -6  -7   3    2.28    0.25
   6  -6   3    1.44    0.16
  -6  -6   3    1.07    0.20
  -6   6  -3    1.45    0.14
  -6  -6   3    1.27    0.17
  -6   6  -3    1.14    0.17
   6  -5   3    0.06    0.08
   6   5  -3    0.13    0.06
   6  -5   3    0.15    0.06
  -6  -5   3    0.25    0.10
  -6   5  -3    0.12    0.06
  -6  -5   3    0.17    0.13
  -6   5  -3    0.16    0.10
   6   4  -3    3.61    0.37
   6  -4   3    4.00    0.37
  -6   4  -3    3.81    0.38
  -6  -4   3    3.87    0.39
  -6  -4   3    4.31    0.38
   6   3  -3    0.58    0.07
   6  -3   3    0.55    0.09
   6   3  -3    0.51    0.06
  -6   3  -3    0.42    0.11
  -6  -3   3    0.47    0.09
  -6  -3   3    0.54    0.12
  -6   3  -3    0.38    0.07
   6  -2   3    7.85    0.69
   6   2  -3    6.73    0.69
  -6   2  -3    7.22    0.69
  -6  -2   3    7.25    0.70
  -6   2  -3    7.38    0.70
  -6  -2   3    7.89    0.69
   6  -1   3    4.04    0.39
   6   1  -3    3.82    0.39
   6   1  -3    4.33    0.39
  -6  -1   3    4.46    0.40
  -6   1  -3    3.87    0.41
  -6   1  -3    4.50    0.39
   6   0   3    2.40    0.21
   6   0  -3    2.29    0.21
  -6   0  -3    1.76    0.22
  -6   0   3    1.81    0.21
  -6   0   3    2.42    0.23
   6   1   3    3.58    0.34
   6  -1  -3    4.01    0.35
  -6  -1  -3    3.38    0.35
  -6   1   3    3.18    0.36
  -6  -1  -3    4.14    0.35
   6   2   3    5.92    0.63
   6  -2  -3    6.95    0.63
  -6   2   3    7.39    0.64
  -6  -2  -3    6.93    0.64
   6   3   3    0.38    0.05
   6  -3  -3    0.45    0.08
  -6  -3  -3    0.46    0.09
  -6   3   3    0.44    0.11
  -6  -3  -3    0.53    0.11
   6  -4  -3    2.99    0.29
  -6  -4  -3    2.78    0.31
  -6   4   3    3.14    0.31
  -6  -4  -3    3.30    0.30
   6  -5  -3    0.13    0.08
   6   5   3    0.14    0.05
   6  -5  -3    0.09    0.07
  -6   5   3    0.10    0.10
  -6  -5  -3    0.01    0.10
  -6  -5  -3   -0.07    0.14
   6   6   3    1.57    0.14
   6  -6  -3    1.20    0.15
   6  -6  -3    1.08    0.15
  -6  -6  -3    1.44    0.20
  -6   6   3    1.18    0.18
  -6  -6  -3    1.39    0.17
   6  -7  -3    1.62    0.21
   6  -7  -3    2.24    0.21
  -6  -7  -3    1.85    0.22
  -6  -7  -3    1.86    0.29
   6   8   3    0.30    0.09
   6  -8  -3    0.19    0.09
   6  -8  -3    0.11    0.12
  -6   8   3    0.02    0.14
  -6  -8  -3    0.17    0.13
   6   9   3    0.01    0.08
   6  -9  -3    0.01    0.09
   6  -9  -3   -0.04    0.14
  -6   9   3    0.33    0.15
  -6  -9  -3    0.14    0.14
   6 -10  -3   -0.21    0.15
   6  10   3    0.12    0.09
   6 -10  -3    0.07    0.10
  -6 -10  -3    0.13    0.15
  -6  10   3   -0.18    0.15
   6 -11  -3    0.04    0.17
   6 -11  -3    0.04    0.11
   6  11   3    0.15    0.10
  -6 -11  -3   -0.05    0.16
  -6  11   3   -0.20    0.17
   6 -12  -3    0.18    0.12
   6 -12  -3   -0.07    0.20
   6  12   3    0.12    0.11
  -6  12   3   -0.09    0.20
  -6 -12  -3    0.07    0.19
   6  13   3    0.09    0.13
   6 -13  -3   -0.07    0.24
   6 -13  -3   -0.02    0.13
  -6 -13  -3   -0.11    0.20
  -6  13   3   -0.15    0.21
   7 -13   3   -0.16    0.18
   7  13  -3    0.10    0.13
  -7 -13   3   -0.04    0.19
  -7  13  -3   -0.09    0.22
   7 -12   3    0.00    0.13
   7  12  -3    0.09    0.12
  -7 -12   3    0.20    0.19
  -7  12  -3   -0.01    0.21
   7 -11   3    0.01    0.12
   7  11  -3    0.00    0.11
  -7 -11   3    0.09    0.17
  -7  11  -3    0.30    0.19
   7  10  -3    0.00    0.10
   7 -10   3    0.00    0.11
  -7  10  -3   -0.10    0.16
  -7 -10   3    0.05    0.16
   7  -9   3    0.17    0.11
   7   9  -3    0.28    0.09
  -7  -9   3    0.13    0.14
  -7   9  -3    0.09    0.07
  -7   9  -3    0.01    0.15
   7   8  -3    0.18    0.08
   7  -8   3   -0.03    0.10
  -7   8  -3    0.08    0.13
  -7   8  -3    0.09    0.07
  -7  -8   3   -0.07    0.12
   7   7  -3    0.11    0.08
   7  -7   3    0.12    0.09
  -7   7  -3   -0.04    0.06
  -7  -7   3    0.01    0.29
  -7   7  -3    0.08    0.12
  -7  -7   3    0.14    0.18
  -7  -6   3    2.04    0.23
  -7   6  -3    2.36    0.20
  -7  -6   3    1.57    0.25
  -7   6  -3    1.61    0.23
   7   5  -3    0.91    0.10
   7  -5   3    0.58    0.12
  -7  -5   3    0.95    0.16
  -7  -5   3    0.79    0.13
  -7   5  -3    0.81    0.14
  -7   5  -3    0.58    0.10
   7   4  -3    0.80    0.10
  -7   4  -3    1.01    0.11
  -7  -4   3    1.03    0.16
  -7   4  -3    0.85    0.14
  -7  -4   3    1.10    0.13
   7  -3   3    0.46    0.09
   7   3  -3    0.39    0.07
  -7  -3   3    0.50    0.09
  -7   3  -3    0.48    0.07
  -7  -3   3    0.33    0.13
  -7   3  -3    0.27    0.12
   7   2  -3    1.54    0.13
   7   2  -3    1.10    0.13
   7  -2   3    1.40    0.14
  -7   2  -3    1.38    0.14
  -7   2  -3    1.06    0.16
  -7  -2   3    1.34    0.15
  -7  -2   3    0.92    0.17
   7   1  -3    4.91    0.49
   7   1  -3    5.25    0.49
   7  -1   3    5.53    0.49
  -7   1  -3    5.76    0.49
  -7   1  -3    4.39    0.51
  -7  -1   3    5.69    0.50
   7   0  -3    0.79    0.10
   7   0   3    0.96    0.10
  -7   0   3    0.62    0.13
  -7   0  -3    0.58    0.13
  -7   0   3    0.85    0.10
  -7   0  -3    0.97    0.10
   7  -1  -3    5.42    0.46
   7   1   3    5.27    0.46
  -7   1   3    4.61    0.46
  -7  -1  -3    4.72    0.48
  -7  -1  -3    4.49    0.46
  -7   1   3    4.84    0.47
   7   2   3    0.96    0.11
   7  -2  -3    1.22    0.12
  -7  -2  -3    0.99    0.16
  -7  -2  -3    0.84    0.14
  -7   2   3    1.11    0.11
  -7   3   3    0.24    0.11
  -7  -3  -3    0.16    0.11
  -7  -3  -3    0.13    0.09
  -7   3   3    0.14    0.05
  -7   4   3    1.15    0.15
  -7  -4  -3    1.18    0.15
  -7  -4  -3    0.98    0.17
   7  -5  -3    0.52    0.10
  -7  -5  -3    0.81    0.16
  -7  -5  -3    0.77    0.13
  -7   5   3    0.80    0.13
   7   6   3    2.32    0.22
  -7  -6  -3    2.29    0.26
  -7  -6  -3    1.91    0.35
   7   7   3    0.08    0.06
   7  -7  -3    0.08    0.08
   7  -7  -3   -0.09    0.10
  -7  -7  -3   -0.22    0.15
  -7   7   3    0.02    0.12
  -7  -7  -3    0.11    0.12
   7   8   3    0.09    0.07
   7  -8  -3   -0.04    0.09
   7  -8  -3   -0.11    0.12
  -7   8   3    0.12    0.13
  -7  -8  -3   -0.03    0.13
   7  -9  -3   -0.25    0.13
   7   9   3    0.17    0.09
   7  -9  -3    0.08    0.10
  -7   9   3    0.26    0.14
  -7  -9  -3   -0.11    0.15
   7 -10  -3   -0.05    0.17
   7  10   3   -0.01    0.09
   7 -10  -3   -0.10    0.10
  -7 -10  -3   -0.02    0.15
  -7  10   3   -0.04    0.16
   7 -11  -3    0.38    0.30
   7 -11  -3    0.16    0.12
   7  11   3   -0.09    0.10
  -7  11   3    0.09    0.18
  -7 -11  -3   -0.17    0.18
   7  12   3   -0.22    0.12
   7 -12  -3    0.30    0.13
  -7 -12  -3   -0.13    0.19
  -7  12   3   -0.25    0.19
   7 -13  -3    0.02    0.15
  -7  13   3   -0.02    0.21
  -7 -13  -3    0.13    0.21
   8  12  -3    0.05    0.13
   8 -12   3   -0.09    0.15
  -8 -12   3    0.15    0.24
  -8  12  -3    0.22    0.23
   8  11  -3    0.02    0.11
   8 -11   3   -0.08    0.13
  -8  11  -3   -0.17    0.19
  -8 -11   3   -0.11    0.18
   8  10  -3    0.26    0.11
   8 -10   3    0.18    0.13
  -8 -10   3    0.11    0.17
  -8  10  -3    0.41    0.18
   8  -9   3   -0.06    0.11
   8   9  -3    0.00    0.08
  -8  -9   3    0.13    0.15
  -8   9  -3   -0.17    0.15
   8   8  -3    0.21    0.09
   8  -8   3    0.05    0.11
  -8   8  -3    0.23    0.08
  -8  -8   3    0.37    0.19
  -8  -8   3    0.14    0.14
  -8   8  -3    0.06    0.14
   8  -7   3    0.28    0.11
   8   7  -3    0.11    0.08
  -8  -7   3   -0.12    0.17
  -8  -7   3    0.07    0.13
  -8   7  -3    0.03    0.07
  -8   7  -3    0.14    0.13
   8   6  -3    0.29    0.08
   8  -6   3    0.31    0.10
  -8   6  -3    0.14    0.07
  -8   6  -3    0.09    0.12
  -8  -6   3    0.03    0.16
  -8  -6   3    0.12    0.12
   8   5  -3    0.36    0.07
   8  -5   3    0.26    0.10
  -8  -5   3    0.27    0.12
  -8   5  -3    0.18    0.07
  -8  -5   3    0.09    0.14
   8  -4   3    0.44    0.09
  -8   4  -3    0.27    0.12
  -8   4  -3    0.31    0.07
  -8  -4   3    0.21    0.14
  -8  -4   3    0.41    0.11
   8   3  -3    0.54    0.07
   8  -3   3    0.44    0.09
   8   3  -3    0.57    0.07
  -8  -3   3    0.52    0.10
  -8   3  -3    0.41    0.08
  -8  -3   3    0.19    0.14
  -8   3  -3    0.39    0.14
   8  -2   3    1.00    0.11
   8   2  -3    0.86    0.10
  -8   2  -3    0.67    0.15
  -8  -2   3    1.06    0.12
  -8   2  -3    0.80    0.10
  -8  -2   3    0.55    0.14
   8   1  -3    0.66    0.07
   8   1  -3    0.52    0.08
   8  -1   3    0.74    0.09
  -8  -1   3    0.44    0.09
  -8  -1   3    0.54    0.14
  -8   1  -3    0.55    0.14
  -8   1  -3    0.60    0.09
   8   0   3    2.81    0.24
   8   0  -3    2.27    0.24
  -8   0   3    2.39    0.26
  -8   0   3    2.36    0.24
  -8   0  -3    2.39    0.27
   8   1   3    0.52    0.07
   8  -1  -3    0.60    0.08
  -8   1   3    0.52    0.08
  -8  -1  -3    0.41    0.13
  -8   1   3    0.47    0.13
   8  -2  -3    0.81    0.10
   8   2   3    0.80    0.09
  -8  -2  -3    0.61    0.13
  -8  -2  -3    0.71    0.15
  -8   2   3    0.85    0.10
  -8   2   3    0.87    0.14
  -8  -3  -3    0.29    0.10
  -8  -3  -3    0.11    0.13
  -8   3   3    0.44    0.12
  -8   3   3    0.25    0.06
   8  -4  -3    0.52    0.09
  -8  -4  -3    0.36    0.14
  -8   4   3    0.31    0.06
  -8  -4  -3    0.57    0.11
  -8   4   3    0.17    0.12
   8  -5  -3    0.19    0.08
   8   5   3    0.21    0.05
  -8   5   3    0.11    0.12
  -8  -5  -3    0.19    0.14
  -8  -5  -3   -0.02    0.11
   8   6   3    0.19    0.06
   8  -6  -3    0.19    0.09
  -8   6   3    0.04    0.12
  -8  -6  -3    0.14    0.16
  -8  -6  -3    0.15    0.13
   8  -7  -3    0.11    0.09
   8   7   3   -0.01    0.06
  -8   7   3    0.22    0.13
  -8  -7  -3    0.03    0.15
  -8  -7  -3   -0.12    0.16
   8   8   3    0.14    0.08
   8  -8  -3    0.24    0.10
  -8   8   3   -0.01    0.14
  -8  -8  -3    0.05    0.15
  -8  -8  -3    0.21    0.18
   8   9   3    0.07    0.08
   8  -9  -3    0.01    0.11
  -8  -9  -3   -0.09    0.15
  -8   9   3    0.26    0.16
   8  10   3    0.03    0.09
   8 -10  -3    0.21    0.12
  -8 -10  -3   -0.07    0.17
  -8  10   3   -0.14    0.16
   8  11   3    0.00    0.10
   8 -11  -3   -0.07    0.13
  -8  11   3    0.16    0.20
  -8 -11  -3   -0.09    0.19
   8  12   3    0.06    0.12
   8 -12  -3    0.16    0.15
  -8  12   3   -0.23    0.35
  -8 -12  -3   -0.05    0.21
   9 -11   3    0.14    0.14
   9  11  -3    0.19    0.11
  -9  11  -3    0.09    0.21
  -9 -11   3    0.24    0.19
   9 -10   3    0.12    0.13
   9  10  -3    0.16    0.10
  -9  10  -3    0.30    0.19
  -9 -10   3    0.27    0.18
   9  -9   3    0.03    0.13
   9   9  -3    0.09    0.09
  -9  -9   3    0.01    0.16
  -9   9  -3    0.08    0.16
   9  -8   3   -0.21    0.11
   9   8  -3    0.04    0.08
  -9   8  -3    0.14    0.15
  -9  -8   3    0.15    0.15
  -9  -8   3   -0.12    0.19
   9   7  -3    0.10    0.08
   9  -7   3    0.05    0.11
  -9   7  -3   -0.02    0.13
  -9  -7   3    0.16    0.18
  -9  -7   3    0.13    0.14
   9   6  -3    0.12    0.07
   9  -6   3    0.12    0.10
  -9  -6   3    0.28    0.16
  -9  -6   3    0.12    0.13
  -9   6  -3    0.05    0.13
   9  -5   3    0.55    0.12
  -9   5  -3    0.57    0.09
  -9  -5   3    0.58    0.14
  -9  -5   3    0.48    0.16
  -9   5  -3    0.54    0.15
   9   4  -3    0.28    0.06
   9  -4   3    0.20    0.10
  -9   4  -3    0.15    0.14
  -9  -4   3    0.08    0.14
  -9   4  -3    0.32    0.07
  -9  -4   3    0.13    0.11
   9  -3   3    0.96    0.17
   9   3  -3    0.49    0.08
  -9   3  -3    0.61    0.09
  -9  -3   3    0.18    0.20
  -9   3  -3    0.41    0.16
  -9  -3   3    0.70    0.12
   9   2  -3    0.16    0.06
   9  -2   3    0.25    0.08
   9   2  -3    0.32    0.06
  -9   2  -3    0.22    0.23
  -9  -2   3    0.07    0.14
  -9  -2   3    0.34    0.09
  -9   2  -3    0.40    0.07
   9   1  -3    0.29    0.05
   9  -1   3    0.22    0.07
   9   1  -3    0.25    0.06
  -9   1  -3   -0.09    0.13
  -9  -1   3    0.19    0.14
   9   0  -3    0.30    0.05
   9   0   3    0.32    0.07
   9   0  -3    0.31    0.07
  -9   0   3    0.33    0.08
  -9   0  -3   -0.01    0.14
  -9   0   3    0.07    0.13
   9  -1  -3    0.25    0.07
   9   1   3    0.24    0.06
  -9   1   3    0.17    0.13
  -9  -1  -3    0.11    0.15
   9  -2  -3    0.28    0.07
   9   2   3    0.14    0.06
  -9   2   3    0.34    0.21
   9  -3  -3    0.78    0.14
   9   3   3    0.48    0.07
  -9  -3  -3    0.32    0.14
  -9   3   3    0.43    0.14
   9  -4  -3    0.18    0.08
  -9  -4  -3    0.21    0.11
  -9  -4  -3    0.18    0.14
  -9   4   3    0.05    0.12
   9   5   3    0.53    0.08
   9  -5  -3    0.56    0.10
  -9   5   3    0.43    0.13
  -9  -5  -3    0.62    0.14
  -9  -5  -3    0.40    0.16
   9   6   3    0.09    0.06
   9  -6  -3    0.11    0.09
  -9   6   3    0.01    0.13
  -9  -6  -3   -0.03    0.16
  -9  -6  -3   -0.05    0.14
   9   7   3    0.18    0.07
   9  -7  -3    0.10    0.10
  -9  -7  -3   -0.02    0.15
  -9  -7  -3    0.23    0.17
  -9   7   3    0.23    0.13
   9  -8  -3   -0.08    0.10
   9   8   3    0.07    0.07
  -9   8   3    0.20    0.14
  -9  -8  -3   -0.17    0.19
  -9  -8  -3   -0.09    0.15
   9   9   3    0.03    0.09
   9  -9  -3    0.04    0.11
  -9   9   3    0.07    0.16
  -9  -9  -3   -0.12    0.17
   9  10   3   -0.01    0.09
   9 -10  -3    0.06    0.13
  -9  10   3    0.17    0.19
  -9 -10  -3   -0.09    0.19
   9  11   3    0.05    0.10
   9 -11  -3    0.11    0.14
  -9 -11  -3    0.22    0.20
  -9  11   3   -0.30    0.19
 -10  11  -3   -0.23    0.21
 -10 -11   3   -0.12    0.21
  10 -10   3    0.00    0.13
  10  10  -3   -0.18    0.10
 -10  10  -3    0.01    0.20
 -10 -10   3    0.09    0.19
  10  -9   3    0.15    0.14
  10   9  -3    0.08    0.09
 -10  -9   3    0.06    0.18
 -10   9  -3   -0.04    0.18
  10  -8   3   -0.04    0.12
  10   8  -3    0.11    0.09
 -10  -8   3   -0.17    0.16
 -10  -8   3    0.06    0.20
 -10   8  -3    0.32    0.17
  10   7  -3    0.13    0.08
  10  -7   3    0.28    0.11
 -10  -7   3    0.12    0.18
 -10   7  -3   -0.10    0.15
 -10   7  -3   -0.10    0.08
 -10  -7   3   -0.20    0.14
  10  -6   3    0.22    0.11
  10   6  -3    0.06    0.07
 -10   6  -3   -0.18    0.14
 -10  -6   3    0.01    0.13
 -10  -6   3    0.16    0.17
 -10   6  -3   -0.04    0.08
  10  -5   3    0.11    0.10
  10   5  -3   -0.01    0.07
 -10   5  -3   -0.04    0.14
 -10   5  -3    0.22    0.08
 -10  -5   3    0.01    0.15
  10   4  -3    0.10    0.06
  10  -4   3    0.03    0.09
 -10  -4   3    0.25    0.14
 -10  -4   3    0.09    0.12
 -10   4  -3   -0.09    0.14
  10   3  -3    0.12    0.06
  10   3  -3    0.17    0.08
  10  -3   3    0.04    0.09
 -10   3  -3    0.19    0.15
 -10  -3   3    0.12    0.11
 -10  -3   3   -0.09    0.14
  10   2  -3    0.13    0.06
  10   2  -3    0.06    0.05
  10  -2   3    0.07    0.08
 -10  -2   3   -0.18    0.10
 -10   2  -3   -0.16    0.15
 -10  -2   3   -0.11    0.15
  10   1  -3    0.24    0.06
  10   1  -3    0.31    0.07
  10  -1   3    0.40    0.09
 -10   1  -3    0.06    0.14
 -10  -1   3    0.36    0.15
  10   0   3    0.53    0.09
  10   0  -3    0.52    0.08
 -10   0   3    0.59    0.16
 -10   0  -3    0.28    0.17
  10  -1  -3    0.22    0.08
  10   1   3    0.31    0.07
  10  -1  -3    0.22    0.06
 -10  -1  -3    0.39    0.16
 -10   1   3    0.13    0.15
  10  -2  -3    0.11    0.08
  10   2   3    0.14    0.06
  10  -2  -3    0.09    0.05
 -10   2   3    0.23    0.14
 -10  -2  -3   -0.09    0.14
  10  -3  -3    0.08    0.08
  10   3   3    0.10    0.05
 -10   3   3    0.09    0.14
 -10  -3  -3    0.02    0.14
  10   4   3    0.21    0.05
  10  -4  -3    0.08    0.08
 -10   4   3    0.01    0.13
 -10  -4  -3   -0.16    0.15
  10  -5  -3    0.07    0.09
  10   5   3    0.07    0.05
 -10  -5  -3    0.15    0.15
 -10   5   3    0.00    0.13
  10  -6  -3    0.22    0.10
  10   6   3   -0.03    0.06
 -10  -6  -3    0.22    0.25
 -10   6   3   -0.02    0.13
 -10  -6  -3    0.05    0.16
  10  -7  -3    0.11    0.10
  10   7   3   -0.02    0.06
 -10  -7  -3   -0.20    0.15
 -10   7   3    0.11    0.14
 -10  -7  -3    0.03    0.18
  10  -8  -3   -0.07    0.11
  10   8   3    0.04    0.08
 -10   8   3    0.08    0.15
 -10  -8  -3   -0.11    0.19
  10  -9  -3    0.13    0.13
  10   9   3    0.17    0.09
 -10   9   3    0.24    0.17
 -10  -9  -3    0.11    0.19
  10  10   3    0.07    0.09
  10 -10  -3    0.07    0.14
 -10 -10  -3   -0.08    0.20
 -10  10   3   -0.17    0.18
 -10 -11  -3   -0.39    0.24
 -10  11   3    0.15    0.20
 -11  10  -3    0.09    0.21
  11  -9   3    0.24    0.14
  11   9  -3    0.31    0.09
 -11  -9   3   -0.32    0.18
 -11   9  -3    0.09    0.20
  11  -8   3   -0.04    0.13
  11   8  -3   -0.17    0.08
 -11  -8   3   -0.31    0.17
 -11   8  -3    0.12    0.19
 -11  -8   3    0.13    0.21
  11   7  -3    0.08    0.08
  11  -7   3    0.08    0.12
 -11  -7   3    0.04    0.19
 -11  -7   3   -0.21    0.16
 -11   7  -3    0.16    0.17
  11   6  -3    0.09    0.07
  11  -6   3    0.09    0.11
 -11  -6   3    0.16    0.15
 -11  -6   3    0.22    0.18
 -11   6  -3    0.06    0.17
  11   5  -3    0.13    0.07
  11  -5   3   -0.15    0.10
 -11   5  -3   -0.27    0.16
 -11  -5   3   -0.12    0.16
  11  -4   3    0.10    0.10
  11   4  -3    0.24    0.07
 -11  -4   3    0.08    0.15
 -11   4  -3   -0.03    0.16
  11   3  -3    0.07    0.06
  11  -3   3    0.08    0.09
 -11  -3   3   -0.11    0.15
 -11   3  -3    0.14    0.16
  11   2  -3    0.14    0.06
  11  -2   3    0.08    0.08
  11   2  -3   -0.02    0.06
 -11  -2   3   -0.09    0.15
 -11   2  -3   -0.11    0.16
  11  -1   3   -0.08    0.08
  11   1  -3    0.06    0.05
  11   1  -3   -0.05    0.06
 -11   1  -3    0.12    0.15
 -11  -1   3    0.02    0.16
  11   0  -3    0.01    0.05
  11   0  -3   -0.01    0.07
  11   0   3   -0.01    0.07
 -11   0  -3   -0.24    0.16
 -11   0   3   -0.01    0.15
  11   1   3   -0.13    0.07
  11  -1  -3    0.01    0.05
  11  -1  -3    0.01    0.07
 -11  -1  -3    0.02    0.17
 -11   1   3   -0.04    0.15
  11  -2  -3    0.10    0.05
  11  -2  -3    0.02    0.07
  11   2   3    0.01    0.06
 -11  -2  -3    0.06    0.15
 -11   2   3    0.10    0.14
  11   3   3    0.04    0.05
  11  -3  -3    0.16    0.05
  11  -3  -3    0.06    0.08
 -11   3   3   -0.13    0.15
 -11  -3  -3    0.04    0.15
  11  -4  -3    0.25    0.09
  11  -4  -3    0.25    0.06
 -11   4   3    0.27    0.15
 -11  -4  -3   -0.08    0.16
  11  -5  -3   -0.19    0.09
  11   5   3    0.02    0.06
 -11   5   3    0.01    0.14
 -11  -5  -3    0.07    0.15
  11   6   3    0.04    0.06
  11  -6  -3    0.11    0.10
 -11  -6  -3    0.12    0.18
 -11   6   3    0.06    0.15
  11  -7  -3    0.04    0.11
  11   7   3    0.02    0.07
 -11   7   3   -0.05    0.16
 -11  -7  -3    0.12    0.19
  11  -8  -3   -0.06    0.12
  11   8   3    0.00    0.08
 -11   8   3   -0.04    0.17
 -11  -8  -3    0.16    0.20
  11  -9  -3    0.36    0.13
  11   9   3    0.08    0.09
 -11   9   3    0.23    0.18
 -11  10   3   -0.09    0.19
  12   8  -3    0.05    0.13
  12  -8   3    0.39    0.22
 -12   8  -3    0.26    0.30
 -12  -8   3   -0.03    0.22
  12  -7   3    0.15    0.13
 -12  -7   3    0.28    0.21
 -12   7  -3   -0.03    0.20
  12   6  -3    0.13    0.08
  12  -6   3    0.02    0.13
 -12  -6   3   -0.16    0.19
 -12   6  -3   -0.10    0.18
  12  -5   3   -0.11    0.12
  12   5  -3    0.18    0.07
 -12  -5   3   -0.28    0.17
 -12   5  -3   -0.04    0.18
  12  -4   3    0.04    0.11
  12   4  -3    0.02    0.07
 -12  -4   3    0.07    0.17
 -12   4  -3   -0.08    0.18
  12  -3   3    0.09    0.10
  12   3  -3    0.27    0.07
 -12   3  -3    0.21    0.17
 -12  -3   3   -0.13    0.16
  12  -2   3    0.04    0.09
  12   2  -3    0.00    0.06
 -12  -2   3    0.04    0.17
 -12   2  -3   -0.15    0.17
  12   1  -3   -0.06    0.07
  12   1  -3   -0.02    0.06
  12  -1   3    0.04    0.08
 -12   1  -3    0.02    0.17
 -12  -1   3    0.02    0.18
  12   0  -3    0.06    0.07
  12   0  -3   -0.05    0.06
  12   0   3    0.01    0.07
 -12   0   3   -0.08    0.17
 -12   0  -3   -0.15    0.18
  12   1   3   -0.08    0.07
  12  -1  -3    0.00    0.08
  12  -1  -3   -0.02    0.06
 -12  -1  -3    0.05    0.16
 -12   1   3   -0.09    0.16
  12  -2  -3    0.05    0.06
  12  -2  -3   -0.14    0.08
  12   2   3    0.04    0.05
 -12   2   3   -0.14    0.15
 -12  -2  -3   -0.01    0.16
  12  -3  -3    0.06    0.09
  12   3   3    0.07    0.06
 -12  -3  -3    0.07    0.17
 -12   3   3    0.08    0.16
  12  -4  -3    0.02    0.10
  12   4   3    0.13    0.06
 -12  -4  -3    0.23    0.17
 -12   4   3    0.32    0.17
  12   5   3    0.03    0.06
  12  -5  -3   -0.02    0.10
 -12   5   3    0.11    0.16
  12  -6  -3   -0.02    0.11
  12   6   3    0.07    0.07
 -12  -6  -3   -0.04    0.19
 -12   6   3    0.03    0.17
  12  -7  -3    0.13    0.12
  12   7   3   -0.07    0.07
 -12  -7  -3   -0.19    0.19
 -12   7   3   -0.25    0.17
  12   8   3    0.05    0.14
  12  -8  -3    0.37    0.19
 -12   8   3   -0.03    0.31
 -12  -8  -3    0.43    0.28
  13  -7   3    0.03    0.14
  13   7  -3    0.06    0.08
 -13  -7   3   -0.18    0.22
 -13   7  -3   -0.09    0.20
  13   6  -3    0.11    0.09
  13  -6   3   -0.08    0.13
 -13   6  -3   -0.06    0.20
 -13  -6   3   -0.13    0.20
  13   5  -3    0.05    0.08
  13  -5   3   -0.10    0.12
 -13  -5   3   -0.31    0.19
 -13   5  -3    0.03    0.19
  13  -4   3    0.09    0.11
  13   4  -3    0.07    0.08
 -13   4  -3   -0.25    0.19
 -13  -4   3    0.03    0.18
  13   3  -3    0.10    0.07
  13  -3   3    0.19    0.11
 -13   3  -3    0.00    0.19
 -13  -3   3    0.18    0.18
  13  -2   3   -0.07    0.09
  13   2  -3   -0.04    0.07
 -13  -2   3   -0.18    0.18
 -13   2  -3    0.19    0.19
  13   1  -3    0.18    0.07
  13  -1   3   -0.07    0.09
 -13   1  -3    0.17    0.21
 -13  -1   3    0.19    0.19
  13   0  -3   -0.12    0.06
  13   0  -3   -0.05    0.08
  13   0   3   -0.17    0.08
 -13   0   3    0.02    0.18
 -13   0  -3    0.20    0.20
  13  -1  -3    0.05    0.08
  13  -1  -3    0.07    0.07
  13   1   3    0.38    0.13
  13   1   3    0.13    0.07
 -13   1   3    0.29    0.19
 -13  -1  -3   -0.05    0.19
  13  -2  -3    0.04    0.09
  13   2   3    0.06    0.06
  13  -2  -3    0.04    0.07
 -13   2   3    0.13    0.18
 -13  -2  -3    0.11    0.18
  13  -3  -3    0.12    0.10
  13  -3  -3    0.29    0.07
  13   3   3   -0.06    0.06
 -13  -3  -3    0.05    0.18
 -13   3   3    0.09    0.17
  13   4   3    0.09    0.07
  13  -4  -3   -0.03    0.10
 -13  -4  -3    0.17    0.19
 -13   4   3    0.00    0.17
  13  -5  -3    0.13    0.11
  13   5   3    0.05    0.07
 -13  -5  -3   -0.18    0.19
 -13   5   3    0.01    0.17
  13  -6  -3   -0.17    0.12
  13   6   3   -0.08    0.08
 -13  -6  -3   -0.23    0.20
 -13   6   3   -0.17    0.20
  13  -7  -3    0.05    0.13
  13   7   3    0.07    0.08
 -13  -7  -3    0.05    0.20
 -13   7   3    0.05    0.19
 -14  -5   3    0.21    0.21
 -14   5  -3   -0.02    0.20
  14   4  -3    0.14    0.11
  14  -4   3   -0.11    0.21
 -14   4  -3   -0.10    0.25
  14   3  -3    0.07    0.08
  14  -3   3    0.24    0.12
 -14  -3   3    0.00    0.19
 -14   3  -3    0.17    0.22
  14  -2   3    0.07    0.11
  14   2  -3    0.07    0.08
 -14   2  -3    0.60    0.22
 -14  -2   3   -0.04    0.19
  14  -1   3   -0.06    0.10
  14   1  -3   -0.02    0.08
  14  -1   3    0.02    0.07
 -14  -1   3    0.17    0.20
 -14   1  -3    0.05    0.21
  14   0  -3    0.02    0.08
  14   0   3   -0.04    0.14
  14   0   3   -0.04    0.07
 -14   0  -3   -0.05    0.20
 -14   0   3    0.00    0.19
  14  -1  -3   -0.08    0.08
  14  -1  -3   -0.09    0.10
  14   1   3   -0.10    0.07
 -14   1   3    0.01    0.20
 -14  -1  -3   -0.08    0.20
  14  -2  -3    0.12    0.10
  14  -2  -3    0.22    0.08
  14   2   3    0.09    0.07
 -14   2   3   -0.01    0.19
 -14  -2  -3    0.17    0.20
  14   3   3   -0.02    0.08
  14  -3  -3    0.03    0.11
 -14  -3  -3    0.38    0.20
 -14   3   3   -0.23    0.20
  14   4   3    0.07    0.10
 -14  -4  -3    0.16    0.28
 -14   4   3   -0.36    0.23
 -14  -5  -3    0.28    0.21
 -14   5   3    0.12    0.18
   0  14  -4   -0.06    0.24
   0 -14   4   -0.01    0.20
   0 -13   4   -0.12    0.19
   0  13  -4    0.02    0.20
   0  13  -4   -0.13    0.09
   0  12  -4   -0.01    0.18
   0  12  -4   -0.02    0.07
   0 -12   4   -0.17    0.17
   0 -11   4   -0.09    0.15
   0  11  -4   -0.02    0.07
   0  11  -4    0.10    0.15
   0  10  -4   -0.19    0.24
   0 -10   4    0.35    0.15
   0  10  -4    0.12    0.07
   0   9  -4   -0.03    0.06
   0   9  -4   -0.01    0.13
   0  -9   4   -0.03    0.12
   0  -9   4   -0.05    0.06
   0  -8   4    1.90    0.25
   0  -8   4    2.44    0.23
   0   8  -4    2.26    0.26
   0   8  -4    2.70    0.23
   0  -7   4    1.85    0.18
   0   7  -4    1.55    0.20
   0  -7   4    1.75    0.20
   0   7  -4    1.77    0.17
   0   6  -4    0.12    0.09
   0  -6   4    0.25    0.05
   0   6  -4    0.12    0.05
   0  -6   4    0.14    0.09
   0  -5   4    2.27    0.25
   0   5  -4    2.68    0.24
   0  -4   4   31.86    2.69
   0   4  -4   26.32    2.68
   0  -3   4  129.33   11.65
   0   3  -4  117.20   11.60
   0   2  -4    0.45    0.05
   0   2  -4    0.52    0.06
   0  -2   4    0.47    0.06
   0   1  -4   17.77    1.87
   0  -1   4   20.64    1.87
   0   1  -4   21.45    1.87
   0   1  -4   21.07    1.87
   0   0  -4    0.00    0.01
   0   0  -4    0.02    0.02
   0  -1  -4   21.60    1.97
   0  -1  -4   18.75    1.97
   0  -1  -4   23.81    1.97
   0  -2  -4    0.55    0.06
   0  -2  -4    0.52    0.06
   0  -3  -4  101.86    9.77
   0   3   4  107.18    9.79
   0  -4  -4   25.17    2.45
   0  -4  -4   30.39    2.45
   0   4   4   24.00    2.45
   0  -6  -4    0.26    0.09
   0  -6  -4    0.16    0.05
   0  -7  -4    1.63    0.18
   0  -7  -4    1.65    0.16
   0   7   4    1.52    0.16
   0   8   4    2.20    0.22
   0  -8  -4    2.41    0.23
   0  -8  -4    2.29    0.25
   0   9   4   -0.16    0.12
   0  -9  -4   -0.08    0.06
   0  -9  -4   -0.04    0.11
   0   9   4   -0.05    0.04
   0 -10  -4    0.30    0.14
   0 -10  -4    0.15    0.07
   0  10   4    0.23    0.14
   0 -11  -4    0.06    0.15
   0  11   4   -0.11    0.14
   0 -12  -4   -0.07    0.15
   0  12   4    0.03    0.16
   0 -13  -4    0.10    0.20
   0  13   4    0.14    0.18
   0 -14  -4    0.36    0.21
   0  14   4   -0.06    0.21
   1  14  -4    0.14    0.24
   1 -14   4    0.08    0.20
  -1 -14   4    0.09    0.20
  -1  14  -4   -0.13    0.23
   1  13  -4   -0.10    0.09
   1 -13   4    0.01    0.18
   1  13  -4    0.03    0.21
  -1 -13   4   -0.08    0.19
   1  12  -4    0.08    0.08
   1  12  -4    0.18    0.17
   1 -12   4    0.14    0.17
  -1  12  -4   -0.17    0.18
  -1  12  -4    0.01    0.08
  -1 -12   4   -0.02    0.16
   1  11  -4   -0.09    0.07
   1  11  -4    0.12    0.15
   1 -11   4   -0.05    0.15
  -1  11  -4    0.04    0.16
  -1 -11   4    0.06    0.14
   1 -10   4    0.23    0.08
   1  10  -4    0.33    0.07
   1 -10   4    0.16    0.15
  -1  10  -4    0.05    0.07
  -1 -10   4    0.22    0.14
   1   9  -4    0.57    0.08
   1   9  -4    0.41    0.14
   1  -9   4    0.45    0.14
   1  -9   4    0.62    0.09
  -1  -9   4    0.58    0.14
  -1   9  -4    0.40    0.15
   1   8  -4    2.32    0.22
   1  -8   4    2.43    0.22
   1  -8   4    1.94    0.24
  -1  -8   4    2.44    0.25
  -1   8  -4    2.27    0.22
  -1   8  -4    1.90    0.25
  -1  -8   4    1.91    0.21
   1  -7   4    9.69    0.81
   1  -7   4    7.60    0.82
   1   7  -4    9.19    0.81
  -1   7  -4    8.56    0.82
  -1   7  -4    8.70    0.81
  -1  -7   4    8.42    0.82
   1  -6   4    9.07    0.80
   1   6  -4    8.75    0.79
   1  -6   4    9.35    0.80
  -1  -6   4    7.96    0.80
  -1  -6   4    8.04    0.79
  -1   6  -4    8.60    0.79
  -1   6  -4    8.21    0.80
   1   5  -4    7.32    0.72
   1  -5   4    7.81    0.72
  -1  -5   4    8.15    0.72
  -1   5  -4    7.07    0.72
  -1  -5   4    7.11    0.72
  -1   5  -4    9.03    0.72
   1  -4   4    0.40    0.06
   1  -4   4    0.36    0.07
  -1   4  -4    0.38    0.05
  -1   4  -4    0.26    0.08
  -1  -4   4    0.40    0.07
   1   3  -4   40.07    3.73
   1  -3   4   41.34    3.73
  -1  -3   4   36.76    3.73
  -1   3  -4   43.31    3.73
   1   2  -4   32.19    3.20
   1   2  -4   31.26    3.20
   1  -2   4   36.09    3.20
  -1  -2   4   31.82    3.21
  -1   2  -4   38.72    3.20
  -1  -2   4   38.28    3.20
   1   1  -4    0.15    0.02
   1   1  -4    0.17    0.03
  -1   1  -4    0.18    0.03
  -1   1  -4    0.12    0.02
  -1   1  -4    0.15    0.03
  -1  -1   4    0.13    0.03
   1   0  -4   22.20    2.14
  -1   0  -4   24.66    2.14
  -1   0  -4   20.92    2.14
  -1   0  -4   25.53    2.14
  -1   0  -4   21.89    2.14
  -1   0   4   23.83    2.14
   1  -1  -4    0.09    0.01
   1  -1  -4    0.14    0.03
  -1  -1  -4    0.09    0.04
  -1  -1  -4    0.13    0.02
  -1   1   4    0.06    0.03
  -1  -1  -4    0.08    0.03
   1  -2  -4   34.30    3.25
   1  -2  -4   33.14    3.25
  -1  -2  -4   30.76    3.25
  -1  -2  -4   37.93    3.25
  -1  -2  -4   36.33    3.25
  -1   2   4   38.79    3.25
   1  -3  -4   34.39    3.39
   1  -3  -4   35.79    3.39
  -1  -3  -4   41.01    3.39
  -1  -3  -4   36.68    3.39
  -1   3   4   35.61    3.39
   1  -4  -4    0.29    0.07
   1   4   4    0.38    0.04
   1  -4  -4    0.28    0.06
  -1   4   4    0.31    0.03
  -1  -4  -4    0.41    0.07
  -1   4   4    0.35    0.08
  -1  -4  -4    0.38    0.05
   1  -5  -4    8.09    0.76
   1  -5  -4    8.04    0.76
  -1  -5  -4    7.89    0.76
  -1  -5  -4    8.60    0.76
   1  -6  -4    8.25    0.70
   1   6   4    6.79    0.70
   1  -6  -4    8.16    0.71
  -1  -6  -4    7.11    0.70
  -1   6   4    7.60    0.70
  -1   6   4    7.44    0.71
  -1  -6  -4    7.72    0.71
   1  -7  -4    7.71    0.74
   1   7   4    7.99    0.73
   1  -7  -4    8.03    0.73
  -1  -7  -4    7.54    0.73
  -1   7   4    8.19    0.73
  -1   7   4    7.99    0.74
  -1  -7  -4    7.53    0.74
   1  -8  -4    1.78    0.21
   1  -8  -4    2.28    0.20
   1   8   4    1.99    0.18
  -1   8   4    1.94    0.18
  -1   8   4    1.56    0.22
  -1  -8  -4    1.67    0.21
  -1  -8  -4    1.79    0.19
   1  -9  -4    0.56    0.14
   1  -9  -4    0.77    0.09
   1   9   4    0.49    0.07
  -1   9   4    0.61    0.08
  -1   9   4    0.22    0.16
  -1  -9  -4    0.58    0.07
  -1  -9  -4    0.41    0.16
   1 -10  -4    0.25    0.08
   1  10   4    0.23    0.05
   1 -10  -4    0.18    0.14
  -1  10   4    0.13    0.14
  -1 -10  -4    0.08    0.14
   1 -11  -4    0.37    0.08
   1 -11  -4    0.17    0.15
   1  11   4   -0.21    0.14
  -1 -11  -4    0.10    0.15
  -1  11   4   -0.22    0.15
   1 -12  -4   -0.18    0.17
   1  12   4   -0.18    0.15
  -1  12   4    0.15    0.17
  -1 -12  -4   -0.02    0.16
   1 -13  -4    0.19    0.19
   1  13   4   -0.03    0.19
  -1  13   4    0.11    0.19
  -1 -13  -4    0.00    0.19
   1  14   4    0.18    0.22
   1 -14  -4   -0.03    0.20
  -1  14   4    0.09    0.21
  -1 -14  -4    0.06    0.21
   2  14  -4    0.29    0.25
   2 -14   4    0.10    0.20
  -2 -14   4   -0.24    0.20
  -2  14  -4   -0.21    0.24
   2  13  -4   -0.09    0.09
   2  13  -4    0.10    0.21
   2 -13   4   -0.07    0.18
  -2  13  -4   -0.13    0.21
  -2 -13   4    0.16    0.19
   2  12  -4   -0.34    0.17
   2 -12   4   -0.25    0.16
   2  12  -4   -0.04    0.08
  -2  12  -4   -0.06    0.08
  -2 -12   4    0.21    0.17
  -2  12  -4    0.11    0.18
   2  11  -4    0.18    0.16
   2 -11   4   -0.05    0.09
   2 -11   4    0.04    0.16
   2  11  -4    0.15    0.08
  -2  11  -4    0.13    0.07
  -2 -11   4    0.13    0.16
  -2  11  -4    0.08    0.17
   2 -10   4    0.11    0.08
   2 -10   4   -0.03    0.14
  -2 -10   4   -0.01    0.14
  -2  10  -4   -0.09    0.06
  -2  10  -4    0.24    0.15
   2  -9   4    0.82    0.16
   2   9  -4    1.16    0.12
  -2   9  -4    0.91    0.11
  -2   9  -4    0.89    0.17
   2   8  -4    2.50    0.25
   2  -8   4    2.71    0.25
   2  -8   4    2.19    0.28
  -2   8  -4    2.44    0.28
  -2   8  -4    2.76    0.25
  -2  -8   4    2.64    0.28
   2  -7   4    6.17    0.61
   2   7  -4    6.50    0.60
   2  -7   4    6.70    0.60
  -2  -7   4    6.33    0.61
  -2  -7   4    6.16    0.60
  -2   7  -4    6.45    0.61
  -2   7  -4    6.79    0.60
   2   6  -4   37.65    3.76
   2  -6   4   43.04    3.77
   2  -6   4   41.50    3.76
  -2  -6   4   38.52    3.76
  -2   6  -4   37.55    3.76
  -2   6  -4   43.06    3.77
  -2  -6   4   44.07    3.77
   2  -5   4   65.68    5.56
   2   5  -4   50.73    5.56
   2  -5   4   59.60    5.56
  -2   5  -4   62.79    5.56
  -2  -5   4   65.80    5.56
  -2  -5   4   58.59    5.56
  -2   5  -4   58.34    5.56
   2   4  -4   17.37    1.61
   2  -4   4   18.30    1.61
  -2  -4   4   17.09    1.61
  -2   4  -4   15.22    1.61
  -2   4  -4   19.33    1.62
   2  -3   4  125.16   10.76
   2   3  -4  104.52   10.76
  -2  -3   4  125.73   10.76
  -2  -3   4  113.72   10.76
  -2   3  -4  113.99   10.76
   2   2  -4   24.07    2.33
   2  -2   4   27.73    2.33
  -2   2  -4   25.98    2.34
  -2   2  -4   23.13    2.33
  -2  -2   4   24.05    2.34
  -2  -2   4   26.79    2.34
   2   1  -4   29.28    2.88
   2  -1   4   28.27    2.87
   2   1  -4   31.65    2.88
  -2   1  -4   34.19    2.88
  -2  -1   4   34.40    2.88
  -2   1  -4   29.16    2.88
   2   0  -4    0.41    0.05
   2   0  -4    0.55    0.06
  -2   0  -4    0.48    0.05
  -2   0  -4    0.45    0.05
  -2   0  -4    0.47    0.06
  -2   0   4    0.59    0.06
  -2   0  -4    0.56    0.07
   2  -1  -4   36.06    3.29
  -2  -1  -4   31.68    3.29
  -2   1   4   38.13    3.29
  -2  -1  -4   33.01    3.29
  -2  -1  -4   36.26    3.29
  -2  -1  -4   38.53    3.29
   2  -2  -4   22.76    2.31
   2  -2  -4   26.80    2.31
  -2  -2  -4   23.07    2.31
  -2   2   4   24.66    2.31
  -2  -2  -4   25.28    2.31
  -2  -2  -4   25.46    2.31
  -2  -2  -4   27.23    2.31
   2  -3  -4  121.16   10.94
   2  -3  -4  112.22   10.94
  -2  -3  -4  106.24   10.94
  -2  -3  -4  134.83   10.94
  -2  -3  -4  108.87   10.94
  -2   3   4  128.07   10.94
   2  -4  -4   16.37    1.53
   2  -4  -4   16.09    1.53
  -2  -4  -4   18.04    1.54
  -2  -4  -4   15.94    1.53
  -2  -4  -4   16.44    1.53
   2   5   4   56.10    5.70
   2  -5  -4   67.78    5.70
   2  -5  -4   58.08    5.70
  -2   5   4   69.47    5.70
  -2  -5  -4   61.29    5.70
  -2  -5  -4   57.76    5.70
   2  -6  -4   39.57    3.36
   2   6   4   36.35    3.36
  -2  -6  -4   34.67    3.36
  -2   6   4   36.72    3.36
  -2   6   4   36.22    3.36
  -2  -6  -4   34.87    3.36
   2  -7  -4    6.03    0.53
   2   7   4    5.75    0.53
   2  -7  -4    6.09    0.54
  -2   7   4    5.67    0.52
  -2   7   4    5.85    0.54
  -2  -7  -4    5.38    0.54
  -2  -7  -4    4.91    0.53
   2   8   4    2.60    0.24
   2  -8  -4    2.64    0.27
  -2  -8  -4    2.34    0.27
  -2  -8  -4    2.21    0.24
  -2   8   4    2.60    0.28
   2   9   4    0.88    0.11
   2  -9  -4    0.96    0.16
   2  -9  -4    1.15    0.12
  -2  -9  -4    1.04    0.25
   2 -10  -4    0.05    0.14
   2 -10  -4    0.17    0.08
   2  10   4    0.17    0.06
  -2 -10  -4    0.12    0.14
  -2  10   4   -0.15    0.13
   2 -11  -4    0.30    0.15
   2  11   4    0.06    0.06
   2 -11  -4    0.00    0.11
  -2 -11  -4    0.18    0.15
  -2  11   4    0.17    0.15
   2  12   4   -0.27    0.16
   2 -12  -4   -0.22    0.16
  -2 -12  -4    0.09    0.17
  -2  12   4    0.27    0.17
   2  13   4    0.06    0.19
   2 -13  -4    0.10    0.19
  -2  13   4   -0.06    0.19
  -2 -13  -4    0.15    0.19
   2  14   4    0.10    0.22
   2 -14  -4   -0.15    0.21
  -2 -14  -4   -0.02    0.20
  -2  14   4    0.16    0.21
   3  14  -4    0.37    0.26
   3  14  -4    0.38    0.13
   3 -14   4   -0.09    0.20
  -3  14  -4    0.21    0.24
  -3 -14   4    0.34    0.26
   3  13  -4   -0.32    0.21
   3  13  -4    0.04    0.10
   3 -13   4    0.03    0.19
  -3  13  -4    0.11    0.22
  -3 -13   4   -0.08    0.19
   3  12  -4    0.27    0.09
   3  12  -4   -0.05    0.18
   3 -12   4    0.30    0.10
   3 -12   4    0.15    0.16
  -3  12  -4    0.00    0.19
  -3 -12   4    0.09    0.18
   3 -11   4   -0.07    0.16
   3  11  -4    0.26    0.08
   3 -11   4    0.26    0.10
  -3  11  -4    0.31    0.18
  -3 -11   4    0.22    0.16
   3 -10   4    0.46    0.10
   3  10  -4    0.35    0.08
   3 -10   4    0.15    0.22
  -3  10  -4    0.23    0.07
  -3  10  -4    0.34    0.16
  -3 -10   4    0.48    0.15
   3   9  -4    2.83    0.25
   3  -9   4    2.07    0.27
  -3   9  -4    2.61    0.24
  -3   9  -4    2.16    0.28
   3  -8   4    0.72    0.11
   3   8  -4    0.85    0.10
   3  -8   4    0.46    0.14
  -3  -8   4    0.87    0.14
  -3   8  -4    0.80    0.09
  -3   8  -4    0.59    0.15
   3  -7   4    1.28    0.15
  -3   7  -4    1.15    0.13
  -3  -7   4    1.13    0.16
  -3   7  -4    1.22    0.16
   3   6  -4    0.48    0.08
   3  -6   4    0.44    0.08
   3  -6   4    0.27    0.09
  -3  -6   4    0.46    0.11
  -3   6  -4    0.53    0.11
  -3   6  -4    0.45    0.06
   3  -5   4   53.52    4.40
   3   5  -4   43.44    4.40
   3  -5   4   43.06    4.40
  -3  -5   4   51.99    4.40
  -3   5  -4   46.67    4.40
  -3  -5   4   43.10    4.40
  -3   5  -4   50.20    4.40
  -3  -5   4   49.26    4.40
   3  -4   4   16.09    1.33
   3   4  -4   14.89    1.33
   3  -4   4   15.99    1.33
  -3   4  -4   12.39    1.33
  -3  -4   4   12.69    1.33
  -3  -4   4   14.15    1.33
  -3   4  -4   14.21    1.33
   3  -3   4    5.05    0.47
   3   3  -4    4.70    0.47
   3  -3   4    5.29    0.47
   3   3  -4    4.96    0.47
  -3  -3   4    4.84    0.48
  -3   3  -4    5.24    0.48
  -3   3  -4    4.71    0.47
  -3  -3   4    5.69    0.48
   3   2  -4  113.57   10.73
   3  -2   4  119.02   10.73
   3   1  -4   37.16    3.07
   3  -1   4   32.76    3.07
  -3  -1   4   30.76    3.07
  -3   1  -4   27.95    3.07
  -3   1  -4   37.74    3.07
  -3   0  -4  128.06   11.59
  -3   0  -4  123.20   11.59
  -3  -1  -4   36.26    3.53
  -3  -1  -4   40.20    3.53
   3  -2  -4  132.90   11.68
  -3  -2  -4  128.60   11.69
  -3   2   4  123.81   11.68
  -3  -2  -4  121.26   11.68
   3  -3  -4    5.45    0.52
   3  -3  -4    5.62    0.52
  -3  -3  -4    5.45    0.53
  -3  -3  -4    5.33    0.53
  -3  -3  -4    5.77    0.52
  -3   3   4    6.06    0.53
   3  -4  -4   13.96    1.26
   3  -4  -4   13.81    1.26
  -3  -4  -4   13.74    1.26
  -3   4   4   11.77    1.26
  -3  -4  -4   13.39    1.27
  -3  -4  -4   14.99    1.26
   3   5   4   44.80    4.32
   3  -5  -4   46.24    4.32
   3  -5  -4   51.75    4.32
  -3  -5  -4   45.82    4.32
  -3   5   4   50.52    4.32
  -3  -5  -4   40.90    4.32
  -3  -5  -4   47.67    4.32
   3  -6  -4    0.30    0.07
   3  -6  -4    0.41    0.09
  -3   6   4    0.24    0.10
  -3  -6  -4    0.29    0.10
  -3  -6  -4    0.23    0.04
   3   7   4    1.25    0.14
   3  -7  -4    0.92    0.15
   3  -7  -4    1.26    0.14
  -3   7   4    1.49    0.17
  -3  -7  -4    1.28    0.17
   3  -8  -4    0.81    0.14
   3  -8  -4    0.97    0.11
   3   8   4    0.82    0.10
  -3   8   4    0.55    0.15
  -3  -8  -4    0.56    0.15
   3  -9  -4    1.66    0.21
  -3   9   4    1.87    0.23
  -3  -9  -4    1.58    0.21
   3 -10  -4    0.44    0.12
   3  10   4    0.36    0.08
   3 -10  -4    0.38    0.14
  -3  10   4    0.24    0.15
  -3 -10  -4    0.37    0.15
   3 -11  -4    0.12    0.09
   3 -11  -4    0.15    0.16
  -3 -11  -4   -0.06    0.15
  -3  11   4    0.21    0.17
   3 -12  -4    0.20    0.11
   3 -12  -4    0.08    0.17
  -3  12   4   -0.05    0.18
  -3 -12  -4   -0.09    0.17
   3  13   4   -0.03    0.20
   3 -13  -4    0.04    0.20
  -3 -13  -4    0.13    0.19
  -3  13   4   -0.20    0.19
   3 -14  -4    0.10    0.21
   3  14   4    0.13    0.28
  -3  14   4    0.14    0.27
  -3 -14  -4   -0.24    0.24
   4 -14   4    0.06    0.22
   4  14  -4    0.15    0.14
   4  14  -4   -0.38    0.38
  -4 -14   4   -0.05    0.22
   4  13  -4    0.10    0.23
   4 -13   4    0.07    0.19
   4  13  -4    0.10    0.11
  -4 -13   4    0.07    0.18
  -4  13  -4   -0.13    0.21
   4 -12   4    0.08    0.10
   4 -12   4   -0.03    0.16
   4  12  -4    0.07    0.10
  -4  12  -4    0.15    0.19
  -4 -12   4    0.05    0.16
   4 -11   4    0.28    0.10
   4 -11   4    0.09    0.15
   4  11  -4    0.39    0.09
  -4  11  -4    0.02    0.17
  -4 -11   4    0.26    0.15
   4 -10   4    0.08    0.10
   4 -10   4   -0.30    0.27
   4  10  -4    0.02    0.08
  -4 -10   4   -0.08    0.14
  -4  10  -4    0.05    0.07
  -4  10  -4    0.22    0.16
   4   9  -4    0.49    0.10
   4  -9   4    0.66    0.11
   4  -9   4    0.43    0.14
  -4  -9   4    0.50    0.15
   4  -8   4    1.82    0.18
   4  -8   4    1.40    0.19
   4   8  -4    1.82    0.17
  -4   8  -4    1.67    0.17
  -4   8  -4    1.42    0.20
  -4  -8   4    1.17    0.20
   4  -7   4    4.65    0.42
   4   7  -4    3.93    0.42
   4  -7   4    4.70    0.43
  -4   7  -4    4.26    0.42
  -4   7  -4    4.75    0.44
  -4  -7   4    4.46    0.44
   4  -6   4   22.31    1.95
   4   6  -4   20.78    1.95
   4  -6   4   22.44    1.95
  -4   6  -4   20.99    1.95
  -4   6  -4   20.16    1.95
  -4  -6   4   19.74    1.95
   4   5  -4   41.71    3.82
   4  -5   4   41.06    3.82
   4  -5   4   40.39    3.82
  -4   5  -4   41.36    3.83
  -4  -5   4   42.96    3.83
  -4   5  -4   43.91    3.82
  -4  -5   4   38.45    3.83
   4  -4   4   22.24    1.95
   4  -4   4   21.54    1.95
   4   4  -4   18.52    1.94
   4   4  -4   21.85    1.95
  -4   4  -4   21.50    1.95
  -4   4  -4   20.20    1.95
  -4  -4   4   20.76    1.95
  -4  -4   4   21.95    1.95
   4   3  -4   13.06    1.29
   4   3  -4   13.75    1.28
   4  -3   4   12.15    1.28
   4  -3   4   13.66    1.29
  -4  -3   4   16.31    1.29
  -4   3  -4   15.00    1.29
  -4   3  -4   13.43    1.29
   4  -2   4   16.01    1.59
   4   2  -4   16.19    1.59
  -4  -2   4   18.24    1.59
  -4   2  -4   18.29    1.59
  -4   2  -4   17.41    1.59
   4   1  -4    0.24    0.05
  -4  -1   4    0.18    0.07
  -4   1  -4    0.15    0.07
  -4  -1   4    0.24    0.05
   4   0  -4   23.22    2.46
   4   0  -4   26.11    2.47
   4   0   4   24.52    2.46
  -4   0  -4   27.98    2.46
  -4   0   4   30.16    2.47
  -4   0  -4   27.99    2.47
  -4   0  -4   29.60    2.47
  -4   0   4   24.05    2.47
  -4  -1  -4    0.29    0.09
  -4  -1  -4    0.26    0.05
  -4   1   4    0.18    0.06
   4  -2  -4   17.65    1.63
  -4   2   4   18.23    1.63
  -4  -2  -4   16.82    1.63
  -4  -2  -4   17.36    1.63
  -4  -2  -4   18.08    1.63
   4  -3  -4   14.08    1.19
   4  -3  -4   13.03    1.19
  -4  -3  -4   11.22    1.19
  -4  -3  -4   12.93    1.19
   4  -4  -4   19.64    1.86
   4  -4  -4   20.40    1.86
  -4  -4  -4   19.78    1.86
  -4   4   4   19.48    1.86
  -4  -4  -4   21.05    1.86
   4   5   4   37.64    3.63
   4  -5  -4   39.14    3.63
   4  -5  -4   39.63    3.63
  -4  -5  -4   36.20    3.64
  -4  -5  -4   39.34    3.63
  -4   5   4   44.12    3.64
   4   6   4   19.28    1.82
   4  -6  -4   18.47    1.82
   4  -6  -4   20.52    1.83
  -4  -6  -4   19.66    1.83
  -4   6   4   21.49    1.83
  -4  -6  -4   18.83    1.83
   4  -7  -4    4.35    0.41
   4  -7  -4    4.10    0.40
   4   7   4    4.72    0.40
  -4   7   4    3.98    0.41
  -4  -7  -4    3.96    0.42
   4  -8  -4    1.41    0.19
   4  -8  -4    1.43    0.16
   4   8   4    1.67    0.16
  -4  -8  -4    1.18    0.19
  -4   8   4    1.32    0.20
   4  -9  -4    0.14    0.14
   4   9   4    0.32    0.08
   4  -9  -4    0.40    0.10
  -4   9   4    0.66    0.15
  -4  -9  -4    0.42    0.14
   4 -10  -4    0.05    0.09
   4 -10  -4    0.19    0.15
  -4  10   4    0.11    0.15
  -4 -10  -4   -0.25    0.14
   4 -11  -4    0.33    0.11
   4  11   4    0.50    0.09
   4 -11  -4    0.22    0.17
  -4 -11  -4    0.37    0.16
  -4  11   4    0.12    0.17
   4 -12  -4   -0.04    0.10
   4 -12  -4    0.01    0.17
   4  12   4   -0.15    0.09
  -4  12   4   -0.22    0.18
  -4 -12  -4    0.20    0.18
   4 -13  -4    0.20    0.20
   4 -13  -4    0.39    0.12
  -4  13   4   -0.02    0.21
  -4 -13  -4   -0.14    0.20
   4  14   4    0.27    0.33
   4 -14  -4   -0.36    0.32
  -4 -14  -4    0.10    0.22
  -4  14   4   -0.23    0.24
   5 -13   4    0.11    0.12
   5  13  -4    0.02    0.12
  -5 -13   4    0.07    0.18
  -5  13  -4   -0.17    0.22
   5 -12   4   -0.01    0.10
   5  12  -4    0.06    0.10
   5 -12   4   -0.16    0.18
  -5  12  -4   -0.04    0.19
  -5 -12   4    0.03    0.17
   5 -11   4   -0.05    0.16
   5  11  -4    0.04    0.10
   5 -11   4    0.05    0.10
  -5  11  -4   -0.12    0.17
  -5 -11   4   -0.12    0.15
   5 -10   4    0.09    0.10
   5  10  -4    0.31    0.09
   5 -10   4   -0.19    0.14
  -5  10  -4    0.20    0.07
  -5 -10   4    0.31    0.14
  -5  10  -4    0.02    0.16
   5   9  -4    1.97    0.18
  -5  -9   4    1.27    0.21
  -5   9  -4    1.53    0.17
  -5   9  -4    1.49    0.21
   5  -8   4    0.27    0.12
   5  -8   4    0.37    0.10
  -5   8  -4    0.18    0.07
  -5  -8   4    0.28    0.13
  -5   8  -4    0.32    0.14
   5  -7   4    0.35    0.10
   5  -7   4    0.29    0.09
   5   7  -4    0.38    0.08
  -5   7  -4    0.18    0.07
  -5   7  -4    0.24    0.12
  -5  -7   4    0.11    0.12
   5   6  -4    0.27    0.07
   5  -6   4    0.18    0.09
  -5   6  -4    0.21    0.11
  -5   6  -4    0.15    0.06
  -5  -6   4    0.20    0.10
  -5  -6   4    0.10    0.13
   5  -5   4    4.19    0.41
   5  -5   4    4.26    0.41
  -5   5  -4    3.70    0.40
  -5  -5   4    4.74    0.42
  -5   5  -4    4.70    0.42
   5   4  -4   38.42    3.74
   5  -4   4   37.74    3.74
   5  -4   4   41.91    3.74
   5   4  -4   34.71    3.74
  -5  -4   4   44.32    3.75
  -5   4  -4   40.41    3.74
  -5   4  -4   41.84    3.74
  -5  -4   4   44.89    3.74
   5   3  -4   47.39    4.43
   5   3  -4   48.43    4.43
   5  -3   4   50.65    4.43
  -5  -3   4   46.79    4.43
  -5  -3   4   53.73    4.44
  -5   3  -4   44.16    4.43
  -5   3  -4   44.97    4.43
   5  -2   4   58.84    5.45
   5   2  -4   52.13    5.45
   5   2  -4   56.09    5.45
  -5   2  -4   58.15    5.45
  -5  -2   4   60.47    5.45
  -5   2  -4   61.84    5.45
  -5  -2   4   65.84    5.45
   5  -1   4    6.74    0.66
   5   1  -4    6.40    0.66
   5   1  -4    7.60    0.66
  -5  -1   4    7.83    0.66
  -5   1  -4    6.92    0.66
  -5   1  -4    7.21    0.67
   5   0  -4    3.20    0.29
   5   0   4    2.65    0.28
  -5   0  -4    2.99    0.28
  -5   0   4    3.20    0.28
   5  -1  -4    7.44    0.68
   5   1   4    6.41    0.68
  -5  -1  -4    7.11    0.68
  -5  -1  -4    7.82    0.69
  -5   1   4    7.34    0.68
  -5  -1  -4    8.03    0.68
   5  -2  -4   58.29    5.55
  -5  -2  -4   61.50    5.55
  -5   2   4   63.06    5.55
  -5  -2  -4   62.89    5.55
  -5  -2  -4   54.87    5.55
   5  -3  -4   43.09    4.35
  -5   3   4   51.43    4.36
  -5  -3  -4   43.96    4.36
  -5  -3  -4   50.20    4.36
   5   4   4   30.95    3.37
   5  -4  -4   40.62    3.37
   5  -4  -4   39.49    3.37
  -5  -4  -4   40.97    3.37
  -5  -4  -4   35.17    3.38
  -5   4   4   31.97    3.37
   5  -5  -4    3.99    0.42
   5  -5  -4    4.82    0.43
  -5   5   4    4.74    0.43
  -5  -5  -4    4.34    0.43
   5   6   4    0.20    0.06
   5  -6  -4    0.16    0.08
   5  -6  -4    0.18    0.09
  -5  -6  -4    0.25    0.14
  -5  -6  -4    0.28    0.11
  -5   6   4    0.24    0.11
   5  -7  -4    0.03    0.11
   5  -7  -4    0.20    0.08
   5   7   4    0.13    0.07
  -5  -7  -4    0.14    0.12
  -5   7   4    0.03    0.13
   5   8   4    0.38    0.08
   5  -8  -4    0.35    0.12
   5  -8  -4    0.20    0.10
  -5  -8  -4    0.21    0.18
  -5   8   4    0.33    0.14
   5  -9  -4    1.39    0.22
   5  -9  -4    2.04    0.19
  -5   9   4    1.74    0.23
  -5  -9  -4    1.48    0.22
   5  10   4    0.36    0.09
   5 -10  -4    0.07    0.15
  -5  10   4    0.22    0.16
  -5 -10  -4    0.30    0.15
   5 -11  -4    0.13    0.10
   5 -11  -4   -0.02    0.16
   5  11   4    0.02    0.09
  -5 -11  -4    0.08    0.16
  -5  11   4   -0.22    0.17
   5  12   4    0.09    0.10
   5 -12  -4   -0.10    0.19
   5 -12  -4   -0.03    0.11
  -5 -12  -4    0.17    0.18
  -5  12   4    0.11    0.19
   5 -13  -4   -0.05    0.13
   5 -13  -4   -0.18    0.20
  -5  13   4   -0.07    0.20
  -5 -13  -4    0.02    0.20
   6 -13   4    0.35    0.13
   6  13  -4    0.27    0.12
  -6  13  -4   -0.07    0.22
  -6 -13   4   -0.03    0.25
   6  12  -4    0.23    0.11
   6 -12   4   -0.03    0.12
  -6 -12   4    0.28    0.19
  -6  12  -4    0.62    0.21
   6  11  -4    0.17    0.10
   6 -11   4    0.21    0.12
  -6 -11   4    0.26    0.17
  -6  11  -4    0.07    0.18
   6 -10   4    0.07    0.10
   6  10  -4   -0.02    0.09
   6 -10   4   -0.01    0.22
  -6  10  -4    0.04    0.16
  -6 -10   4   -0.11    0.14
   6  -9   4    0.10    0.11
   6  -9   4   -0.01    0.13
   6   9  -4    0.16    0.09
  -6  -9   4    0.17    0.14
  -6   9  -4    0.05    0.14
  -6   9  -4   -0.03    0.07
   6  -8   4    0.32    0.12
   6   8  -4    0.74    0.10
   6  -8   4    0.50    0.11
  -6   8  -4    0.47    0.15
  -6  -8   4    0.57    0.14
  -6   8  -4    0.44    0.08
   6  -7   4    1.70    0.20
  -6   7  -4    1.92    0.22
  -6  -7   4    1.73    0.21
  -6  -7   4    2.09    0.25
   6  -6   4    8.09    0.67
   6   6  -4    7.31    0.66
  -6   6  -4    6.83    0.67
  -6   6  -4    7.27    0.66
  -6  -6   4    6.54    0.67
  -6  -6   4    6.28    0.68
   6   5  -4    0.26    0.07
   6  -5   4    0.25    0.09
  -6   5  -4    0.29    0.07
  -6   5  -4    0.22    0.11
  -6  -5   4    0.26    0.14
  -6  -5   4    0.32    0.10
   6   4  -4   20.02    1.90
   6  -4   4   19.19    1.90
  -6   4  -4   19.32    1.90
  -6  -4   4   21.22    1.90
  -6  -4   4   20.62    1.90
  -6   4  -4   22.68    1.90
   6   3  -4    0.31    0.06
   6   3  -4    0.31    0.06
   6  -3   4    0.40    0.08
  -6   3  -4    0.35    0.11
  -6  -3   4    0.32    0.11
  -6  -3   4    0.22    0.08
  -6   3  -4    0.34    0.06
   6   2  -4   36.23    3.66
   6   2  -4   39.83    3.66
   6  -2   4   41.28    3.66
  -6  -2   4   42.44    3.67
  -6  -2   4   40.52    3.67
  -6   2  -4   37.86    3.66
   6   1  -4    8.18    0.72
   6  -1   4    6.85    0.72
   6   1  -4    7.28    0.72
  -6   1  -4    8.22    0.72
  -6  -1   4    8.31    0.72
  -6  -1   4    7.52    0.73
  -6   1  -4    8.03    0.73
   6   0  -4    0.07    0.04
   6   0   4    0.04    0.05
   6   0  -4    0.10    0.05
  -6   0  -4    0.04    0.10
  -6   0   4    0.21    0.09
  -6   0   4    0.17    0.05
  -6   0  -4    0.07    0.05
   6   1   4    7.65    0.66
   6  -1  -4    7.67    0.66
  -6  -1  -4    7.13    0.66
  -6   1   4    6.60    0.66
  -6   1   4    7.50    0.67
  -6  -1  -4    6.58    0.66
  -6  -1  -4    6.78    0.67
   6   2   4   32.40    3.32
   6  -2  -4   37.05    3.33
  -6  -2  -4   39.89    3.33
  -6   2   4   33.11    3.33
  -6   2   4   36.79    3.32
  -6  -2  -4   36.81    3.33
   6  -3  -4    0.33    0.07
  -6   3   4    0.44    0.10
  -6  -3  -4    0.32    0.09
  -6  -3  -4    0.36    0.12
   6  -4  -4   16.72    1.53
   6   4   4   14.82    1.52
  -6  -4  -4   17.84    1.53
  -6  -4  -4   15.01    1.53
  -6   4   4   18.18    1.53
   6  -5  -4    0.20    0.08
   6  -5  -4    0.30    0.08
  -6   5   4    0.01    0.11
  -6  -5  -4   -0.01    0.10
  -6  -5  -4    0.26    0.14
   6   6   4    6.77    0.65
   6  -6  -4    7.00    0.65
   6  -6  -4    7.21    0.66
  -6   6   4    6.95    0.66
  -6  -6  -4    6.76    0.66
  -6  -6  -4    7.11    0.68
   6  -7  -4    1.87    0.20
  -6  -7  -4    1.73    0.21
  -6   7   4    1.59    0.24
  -6  -7  -4    1.68    0.30
   6  -8  -4    0.59    0.11
   6  -8  -4    0.47    0.14
   6   8   4    0.78    0.10
  -6  -8  -4    0.54    0.15
  -6   8   4    0.53    0.15
   6  -9  -4    0.06    0.09
   6  -9  -4    0.02    0.15
   6   9   4    0.01    0.08
  -6  -9  -4   -0.16    0.14
  -6   9   4    0.06    0.15
   6 -10  -4    0.18    0.15
   6  10   4    0.11    0.09
   6 -10  -4   -0.05    0.10
  -6 -10  -4    0.05    0.15
  -6  10   4   -0.14    0.16
   6 -11  -4    0.16    0.11
   6  11   4    0.10    0.10
   6 -11  -4    0.04    0.17
  -6 -11  -4    0.14    0.17
  -6  11   4    0.17    0.18
   6 -12  -4   -0.05    0.20
   6 -12  -4   -0.06    0.13
   6  12   4   -0.05    0.11
  -6  12   4   -0.13    0.19
  -6 -12  -4    0.23    0.19
   6 -13  -4   -0.15    0.13
   6  13   4    0.04    0.19
   6 -13  -4   -0.13    0.22
  -6 -13  -4    0.18    0.23
  -7 -13   4    0.31    0.19
  -7  13  -4    0.31    0.23
   7  12  -4    0.16    0.12
   7 -12   4    0.08    0.13
  -7  12  -4    0.02    0.21
  -7 -12   4    0.05    0.19
   7  11  -4    0.15    0.10
   7 -11   4   -0.04    0.13
  -7  11  -4   -0.18    0.18
  -7 -11   4   -0.14    0.17
   7 -10   4    0.11    0.11
   7  10  -4    0.12    0.10
  -7  10  -4   -0.05    0.16
  -7 -10   4    0.09    0.15
   7  -9   4    0.26    0.12
   7   9  -4    0.35    0.09
  -7  -9   4    0.44    0.15
  -7   9  -4   -0.01    0.15
   7  -8   4    0.49    0.12
  -7   8  -4    0.31    0.14
  -7   8  -4    0.57    0.09
  -7  -8   4    0.62    0.14
   7  -7   4    0.08    0.10
   7   7  -4    0.15    0.08
  -7   7  -4    0.20    0.12
  -7   7  -4   -0.03    0.07
  -7  -7   4   -0.19    0.12
   7  -6   4    2.02    0.25
   7   6  -4    2.58    0.24
  -7   6  -4    1.97    0.24
  -7   6  -4    2.49    0.22
  -7  -6   4    1.76    0.24
  -7  -6   4    1.70    0.26
   7   5  -4    0.19    0.08
   7  -5   4    0.11    0.09
  -7  -5   4    0.32    0.14
  -7   5  -4    0.24    0.12
  -7   5  -4    0.32    0.07
  -7  -5   4    0.19    0.11
   7   4  -4    4.40    0.41
   7  -4   4    4.69    0.42
  -7   4  -4    4.09    0.43
  -7  -4   4    4.57    0.42
  -7  -4   4    4.28    0.43
  -7   4  -4    4.29    0.41
   7  -3   4    1.24    0.14
   7   3  -4    1.39    0.13
   7   3  -4    1.01    0.13
  -7  -3   4    1.24    0.15
  -7  -3   4    1.20    0.17
  -7   3  -4    1.39    0.14
   7  -2   4    6.40    0.57
   7   2  -4    6.86    0.57
   7   2  -4    5.73    0.57
  -7   2  -4    5.16    0.58
  -7   2  -4    6.45    0.57
  -7  -2   4    6.11    0.57
  -7  -2   4    5.68    0.58
   7   1  -4    7.37    0.76
   7  -1   4    8.29    0.76
   7   1  -4    9.02    0.76
  -7  -1   4    7.95    0.76
  -7   1  -4    9.13    0.76
  -7   1  -4    7.20    0.77
  -7  -1   4    8.15    0.77
   7   0   4    1.50    0.16
   7   0  -4    1.62    0.16
   7   0  -4    1.53    0.15
  -7   0  -4    1.45    0.19
  -7   0  -4    1.53    0.16
  -7   0   4    1.80    0.19
  -7   0   4    1.66    0.16
   7   1   4    7.87    0.68
   7  -1  -4    7.74    0.68
  -7   1   4    6.72    0.68
  -7  -1  -4    6.57    0.69
  -7  -1  -4    7.58    0.68
  -7   1   4    7.37    0.69
   7   2   4    5.02    0.51
   7  -2  -4    5.84    0.52
  -7   2   4    5.98    0.53
  -7   2   4    5.66    0.52
  -7  -2  -4    5.16    0.53
   7   3   4    0.96    0.10
  -7   3   4    1.08    0.14
  -7   3   4    0.87    0.10
  -7  -3  -4    0.71    0.15
  -7  -3  -4    0.93    0.13
   7  -4  -4    4.09    0.35
  -7   4   4    3.49    0.36
  -7  -4  -4    3.38    0.36
  -7  -4  -4    3.79    0.38
   7  -5  -4    0.10    0.08
  -7   5   4    0.23    0.11
  -7  -5  -4   -0.04    0.11
  -7  -5  -4    0.06    0.13
   7   6   4    2.30    0.20
   7  -6  -4    1.57    0.25
  -7   6   4    1.72    0.26
  -7  -6  -4    1.86    0.23
  -7  -6  -4    1.78    0.31
   7  -7  -4    0.05    0.08
   7   7   4    0.03    0.06
   7  -7  -4   -0.11    0.10
  -7   7   4   -0.07    0.12
  -7  -7  -4   -0.01    0.13
  -7  -7  -4   -0.01    0.17
   7  -8  -4    0.38    0.10
   7  -8  -4    0.45    0.13
  -7   8   4    0.55    0.14
  -7  -8  -4    0.11    0.14
   7  -9  -4    0.22    0.10
   7   9   4    0.28    0.09
  -7  -9  -4    0.44    0.15
  -7   9   4    0.01    0.15
   7 -10  -4    0.05    0.11
   7 -10  -4   -0.19    0.17
   7  10   4   -0.04    0.09
  -7 -10  -4   -0.02    0.16
  -7  10   4   -0.02    0.16
   7 -11  -4    0.16    0.12
   7 -11  -4   -0.05    0.19
   7  11   4    0.03    0.10
  -7  11   4   -0.03    0.18
  -7 -11  -4   -0.10    0.18
   7 -12  -4   -0.16    0.13
   7  12   4   -0.07    0.12
  -7 -12  -4   -0.12    0.19
  -7  12   4   -0.18    0.20
  -7 -13  -4    0.11    0.21
  -7  13   4    0.03    0.20
   8 -12   4   -0.14    0.21
  -8 -12   4    0.39    0.34
  -8  12  -4   -0.04    0.24
   8  11  -4   -0.09    0.11
   8 -11   4   -0.19    0.13
  -8 -11   4    0.02    0.18
  -8  11  -4    0.13    0.19
   8 -10   4   -0.02    0.12
   8  10  -4    0.08    0.10
  -8 -10   4   -0.04    0.16
  -8  10  -4    0.11    0.17
   8  -9   4    0.09    0.12
   8   9  -4    0.26    0.09
  -8  -9   4   -0.03    0.15
  -8   9  -4    0.04    0.15
   8  -8   4    0.74    0.13
  -8  -8   4    0.69    0.21
  -8   8  -4    0.62    0.16
  -8  -8   4    0.62    0.16
  -8   8  -4    0.41    0.12
   8   7  -4    0.67    0.10
   8  -7   4    0.57    0.12
  -8  -7   4    0.44    0.19
  -8  -7   4    0.47    0.14
  -8   7  -4    0.56    0.09
  -8   7  -4    0.47    0.15
   8   6  -4    0.50    0.09
   8  -6   4    0.57    0.11
  -8  -6   4    0.40    0.17
  -8   6  -4    0.37    0.13
  -8  -6   4    0.22    0.19
  -8   6  -4    0.45    0.09
   8  -5   4    0.17    0.09
   8   5  -4    0.19    0.07
  -8  -5   4    0.36    0.15
  -8  -5   4    0.28    0.12
  -8   5  -4    0.27    0.07
   8  -4   4    1.31    0.16
   8   4  -4    1.34    0.15
  -8  -4   4    1.25    0.20
  -8   4  -4    1.62    0.19
  -8  -4   4    1.44    0.17
  -8   4  -4    1.70    0.16
   8   3  -4    0.68    0.08
  -8  -3   4    0.49    0.11
  -8  -3   4    0.37    0.14
  -8   3  -4    0.45    0.15
  -8   3  -4    0.54    0.09
   8   2  -4    2.41    0.25
   8  -2   4    2.69    0.26
   8   2  -4    3.00    0.25
  -8   2  -4    2.67    0.25
  -8  -2   4    2.33    0.26
  -8  -2   4    2.42    0.28
  -8   2  -4    2.28    0.28
   8   1  -4    1.78    0.21
   8  -1   4    2.36    0.21
   8   1  -4    2.41    0.20
  -8   1  -4    1.69    0.24
  -8  -1   4    2.13    0.22
  -8   1  -4    2.02    0.21
   8   0  -4    2.29    0.23
   8   0   4    2.21    0.23
   8   0  -4    2.54    0.22
  -8   0  -4    1.94    0.25
  -8   0   4    2.48    0.23
  -8   0   4    2.13    0.25
  -8   0  -4    2.20    0.23
   8  -1  -4    2.10    0.19
   8   1   4    1.81    0.19
   8  -1  -4    1.99    0.20
  -8   1   4    2.08    0.20
  -8  -1  -4    1.63    0.23
  -8   1   4    1.90    0.23
   8  -2  -4    2.32    0.24
   8   2   4    2.11    0.23
  -8   2   4    2.69    0.26
  -8  -2  -4    2.40    0.27
  -8  -2  -4    2.19    0.27
  -8   2   4    2.49    0.23
   8   3   4    0.39    0.06
  -8   3   4    0.60    0.12
  -8  -3  -4    0.18    0.14
  -8  -3  -4    0.42    0.10
  -8   3   4    0.57    0.07
   8   4   4    1.13    0.11
   8  -4  -4    1.29    0.13
  -8  -4  -4    0.99    0.15
  -8   4   4    0.89    0.12
  -8  -4  -4    0.93    0.17
  -8   4   4    1.22    0.16
   8   5   4    0.19    0.05
   8  -5  -4    0.13    0.09
  -8   5   4    0.28    0.11
  -8  -5  -4    0.29    0.12
  -8  -5  -4    0.07    0.15
   8  -6  -4    0.36    0.10
   8   6   4    0.44    0.07
  -8  -6  -4    0.52    0.14
  -8   6   4    0.45    0.13
  -8  -6  -4    0.61    0.17
   8  -7  -4    0.47    0.10
  -8   7   4    0.33    0.13
  -8  -7  -4    0.21    0.15
  -8  -7  -4    0.56    0.18
   8  -8  -4    0.77    0.13
   8   8   4    0.89    0.11
  -8  -8  -4    0.87    0.21
  -8  -8  -4    0.71    0.17
  -8   8   4    0.97    0.17
   8  -9  -4    0.20    0.11
   8   9   4    0.30    0.09
  -8  -9  -4    0.11    0.16
  -8   9   4    0.19    0.15
   8 -10  -4    0.15    0.12
   8  10   4    0.01    0.09
  -8 -10  -4   -0.26    0.17
  -8  10   4   -0.05    0.17
   8 -11  -4   -0.05    0.12
   8  11   4   -0.03    0.10
  -8 -11  -4    0.00    0.19
  -8  11   4    0.06    0.18
   8 -12  -4    0.24    0.22
   8  12   4    0.15    0.12
  -8 -12  -4   -0.08    0.24
   9  11  -4    0.17    0.11
   9 -11   4    0.01    0.14
  -9  11  -4    0.09    0.20
  -9 -11   4   -0.14    0.19
   9  10  -4    0.07    0.10
   9 -10   4   -0.05    0.14
  -9 -10   4    0.05    0.18
   9  -9   4    0.03    0.13
   9   9  -4   -0.03    0.09
  -9  -9   4   -0.05    0.16
  -9   9  -4    0.27    0.17
   9   8  -4    0.24    0.09
   9  -8   4   -0.10    0.12
  -9  -8   4    0.37    0.20
  -9   8  -4   -0.04    0.15
  -9  -8   4    0.13    0.15
  -9   8  -4    0.23    0.09
   9   7  -4    0.24    0.08
   9  -7   4    0.06    0.11
  -9   7  -4    0.11    0.08
  -9   7  -4    0.46    0.15
  -9  -7   4    0.25    0.14
  -9  -7   4    0.22    0.18
   9  -6   4    0.13    0.11
   9   6  -4    0.06    0.08
  -9  -6   4    0.10    0.13
  -9  -6   4    0.10    0.16
  -9   6  -4    0.19    0.14
   9  -5   4    1.63    0.18
  -9  -5   4    1.11    0.21
  -9   5  -4    1.34    0.20
  -9   5  -4    1.60    0.17
  -9  -5   4    1.38    0.19
   9   4  -4    0.35    0.07
   9  -4   4    0.42    0.10
  -9  -4   4    0.29    0.12
  -9   4  -4    0.22    0.14
  -9  -4   4    0.22    0.15
  -9   4  -4    0.37    0.08
   9   3  -4    2.64    0.24
  -9  -3   4    2.45    0.27
  -9   3  -4    2.32    0.29
  -9   3  -4    2.49    0.25
   9   2  -4    1.12    0.12
   9  -2   4    0.97    0.13
  -9   2  -4    1.00    0.12
  -9  -2   4    1.04    0.13
  -9  -2   4    0.88    0.18
   9  -1   4    0.61    0.09
   9   1  -4    0.74    0.09
  -9  -1   4    0.36    0.15
  -9  -1   4    0.56    0.10
  -9   1  -4    0.57    0.09
   9   0  -4    0.07    0.06
   9   0  -4   -0.10    0.05
   9   0   4   -0.02    0.06
  -9   0  -4   -0.07    0.12
  -9   0   4   -0.10    0.07
  -9   0   4   -0.24    0.13
   9  -1  -4    0.48    0.06
   9  -1  -4    0.40    0.08
   9   1   4    0.45    0.08
  -9   1   4    0.63    0.15
  -9  -1  -4    0.44    0.17
   9   2   4    0.78    0.11
   9  -2  -4    0.96    0.12
   9  -2  -4    1.06    0.10
  -9   2   4    1.19    0.15
  -9  -2  -4    0.55    0.20
   9  -3  -4    2.33    0.20
   9   3   4    1.72    0.20
  -9   3   4    1.98    0.23
   9  -4  -4    0.35    0.09
  -9   4   4    0.18    0.11
  -9  -4  -4    0.22    0.14
  -9  -4  -4    0.37    0.12
   9  -5  -4    1.45    0.16
   9  -5  -4    1.48    0.17
   9   5   4    1.62    0.15
  -9   5   4    1.56    0.19
  -9  -5  -4    1.21    0.19
   9  -6  -4    0.11    0.08
   9   6   4    0.06    0.06
  -9  -6  -4   -0.05    0.13
  -9   6   4   -0.02    0.12
  -9  -6  -4   -0.01    0.15
   9   7   4    0.32    0.07
   9  -7  -4    0.34    0.10
  -9  -7  -4    0.08    0.18
  -9  -7  -4    0.22    0.15
  -9   7   4    0.26    0.13
   9   8   4    0.18    0.07
   9  -8  -4    0.18    0.10
  -9  -8  -4   -0.12    0.16
  -9   8   4    0.07    0.14
  -9  -8  -4    0.10    0.19
   9  -9  -4    0.08    0.11
   9   9   4    0.11    0.09
  -9  -9  -4   -0.10    0.16
  -9   9   4    0.23    0.17
   9 -10  -4    0.06    0.13
   9  10   4   -0.01    0.09
  -9  10   4    0.18    0.18
  -9 -10  -4   -0.04    0.19
   9 -11  -4    0.02    0.13
   9  11   4    0.13    0.10
  -9 -11  -4    0.55    0.21
  -9  11   4   -0.05    0.20
  10 -10   4    0.24    0.14
  10  10  -4    0.05    0.10
 -10 -10   4    0.16    0.19
 -10  10  -4    0.09    0.20
  10  -9   4    0.03    0.13
  10   9  -4    0.29    0.10
 -10  -9   4   -0.03    0.18
 -10   9  -4    0.16    0.19
  10   8  -4    0.00    0.08
  10  -8   4   -0.12    0.12
 -10  -8   4    0.39    0.16
 -10   8  -4   -0.07    0.17
 -10  -8   4   -0.11    0.20
  10   7  -4    0.02    0.08
  10  -7   4    0.20    0.12
 -10  -7   4   -0.05    0.14
 -10  -7   4   -0.13    0.18
 -10   7  -4    0.07    0.16
 -10   7  -4    0.25    0.09
  10   6  -4   -0.11    0.07
  10  -6   4    0.12    0.11
 -10   6  -4   -0.01    0.15
 -10  -6   4    0.08    0.17
 -10   6  -4   -0.04    0.07
 -10  -6   4   -0.02    0.13
  10   5  -4    0.28    0.07
  10  -5   4    0.08    0.10
 -10   5  -4    0.26    0.15
 -10   5  -4    0.12    0.08
 -10  -5   4    0.20    0.13
 -10  -5   4   -0.03    0.15
  10  -4   4    0.02    0.10
  10   4  -4    0.15    0.06
 -10   4  -4    0.00    0.08
 -10  -4   4    0.08    0.12
 -10   4  -4    0.09    0.15
 -10  -4   4   -0.09    0.14
  10   3  -4    0.42    0.07
  10   3  -4    0.31    0.08
  10  -3   4    0.28    0.10
 -10  -3   4    0.21    0.12
 -10  -3   4    0.10    0.14
 -10   3  -4    0.26    0.08
 -10   3  -4    0.50    0.15
  10   2  -4    0.14    0.06
  10  -2   4    0.05    0.09
  10   2  -4    0.14    0.06
 -10   2  -4   -0.12    0.15
 -10  -2   4    0.38    0.10
 -10  -2   4    0.13    0.15
  10   1  -4    0.25    0.06
  10   1  -4    0.23    0.07
 -10   1  -4    0.14    0.16
 -10  -1   4    0.22    0.15
  10   0   4    0.21    0.08
  10   0  -4    0.22    0.07
  10   0  -4    0.22    0.10
 -10   0   4    0.19    0.14
 -10   0  -4    0.10    0.16
  10   1   4    0.20    0.07
  10  -1  -4    0.29    0.10
  10  -1  -4    0.31    0.06
 -10   1   4    0.14    0.15
 -10  -1  -4    0.12    0.16
  10  -2  -4    0.25    0.08
  10  -2  -4    0.11    0.05
  10   2   4    0.21    0.06
 -10   2   4    0.14    0.15
 -10  -2  -4    0.13    0.15
  10  -3  -4    0.27    0.05
  10   3   4    0.17    0.06
  10  -3  -4    0.19    0.08
 -10   3   4    0.36    0.14
 -10  -3  -4    0.10    0.14
  10  -4  -4    0.04    0.08
  10  -4  -4    0.04    0.05
 -10  -4  -4    0.03    0.15
 -10   4   4    0.04    0.12
  10  -5  -4    0.14    0.09
  10   5   4    0.21    0.06
 -10   5   4    0.12    0.13
 -10  -5  -4    0.01    0.15
  10  -6  -4    0.13    0.09
  10   6   4   -0.05    0.06
 -10   6   4   -0.05    0.13
 -10  -6  -4    0.03    0.17
  10  -7  -4    0.12    0.10
  10   7   4    0.14    0.06
 -10  -7  -4   -0.07    0.17
 -10  -7  -4    0.05    0.16
 -10   7   4    0.07    0.13
  10  -8  -4   -0.04    0.11
  10   8   4   -0.07    0.07
 -10   8   4   -0.07    0.15
 -10  -8  -4    0.31    0.17
 -10  -8  -4   -0.10    0.20
  10  -9  -4    0.03    0.13
  10   9   4    0.06    0.08
 -10   9   4    0.13    0.17
 -10  -9  -4    0.54    0.19
  10 -10  -4    0.11    0.13
  10  10   4    0.01    0.09
 -10 -10  -4   -0.10    0.21
 -10  10   4    0.30    0.19
  11  -9   4    0.23    0.14
  11   9  -4    0.06    0.09
 -11   9  -4   -0.15    0.20
 -11  -9   4    0.21    0.20
  11  -8   4   -0.22    0.13
  11   8  -4    0.01    0.08
 -11  -8   4   -0.11    0.21
 -11   8  -4   -0.21    0.19
 -11  -8   4    0.11    0.18
  11  -7   4    0.06    0.12
  11   7  -4    0.05    0.08
 -11   7  -4    0.26    0.18
 -11  -7   4   -0.18    0.15
 -11  -7   4    0.12    0.19
  11   6  -4    0.26    0.08
  11  -6   4    0.27    0.12
 -11   6  -4    0.22    0.17
 -11  -6   4    0.29    0.18
  11   5  -4    0.16    0.07
  11  -5   4   -0.04    0.11
 -11  -5   4    0.08    0.16
 -11  -5   4    0.04    0.14
 -11   5  -4   -0.03    0.16
  11   4  -4    0.30    0.07
  11  -4   4    0.34    0.11
 -11  -4   4    0.36    0.16
 -11   4  -4    0.36    0.16
  11   3  -4    0.23    0.06
  11  -3   4    0.14    0.10
 -11  -3   4   -0.03    0.15
 -11   3  -4    0.21    0.16
  11  -2   4    0.02    0.09
  11   2  -4    0.00    0.06
 -11  -2   4    0.17    0.15
 -11   2  -4    0.05    0.15
  11   1  -4    0.02    0.05
  11  -1   4   -0.04    0.08
  11   1  -4    0.06    0.06
 -11  -1   4    0.07    0.16
 -11   1  -4    0.03    0.16
  11   0   4    0.04    0.07
  11   0  -4    0.03    0.07
  11   0  -4    0.11    0.05
 -11   0  -4   -0.03    0.16
 -11   0   4    0.00    0.15
  11  -1  -4    0.04    0.07
  11  -1  -4    0.02    0.05
  11   1   4    0.20    0.11
 -11  -1  -4   -0.27    0.16
 -11   1   4    0.05    0.14
  11   2   4    0.16    0.06
  11  -2  -4    0.17    0.06
  11  -2  -4    0.21    0.08
 -11   2   4    0.13    0.15
 -11  -2  -4    0.08    0.15
  11  -3  -4    0.13    0.08
  11  -3  -4    0.26    0.06
 -11  -3  -4    0.02    0.15
 -11   3   4    0.10    0.15
  11   4   4    0.34    0.07
  11  -4  -4    0.54    0.12
  11  -4  -4    0.36    0.10
 -11   4   4    0.21    0.15
 -11  -4  -4    0.24    0.16
  11  -5  -4   -0.14    0.09
  11   5   4    0.12    0.06
 -11   5   4   -0.02    0.14
 -11  -5  -4   -0.15    0.16
  11  -6  -4    0.20    0.10
  11   6   4    0.22    0.07
 -11  -6  -4    0.22    0.18
 -11   6   4    0.25    0.15
  11   7   4    0.03    0.07
  11  -7  -4    0.12    0.11
 -11   7   4   -0.06    0.15
 -11  -7  -4    0.21    0.19
  11  -8  -4    0.00    0.12
  11   8   4   -0.06    0.08
 -11  -8  -4   -0.20    0.21
 -11   8   4   -0.04    0.17
  11  -9  -4    0.16    0.14
  11   9   4    0.16    0.09
 -11   9   4    0.26    0.19
  12   8  -4    0.13    0.12
  12  -8   4    0.17    0.23
 -12   8  -4   -0.06    0.36
 -12  -8   4    0.08    0.24
  12  -7   4    0.32    0.14
  12   7  -4    0.18    0.09
 -12  -7   4   -0.20    0.21
 -12   7  -4    0.04    0.20
  12  -6   4   -0.06    0.13
  12   6  -4    0.09    0.08
 -12  -6   4    0.16    0.20
 -12   6  -4   -0.06    0.19
  12  -5   4    0.00    0.12
  12   5  -4    0.10    0.08
 -12   5  -4    0.13    0.18
 -12  -5   4   -0.23    0.17
  12   4  -4    0.18    0.07
  12  -4   4    0.06    0.11
 -12   4  -4    0.12    0.18
 -12  -4   4   -0.09    0.17
  12  -3   4    0.00    0.10
  12   3  -4    0.17    0.07
 -12   3  -4    0.11    0.18
 -12  -3   4   -0.08    0.16
  12   2  -4   -0.05    0.06
  12  -2   4    0.06    0.09
 -12   2  -4   -0.05    0.18
 -12  -2   4    0.09    0.17
  12  -1   4    0.07    0.08
  12   1  -4   -0.04    0.07
  12   1  -4   -0.03    0.06
 -12   1  -4   -0.02    0.18
 -12  -1   4   -0.11    0.17
  12   0  -4    0.15    0.06
  12   0  -4    0.11    0.07
  12   0   4    0.09    0.08
 -12   0   4   -0.14    0.17
 -12   0  -4    0.34    0.19
  12  -1  -4    0.03    0.08
  12   1   4   -0.05    0.07
  12  -1  -4   -0.02    0.06
 -12  -1  -4    0.03    0.17
 -12   1   4   -0.14    0.16
  12  -2  -4    0.01    0.06
  12  -2  -4   -0.04    0.08
 -12  -2  -4    0.23    0.17
 -12   2   4   -0.03    0.16
  12  -3  -4    0.10    0.09
  12   3   4    0.21    0.06
  12  -3  -4    0.25    0.07
 -12   3   4    0.07    0.16
 -12  -3  -4   -0.18    0.17
  12  -4  -4    0.02    0.09
  12   4   4    0.00    0.06
 -12  -4  -4   -0.01    0.17
 -12   4   4    0.16    0.16
  12  -5  -4    0.03    0.10
  12   5   4   -0.01    0.06
 -12  -5  -4    0.29    0.19
 -12   5   4   -0.09    0.16
  12  -6  -4   -0.10    0.11
 -12   6   4    0.18    0.17
 -12  -6  -4    0.10    0.20
  12   7   4    0.12    0.08
  12  -7  -4    0.17    0.12
 -12   7   4    0.15    0.18
 -12  -7  -4    0.39    0.21
 -12   8   4    0.32    0.34
  13   7  -4   -0.05    0.08
  13  -7   4    0.00    0.13
 -13  -7   4    0.01    0.21
 -13   7  -4   -0.08    0.20
  13   6  -4   -0.01    0.12
  13  -6   4    0.06    0.17
 -13  -6   4    0.33    0.21
 -13   6  -4   -0.13    0.25
  13   5  -4    0.07    0.08
  13  -5   4    0.05    0.12
 -13   5  -4    0.07    0.19
 -13  -5   4   -0.20    0.19
  13   4  -4    0.00    0.08
  13  -4   4    0.14    0.12
 -13  -4   4    0.26    0.18
 -13   4  -4    0.16    0.20
  13   3  -4   -0.05    0.07
  13  -3   4    0.07    0.11
 -13  -3   4   -0.07    0.18
 -13   3  -4    0.07    0.20
  13   2  -4    0.04    0.07
  13  -2   4    0.17    0.10
 -13   2  -4   -0.02    0.19
 -13  -2   4   -0.22    0.17
  13   1  -4    0.00    0.07
  13  -1   4   -0.17    0.09
 -13  -1   4   -0.11    0.18
 -13   1  -4   -0.07    0.20
  13   0  -4   -0.02    0.07
  13   0   4   -0.01    0.09
  13   0  -4   -0.08    0.08
 -13   0   4    0.15    0.19
 -13   0  -4    0.11    0.19
  13   1   4    0.15    0.11
  13  -1  -4    0.06    0.07
  13  -1  -4   -0.04    0.08
 -13  -1  -4   -0.23    0.19
 -13   1   4    0.20    0.19
  13  -2  -4   -0.01    0.07
  13   2   4    0.16    0.06
  13  -2  -4    0.05    0.09
 -13   2   4   -0.02    0.18
 -13  -2  -4    0.36    0.18
  13  -3  -4    0.13    0.10
  13   3   4    0.01    0.06
 -13   3   4   -0.03    0.17
 -13  -3  -4   -0.04    0.19
  13  -4  -4   -0.12    0.10
  13   4   4   -0.02    0.07
 -13   4   4   -0.13    0.17
 -13  -4  -4   -0.13    0.18
  13  -5  -4    0.00    0.11
  13   5   4    0.00    0.07
 -13   5   4   -0.21    0.16
 -13  -5  -4    0.09    0.19
  13  -6  -4   -0.17    0.14
 -13  -6  -4    0.03    0.30
 -13   6   4    0.28    0.27
  13  -7  -4   -0.06    0.12
 -13  -7  -4    0.33    0.21
 -13   7   4    0.15    0.18
  14   4  -4   -0.14    0.09
  14  -4   4   -0.19    0.20
 -14   4  -4    0.00    0.21
  14   3  -4    0.17    0.09
  14  -3   4    0.19    0.13
 -14  -3   4    0.13    0.20
 -14   3  -4    0.46    0.27
  14  -2   4    0.11    0.12
  14   2  -4   -0.04    0.08
 -14  -2   4    0.12    0.19
 -14   2  -4   -0.35    0.20
  14  -1   4    0.04    0.11
  14   1  -4   -0.05    0.08
 -14  -1   4   -0.07    0.19
 -14   1  -4   -0.07    0.20
  14   0   4   -0.21    0.16
  14   0  -4    0.18    0.08
  14   0   4    0.08    0.07
 -14   0   4   -0.09    0.19
 -14   0  -4    0.14    0.20
  14  -1  -4    0.00    0.08
  14  -1  -4   -0.08    0.10
  14   1   4   -0.01    0.07
 -14   1   4    0.23    0.19
 -14  -1  -4   -0.04    0.20
  14   2   4    0.13    0.07
  14  -2  -4    0.07    0.10
 -14   2   4   -0.18    0.19
 -14  -2  -4    0.31    0.20
  14   3   4    0.19    0.11
  14  -3  -4    0.31    0.11
 -14   3   4    0.22    0.24
 -14  -3  -4   -0.15    0.24
  14   4   4   -0.05    0.07
 -14   4   4    0.14    0.20
 -14  -4  -4   -0.12    0.20
   0 -14   5    0.00    0.20
   0  14  -5   -0.14    0.23
   0 -13   5    0.19    0.20
   0  13  -5   -0.30    0.21
   0  13  -5   -0.05    0.09
   0 -12   5    0.03    0.17
   0  12  -5    0.26    0.18
   0  12  -5   -0.09    0.07
   0  11  -5   -0.04    0.07
   0 -11   5   -0.07    0.15
   0  11  -5   -0.10    0.16
   0 -10   5    0.37    0.15
   0  10  -5    0.34    0.08
   0  10  -5    0.38    0.15
   0 -10   5    0.38    0.08
   0   9  -5    0.56    0.08
   0  -9   5    0.61    0.14
   0   9  -5    0.43    0.14
   0  -9   5    0.67    0.09
   0   8  -5    0.24    0.12
   0  -8   5    0.37    0.07
   0   8  -5    0.19    0.06
   0  -8   5    0.27    0.11
   0   7  -5    0.84    0.10
   0  -7   5    1.01    0.14
   0  -7   5    0.93    0.10
   0   7  -5    0.83    0.14
   0   6  -5    0.13    0.09
   0   6  -5    0.20    0.05
   0  -6   5    0.13    0.09
   0  -6   5    0.25    0.05
   0  -5   5    0.14    0.07
   0   5  -5    0.02    0.04
   0  -5   5    0.10    0.04
   0   5  -5    0.23    0.07
   0  -4   5    8.49    0.80
   0   4  -5    8.75    0.80
   0   3  -5    0.69    0.07
   0   2  -5    8.12    0.82
   0  -2   5    8.75    0.82
   0   2  -5    9.65    0.82
   0   1  -5    2.48    0.25
   0   1  -5    2.85    0.26
   0  -1   5    2.86    0.25
   0   0  -5    0.04    0.03
   0   0  -5    0.01    0.01
   0  -1  -5    3.38    0.29
   0  -1  -5    2.98    0.29
   0  -1  -5    3.01    0.29
   0  -2  -5    6.95    0.75
   0  -2  -5    9.00    0.75
   0  -2  -5    8.22    0.74
   0  -3  -5    1.07    0.11
   0  -3  -5    1.16    0.12
   0   4   5    5.59    0.52
   0   5   5    0.05    0.03
   0  -5  -5    0.11    0.05
   0  -5  -5    0.09    0.08
   0  -6  -5    0.08    0.05
   0  -6  -5    0.17    0.09
   0   6   5    0.07    0.03
   0  -7  -5    1.02    0.10
   0   7   5    0.72    0.09
   0  -7  -5    0.86    0.13
   0   8   5    0.23    0.04
   0  -8  -5    0.31    0.11
   0  -8  -5    0.37    0.07
   0  -9  -5    0.57    0.14
   0  -9  -5    0.49    0.07
   0   9   5    0.35    0.05
   0 -10  -5    0.30    0.08
   0  10   5    0.35    0.14
   0 -10  -5    0.44    0.15
   0 -11  -5   -0.10    0.14
   0 -12  -5   -0.28    0.17
   0  12   5    0.05    0.16
   0  13   5    0.39    0.20
   0 -13  -5    0.19    0.21
   0 -14  -5    0.01    0.21
   0  14   5    0.18    0.21
   1 -14   5    0.15    0.20
   1  14  -5   -0.02    0.24
  -1 -14   5    0.05    0.20
  -1  14  -5   -0.15    0.24
   1  13  -5    0.13    0.09
   1 -13   5   -0.12    0.18
   1  13  -5   -0.17    0.21
  -1 -13   5   -0.04    0.19
  -1  13  -5   -0.18    0.10
  -1  13  -5   -0.14    0.21
   1  12  -5    0.26    0.18
   1 -12   5   -0.01    0.17
   1  12  -5   -0.11    0.08
  -1 -12   5    0.06    0.17
  -1  12  -5   -0.14    0.08
  -1  12  -5   -0.10    0.18
   1 -11   5    0.15    0.15
   1  11  -5   -0.04    0.16
   1  11  -5    0.08    0.07
  -1 -11   5   -0.06    0.15
  -1  11  -5   -0.09    0.07
   1  10  -5    0.08    0.16
   1  10  -5    0.16    0.12
   1 -10   5    0.38    0.09
   1 -10   5    0.11    0.14
  -1  10  -5    0.65    0.26
  -1  10  -5    0.16    0.07
  -1 -10   5    0.20    0.14
   1  -9   5    0.06    0.07
   1   9  -5   -0.06    0.06
   1   9  -5    0.10    0.12
   1  -9   5   -0.01    0.12
  -1   9  -5    0.02    0.14
  -1   9  -5    0.14    0.06
  -1  -9   5    0.10    0.14
   1   8  -5    0.79    0.10
   1  -8   5    0.91    0.10
   1  -8   5    0.66    0.14
  -1   8  -5    0.66    0.14
  -1   8  -5    0.64    0.09
  -1  -8   5    0.86    0.09
  -1  -8   5    0.68    0.14
   1   7  -5    0.82    0.09
   1  -7   5    0.50    0.12
   1  -7   5    0.86    0.09
  -1   7  -5    0.54    0.13
  -1  -7   5    0.52    0.13
  -1  -7   5    0.79    0.09
  -1   7  -5    0.56    0.09
   1  -6   5    1.71    0.17
   1  -6   5    1.50    0.15
   1   6  -5    1.37    0.15
  -1   6  -5    1.17    0.17
  -1   6  -5    1.40    0.15
  -1  -6   5    1.71    0.18
   1  -5   5    0.70    0.08
   1   5  -5    0.56    0.08
   1  -5   5    0.66    0.10
  -1  -5   5    0.61    0.10
  -1   5  -5    0.61    0.07
  -1  -5   5    0.69    0.07
  -1   5  -5    0.43    0.10
   1  -4   5    7.20    0.67
   1   4  -5    7.69    0.67
  -1   4  -5    6.24    0.67
  -1   4  -5    7.29    0.67
  -1  -4   5    7.79    0.68
   1   3  -5    3.28    0.31
   1   3  -5    3.30    0.31
   1  -3   5    3.14    0.31
  -1  -3   5    3.02    0.31
  -1   3  -5    3.72    0.31
   1   2  -5    8.48    0.76
   1   2  -5    8.05    0.76
  -1   2  -5    8.96    0.76
  -1  -2   5    7.29    0.76
   1  -1   5    0.92    0.11
   1   1  -5    1.18    0.11
   1   1  -5    1.19    0.10
  -1   1  -5    1.29    0.11
  -1   1  -5    1.10    0.10
  -1  -1   5    1.12    0.11
  -1  -1   5    0.89    0.10
   1   0  -5    2.19    0.23
   1   0  -5    2.46    0.23
  -1   0  -5    2.49    0.23
  -1   0  -5    2.75    0.23
   1  -1  -5    1.12    0.09
   1  -1  -5    1.07    0.10
  -1  -1  -5    0.88    0.10
  -1  -1  -5    1.04    0.10
  -1   1   5    0.89    0.10
  -1  -1  -5    0.92    0.10
   1  -2  -5    7.87    0.79
   1  -2  -5    8.09    0.79
  -1  -2  -5    8.87    0.79
  -1  -2  -5    8.34    0.79
  -1  -2  -5    9.40    0.79
  -1   2   5    8.63    0.79
   1  -3  -5    3.57    0.34
  -1  -3  -5    3.81    0.34
  -1  -3  -5    3.34    0.33
   1  -4  -5    6.19    0.63
   1  -4  -5    6.31    0.63
  -1  -4  -5    7.17    0.63
  -1  -4  -5    7.23    0.63
  -1   4   5    6.92    0.63
   1  -5  -5    0.57    0.09
   1   5   5    0.43    0.06
   1  -5  -5    0.54    0.07
  -1  -5  -5    0.62    0.09
  -1  -5  -5    0.52    0.07
   1  -6  -5    1.42    0.15
   1  -6  -5    1.21    0.14
   1   6   5    1.09    0.12
  -1   6   5    1.22    0.12
  -1  -6  -5    1.25    0.15
  -1  -6  -5    1.19    0.13
  -1   6   5    1.31    0.15
   1  -7  -5    0.39    0.11
   1  -7  -5    0.57    0.08
   1   7   5    0.47    0.06
  -1  -7  -5    0.48    0.11
  -1  -7  -5    0.52    0.07
  -1   7   5    0.52    0.12
  -1   7   5    0.56    0.06
   1  -8  -5    0.68    0.13
   1   8   5    0.59    0.08
  -1   8   5    0.72    0.07
  -1  -8  -5    0.90    0.13
  -1  -8  -5    0.62    0.08
  -1   8   5    0.51    0.14
   1   9   5    0.06    0.04
   1  -9  -5    0.13    0.12
   1  -9  -5    0.28    0.07
  -1  -9  -5    0.09    0.05
   1  10   5    0.29    0.05
   1 -10  -5    0.31    0.14
   1 -10  -5    0.28    0.08
  -1  10   5    0.36    0.14
  -1 -10  -5    0.44    0.14
   1  11   5    0.01    0.15
   1 -11  -5   -0.04    0.15
  -1 -11  -5    0.05    0.14
  -1  11   5   -0.16    0.15
   1  12   5   -0.16    0.15
   1 -12  -5    0.00    0.16
  -1 -12  -5   -0.16    0.16
  -1  12   5   -0.01    0.17
   1 -13  -5    0.05    0.19
   1  13   5    0.30    0.19
  -1  13   5    0.20    0.19
  -1 -13  -5    0.08    0.20
   1 -14  -5    0.04    0.21
   1  14   5   -0.07    0.21
  -1 -14  -5    0.02    0.21
  -1  14   5    0.06    0.20
   2 -14   5    0.18    0.21
   2  14  -5    0.25    0.25
   2  14  -5    0.00    0.12
  -2  14  -5    0.13    0.24
   2 -13   5    0.03    0.18
   2  13  -5   -0.02    0.21
   2  13  -5   -0.06    0.09
  -2 -13   5    0.16    0.18
  -2  13  -5    0.55    0.22
   2  12  -5   -0.09    0.17
   2  12  -5   -0.06    0.08
   2 -12   5   -0.26    0.16
  -2 -12   5   -0.01    0.17
  -2  12  -5   -0.17    0.18
   2 -11   5   -0.14    0.17
   2  11  -5   -0.28    0.16
   2 -11   5    0.26    0.16
   2  11  -5    0.03    0.08
  -2  11  -5   -0.14    0.17
  -2  11  -5   -0.04    0.07
  -2 -11   5   -0.01    0.16
   2  10  -5    0.12    0.07
   2 -10   5    0.04    0.08
  -2 -10   5   -0.10    0.13
  -2  10  -5    0.00    0.17
  -2  10  -5   -0.06    0.07
   2  -9   5    0.83    0.16
   2   9  -5    1.03    0.12
   2  -9   5    1.25    0.13
  -2   9  -5    0.89    0.12
  -2   9  -5    0.86    0.18
  -2  -9   5    0.98    0.17
   2   8  -5    0.57    0.08
   2  -8   5    0.44    0.12
   2  -8   5    0.66    0.09
  -2   8  -5    0.52    0.08
  -2   8  -5    0.45    0.14
  -2  -8   5    0.49    0.12
   2   7  -5    1.84    0.19
   2  -7   5    2.00    0.19
   2  -7   5    1.96    0.21
  -2   7  -5    1.66    0.21
  -2  -7   5    1.74    0.18
  -2  -7   5    2.14    0.22
  -2   7  -5    1.84    0.19
   2   6  -5    2.70    0.28
   2  -6   5    2.98    0.29
  -2   6  -5    2.54    0.28
  -2  -6   5    2.82    0.27
  -2   6  -5    3.52    0.29
   2  -5   5    7.98    0.77
   2   5  -5    8.87    0.77
   2  -5   5    7.38    0.77
  -2   5  -5    8.08    0.77
  -2   5  -5    8.57    0.78
  -2  -5   5    8.90    0.78
   2   4  -5   10.39    0.89
   2  -4   5   10.38    0.89
   2  -4   5    8.92    0.89
  -2  -4   5    9.19    0.89
  -2   4  -5    9.74    0.89
  -2   4  -5    8.81    0.89
   2  -3   5    8.15    0.74
   2   3  -5    6.77    0.74
  -2  -3   5    8.65    0.74
  -2   3  -5    7.70    0.74
  -2   3  -5    8.79    0.74
  -2  -3   5    7.79    0.74
   2   2  -5    3.61    0.35
   2  -2   5    4.09    0.35
  -2  -2   5    3.99    0.35
  -2  -2   5    3.75    0.35
  -2   2  -5    3.36    0.35
   2   1  -5    7.64    0.79
   2  -1   5    7.78    0.78
   2   1  -5    8.92    0.79
  -2  -1   5    9.79    0.79
  -2   1  -5    8.01    0.79
  -2  -1   5    8.04    0.79
  -2   1  -5    9.29    0.79
   2   0  -5    8.04    0.81
  -2   0  -5    9.68    0.81
  -2   0   5    8.02    0.81
  -2   0  -5    9.32    0.81
  -2   0  -5    8.81    0.81
   2  -1  -5    8.75    0.80
  -2  -1  -5    8.52    0.80
  -2   1   5    9.02    0.80
  -2  -1  -5    8.84    0.80
  -2  -1  -5    8.50    0.80
  -2  -1  -5    8.40    0.80
   2  -2  -5    3.26    0.35
  -2  -2  -5    4.15    0.35
  -2  -2  -5    3.80    0.36
  -2  -2  -5    3.70    0.35
  -2  -2  -5    3.84    0.35
  -2  -3  -5    6.21    0.65
  -2  -3  -5    7.84    0.66
   2  -4  -5    9.43    0.90
   2  -4  -5    9.01    0.89
  -2   4   5    9.69    0.90
  -2  -4  -5   10.69    0.90
  -2  -4  -5    9.39    0.89
   2  -5  -5    7.40    0.70
   2  -5  -5    8.16    0.71
   2   5   5    7.45    0.70
  -2   5   5    6.92    0.71
  -2  -5  -5    8.42    0.71
  -2  -5  -5    7.14    0.70
   2   6   5    2.69    0.25
  -2   6   5    2.29    0.27
  -2  -6  -5    2.87    0.27
   2   7   5    1.33    0.14
  -2  -7  -5    1.62    0.17
  -2   7   5    1.39    0.18
  -2  -7  -5    1.24    0.14
   2   8   5    0.55    0.07
   2  -8  -5    0.58    0.09
   2  -8  -5    0.47    0.13
  -2   8   5    0.50    0.14
  -2  -8  -5    0.49    0.09
  -2  -8  -5    0.48    0.12
   2  -9  -5    1.03    0.12
   2  -9  -5    0.82    0.15
   2   9   5    0.87    0.10
  -2  -9  -5    0.77    0.16
  -2   9   5    0.61    0.16
   2 -10  -5   -0.13    0.13
   2 -10  -5    0.03    0.08
  -2  10   5    0.21    0.15
  -2 -10  -5   -0.12    0.14
   2 -11  -5    0.06    0.15
   2 -11  -5    0.33    0.16
  -2  11   5    0.25    0.16
  -2 -11  -5    0.21    0.16
   2  12   5    0.01    0.17
   2 -12  -5    0.06    0.17
  -2  12   5    0.03    0.17
  -2 -12  -5    0.22    0.17
   2 -13  -5    0.11    0.20
   2  13   5   -0.20    0.19
  -2  13   5   -0.13    0.18
  -2 -13  -5    0.02    0.19
   2 -14  -5   -0.18    0.22
   2  14   5    0.03    0.21
  -2 -14  -5    0.21    0.21
  -2  14   5    0.08    0.21
   3  14  -5    0.10    0.13
   3  14  -5    0.58    0.26
   3 -14   5   -0.08    0.20
  -3 -14   5   -0.08    0.30
  -3  14  -5   -0.08    0.24
   3  13  -5    0.23    0.22
   3  13  -5   -0.06    0.10
  -3  13  -5   -0.15    0.21
  -3 -13   5    0.01    0.17
   3 -12   5   -0.03    0.10
   3  12  -5    0.30    0.09
   3 -12   5    0.10    0.16
   3  12  -5   -0.33    0.18
  -3  12  -5    0.03    0.09
  -3 -12   5    0.08    0.17
  -3  12  -5    0.11    0.18
   3  11  -5    0.00    0.08
   3 -11   5    0.01    0.09
   3 -11   5   -0.06    0.17
  -3  11  -5    0.15    0.07
  -3 -11   5   -0.08    0.15
  -3  11  -5    0.08    0.18
   3  10  -5    0.25    0.08
   3 -10   5    0.16    0.17
  -3 -10   5    0.34    0.14
  -3  10  -5    0.24    0.07
  -3  10  -5    0.44    0.16
   3   9  -5    0.30    0.09
   3  -9   5    0.35    0.13
  -3   9  -5    0.44    0.08
  -3  -9   5    0.40    0.14
  -3   9  -5    0.42    0.16
   3   8  -5    1.59    0.16
   3  -8   5    1.53    0.17
  -3   8  -5    1.17    0.20
  -3  -8   5    1.23    0.18
  -3   8  -5    1.60    0.16
   3  -7   5    0.76    0.12
   3   7  -5    0.54    0.09
   3  -7   5    0.79    0.10
  -3  -7   5    0.54    0.12
  -3   7  -5    0.56    0.08
  -3   7  -5    0.86    0.13
   3   6  -5    0.15    0.06
   3  -6   5    0.15    0.08
   3  -6   5    0.09    0.07
  -3  -6   5    0.02    0.09
  -3   6  -5    0.10    0.10
  -3  -6   5    0.05    0.03
  -3   6  -5    0.16    0.05
   3  -5   5    8.54    0.82
   3   5  -5    8.62    0.82
   3  -5   5    8.27    0.82
  -3   5  -5    9.56    0.81
  -3  -5   5    7.84    0.82
  -3   5  -5    9.84    0.82
   3  -4   5    8.03    0.74
   3  -4   5    8.02    0.74
   3   4  -5    6.75    0.74
  -3   4  -5    7.91    0.74
  -3  -4   5    8.39    0.74
  -3  -4   5    7.93    0.74
  -3   4  -5    8.56    0.74
   3  -3   5    0.36    0.06
   3   3  -5    0.34    0.05
   3  -3   5    0.18    0.05
  -3   3  -5    0.12    0.07
  -3   3  -5    0.28    0.04
  -3  -3   5    0.24    0.06
   3  -2   5    6.89    0.63
   3   2  -5    6.51    0.63
  -3  -2   5    7.07    0.63
  -3   2  -5    6.80    0.63
   3   1  -5    2.41    0.27
  -3  -1   5    3.15    0.27
  -3   1  -5    2.95    0.27
   3   0  -5    1.04    0.14
  -3   0  -5    1.31    0.14
  -3   0   5    1.42    0.13
   3  -1  -5    2.64    0.27
   3  -1  -5    3.34    0.28
  -3   1   5    2.62    0.28
  -3  -1  -5    3.14    0.28
   3  -2  -5    6.85    0.71
  -3   2   5    7.83    0.71
  -3  -2  -5    8.30    0.71
  -3  -2  -5    7.49    0.71
  -3  -2  -5    8.05    0.71
  -3  -2  -5    7.19    0.71
   3  -3  -5    0.29    0.06
   3  -3  -5    0.21    0.02
   3  -3  -5    0.18    0.06
  -3  -3  -5    0.10    0.09
  -3   3   5    0.16    0.07
  -3  -3  -5    0.21    0.05
  -3  -3  -5    0.26    0.07
   3  -4  -5    8.01    0.75
   3  -4  -5    7.39    0.75
  -3  -4  -5    7.87    0.75
  -3  -4  -5    8.29    0.75
  -3   4   5    8.44    0.75
  -3  -4  -5    8.19    0.74
   3  -5  -5    7.60    0.71
   3  -5  -5    7.65    0.71
  -3  -5  -5    8.44    0.71
  -3  -5  -5    7.65    0.70
  -3   5   5    6.81    0.71
  -3  -5  -5    7.44    0.72
   3  -6  -5    0.03    0.09
   3  -6  -5    0.03    0.07
   3   6   5    0.07    0.05
  -3   6   5    0.13    0.11
  -3  -6  -5    0.08    0.04
  -3  -6  -5   -0.14    0.09
   3  -7  -5    0.60    0.12
   3  -7  -5    0.69    0.10
   3   7   5    0.49    0.08
  -3  -7  -5    0.75    0.13
  -3   7   5    0.60    0.14
   3   8   5    1.65    0.16
   3  -8  -5    1.59    0.17
  -3  -8  -5    1.32    0.19
   3   9   5    0.39    0.08
   3  -9  -5    0.49    0.14
   3  -9  -5    0.60    0.10
  -3   9   5    0.37    0.16
  -3  -9  -5    0.54    0.14
   3  10   5    0.43    0.08
   3 -10  -5   -0.03    0.14
  -3 -10  -5    0.30    0.14
  -3  10   5    0.23    0.16
   3 -11  -5    0.08    0.10
   3 -11  -5   -0.10    0.16
  -3 -11  -5   -0.02    0.15
  -3  11   5    0.23    0.17
   3 -12  -5    0.02    0.17
   3 -12  -5   -0.12    0.10
  -3  12   5   -0.13    0.18
  -3 -12  -5    0.33    0.18
   3 -13  -5    0.17    0.19
   3  13   5   -0.30    0.19
  -3  13   5   -0.04    0.19
  -3 -13  -5   -0.23    0.18
   3 -14  -5    0.02    0.21
  -3  14   5   -0.09    0.31
  -3 -14  -5    0.23    0.35
   4  14  -5   -0.33    0.43
   4 -14   5   -0.05    0.22
  -4 -14   5   -0.19    0.20
   4 -13   5    0.54    0.17
   4 -13   5    0.02    0.19
   4  13  -5    0.20    0.23
   4  13  -5    0.14    0.11
  -4 -13   5    0.21    0.18
  -4  13  -5   -0.01    0.22
   4 -12   5   -0.19    0.16
   4  12  -5    0.15    0.10
   4 -12   5    0.05    0.10
  -4  12  -5   -0.19    0.19
  -4 -12   5    0.05    0.16
   4 -11   5    0.02    0.14
   4 -11   5    0.10    0.10
   4  11  -5    0.08    0.09
  -4  11  -5    0.10    0.08
  -4 -11   5    0.18    0.15
  -4  11  -5   -0.01    0.17
   4 -10   5    0.04    0.09
   4  10  -5    0.11    0.09
   4 -10   5    0.40    0.28
  -4 -10   5    0.08    0.14
  -4  10  -5    0.14    0.16
   4  -9   5   -0.01    0.12
   4   9  -5    0.19    0.08
  -4   9  -5    0.00    0.07
   4  -8   5    0.08    0.09
   4   8  -5    0.10    0.08
   4  -8   5   -0.03    0.12
  -4  -8   5    0.23    0.15
  -4   8  -5   -0.12    0.13
  -4   8  -5    0.06    0.06
   4   7  -5    0.38    0.09
   4  -7   5    0.48    0.11
   4  -7   5    0.72    0.10
  -4  -7   5    0.55    0.12
  -4   7  -5    0.49    0.08
  -4   7  -5    0.40    0.13
   4  -6   5    1.23    0.15
   4  -6   5    1.18    0.14
  -4  -6   5    1.31    0.16
  -4   6  -5    1.24    0.16
   4  -5   5    3.58    0.36
   4  -5   5    4.31    0.36
  -4   5  -5    3.96    0.37
  -4  -5   5    3.94    0.38
  -4   5  -5    3.25    0.36
   4  -4   5    6.13    0.61
   4   4  -5    5.87    0.61
   4  -4   5    6.29    0.61
   4   4  -5    7.16    0.61
  -4   4  -5    5.78    0.61
  -4  -4   5    6.98    0.62
  -4   4  -5    6.60    0.61
  -4  -4   5    7.56    0.61
   4   3  -5    7.35    0.76
   4   3  -5    7.95    0.76
   4  -3   5    7.89    0.76
   4  -3   5    8.02    0.77
  -4   3  -5    8.47    0.77
  -4  -3   5    9.27    0.77
  -4  -3   5    8.81    0.77
   4  -2   5   10.20    0.95
   4   2  -5    9.47    0.95
  -4   2  -5   10.97    0.95
  -4  -2   5   11.07    0.96
  -4   2  -5   10.05    0.96
  -4  -2   5   10.01    0.95
   4   1  -5    6.20    0.61
   4  -1   5    6.50    0.61
  -4  -1   5    6.74    0.61
  -4   1  -5    6.86    0.61
   4   0  -5    7.72    0.71
  -4   0  -5    8.03    0.71
  -4   0   5    7.92    0.71
  -4   0   5    6.47    0.71
  -4   0  -5    8.02    0.71
   4  -1  -5    7.04    0.61
   4  -1  -5    5.81    0.61
  -4  -1  -5    6.56    0.61
  -4  -1  -5    6.56    0.61
  -4   1   5    6.43    0.61
  -4  -1  -5    7.16    0.62
   4  -2  -5   10.00    0.84
   4  -2  -5    8.03    0.84
  -4  -2  -5    8.87    0.84
  -4  -2  -5    9.16    0.85
  -4   2   5    8.68    0.85
  -4  -2  -5    9.87    0.84
   4  -3  -5    8.83    0.76
   4  -3  -5    7.49    0.76
  -4  -3  -5    8.72    0.76
  -4  -3  -5    7.31    0.76
  -4   3   5    8.30    0.76
   4  -4  -5    6.77    0.61
   4  -4  -5    6.52    0.61
  -4   4   5    6.77    0.62
  -4  -4  -5    6.47    0.62
  -4  -4  -5    6.19    0.62
   4  -5  -5    3.04    0.34
   4  -5  -5    3.65    0.34
  -4  -5  -5    3.73    0.35
  -4   5   5    3.52    0.35
  -4  -5  -5    3.50    0.34
   4   6   5    1.28    0.14
   4  -6  -5    1.48    0.15
   4  -6  -5    1.07    0.16
  -4  -6  -5    1.54    0.17
  -4   6   5    1.38    0.17
   4   7   5    0.70    0.08
   4  -7  -5    0.43    0.12
   4  -7  -5    0.50    0.10
  -4  -7  -5    0.54    0.13
  -4   7   5    0.46    0.14
   4  -8  -5    0.03    0.12
   4  -8  -5    0.28    0.08
   4   8   5    0.17    0.07
  -4   8   5   -0.06    0.19
  -4  -8  -5    0.08    0.12
   4   9   5    0.06    0.07
   4  -9  -5    0.19    0.15
  -4  -9  -5    0.03    0.13
  -4   9   5   -0.06    0.14
   4 -10  -5   -0.09    0.09
   4 -10  -5    0.00    0.14
   4  10   5    0.15    0.09
  -4  10   5   -0.07    0.16
  -4 -10  -5    0.24    0.15
   4 -11  -5    0.05    0.10
   4  11   5    0.15    0.09
   4 -11  -5    0.32    0.16
  -4 -11  -5    0.12    0.16
  -4  11   5    0.09    0.16
   4 -12  -5   -0.03    0.11
   4  12   5    0.09    0.14
   4 -12  -5    0.19    0.18
  -4 -12  -5   -0.12    0.17
  -4  12   5    0.16    0.19
   4 -13  -5   -0.15    0.20
   4 -13  -5    0.30    0.12
  -4 -13  -5   -0.09    0.20
  -4  13   5   -0.26    0.20
   4  14   5   -0.18    0.23
  -4  14   5   -0.30    0.21
  -4 -14  -5   -0.30    0.21
   5 -13   5    0.06    0.12
   5  13  -5   -0.04    0.12
   5  13  -5   -0.12    0.24
  -5 -13   5   -0.08    0.18
  -5  13  -5   -0.22    0.22
   5 -12   5   -0.07    0.10
   5 -12   5   -0.36    0.18
   5  12  -5    0.05    0.11
  -5 -12   5    0.29    0.17
  -5  12  -5    0.00    0.20
   5  11  -5    0.03    0.09
   5 -11   5   -0.18    0.10
   5 -11   5   -0.03    0.16
  -5  11  -5   -0.14    0.17
  -5 -11   5    0.04    0.15
  -5  11  -5    0.18    0.09
   5  10  -5    0.17    0.09
   5 -10   5    0.11    0.11
  -5 -10   5   -0.01    0.14
  -5  10  -5   -0.06    0.15
   5  -9   5    0.15    0.13
   5  -9   5    0.23    0.11
   5   9  -5    0.26    0.09
  -5   9  -5    0.32    0.08
  -5   9  -5    0.36    0.15
  -5  -9   5    0.24    0.14
   5   8  -5    0.25    0.08
   5  -8   5    0.02    0.11
  -5  -8   5    0.10    0.12
  -5   8  -5    0.27    0.07
  -5   8  -5    0.07    0.13
   5  -7   5    0.27    0.09
   5   7  -5    0.15    0.08
   5  -7   5    0.13    0.10
  -5   7  -5    0.10    0.12
  -5  -7   5    0.11    0.12
  -5   7  -5    0.10    0.06
   5  -6   5    1.10    0.14
  -5  -6   5    1.09    0.15
  -5  -6   5    1.09    0.17
  -5   6  -5    1.32    0.13
  -5   6  -5    0.94    0.16
   5   5  -5    1.44    0.15
   5  -5   5    1.29    0.15
   5  -5   5    1.32    0.16
  -5  -5   5    1.38    0.16
  -5  -5   5    1.41    0.18
  -5   5  -5    1.53    0.17
   5   4  -5    4.47    0.38
   5  -4   5    3.41    0.37
  -5   4  -5    4.12    0.39
  -5  -4   5    3.67    0.38
  -5   4  -5    3.72    0.37
  -5  -4   5    4.53    0.39
   5   3  -5    7.92    0.81
   5   3  -5    8.14    0.81
   5  -3   5    9.45    0.81
  -5   3  -5    8.67    0.81
  -5  -3   5    8.19    0.81
  -5  -3   5    9.26    0.82
  -5   3  -5    9.37    0.81
   5   2  -5    7.83    0.74
   5  -2   5    8.62    0.74
  -5   2  -5    8.07    0.74
  -5  -2   5    7.54    0.75
  -5  -2   5    7.63    0.74
   5  -1   5    0.52    0.08
   5   1  -5    0.55    0.08
   5   1  -5    0.58    0.07
  -5   1  -5    0.54    0.07
  -5   1  -5    0.53    0.11
  -5  -1   5    0.69    0.10
  -5  -1   5    0.59    0.08
   5   0   5    0.15    0.05
   5   0  -5    0.15    0.04
   5   0  -5    0.14    0.05
  -5   0   5    0.24    0.08
  -5   0   5    0.04    0.05
  -5   0  -5    0.16    0.05
  -5   0  -5    0.07    0.09
   5  -1  -5    0.57    0.06
   5   1   5    0.56    0.07
   5  -1  -5    0.54    0.08
  -5  -1  -5    0.56    0.11
  -5   1   5    0.48    0.09
  -5  -1  -5    0.47    0.07
  -5   1   5    0.50    0.07
   5   2   5    6.60    0.69
   5  -2  -5    7.50    0.69
  -5   2   5    7.18    0.70
  -5  -2  -5    7.72    0.70
  -5  -2  -5    7.90    0.69
  -5  -2  -5    7.71    0.69
   5  -3  -5    8.43    0.77
  -5   3   5    8.16    0.78
  -5  -3  -5    8.34    0.78
   5  -4  -5    3.07    0.30
   5  -4  -5    3.23    0.30
   5   4   5    2.90    0.29
   5  -5  -5    0.69    0.07
   5   5   5    0.65    0.07
   5  -6  -5    0.97    0.14
   5  -6  -5    1.31    0.14
   5   6   5    1.20    0.12
  -5  -6  -5    0.93    0.16
  -5   6   5    1.21    0.16
  -5  -6  -5    1.06    0.18
   5   7   5    0.16    0.06
   5  -7  -5    0.12    0.10
   5  -7  -5    0.28    0.08
  -5  -7  -5    0.07    0.12
  -5   7   5   -0.07    0.12
   5  -8  -5   -0.02    0.12
  -5   8   5    0.01    0.13
   5  -9  -5    0.47    0.10
  -5   9   5    0.28    0.15
  -5  -9  -5    0.09    0.14
   5 -10  -5    0.13    0.15
   5 -10  -5    0.03    0.10
   5  10   5   -0.06    0.08
  -5  10   5   -0.04    0.16
  -5 -10  -5    0.00    0.15
   5 -11  -5    0.11    0.11
   5  11   5    0.04    0.09
   5 -11  -5    0.23    0.16
  -5 -11  -5    0.01    0.16
  -5  11   5    0.13    0.18
   5  12   5   -0.13    0.10
   5 -12  -5    0.48    0.19
  -5  12   5    0.15    0.19
  -5 -12  -5    0.19    0.18
   5 -13  -5   -0.12    0.13
   5 -13  -5    0.03    0.20
  -5 -13  -5    0.41    0.21
  -5  13   5   -0.24    0.20
   6  13  -5    0.01    0.12
   6 -13   5    0.10    0.13
  -6  13  -5    0.36    0.22
   6  12  -5    0.11    0.11
   6 -12   5   -0.13    0.12
  -6 -12   5   -0.26    0.18
  -6  12  -5   -0.11    0.20
   6  11  -5    0.18    0.11
   6 -11   5    0.06    0.11
  -6  11  -5    0.15    0.18
  -6 -11   5    0.10    0.17
   6  10  -5    0.10    0.09
   6 -10   5    0.03    0.11
  -6 -10   5    0.00    0.15
  -6  10  -5   -0.20    0.15
   6  -9   5    0.18    0.18
   6  -9   5    0.70    0.12
   6   9  -5    0.57    0.11
  -6  -9   5    0.45    0.15
   6  -8   5    0.36    0.10
   6   8  -5    0.26    0.09
   6  -8   5    0.43    0.12
  -6   8  -5    0.04    0.13
  -6   8  -5    0.25    0.08
  -6  -8   5    0.19    0.12
   6  -7   5    1.09    0.14
  -6   7  -5    1.16    0.13
  -6   7  -5    1.08    0.17
  -6  -7   5    0.96    0.19
  -6  -7   5    0.95    0.20
   6  -6   5    1.32    0.19
   6  -6   5    1.78    0.18
  -6  -6   5    1.53    0.21
  -6  -6   5    1.40    0.19
  -6   6  -5    1.57    0.19
  -6   6  -5    1.73    0.17
   6  -5   5    1.58    0.16
   6   5  -5    1.33    0.14
  -6  -5   5    1.10    0.18
  -6  -5   5    1.27    0.16
  -6   5  -5    1.19    0.17
   6   4  -5    1.54    0.15
  -6  -4   5    1.24    0.16
   6   3  -5    0.12    0.06
   6  -3   5    0.16    0.08
   6   3  -5    0.17    0.06
  -6  -3   5   -0.10    0.10
  -6  -3   5    0.06    0.07
  -6   3  -5    0.08    0.06
  -6   3  -5    0.13    0.10
   6   2  -5    2.86    0.26
  -6   2  -5    2.50    0.28
  -6   2  -5    2.97    0.26
  -6  -2   5    2.37    0.28
   6   1  -5    1.42    0.14
   6  -1   5    1.56    0.15
   6   1  -5    1.24    0.14
  -6   1  -5    1.36    0.17
  -6  -1   5    1.42    0.17
  -6   1  -5    1.48    0.15
  -6  -1   5    1.27    0.15
   6   0  -5    0.22    0.04
   6   0   5    0.15    0.06
   6   0  -5    0.07    0.06
  -6   0   5    0.12    0.06
  -6   0   5    0.12    0.10
  -6   0  -5    0.27    0.10
  -6   0  -5    0.17    0.05
   6  -1  -5    1.35    0.14
   6   1   5    1.53    0.14
   6  -1  -5    1.46    0.13
  -6   1   5    1.39    0.16
  -6  -1  -5    1.15    0.14
  -6   1   5    1.04    0.14
  -6  -1  -5    1.30    0.17
   6   2   5    3.06    0.30
   6  -2  -5    2.85    0.31
  -6  -2  -5    3.32    0.32
  -6   2   5    3.55    0.32
  -6  -2  -5    3.14    0.32
   6   3   5    0.14    0.04
   6  -3  -5    0.14    0.03
   6  -3  -5    0.12    0.07
  -6  -3  -5    0.06    0.08
  -6  -3  -5   -0.07    0.10
  -6   3   5    0.06    0.08
   6   4   5    1.16    0.11
   6  -4  -5    1.00    0.13
  -6  -4  -5    0.92    0.14
  -6   4   5    1.37    0.14
   6  -5  -5    0.83    0.09
   6  -5  -5    0.87    0.12
  -6  -5  -5    1.11    0.17
  -6  -5  -5    0.89    0.13
  -6   5   5    0.75    0.13
   6  -6  -5    1.53    0.17
   6  -6  -5    1.35    0.17
  -6   6   5    1.38    0.19
  -6  -6  -5    1.60    0.18
  -6  -6  -5    1.31    0.22
   6  -7  -5    1.04    0.15
   6  -7  -5    1.09    0.18
  -6  -7  -5    1.20    0.16
  -6   7   5    0.89    0.17
  -6  -7  -5    0.92    0.21
   6  -8  -5    0.05    0.13
   6   8   5    0.28    0.08
   6  -8  -5    0.22    0.09
  -6   8   5    0.30    0.14
  -6  -8  -5   -0.01    0.13
   6   9   5    0.49    0.10
   6  -9  -5    0.69    0.11
   6  -9  -5    0.04    0.17
  -6  -9  -5    0.34    0.15
  -6   9   5    0.38    0.16
   6  10   5    0.15    0.09
   6 -10  -5   -0.27    0.15
   6 -10  -5    0.11    0.10
  -6 -10  -5   -0.20    0.15
  -6  10   5    0.08    0.16
   6 -11  -5    0.09    0.17
   6  11   5    0.20    0.10
   6 -11  -5    0.06    0.11
  -6 -11  -5    0.11    0.17
  -6  11   5    0.05    0.18
   6 -12  -5   -0.09    0.20
   6 -12  -5   -0.10    0.12
   6  12   5    0.14    0.12
  -6 -12  -5    0.14    0.19
  -6  12   5    0.03    0.19
   6 -13  -5    0.11    0.24
   6 -13  -5   -0.13    0.13
  -6 -13  -5    0.21    0.29
  -6  13   5    0.04    0.36
   7  12  -5   -0.24    0.11
   7 -12   5   -0.02    0.13
  -7 -12   5    0.06    0.19
  -7  12  -5   -0.19    0.21
   7 -11   5    0.09    0.13
   7  11  -5    0.10    0.11
  -7  11  -5    0.08    0.18
  -7 -11   5    0.19    0.18
   7 -10   5    0.19    0.12
   7  10  -5   -0.01    0.10
  -7 -10   5    0.05    0.15
  -7  10  -5    0.21    0.13
  -7  10  -5   -0.22    0.16
   7  -9   5   -0.05    0.11
   7   9  -5    0.25    0.09
  -7   9  -5   -0.06    0.15
  -7  -9   5    0.09    0.14
   7   8  -5    0.21    0.08
   7  -8   5    0.05    0.11
  -7   8  -5   -0.19    0.13
  -7   8  -5   -0.04    0.07
  -7  -8   5    0.06    0.13
   7  -7   5    0.12    0.09
   7   7  -5   -0.10    0.07
  -7   7  -5    0.05    0.07
  -7  -7   5    0.11    0.12
  -7   7  -5   -0.01    0.12
  -7  -7   5    0.27    0.25
   7  -6   5    1.34    0.16
  -7  -6   5    0.92    0.20
  -7  -6   5    1.10    0.17
  -7   6  -5    1.33    0.14
  -7   6  -5    1.10    0.17
   7  -5   5    0.19    0.09
   7   5  -5    0.26    0.08
  -7  -5   5    0.12    0.11
  -7   5  -5    0.10    0.07
  -7   5  -5    0.13    0.12
  -7  -5   5    0.13    0.14
   7  -4   5    0.58    0.10
   7   4  -5    0.57    0.08
   7   4  -5    0.34    0.07
  -7  -4   5    0.60    0.14
  -7  -4   5    0.29    0.10
  -7   4  -5    0.41    0.12
  -7   4  -5    0.41    0.08
   7   3  -5    0.53    0.08
   7  -3   5    0.47    0.09
   7   3  -5    0.64    0.08
  -7  -3   5    0.59    0.14
  -7   3  -5    0.55    0.08
  -7   3  -5    0.82    0.13
  -7  -3   5    0.52    0.10
   7  -2   5    1.97    0.18
   7   2  -5    1.61    0.18
   7   2  -5    2.01    0.17
  -7  -2   5    1.45    0.21
  -7  -2   5    1.98    0.19
  -7   2  -5    1.63    0.18
  -7   2  -5    1.32    0.20
   7   1  -5    0.74    0.08
   7   1  -5    0.54    0.08
   7  -1   5    0.69    0.09
  -7   1  -5    0.41    0.13
  -7  -1   5    0.54    0.09
  -7   1  -5    0.66    0.08
  -7  -1   5    0.39    0.12
   7   0  -5    0.83    0.10
   7   0  -5    0.86    0.09
   7   0   5    0.87    0.10
  -7   0   5    0.78    0.13
  -7   0  -5    0.81    0.10
  -7   0  -5    0.87    0.14
  -7   0   5    0.76    0.10
   7   1   5    0.64    0.07
   7  -1  -5    0.61    0.08
  -7  -1  -5    0.52    0.07
  -7  -1  -5    0.35    0.07
  -7   1   5    0.43    0.07
  -7  -1  -5    0.28    0.12
  -7   1   5    0.38    0.11
   7  -2  -5    1.49    0.15
   7  -2  -5    1.59    0.16
   7   2   5    1.49    0.15
  -7  -2  -5    1.38    0.19
  -7   2   5    1.44    0.15
  -7  -2  -5    1.61    0.18
  -7   2   5    1.60    0.17
   7   3   5    0.57    0.07
   7  -3  -5    0.67    0.09
   7  -3  -5    0.59    0.06
  -7   3   5    0.50    0.07
  -7   3   5    0.49    0.12
  -7  -3  -5    0.56    0.10
  -7  -3  -5    0.31    0.14
   7  -4  -5    0.36    0.05
   7  -4  -5    0.50    0.09
  -7  -4  -5    0.55    0.14
  -7   4   5    0.38    0.12
  -7  -4  -5    0.56    0.11
   7  -5  -5    0.19    0.05
   7  -5  -5    0.24    0.08
  -7   5   5    0.04    0.11
  -7  -5  -5    0.14    0.11
  -7  -5  -5    0.21    0.14
   7  -6  -5    1.25    0.15
   7   6   5    1.30    0.13
  -7  -6  -5    1.19    0.17
  -7   6   5    1.01    0.17
  -7  -6  -5    0.89    0.20
   7  -7  -5    0.01    0.08
   7  -7  -5    0.01    0.10
   7   7   5    0.03    0.06
  -7  -7  -5   -0.18    0.16
  -7   7   5   -0.04    0.12
  -7  -7  -5    0.08    0.13
   7  -8  -5    0.24    0.09
   7   8   5    0.23    0.08
   7  -8  -5    0.37    0.13
  -7   8   5    0.03    0.14
  -7  -8  -5    0.18    0.14
   7  -9  -5    0.00    0.14
   7   9   5   -0.04    0.08
   7  -9  -5    0.06    0.10
  -7   9   5    0.06    0.14
  -7  -9  -5    0.20    0.15
   7 -10  -5    0.11    0.11
   7 -10  -5    0.16    0.17
   7  10   5   -0.07    0.09
  -7  10   5   -0.24    0.16
  -7 -10  -5   -0.16    0.16
   7  11   5    0.21    0.10
   7 -11  -5    0.17    0.12
   7 -11  -5   -0.14    0.19
  -7  11   5    0.18    0.18
  -7 -11  -5    0.05    0.18
   7 -12  -5    0.04    0.13
   7  12   5    0.13    0.12
  -7 -12  -5    0.07    0.20
  -7  12   5   -0.32    0.19
   8  12  -5   -0.08    0.19
  -8  12  -5   -0.36    0.36
  -8 -12   5    0.40    0.30
   8  11  -5    0.05    0.11
   8 -11   5    0.02    0.14
  -8  11  -5   -0.06    0.19
  -8 -11   5    0.12    0.18
   8  10  -5    0.14    0.10
   8 -10   5    0.12    0.13
  -8  10  -5    0.17    0.18
  -8 -10   5    0.37    0.17
   8  -9   5    0.15    0.13
   8   9  -5    0.41    0.10
  -8   9  -5    0.12    0.09
  -8  -9   5   -0.04    0.15
  -8   9  -5    0.02    0.16
   8   8  -5    0.24    0.09
   8  -8   5    0.20    0.12
  -8   8  -5    0.06    0.15
  -8  -8   5    0.12    0.14
  -8   8  -5    0.11    0.08
   8  -7   5    0.22    0.11
   8   7  -5    0.21    0.08
  -8   7  -5    0.02    0.09
  -8  -7   5    0.08    0.13
  -8  -7   5    0.05    0.17
  -8   7  -5    0.01    0.13
   8  -6   5    0.29    0.10
  -8   6  -5    0.13    0.13
  -8  -6   5    0.06    0.18
  -8  -6   5    0.09    0.13
  -8   6  -5    0.14    0.07
   8  -5   5    0.08    0.10
   8   5  -5    0.36    0.08
  -8  -5   5    0.22    0.11
  -8  -5   5    0.05    0.14
  -8   5  -5    0.24    0.07
   8  -4   5    0.07    0.10
   8   4  -5    0.11    0.07
  -8   4  -5    0.06    0.07
  -8  -4   5    0.08    0.10
  -8   4  -5    0.12    0.13
  -8  -4   5    0.06    0.14
   8   3  -5    0.96    0.12
  -8  -3   5    1.14    0.15
  -8   3  -5    1.29    0.13
  -8   3  -5    1.31    0.18
   8   2  -5    0.48    0.08
   8  -2   5    0.64    0.10
  -8   2  -5    0.58    0.08
  -8  -2   5    0.55    0.10
  -8  -2   5    0.41    0.14
  -8   2  -5    0.36    0.14
   8   1  -5    0.70    0.10
   8   1  -5    0.92    0.09
   8  -1   5    0.86    0.11
  -8   1  -5    0.73    0.15
  -8  -1   5    0.69    0.11
  -8  -1   5    0.45    0.14
  -8   1  -5    0.78    0.10
   8   0   5    0.42    0.08
   8   0  -5    0.40    0.07
   8   0  -5    0.39    0.06
  -8   0   5    0.42    0.12
  -8   0   5    0.35    0.08
  -8   0  -5    0.13    0.13
  -8   0  -5    0.29    0.07
   8  -1  -5    0.96    0.10
   8   1   5    0.75    0.10
   8  -1  -5    0.93    0.09
  -8   1   5    0.61    0.10
  -8   1   5    0.72    0.14
  -8  -1  -5    0.47    0.14
   8   2   5    0.41    0.07
   8  -2  -5    0.49    0.08
  -8   2   5    0.36    0.07
  -8   2   5    0.35    0.12
  -8  -2  -5    0.39    0.14
  -8  -2  -5    0.62    0.11
   8  -3  -5    1.23    0.11
   8   3   5    0.88    0.11
  -8  -3  -5    1.26    0.14
  -8   3   5    1.22    0.16
  -8   3   5    0.97    0.12
   8  -4  -5    0.03    0.04
   8   4   5    0.12    0.04
   8  -4  -5    0.11    0.08
  -8  -4  -5    0.31    0.11
  -8  -4  -5    0.14    0.19
  -8   4   5    0.09    0.11
   8  -5  -5    0.05    0.08
  -8  -5  -5    0.19    0.12
  -8  -5  -5    0.10    0.15
  -8   5   5    0.06    0.11
   8   6   5    0.18    0.06
   8  -6  -5    0.11    0.09
  -8  -6  -5   -0.07    0.13
  -8  -6  -5    0.30    0.17
  -8   6   5    0.12    0.12
   8   7   5    0.12    0.06
   8  -7  -5    0.25    0.09
  -8  -7  -5    0.26    0.15
  -8  -7  -5    0.15    0.17
  -8   7   5   -0.04    0.12
   8  -8  -5    0.29    0.10
   8   8   5    0.32    0.08
  -8   8   5    0.18    0.15
  -8  -8  -5    0.38    0.15
  -8  -8  -5    0.14    0.19
   8  -9  -5    0.37    0.11
   8   9   5    0.24    0.09
  -8  -9  -5    0.11    0.16
  -8   9   5   -0.03    0.15
   8 -10  -5    0.35    0.12
   8  10   5    0.10    0.10
  -8 -10  -5    0.24    0.18
  -8  10   5    0.15    0.18
   8 -11  -5   -0.06    0.13
   8  11   5    0.19    0.11
  -8  11   5   -0.04    0.19
  -8 -11  -5    0.22    0.20
   8  12   5   -0.09    0.12
  -8  12   5   -0.09    0.26
   9  11  -5   -0.08    0.11
   9 -11   5    0.09    0.15
  -9 -11   5    0.12    0.19
  -9  11  -5    0.06    0.20
   9 -10   5   -0.15    0.13
   9  10  -5    0.00    0.10
  -9  10  -5    0.02    0.18
  -9 -10   5    0.10    0.18
   9   9  -5    0.39    0.10
   9  -9   5    0.12    0.14
  -9  -9   5    0.38    0.17
  -9   9  -5    0.33    0.18
   9   8  -5    0.28    0.09
   9  -8   5    0.10    0.13
  -9   8  -5   -0.06    0.16
  -9   8  -5    0.10    0.09
  -9  -8   5    0.04    0.20
  -9  -8   5    0.25    0.15
   9   7  -5   -0.04    0.08
   9  -7   5   -0.02    0.12
  -9   7  -5   -0.17    0.08
  -9  -7   5   -0.03    0.18
  -9   7  -5    0.05    0.15
  -9  -7   5   -0.04    0.13
   9   6  -5    0.34    0.08
   9  -6   5    0.45    0.12
  -9  -6   5    0.29    0.13
  -9   6  -5    0.19    0.08
  -9   6  -5    0.31    0.15
  -9  -6   5    0.28    0.17
   9  -5   5    0.18    0.10
  -9   5  -5    0.14    0.11
  -9  -5   5    0.25    0.19
  -9   5  -5    0.09    0.14
  -9  -5   5    0.23    0.15
   9   4  -5    0.08    0.07
   9  -4   5    0.00    0.09
  -9  -4   5    0.01    0.11
  -9   4  -5    0.18    0.09
  -9   4  -5    0.01    0.14
  -9  -4   5   -0.02    0.14
   9  -3   5    0.40    0.10
   9   3  -5    0.38    0.06
  -9   3  -5    0.26    0.08
  -9   3  -5    0.29    0.14
  -9  -3   5    0.24    0.17
  -9  -3   5    0.33    0.11
   9  -2   5    1.11    0.12
   9   2  -5    0.78    0.10
  -9  -2   5    0.71    0.17
  -9   2  -5    0.81    0.11
  -9  -2   5    0.85    0.13
   9   1  -5    0.19    0.06
   9   1  -5    0.09    0.05
   9  -1   5    0.13    0.08
  -9   1  -5   -0.03    0.07
  -9  -1   5    0.04    0.08
  -9   1  -5    0.36    0.16
  -9  -1   5    0.11    0.13
   9   0   5    0.45    0.08
   9   0  -5    0.54    0.08
   9   0  -5    0.45    0.07
  -9   0   5    0.58    0.09
  -9   0   5    0.44    0.14
  -9   0  -5    0.17    0.18
   9  -1  -5    0.03    0.07
   9  -1  -5   -0.02    0.05
   9   1   5   -0.04    0.06
  -9   1   5    0.05    0.13
  -9   1   5    0.11    0.07
   9  -2  -5    1.07    0.10
   9  -2  -5    0.89    0.12
   9   2   5    0.88    0.11
  -9  -2  -5    0.55    0.17
   9  -3  -5    0.51    0.10
   9  -3  -5    0.50    0.06
  -9   3   5    0.45    0.08
  -9   3   5    0.27    0.13
  -9  -3  -5    0.19    0.14
   9  -4  -5   -0.02    0.04
   9  -4  -5    0.08    0.08
  -9  -4  -5    0.07    0.12
  -9   4   5    0.11    0.12
  -9  -4  -5    0.14    0.13
   9   5   5    0.37    0.06
   9  -5  -5    0.23    0.09
  -9  -5  -5    0.14    0.13
  -9  -5  -5   -0.02    0.14
  -9   5   5    0.30    0.12
   9   6   5    0.26    0.07
   9  -6  -5    0.30    0.09
  -9   6   5    0.43    0.13
  -9  -6  -5    0.28    0.18
  -9  -6  -5    0.37    0.14
   9   7   5    0.08    0.06
   9  -7  -5    0.11    0.09
  -9  -7  -5    0.21    0.18
  -9  -7  -5    0.06    0.15
  -9   7   5    0.03    0.13
   9   8   5    0.23    0.08
   9  -8  -5    0.25    0.11
  -9  -8  -5    0.19    0.16
  -9  -8  -5    0.09    0.20
  -9   8   5    0.23    0.14
   9  -9  -5    0.33    0.13
   9   9   5    0.22    0.09
  -9  -9  -5    0.26    0.18
  -9   9   5    0.16    0.17
   9  10   5    0.08    0.09
   9 -10  -5   -0.07    0.12
  -9 -10  -5   -0.26    0.19
  -9  10   5    0.10    0.18
   9  11   5    0.18    0.10
   9 -11  -5    0.14    0.15
  -9 -11  -5    0.04    0.21
  -9  11   5    0.23    0.30
  10  10  -5    0.15    0.10
  10 -10   5    0.18    0.15
 -10 -10   5    0.08    0.19
 -10  10  -5   -0.03    0.20
  10   9  -5   -0.07    0.09
  10  -9   5    0.21    0.13
 -10  -9   5   -0.07    0.18
  10   8  -5    0.33    0.09
  10  -8   5    0.01    0.13
 -10   8  -5    0.22    0.09
 -10  -8   5    0.06    0.16
 -10   8  -5    0.02    0.18
 -10  -8   5    0.31    0.21
  10  -7   5    0.03    0.12
  10   7  -5    0.08    0.08
 -10  -7   5   -0.05    0.18
 -10   7  -5    0.14    0.09
 -10   7  -5    0.05    0.16
 -10  -7   5   -0.20    0.14
  10   6  -5    0.07    0.08
  10  -6   5    0.09    0.11
 -10   6  -5   -0.03    0.08
 -10  -6   5    0.17    0.13
 -10   6  -5    0.08    0.15
 -10  -6   5   -0.16    0.17
  10   5  -5    0.15    0.07
  10  -5   5    0.20    0.11
 -10   5  -5   -0.01    0.08
 -10   5  -5    0.09    0.16
 -10  -5   5    0.15    0.15
 -10  -5   5    0.04    0.13
  10   4  -5    0.14    0.07
  10  -4   5    0.04    0.10
 -10   4  -5    0.03    0.15
 -10   4  -5    0.13    0.08
 -10  -4   5   -0.05    0.12
 -10  -4   5   -0.02    0.15
  10   3  -5    0.12    0.08
  10  -3   5    0.30    0.10
  10   3  -5    0.22    0.07
 -10   3  -5    0.31    0.08
 -10  -3   5    0.23    0.15
 -10  -3   5    0.46    0.11
 -10   3  -5    0.08    0.15
  10  -2   5   -0.13    0.08
  10   2  -5   -0.10    0.06
  10   2  -5   -0.08    0.06
 -10   2  -5    0.13    0.14
 -10  -2   5   -0.06    0.15
 -10   2  -5   -0.01    0.07
 -10  -2   5    0.05    0.10
  10   1  -5    0.20    0.07
  10   1  -5    0.40    0.06
  10  -1   5    0.39    0.11
 -10  -1   5    0.18    0.16
 -10  -1   5    0.37    0.10
 -10   1  -5    0.26    0.16
  10   0   5    0.34    0.08
  10   0  -5    0.29    0.08
  10   0  -5    0.40    0.10
 -10   0   5    0.48    0.15
 -10   0   5    0.64    0.13
 -10   0  -5    0.30    0.16
  10   1   5    0.17    0.07
  10  -1  -5    0.44    0.13
  10  -1  -5    0.30    0.06
 -10   1   5    0.08    0.14
 -10  -1  -5   -0.03    0.15
  10   2   5    0.04    0.06
  10  -2  -5    0.01    0.05
  10  -2  -5    0.10    0.07
 -10   2   5    0.01    0.13
 -10  -2  -5   -0.06    0.15
  10  -3  -5    0.19    0.08
  10   3   5    0.11    0.05
 -10   3   5    0.25    0.14
 -10  -3  -5    0.05    0.14
  10  -4  -5    0.14    0.08
 -10   4   5    0.10    0.13
 -10  -4  -5    0.15    0.15
  10  -5  -5    0.13    0.08
  10   5   5    0.06    0.06
 -10  -5  -5    0.15    0.15
 -10   5   5    0.21    0.13
  10   6   5   -0.04    0.06
  10  -6  -5    0.03    0.09
 -10   6   5   -0.06    0.13
 -10  -6  -5    0.02    0.17
  10  -7  -5    0.00    0.10
  10   7   5   -0.11    0.06
 -10  -7  -5    0.00    0.18
 -10   7   5    0.09    0.14
 -10  -7  -5    0.43    0.16
  10  -8  -5    0.05    0.11
  10   8   5    0.12    0.08
 -10   8   5    0.22    0.16
 -10  -8  -5   -0.04    0.19
 -10  -8  -5    0.17    0.17
  10   9   5    0.04    0.09
  10  -9  -5   -0.07    0.12
 -10  -9  -5    0.06    0.19
 -10   9   5    0.03    0.17
  10 -10  -5    0.06    0.14
  10  10   5    0.20    0.09
 -10  10   5    0.33    0.19
 -10 -10  -5    0.09    0.21
  11  -9   5    0.31    0.18
  11   9  -5    0.37    0.13
 -11   9  -5    0.13    0.22
 -11  -9   5    0.40    0.19
  11   8  -5   -0.03    0.09
  11  -8   5   -0.21    0.14
 -11  -8   5    0.10    0.17
 -11  -8   5   -0.41    0.22
 -11   8  -5   -0.24    0.19
  11   7  -5    0.09    0.08
  11  -7   5    0.08    0.12
 -11   7  -5    0.02    0.19
 -11  -7   5    0.03    0.20
 -11  -7   5    0.13    0.15
  11  -6   5    0.20    0.13
  11   6  -5    0.11    0.08
 -11  -6   5   -0.14    0.14
 -11  -6   5    0.19    0.18
 -11   6  -5    0.06    0.09
 -11   6  -5    0.08    0.18
  11   5  -5    0.03    0.07
  11  -5   5   -0.04    0.12
 -11   5  -5   -0.17    0.17
 -11  -5   5   -0.09    0.14
 -11   5  -5    0.00    0.09
 -11  -5   5   -0.19    0.16
  11   4  -5    0.15    0.07
  11  -4   5    0.06    0.11
 -11  -4   5   -0.16    0.15
 -11   4  -5    0.07    0.16
 -11  -4   5    0.49    0.13
  11  -3   5    0.15    0.10
  11   3  -5    0.13    0.06
 -11   3  -5    0.07    0.16
 -11  -3   5   -0.02    0.15
  11   2  -5    0.02    0.06
  11  -2   5   -0.03    0.09
  11   2  -5    0.00    0.06
 -11   2  -5    0.08    0.17
 -11  -2   5    0.09    0.15
  11  -1   5    0.09    0.08
  11   1  -5   -0.05    0.06
 -11  -1   5    0.20    0.16
 -11   1  -5   -0.16    0.17
  11   0   5   -0.08    0.08
  11   0  -5   -0.10    0.05
  11   0  -5    0.00    0.07
 -11   0   5   -0.07    0.15
 -11   0  -5    0.03    0.16
  11  -1  -5   -0.03    0.06
  11   1   5    0.28    0.12
  11  -1  -5    0.07    0.07
 -11  -1  -5   -0.06    0.15
 -11   1   5   -0.05    0.14
  11   2   5    0.13    0.06
  11  -2  -5    0.17    0.08
  11  -2  -5    0.05    0.06
 -11   2   5    0.06    0.15
 -11  -2  -5    0.10    0.15
  11  -3  -5   -0.03    0.08
  11  -3  -5    0.05    0.07
 -11  -3  -5   -0.04    0.15
 -11   3   5   -0.02    0.14
  11  -4  -5    0.14    0.09
  11   4   5    0.10    0.06
 -11  -4  -5    0.20    0.15
 -11   4   5    0.02    0.15
  11  -5  -5   -0.05    0.09
  11   5   5    0.01    0.06
 -11   5   5    0.18    0.14
 -11  -5  -5   -0.16    0.17
  11   6   5    0.11    0.06
  11  -6  -5    0.03    0.10
 -11  -6  -5   -0.16    0.18
 -11   6   5    0.19    0.14
  11   7   5    0.04    0.07
  11  -7  -5    0.08    0.11
 -11  -7  -5    0.21    0.19
 -11   7   5    0.02    0.15
  11   8   5    0.03    0.07
  11  -8  -5   -0.08    0.12
 -11   8   5    0.02    0.17
 -11  -8  -5   -0.34    0.20
  11   9   5    0.12    0.09
  11  -9  -5    0.21    0.17
 -11   9   5    0.26    0.23
  12  -8   5    0.00    0.17
  12   8  -5    0.09    0.10
 -12  -8   5   -0.03    0.28
  12   7  -5   -0.07    0.08
  12  -7   5    0.20    0.14
 -12  -7   5   -0.08    0.21
 -12   7  -5   -0.17    0.20
  12  -6   5    0.16    0.13
  12   6  -5    0.01    0.08
 -12   6  -5    0.39    0.19
 -12  -6   5   -0.12    0.20
  12  -5   5    0.07    0.12
  12   5  -5    0.14    0.08
 -12   5  -5    0.03    0.18
 -12  -5   5   -0.24    0.18
  12  -4   5    0.18    0.12
  12   4  -5    0.15    0.07
 -12   4  -5    0.09    0.18
 -12  -4   5    0.04    0.17
  12   3  -5    0.15    0.07
  12  -3   5   -0.13    0.10
 -12   3  -5    0.08    0.18
 -12  -3   5    0.14    0.17
  12   2  -5   -0.10    0.06
  12  -2   5   -0.05    0.09
 -12  -2   5   -0.06    0.17
 -12   2  -5    0.24    0.18
  12  -1   5    0.07    0.09
  12   1  -5    0.04    0.06
  12   1  -5   -0.15    0.07
 -12  -1   5   -0.02    0.17
 -12   1  -5   -0.15    0.19
  12   0  -5   -0.03    0.06
  12   0   5   -0.09    0.08
  12   0  -5    0.09    0.07
 -12   0   5   -0.20    0.17
 -12   0  -5   -0.08    0.19
  12  -1  -5   -0.03    0.06
  12  -1  -5    0.07    0.08
  12   1   5    0.08    0.08
 -12  -1  -5    0.08    0.17
 -12   1   5    0.20    0.17
  12  -2  -5   -0.04    0.06
  12  -2  -5   -0.08    0.08
 -12  -2  -5   -0.09    0.17
 -12   2   5   -0.17    0.16
  12  -3  -5   -0.10    0.09
 -12   3   5    0.12    0.16
 -12  -3  -5   -0.04    0.17
  12   4   5    0.01    0.06
  12  -4  -5   -0.05    0.10
 -12  -4  -5   -0.03    0.17
 -12   4   5   -0.12    0.16
  12  -5  -5    0.03    0.10
  12   5   5    0.01    0.06
 -12  -5  -5    0.10    0.19
 -12   5   5    0.19    0.16
  12   6   5    0.06    0.06
  12  -6  -5   -0.07    0.11
 -12   6   5    0.07    0.16
 -12  -6  -5   -0.36    0.19
  12  -7  -5    0.24    0.12
  12   7   5    0.08    0.07
 -12   7   5    0.14    0.17
 -12  -7  -5    0.56    0.21
  12  -8  -5   -0.11    0.13
  12   8   5    0.05    0.10
 -12   8   5   -0.13    0.25
  13  -6   5    0.09    0.26
 -13   6  -5   -0.35    0.35
 -13  -6   5   -0.07    0.21
  13   5  -5   -0.04    0.08
  13  -5   5   -0.09    0.13
 -13   5  -5   -0.17    0.20
 -13  -5   5    0.11    0.20
  13   4  -5    0.01    0.08
  13  -4   5    0.09    0.12
 -13   4  -5   -0.24    0.19
 -13  -4   5   -0.22    0.18
  13  -3   5    0.02    0.11
  13   3  -5   -0.06    0.07
 -13  -3   5    0.00    0.18
 -13   3  -5    0.24    0.20
  13  -2   5    0.03    0.11
  13   2  -5    0.06    0.08
 -13   2  -5    0.13    0.19
 -13  -2   5   -0.25    0.17
  13  -1   5   -0.19    0.10
  13   1  -5   -0.01    0.07
 -13  -1   5   -0.13    0.19
 -13   1  -5   -0.10    0.21
  13   0  -5    0.07    0.08
  13   0   5   -0.02    0.09
  13   0  -5    0.06    0.08
 -13   0   5    0.32    0.20
 -13   0  -5    0.06    0.20
  13  -1  -5    0.01    0.07
  13  -1  -5    0.05    0.09
  13   1   5   -0.10    0.14
 -13  -1  -5    0.40    0.20
 -13   1   5   -0.10    0.19
  13  -2  -5   -0.08    0.09
  13  -2  -5    0.02    0.07
  13   2   5   -0.01    0.06
 -13   2   5    0.06    0.18
 -13  -2  -5    0.04    0.18
  13  -3  -5    0.00    0.10
  13   3   5    0.18    0.06
 -13   3   5   -0.08    0.17
 -13  -3  -5   -0.01    0.18
  13  -4  -5    0.03    0.10
  13   4   5    0.02    0.07
 -13  -4  -5   -0.15    0.18
 -13   4   5    0.05    0.18
  13   5   5    0.13    0.07
  13  -5  -5   -0.11    0.11
 -13  -5  -5    0.24    0.21
 -13   5   5    0.45    0.18
  13  -6  -5   -0.16    0.18
  14   4  -5   -0.07    0.08
  14  -4   5   -0.09    0.16
 -14   4  -5   -0.06    0.21
 -14  -4   5    0.00    0.24
  14  -3   5    0.20    0.13
  14   3  -5    0.10    0.10
 -14   3  -5    0.33    0.37
 -14  -3   5   -0.06    0.23
  14  -2   5    0.02    0.11
  14   2  -5   -0.04    0.08
 -14   2  -5   -0.13    0.22
 -14  -2   5    0.18    0.19
  14   1  -5    0.01    0.08
  14  -1   5    0.11    0.11
 -14   1  -5   -0.13    0.20
 -14  -1   5   -0.07    0.19
  14   0  -5    0.00    0.08
  14   0   5   -0.08    0.15
 -14   0   5   -0.07    0.19
 -14   0  -5    0.12    0.20
  14  -1  -5    0.16    0.10
  14   1   5    0.07    0.07
  14  -1  -5    0.07    0.09
 -14   1   5    0.15    0.19
 -14  -1  -5    0.33    0.19
  14  -2  -5    0.02    0.10
  14   2   5   -0.06    0.07
 -14  -2  -5    0.06    0.20
 -14   2   5    0.17    0.19
  14  -3  -5    0.16    0.11
 -14   3   5   -0.15    0.30
  14   4   5   -0.06    0.07
  14  -4  -5   -0.01    0.14
 -14   4   5   -0.06    0.18
 -14  -4  -5   -0.34    0.20
   0 -14   6   -0.01    0.20
   0  14  -6   -0.15    0.24
   0  13  -6    0.50    0.22
   0 -13   6    0.21    0.19
   0  13  -6    0.03    0.10
   0  12  -6   -0.08    0.08
   0  12  -6    0.02    0.17
   0 -12   6    0.09    0.17
   0 -11   6    0.06    0.16
   0  11  -6   -0.22    0.17
   0  11  -6    0.20    0.08
   0  10  -6    0.41    0.16
   0 -10   6    0.54    0.15
   0  -9   6    1.71    0.17
   0   9  -6    1.61    0.17
   0  -9   6    1.46    0.20
   0  -8   6    0.68    0.09
   0   8  -6    0.44    0.13
   0  -8   6    0.48    0.13
   0   8  -6    0.68    0.08
   0   7  -6    3.43    0.31
   0  -7   6    3.11    0.33
   0   7  -6    3.12    0.33
   0  -7   6    3.47    0.31
   0   6  -6    0.69    0.09
   0  -6   6    0.63    0.11
   0  -6   6    0.81    0.09
   0   5  -6    1.51    0.13
   0   5  -6    1.02    0.14
   0  -5   6    1.30    0.15
   0  -4   6   47.85    4.19
   0   4  -6   47.30    4.19
   0   4  -6   41.10    4.19
   0   3  -6   57.99    4.94
   0   3  -6   48.21    4.94
   0  -3   6   54.35    4.94
   0   2  -6  171.05   16.07
   0  -2   6  172.50   16.07
   0   1  -6   12.67    1.10
   0  -1   6   11.28    1.11
   0   1  -6   11.92    1.11
   0   0  -6    1.61    0.54
   0   0   6    1.23    0.53
   0  -1  -6   12.33    1.17
   0  -1  -6   13.41    1.16
   0  -1  -6   12.11    1.17
   0  -2  -6  158.70   14.33
   0  -2  -6  149.71   14.31
   0  -3  -6   58.78    5.42
   0  -4  -6   40.81    3.59
   0  -4  -6   42.09    3.59
   0   4   6   33.76    3.59
   0   5   6    1.20    0.12
   0  -5  -6    1.28    0.13
   0  -5  -6    1.14    0.14
   0  -6  -6    0.49    0.07
   0  -6  -6    0.50    0.10
   0   6   6    0.45    0.05
   0  -7  -6    2.56    0.25
   0   7   6    2.60    0.24
   0  -7  -6    2.48    0.26
   0  -8  -6    0.52    0.08
   0  -8  -6    0.51    0.12
   0   9   6    1.42    0.21
   0  -9  -6    1.46    0.15
   0  -9  -6    1.17    0.24
   0 -10  -6    0.79    0.10
   0  10   6    0.61    0.16
   0 -10  -6    0.44    0.15
   0  11   6    0.13    0.15
   0 -11  -6    0.09    0.16
   0  12   6    0.06    0.17
   0 -12  -6    0.12    0.18
   0  13   6   -0.07    0.19
   0 -13  -6    0.27    0.19
   0  14   6    0.19    0.20
   1  14  -6   -0.20    0.11
   1  14  -6    0.05    0.25
   1 -14   6    0.31    0.20
  -1  14  -6    0.13    0.25
  -1 -14   6    0.33    0.21
   1 -13   6    0.11    0.20
   1  13  -6    0.16    0.21
   1  13  -6    0.07    0.10
  -1 -13   6    0.26    0.19
  -1  13  -6    0.24    0.21
  -1  13  -6    0.00    0.09
   1  12  -6   -0.22    0.18
   1  12  -6    0.14    0.08
   1 -12   6   -0.13    0.17
  -1  12  -6    0.03    0.18
  -1 -12   6    0.03    0.17
  -1  12  -6   -0.07    0.08
   1  11  -6    0.26    0.08
   1  11  -6    0.14    0.16
   1 -11   6    0.56    0.16
  -1  11  -6    0.16    0.08
  -1 -11   6    0.29    0.16
  -1  11  -6    0.26    0.17
   1  10  -6    0.89    0.19
   1 -10   6    1.18    0.18
  -1  10  -6    1.06    0.13
  -1 -10   6    1.27    0.18
  -1  10  -6    0.98    0.20
   1   9  -6   -0.01    0.07
   1   9  -6    0.03    0.13
   1  -9   6    0.16    0.13
   1  -9   6    0.09    0.07
  -1   9  -6   -0.01    0.06
  -1   9  -6    0.15    0.14
   1   8  -6    4.68    0.51
   1   8  -6    5.35    0.49
   1  -8   6    4.92    0.51
   1  -8   6    5.87    0.49
  -1  -8   6    5.32    0.49
  -1   8  -6    4.88    0.51
  -1   8  -6    5.58    0.49
  -1  -8   6    5.26    0.51
   1  -7   6    0.55    0.11
  -1   7  -6    0.54    0.12
  -1  -7   6    0.44    0.07
  -1  -7   6    0.69    0.12
  -1   7  -6    0.36    0.07
   1  -6   6    3.04    0.31
   1   6  -6    3.35    0.31
   1  -6   6    3.34    0.32
  -1  -6   6    3.26    0.30
  -1   6  -6    3.05    0.32
  -1   6  -6    3.17    0.31
  -1  -6   6    3.41    0.32
   1   5  -6    1.20    0.12
   1  -5   6    1.12    0.12
   1  -5   6    1.30    0.14
  -1  -5   6    1.10    0.14
  -1   5  -6    1.14    0.12
  -1   5  -6    1.08    0.13
   1   4  -6   23.54    2.59
   1  -4   6   30.85    2.60
  -1   4  -6   29.13    2.60
  -1  -4   6   28.93    2.60
   1   3  -6   82.27    7.28
   1  -3   6   70.45    7.28
   1   3  -6   75.59    7.28
  -1   3  -6   87.56    7.28
  -1  -3   6   78.63    7.28
   1   2  -6   95.11    8.17
  -1  -2   6   85.87    8.17
  -1   2  -6   84.62    8.17
[truncated: 678,608 more chars]
