# Supplementary material for: The folding propensity of α/sulfono-γ-AA peptidic foldamers with both left- and right-handedness
Source: Commun Chem. 2021 May 10;4:58. doi: 10.1038/s42004-021-00496-0 (PMC9814141; doi:10.1038/s42004-021-00496-0)
Supplement: Supplementary file 6 — Supplementary Data 4 [file 42004_2021_496_MOESM6_ESM.cif]

data_TP_48_2_detwinned_sq
_audit_creation_date               2020-12-14
_audit_creation_method
;
Olex2 1.2
(compiled 2018.05.29 svn.r3508 for OlexSys, GUI svn.r5506)
;
_shelx_SHELXL_version_number       '2018/3'
_audit_contact_author_address      ?
_audit_contact_author_email        ?
_audit_contact_author_name         ''
_audit_contact_author_phone        ?
_publ_contact_author_id_orcid      ?
_publ_section_references
;
Dolomanov, O.V., Bourhis, L.J., Gildea, R.J, Howard, J.A.K. & Puschmann, H.
 (2009), J. Appl. Cryst. 42, 339-341.

Sheldrick, G.M. (2008). Acta Cryst. A64, 112-122.
;
_chemical_name_common              ?
_chemical_name_systematic          ?
_chemical_formula_moiety           'C100 H131 Cl7 N22 O29 S7'
_chemical_formula_sum              'C100 H131 Cl7 N22 O29 S7'
_chemical_formula_weight           2577.83
_chemical_absolute_configuration   syn
_chemical_melting_point            ?
loop_
  _atom_type_symbol
  _atom_type_description
  _atom_type_scat_dispersion_real
  _atom_type_scat_dispersion_imag
  _atom_type_scat_source
 'C' 'C' 0.0181 0.0091 'International Tables Vol C Tables 4.2.6.8 and 6.1.1.4'
 'H' 'H' 0.0000 0.0000 'International Tables Vol C Tables 4.2.6.8 and 6.1.1.4'
 'Cl' 'Cl' 0.3639 0.7018 'International Tables Vol C Tables 4.2.6.8 and 6.1.1.4'
 'N' 'N' 0.0311 0.0180 'International Tables Vol C Tables 4.2.6.8 and 6.1.1.4'
 'O' 'O' 0.0492 0.0322 'International Tables Vol C Tables 4.2.6.8 and 6.1.1.4'
 'S' 'S' 0.3331 0.5567 'International Tables Vol C Tables 4.2.6.8 and 6.1.1.4'

_shelx_space_group_comment
;
The symmetry employed for this shelxl refinement is uniquely defined
by the following loop, which should always be used as a source of
symmetry information in preference to the above space-group names.
They are only intended as comments.
;
_space_group_crystal_system        'monoclinic'
_space_group_IT_number             4
_space_group_name_H-M_alt          'P 1 21 1'
_space_group_name_Hall             'P 2yb'
loop_
  _space_group_symop_operation_xyz
 'x, y, z'
 '-x, y+1/2, -z'

_cell_length_a                     17.1947(15)
_cell_length_b                     17.2126(16)
_cell_length_c                     35.063(3)
_cell_angle_alpha                  90
_cell_angle_beta                   90.043(4)
_cell_angle_gamma                  90
_cell_volume                       10377.5(16)
_cell_formula_units_Z              2
_cell_measurement_reflns_used      9896
_cell_measurement_temperature      100(2)
_cell_measurement_theta_max        41.76
_cell_measurement_theta_min        2.57
_shelx_estimated_absorpt_T_max     0.893
_shelx_estimated_absorpt_T_min     0.801
_exptl_absorpt_coefficient_mu      1.930
_exptl_absorpt_correction_T_max    1.0000
_exptl_absorpt_correction_T_min    0.5189
_exptl_absorpt_correction_type     multi-scan
_exptl_absorpt_process_details
;
SADABS-2016/2 (Bruker,2016/2) was used for absorption correction.
wR2(int) was 0.1305 before and 0.0983 after correction.
The Ratio of minimum to maximum transmission is 0.5189.
The \l/2 correction factor is Not present.
;
_exptl_absorpt_special_details     ?
_exptl_crystal_colour              colorless
_exptl_crystal_density_diffrn      0.825
_exptl_crystal_density_meas        ?
_exptl_crystal_density_method      ?
_exptl_crystal_description         plate
_exptl_crystal_F_000               2696
_exptl_crystal_size_max            0.12
_exptl_crystal_size_mid            0.1
_exptl_crystal_size_min            0.06
_exptl_transmission_factor_max     ?
_exptl_transmission_factor_min     ?
_diffrn_reflns_av_R_equivalents    0.0691
_diffrn_reflns_av_unetI/netI       0.0819
_diffrn_reflns_Laue_measured_fraction_full  0.995
_diffrn_reflns_Laue_measured_fraction_max  0.995
_diffrn_reflns_limit_h_max         13
_diffrn_reflns_limit_h_min         -13
_diffrn_reflns_limit_k_max         13
_diffrn_reflns_limit_k_min         -13
_diffrn_reflns_limit_l_max         26
_diffrn_reflns_limit_l_min         -26
_diffrn_reflns_number              9342
_diffrn_reflns_point_group_measured_fraction_full  0.991
_diffrn_reflns_point_group_measured_fraction_max  0.991
_diffrn_reflns_theta_full          35.731
_diffrn_reflns_theta_max           35.731
_diffrn_reflns_theta_min           2.570
_diffrn_ambient_temperature        100.04
_diffrn_detector_area_resol_mean   ?
_diffrn_measured_fraction_theta_full  0.995
_diffrn_measured_fraction_theta_max  0.995
_diffrn_measurement_device_type    'Bruker D8 Venture PHOTON II CPAD'
_diffrn_measurement_method         'omega scans'
_diffrn_radiation_monochromator    mirrors
_diffrn_radiation_type             CuK\a
_diffrn_radiation_wavelength       1.54178
_diffrn_source                     'INCOATEC Imus micro-focus source'
_diffrn_standards_number           0
_reflns_Friedel_coverage           0.883
_reflns_Friedel_fraction_full      0.986
_reflns_Friedel_fraction_max       0.986
_reflns_number_gt                  5514
_reflns_number_total               9342
_reflns_special_details
;
 Crystal was refined as pseudo-merohedral four component twin with 
 0 1 0 -1 0 0 0 0 1 4 twin law. Data was detwinned using LIST 8. 
 Original data are included in block _shelx_hkl_original_unmerged_data. 

 Reflections were merged by SHELXL according to the crystal
 class for the calculation of statistics and refinement.
 
 Structure factors included contributions from the .fab file.
 
 _reflns_Friedel_fraction is defined as the number of unique
 Friedel pairs measured divided by the number that would be
 possible theoretically, ignoring centric projections and
 systematic absences.
;
_reflns_threshold_expression       'I > 2\s(I)'
_computing_cell_refinement         'SAINT v7.60A (Bruker, 2009)'
_computing_data_collection         ?
_computing_data_reduction          'SAINT v7.60A (Bruker, 2009)'
_computing_molecular_graphics      'Olex2 (Dolomanov et al., 2009)'
_computing_publication_material    'Olex2 (Dolomanov et al., 2009)'
_computing_structure_refinement    'XL (Sheldrick, 2008)'
_computing_structure_solution      ?
_refine_diff_density_max           0.451
_refine_diff_density_min           -0.313
_refine_diff_density_rms           0.067
_refine_ls_abs_structure_details
;
 Flack x determined using 1899 quotients [(I+)-(I-)]/[(I+)+(I-)]
 (Parsons, Flack and Wagner, Acta Cryst. B69 (2013) 249-259).
;
_refine_ls_abs_structure_Flack     0.29(3)
_refine_ls_extinction_coef         .
_refine_ls_extinction_method       none
_refine_ls_goodness_of_fit_ref     1.063
_refine_ls_hydrogen_treatment      constr
_refine_ls_matrix_type             full
_refine_ls_number_parameters       1486
_refine_ls_number_reflns           9342
_refine_ls_number_restraints       2807
_refine_ls_R_factor_all            0.1329
_refine_ls_R_factor_gt             0.0973
_refine_ls_restrained_S_all        1.009
_refine_ls_shift/su_max            0.006
_refine_ls_shift/su_mean           0.000
_refine_ls_structure_factor_coef   Fsqd
_refine_ls_weighting_details      
 'w=1/[\s^2^(Fo^2^)+(0.2000P)^2^] where P=(Fo^2^+2Fc^2^)/3'
_refine_ls_weighting_scheme        calc
_refine_ls_wR_factor_gt            0.2443
_refine_ls_wR_factor_ref           0.2972
_refine_special_details            ?
_olex2_refinement_description
;
1. Fixed Uiso
 At 1.2 times of:
  All C(H) groups, All C(H,H) groups, All N(H) groups, All N(H,H) groups
 At 1.5 times of:
  All C(H,H,H) groups
2. Restrained distances
 N_2-C_1 = N_3-C_2 = N_4-C_3 = N_5-C_4 = N_6-C_5 = N_7-C_6 = N_8-C_7 = N_9-C_8
 = N_10-C_9 = N_11-C_10 = N_12-C_11 = N_13-C_12 = N_14-C_13 = N_15-C_14 = N_16-
 C_15
 1.329 with sigma of 0.02
 O_1-N_2 = O_2-N_3 = O_3-N_4 = O_4-N_5 = O_5-N_6 = O_6-N_7 = O_7-N_8 = O_8-N_9
 = O_9-N_10 = O_10-N_11 = O_11-N_12 = O_12-N_13 = O_13-N_14 = O_14-N_15 = O_15-
 N_16
 2.25 with sigma of 0.04
 CA_1-N_2 = CA_2-N_3 = CA_3-N_4 = CA_4-N_5 = CA_5-N_6 = CA_6-N_7 = CA_7-N_8 =
 CA_8-N_9 = CA_9-N_10 = CA_10-N_11 = CA_11-N_12 = CA_12-N_13 = CA_13-N_14 =
 N_15-CA_14 = CA_15-N_16
 2.425 with sigma of 0.04
 C_1-CG_2 = C_2-CA_3 = C_4-CA_5 = C_3-CG_4 = C_5-CG_6 = C_6-CA_7 = C_7-CG_8 =
 C_8-CA_9 = C_9-CG_10 = C_10-CA_11 = C_11-CG_12 = C_12-CA_13 = C_13-CG_14 =
 C_14-CA_15
 2.462 with sigma of 0.04
3. Restrained planarity
 O_1, C_1, CA_1, N_2
 with sigma of 0.1
 O_2, C_2, CA_2, N_3
 with sigma of 0.1
 O_3, C_3, CA_3, N_4
 with sigma of 0.1
 O_4, C_4, CA_4, N_5
 with sigma of 0.1
 O_5, C_5, CA_5, N_6
 with sigma of 0.1
 O_6, C_6, CA_6, N_7
 with sigma of 0.1
 O_7, C_7, CA_7, N_8
 with sigma of 0.1
 O_8, C_8, CA_8, N_9
 with sigma of 0.1
 O_9, C_9, CA_9, N_10
 with sigma of 0.1
 O_10, C_10, CA_10, N_11
 with sigma of 0.1
 O_11, C_11, CA_11, N_12
 with sigma of 0.1
 O_12, C_12, CA_12, N_13
 with sigma of 0.1
 O_13, C_13, CA_13, N_14
 with sigma of 0.1
 O_14, C_14, CA_14, N_15
 with sigma of 0.1
 O_15, C_15, CA_15, N_16
 with sigma of 0.1
4.a Ternary CH refined with riding coordinates:
 CG(HG), CA(HA), CG(HG), CA(HA), CG(HG), CA(HA), CG(HG), CA(HA), CG(HG),
 CA(HA), CG(HG), CA(HA), CG(HG), CA(HA)
4.b Secondary CH2 refined with riding coordinates:
 CA(HAA,HAB), CB(HBA,HBB), CA(HAA,HAB), CB(HBA,HBB), CA(HAA,HAB), CB(HBA,HBB),
 CA(HAA,HAB), CB(HBA,HBB), CA(HAA,HAB), CB(HBA,HBB), CA(HAA,HAB), CB(HBA,HBB),
 CA(HAA,HAB), CB(HBA,HBB)
4.c Me refined with riding coordinates:
 CA(HAA,HAB,HAC), CD(HDA,HDB,HDC), CB(HBA,HBB,HBC), CD(HDA,HDB,HDC), CB(HBA,
 HBB,HBC), CD(HDA,HDB,HDC), CB(HBA,HBB,HBC), CD(HDA,HDB,HDC), CB(HBA,HBB,HBC),
 CD(HDA,HDB,HDC), CB(HBA,HBB,HBC), CD(HDA,HDB,HDC), CB(HBA,HBB,HBC), CD(HDA,HDB,
 HDC), CB(HBA,HBB,HBC)
4.d Aromatic/amide H refined with riding coordinates:
 N(H), C5(H5), C6(H6), C8(H8), C9(H9), N(H), N(H), C5(H5), C6(H6), C8(H8),
 C9(H9), N(H), N(H), C5(H5), C6(H6), C8(H8), C9(H9), N(H), N(H), C5(H5), C6(H6),
  C8(H8), C9(H9), N(H), N(H), C5(H5), C6(H6), C8(H8), C9(H9), N(H), N(H),
 C5(H5), C6(H6), C8(H8), C9(H9), N(H), N(H), C5(H5), C6(H6), C8(H8), C9(H9),
 N(H)
4.e X=CH2 refined with riding coordinates:
 N(HA,HB)
;
_atom_sites_solution_hydrogens     geom
_atom_sites_solution_primary       ?
_atom_sites_solution_secondary     ?
loop_
  _atom_site_label
  _atom_site_type_symbol
  _atom_site_fract_x
  _atom_site_fract_y
  _atom_site_fract_z
  _atom_site_U_iso_or_equiv
  _atom_site_adp_type
  _atom_site_occupancy
  _atom_site_site_symmetry_order
  _atom_site_calc_flag
  _atom_site_refinement_flags_posn
  _atom_site_refinement_flags_adp
  _atom_site_refinement_flags_occupancy
  _atom_site_disorder_assembly
  _atom_site_disorder_group
 O_1 O 0.273(2) 0.553(2) 0.0287(11) 0.43(2) Uani 1 1 d D . . . .
 C_1 C 0.292(2) 0.490(2) 0.0152(10) 0.44(3) Uani 1 1 d D . . . .
 CA_1 C 0.375(2) 0.474(3) 0.0020(17) 0.46(4) Uani 1 1 d D . . . .
 HAA_1 H 0.378399 0.420361 -0.007681 0.697 Uiso 1 1 calc R . . . .
 HAB_1 H 0.388769 0.510210 -0.018253 0.697 Uiso 1 1 calc R . . . .
 HAC_1 H 0.410593 0.480019 0.023575 0.697 Uiso 1 1 calc R . . . .
 O_2 O 0.2475(18) 0.3412(18) 0.1737(6) 0.335(19) Uani 1 1 d D . . . .
 C_2 C 0.2571(17) 0.3372(18) 0.1392(7) 0.280(17) Uani 1 1 d D . . . .
 CA_2 C 0.211(2) 0.288(2) 0.1116(7) 0.361(19) Uani 1 1 d D . . . .
 HAA_2 H 0.220237 0.232815 0.118342 0.433 Uiso 1 1 calc R . . . .
 HAB_2 H 0.155497 0.298865 0.115710 0.433 Uiso 1 1 calc R . . . .
 NT_2 N 0.2277(16) 0.2973(13) 0.0713(7) 0.392(17) Uani 1 1 d . . . . .
 CB_2 C 0.1663(18) 0.3350(18) 0.0480(10) 0.40(2) Uani 1 1 d . . . . .
 HBA_2 H 0.115140 0.329075 0.060555 0.480 Uiso 1 1 calc R . . . .
 HBB_2 H 0.163610 0.310206 0.022559 0.480 Uiso 1 1 calc R . . . .
 CG_2 C 0.186(2) 0.4213(18) 0.0437(10) 0.42(2) Uani 1 1 d D . . . .
 HG_2 H 0.212530 0.438597 0.067627 0.504 Uiso 1 1 calc R . . . .
 N_2 N 0.241(3) 0.431(2) 0.0121(13) 0.44(2) Uani 1 1 d D . . . .
 H_2 H 0.240213 0.399635 -0.007784 0.524 Uiso 1 1 calc R . . . .
 CD_2 C 0.113(3) 0.469(3) 0.0390(17) 0.47(3) Uani 1 1 d . . . . .
 HDA_2 H 0.078513 0.460645 0.060856 0.699 Uiso 1 1 calc R . . . .
 HDB_2 H 0.126691 0.524401 0.037521 0.699 Uiso 1 1 calc R . . . .
 HDC_2 H 0.086118 0.453752 0.015496 0.699 Uiso 1 1 calc R . . . .
 S1_2 S 0.2870(12) 0.2365(11) 0.0501(6) 0.454(15) Uani 1 1 d . . . . .
 O2_2 O 0.3555(15) 0.234(2) 0.0735(9) 0.44(2) Uani 1 1 d . . . . .
 O3_2 O 0.294(2) 0.264(2) 0.0117(7) 0.45(2) Uani 1 1 d . . . . .
 C4_2 C 0.2422(12) 0.1443(11) 0.0506(8) 0.48(2) Uani 1 1 d . . . . .
 C5_2 C 0.255(2) 0.0945(13) 0.0812(11) 0.51(3) Uani 1 1 d . . . . .
 H5_2 H 0.288911 0.110391 0.101284 0.616 Uiso 1 1 calc R . . . .
 C6_2 C 0.220(3) 0.0219(19) 0.0828(12) 0.53(3) Uani 1 1 d . . . . .
 H6_2 H 0.230278 -0.012212 0.103532 0.635 Uiso 1 1 calc R . . . .
 C7_2 C 0.171(3) 0.0001(18) 0.0535(12) 0.52(3) Uani 1 1 d . . . . .
 C8_2 C 0.159(3) 0.0484(19) 0.0224(11) 0.50(3) Uani 1 1 d . . . . .
 H8_2 H 0.127917 0.030964 0.001589 0.606 Uiso 1 1 calc R . . . .
 C9_2 C 0.191(3) 0.1222(16) 0.0217(9) 0.50(3) Uani 1 1 d . . . . .
 H9_2 H 0.179273 0.157277 0.001640 0.599 Uiso 1 1 calc R . . . .
 Cl10_2 Cl 0.1327(16) -0.0932(13) 0.0529(7) 0.526(18) Uani 1 1 d . . . . .
 O_3 O 0.3363(14) 0.5059(17) 0.2021(5) 0.246(12) Uani 1 1 d D . . . .
 C_3 C 0.3178(14) 0.4865(14) 0.1694(6) 0.233(14) Uani 1 1 d D . . . .
 CA_3 C 0.3656(15) 0.4247(16) 0.1481(7) 0.254(13) Uani 1 1 d D . . . .
 HA_3 H 0.388756 0.389177 0.167637 0.305 Uiso 1 1 calc R . . . .
 N_3 N 0.3153(16) 0.3774(17) 0.1231(7) 0.247(12) Uani 1 1 d D . . . .
 H_3 H 0.323256 0.375682 0.098373 0.296 Uiso 1 1 calc R . . . .
 CB_3 C 0.4325(15) 0.459(2) 0.1250(8) 0.227(14) Uani 1 1 d . . . . .
 HBA_3 H 0.465626 0.490713 0.141817 0.340 Uiso 1 1 calc R . . . .
 HBB_3 H 0.463381 0.417466 0.113727 0.340 Uiso 1 1 calc R . . . .
 HBC_3 H 0.411435 0.492397 0.104699 0.340 Uiso 1 1 calc R . . . .
 O_4 O 0.1347(11) 0.4809(12) 0.2925(5) 0.172(7) Uani 1 1 d D . . . .
 C_4 C 0.1418(13) 0.4716(14) 0.2582(6) 0.158(10) Uani 1 1 d D . . . .
 CA_4 C 0.0960(13) 0.5172(14) 0.2289(5) 0.180(10) Uani 1 1 d D . . . .
 HAA_4 H 0.040005 0.509246 0.234091 0.216 Uiso 1 1 calc R . . . .
 HAB_4 H 0.107160 0.573043 0.232838 0.216 Uiso 1 1 calc R . . . .
 NT_4 N 0.1102(10) 0.4989(11) 0.1883(5) 0.201(9) Uani 1 1 d . . . . .
 CB_4 C 0.1271(14) 0.5696(14) 0.1654(7) 0.224(12) Uani 1 1 d . . . . .
 HBA_4 H 0.097588 0.614137 0.175912 0.269 Uiso 1 1 calc R . . . .
 HBB_4 H 0.109934 0.561269 0.138807 0.269 Uiso 1 1 calc R . . . .
 CG_4 C 0.2139(14) 0.5886(14) 0.1659(7) 0.219(12) Uani 1 1 d D . . . .
 HG_4 H 0.229038 0.596910 0.193133 0.263 Uiso 1 1 calc R . . . .
 N_4 N 0.2578(14) 0.5221(14) 0.1522(6) 0.209(10) Uani 1 1 d D . . . .
 H_4 H 0.243391 0.502949 0.129982 0.251 Uiso 1 1 calc R . . . .
 CD_4 C 0.232(2) 0.6635(14) 0.1448(9) 0.256(18) Uani 1 1 d . . . . .
 HDA_4 H 0.200131 0.705726 0.155409 0.384 Uiso 1 1 calc R . . . .
 HDB_4 H 0.286845 0.676052 0.147525 0.384 Uiso 1 1 calc R . . . .
 HDC_4 H 0.219044 0.657014 0.117663 0.384 Uiso 1 1 calc R . . . .
 S1_4 S 0.0418(7) 0.4391(7) 0.1725(3) 0.225(5) Uani 1 1 d . . . . .
 O2_4 O 0.0364(15) 0.3801(11) 0.2007(6) 0.247(11) Uani 1 1 d . . . . .
 O3_4 O 0.0601(15) 0.4225(16) 0.1337(5) 0.272(12) Uani 1 1 d . . . . .
 C4_4 C -0.0456(9) 0.4923(9) 0.1714(6) 0.250(13) Uani 1 1 d . . . . .
 C5_4 C -0.0921(11) 0.4986(17) 0.2035(7) 0.261(15) Uani 1 1 d . . . . .
 H5_4 H -0.076238 0.475482 0.226833 0.313 Uiso 1 1 calc R . . . .
 C6_4 C -0.1617(16) 0.539(2) 0.2016(8) 0.282(17) Uani 1 1 d . . . . .
 H6_4 H -0.196243 0.540335 0.222677 0.339 Uiso 1 1 calc R . . . .
 C7_4 C -0.1793(17) 0.576(2) 0.1676(8) 0.296(16) Uani 1 1 d . . . . .
 C8_4 C -0.1347(18) 0.566(3) 0.1350(8) 0.298(18) Uani 1 1 d . . . . .
 H8_4 H -0.152432 0.586094 0.111280 0.357 Uiso 1 1 calc R . . . .
 C9_4 C -0.0646(14) 0.527(2) 0.1371(7) 0.270(16) Uani 1 1 d . . . . .
 H9_4 H -0.030606 0.524811 0.115759 0.323 Uiso 1 1 calc R . . . .
 Cl10_4 Cl -0.2630(9) 0.6319(12) 0.1647(4) 0.365(9) Uani 1 1 d . . . . .
 O_5 O 0.3056(12) 0.3697(13) 0.3265(5) 0.185(8) Uani 1 1 d D . . . .
 C_5 C 0.2904(14) 0.3886(14) 0.2934(6) 0.198(12) Uani 1 1 d D . . . .
 CA_5 C 0.2208(15) 0.3570(14) 0.2713(7) 0.203(11) Uani 1 1 d D . . . .
 HA_5 H 0.179213 0.343767 0.290165 0.244 Uiso 1 1 calc R . . . .
 N_5 N 0.1890(13) 0.4143(12) 0.2446(6) 0.173(8) Uani 1 1 d D . . . .
 H_5 H 0.200348 0.411828 0.220205 0.208 Uiso 1 1 calc R . . . .
 CB_5 C 0.240(2) 0.2834(14) 0.2488(8) 0.221(14) Uani 1 1 d . . . . .
 HBA_5 H 0.261609 0.244098 0.266140 0.331 Uiso 1 1 calc R . . . .
 HBB_5 H 0.192832 0.263207 0.236831 0.331 Uiso 1 1 calc R . . . .
 HBC_5 H 0.278608 0.295621 0.229080 0.331 Uiso 1 1 calc R . . . .
 O_6 O 0.2738(12) 0.5610(15) 0.4192(4) 0.201(9) Uani 1 1 d D . . . .
 C_6 C 0.2679(14) 0.5571(14) 0.3844(5) 0.165(11) Uani 1 1 d D . . . .
 CA_6 C 0.3170(13) 0.6025(16) 0.3564(4) 0.170(10) Uani 1 1 d D . . . .
 HAA_6 H 0.311298 0.658243 0.362758 0.204 Uiso 1 1 calc R . . . .
 HAB_6 H 0.372063 0.588585 0.361214 0.204 Uiso 1 1 calc R . . . .
 NT_6 N 0.3028(10) 0.5939(9) 0.3153(4) 0.169(8) Uani 1 1 d . . . . .
 CB_6 C 0.3702(12) 0.5737(13) 0.2911(6) 0.170(9) Uani 1 1 d . . . . .
 HBA_6 H 0.414820 0.606937 0.298383 0.204 Uiso 1 1 calc R . . . .
 HBB_6 H 0.357186 0.585453 0.264177 0.204 Uiso 1 1 calc R . . . .
 CG_6 C 0.3946(12) 0.4890(13) 0.2940(7) 0.184(10) Uani 1 1 d D . . . .
 HG_6 H 0.395645 0.475792 0.321790 0.221 Uiso 1 1 calc R . . . .
 N_6 N 0.3367(13) 0.4396(13) 0.2767(6) 0.183(9) Uani 1 1 d D . . . .
 H_6 H 0.331530 0.444062 0.251778 0.219 Uiso 1 1 calc R . . . .
 CD_6 C 0.4760(12) 0.4734(16) 0.2787(7) 0.171(10) Uani 1 1 d . . . . .
 HDA_6 H 0.513207 0.508108 0.291241 0.256 Uiso 1 1 calc R . . . .
 HDB_6 H 0.490296 0.419276 0.283800 0.256 Uiso 1 1 calc R . . . .
 HDC_6 H 0.476806 0.482752 0.251108 0.256 Uiso 1 1 calc R . . . .
 S1_6 S 0.2424(6) 0.6595(7) 0.2977(3) 0.198(4) Uani 1 1 d . . . . .
 O2_6 O 0.2253(12) 0.6338(13) 0.2601(5) 0.210(9) Uani 1 1 d . . . . .
 O3_6 O 0.1842(9) 0.6674(13) 0.3259(5) 0.192(8) Uani 1 1 d . . . . .
 C4_6 C 0.2944(9) 0.7479(9) 0.2967(5) 0.209(11) Uani 1 1 d . . . . .
 C5_6 C 0.3433(14) 0.7657(12) 0.2665(6) 0.203(13) Uani 1 1 d . . . . .
 H5_6 H 0.346955 0.732144 0.245028 0.244 Uiso 1 1 calc R . . . .
 C6_6 C 0.3862(16) 0.8328(14) 0.2682(8) 0.211(14) Uani 1 1 d . . . . .
 H6_6 H 0.424731 0.842645 0.249399 0.253 Uiso 1 1 calc R . . . .
 C7_6 C 0.3739(15) 0.8868(12) 0.2972(7) 0.208(13) Uani 1 1 d . . . . .
 C8_6 C 0.3217(16) 0.8718(13) 0.3264(7) 0.209(13) Uani 1 1 d . . . . .
 H8_6 H 0.312155 0.909180 0.345715 0.251 Uiso 1 1 calc R . . . .
 C9_6 C 0.2834(17) 0.8001(10) 0.3266(7) 0.221(14) Uani 1 1 d . . . . .
 H9_6 H 0.249983 0.786899 0.347155 0.265 Uiso 1 1 calc R . . . .
 Cl10_6 Cl 0.4320(9) 0.9694(7) 0.2954(4) 0.295(7) Uani 1 1 d . . . . .
 O_7 O 0.1687(10) 0.4059(13) 0.4550(5) 0.179(8) Uani 1 1 d D . . . .
 C_7 C 0.1923(13) 0.4188(14) 0.4227(6) 0.174(11) Uani 1 1 d D . . . .
 CA_7 C 0.1536(13) 0.4770(14) 0.3956(6) 0.178(10) Uani 1 1 d D . . . .
 HA_7 H 0.128167 0.518853 0.410882 0.214 Uiso 1 1 calc R . . . .
 N_7 N 0.2104(12) 0.5120(13) 0.3698(5) 0.167(9) Uani 1 1 d D . . . .
 H_7 H 0.207321 0.503906 0.345112 0.201 Uiso 1 1 calc R . . . .
 CB_7 C 0.0916(14) 0.4343(19) 0.3724(7) 0.195(13) Uani 1 1 d . . . . .
 HBA_7 H 0.053612 0.410825 0.389707 0.293 Uiso 1 1 calc R . . . .
 HBB_7 H 0.065241 0.471131 0.355445 0.293 Uiso 1 1 calc R . . . .
 HBC_7 H 0.116317 0.393478 0.357095 0.293 Uiso 1 1 calc R . . . .
 O_8 O 0.3556(15) 0.4083(14) 0.5461(5) 0.218(10) Uani 1 1 d D . . . .
 C_8 C 0.3532(12) 0.4280(12) 0.5122(5) 0.135(8) Uani 1 1 d D . . . .
 CA_8 C 0.4032(13) 0.3845(13) 0.4847(4) 0.141(8) Uani 1 1 d D . . . .
 HAA_8 H 0.457906 0.393314 0.492292 0.169 Uiso 1 1 calc R . . . .
 HAB_8 H 0.392502 0.328482 0.488407 0.169 Uiso 1 1 calc R . . . .
 NT_8 N 0.3978(9) 0.3999(10) 0.4440(4) 0.161(7) Uani 1 1 d . . . . .
 CB_8 C 0.3778(12) 0.3301(12) 0.4214(6) 0.175(10) Uani 1 1 d . . . . .
 HBA_8 H 0.407079 0.284802 0.431218 0.210 Uiso 1 1 calc R . . . .
 HBB_8 H 0.393153 0.338333 0.394457 0.210 Uiso 1 1 calc R . . . .
 CG_8 C 0.2904(12) 0.3131(12) 0.4234(7) 0.167(10) Uani 1 1 d D . . . .
 HG_8 H 0.274794 0.308023 0.450707 0.201 Uiso 1 1 calc R . . . .
 N_8 N 0.2508(11) 0.3796(11) 0.4070(5) 0.147(7) Uani 1 1 d D . . . .
 H_8 H 0.266973 0.395531 0.384477 0.176 Uiso 1 1 calc R . . . .
 CD_8 C 0.2701(17) 0.2387(13) 0.4027(10) 0.229(15) Uani 1 1 d . . . . .
 HDA_8 H 0.297855 0.195193 0.414466 0.343 Uiso 1 1 calc R . . . .
 HDB_8 H 0.213969 0.229711 0.404251 0.343 Uiso 1 1 calc R . . . .
 HDC_8 H 0.285496 0.243132 0.375828 0.343 Uiso 1 1 calc R . . . .
 S1_8 S 0.4619(5) 0.4593(6) 0.4248(3) 0.172(3) Uani 1 1 d . . . . .
 O2_8 O 0.4371(11) 0.4687(12) 0.3861(4) 0.200(9) Uani 1 1 d . . . . .
 O3_8 O 0.4669(14) 0.5267(11) 0.4485(6) 0.231(10) Uani 1 1 d . . . . .
 C4_8 C 0.5513(8) 0.4092(9) 0.4240(5) 0.182(10) Uani 1 1 d . . . . .
 C5_8 C 0.5699(11) 0.3550(14) 0.3961(6) 0.187(12) Uani 1 1 d . . . . .
 H5_8 H 0.536675 0.348366 0.374711 0.224 Uiso 1 1 calc R . . . .
 C6_8 C 0.6363(12) 0.3107(15) 0.3994(7) 0.190(12) Uani 1 1 d . . . . .
 H6_8 H 0.644835 0.266027 0.384055 0.228 Uiso 1 1 calc R . . . .
 C7_8 C 0.6900(12) 0.3352(16) 0.4266(7) 0.209(12) Uani 1 1 d . . . . .
 C8_8 C 0.6748(13) 0.3916(16) 0.4536(7) 0.211(14) Uani 1 1 d . . . . .
 H8_8 H 0.712388 0.404474 0.472442 0.253 Uiso 1 1 calc R . . . .
 C9_8 C 0.6035(10) 0.4288(15) 0.4527(6) 0.188(12) Uani 1 1 d . . . . .
 H9_8 H 0.590496 0.466769 0.471290 0.226 Uiso 1 1 calc R . . . .
 Cl10_8 Cl 0.7790(7) 0.2876(10) 0.4287(4) 0.297(6) Uani 1 1 d . . . . .
 O_9 O 0.1943(12) 0.5350(12) 0.5791(4) 0.179(8) Uani 1 1 d D . . . .
 C_9 C 0.2108(12) 0.5092(12) 0.5473(5) 0.136(9) Uani 1 1 d D . . . .
 CA_9 C 0.2770(13) 0.5451(12) 0.5242(6) 0.151(8) Uani 1 1 d D . . . .
 HA_9 H 0.318303 0.562181 0.542409 0.181 Uiso 1 1 calc R . . . .
 N_9 N 0.3114(11) 0.4890(11) 0.4980(4) 0.130(7) Uani 1 1 d D . . . .
 H_9 H 0.305381 0.494427 0.473189 0.156 Uiso 1 1 calc R . . . .
 CB_9 C 0.2491(16) 0.6162(13) 0.5024(6) 0.170(11) Uani 1 1 d . . . . .
 HBA_9 H 0.226077 0.653487 0.520254 0.255 Uiso 1 1 calc R . . . .
 HBB_9 H 0.293239 0.640477 0.489334 0.255 Uiso 1 1 calc R . . . .
 HBC_9 H 0.209985 0.600601 0.483549 0.255 Uiso 1 1 calc R . . . .
 O_10 O 0.2204(12) 0.3522(13) 0.6720(5) 0.197(9) Uani 1 1 d D . . . .
 C_10 C 0.2393(12) 0.3436(13) 0.6383(6) 0.139(9) Uani 1 1 d D . . . .
 CA_10 C 0.1928(13) 0.2912(14) 0.6118(4) 0.143(9) Uani 1 1 d D . . . .
 HAA_10 H 0.206171 0.236614 0.617916 0.171 Uiso 1 1 calc R . . . .
 HAB_10 H 0.136959 0.298214 0.617699 0.171 Uiso 1 1 calc R . . . .
 NT_10 N 0.2032(9) 0.3023(8) 0.5706(4) 0.152(7) Uani 1 1 d . . . . .
 CB_10 C 0.1303(11) 0.3178(12) 0.5496(6) 0.150(9) Uani 1 1 d . . . . .
 HBA_10 H 0.087457 0.288091 0.561546 0.180 Uiso 1 1 calc R . . . .
 HBB_10 H 0.135962 0.299599 0.523013 0.180 Uiso 1 1 calc R . . . .
 CG_10 C 0.1094(11) 0.4040(12) 0.5495(7) 0.160(9) Uani 1 1 d D . . . .
 HG_10 H 0.103281 0.420174 0.576725 0.192 Uiso 1 1 calc R . . . .
 N_10 N 0.1717(10) 0.4506(11) 0.5335(4) 0.130(7) Uani 1 1 d D . . . .
 H_10 H 0.185499 0.436953 0.510284 0.156 Uiso 1 1 calc R . . . .
 CD_10 C 0.0311(11) 0.4180(17) 0.5298(6) 0.177(11) Uani 1 1 d . . . . .
 HDA_10 H -0.008805 0.385266 0.541607 0.265 Uiso 1 1 calc R . . . .
 HDB_10 H 0.016488 0.472781 0.532473 0.265 Uiso 1 1 calc R . . . .
 HDC_10 H 0.035469 0.404991 0.502663 0.265 Uiso 1 1 calc R . . . .
 S1_10 S 0.2645(6) 0.2400(6) 0.5511(3) 0.172(3) Uani 1 1 d . . . . .
 O2_10 O 0.2736(10) 0.2626(12) 0.5120(4) 0.176(8) Uani 1 1 d . . . . .
 O3_10 O 0.3277(9) 0.2392(12) 0.5771(5) 0.179(7) Uani 1 1 d . . . . .
 C4_10 C 0.2178(8) 0.1490(8) 0.5523(5) 0.167(9) Uani 1 1 d . . . . .
 C5_10 C 0.1777(15) 0.1247(11) 0.5204(6) 0.190(12) Uani 1 1 d . . . . .
 H5_10 H 0.176305 0.156591 0.498274 0.228 Uiso 1 1 calc R . . . .
 C6_10 C 0.1392(18) 0.0536(13) 0.5204(7) 0.207(13) Uani 1 1 d . . . . .
 H6_10 H 0.113487 0.034490 0.498341 0.248 Uiso 1 1 calc R . . . .
 C7_10 C 0.1403(16) 0.0121(12) 0.5543(7) 0.195(11) Uani 1 1 d . . . . .
 C8_10 C 0.1870(16) 0.0329(13) 0.5851(7) 0.186(12) Uani 1 1 d . . . . .
 H8_10 H 0.188770 0.001316 0.607301 0.223 Uiso 1 1 calc R . . . .
 C9_10 C 0.2306(13) 0.1001(10) 0.5829(6) 0.154(10) Uani 1 1 d . . . . .
 H9_10 H 0.268161 0.112345 0.601873 0.185 Uiso 1 1 calc R . . . .
 Cl10_10 Cl 0.0972(7) -0.0788(6) 0.5578(3) 0.240(5) Uani 1 1 d . . . . .
 O_11 O 0.3412(11) 0.5026(15) 0.7046(5) 0.222(12) Uani 1 1 d D . . . .
 C_11 C 0.3150(12) 0.4832(12) 0.6737(6) 0.154(10) Uani 1 1 d D . . . .
 CA_11 C 0.3558(12) 0.4231(12) 0.6490(6) 0.135(8) Uani 1 1 d D . . . .
 HA_11 H 0.380536 0.384572 0.666527 0.162 Uiso 1 1 calc R . . . .
 N_11 N 0.3032(11) 0.3802(11) 0.6239(5) 0.129(6) Uani 1 1 d D . . . .
 H_11 H 0.312898 0.377872 0.599310 0.155 Uiso 1 1 calc R . . . .
 CB_11 C 0.4208(12) 0.4607(15) 0.6259(7) 0.154(9) Uani 1 1 d . . . . .
 HBA_11 H 0.455534 0.489267 0.643045 0.231 Uiso 1 1 calc R . . . .
 HBB_11 H 0.450329 0.420331 0.612524 0.231 Uiso 1 1 calc R . . . .
 HBC_11 H 0.398294 0.496661 0.607219 0.231 Uiso 1 1 calc R . . . .
 O_12 O 0.1403(13) 0.4866(16) 0.7990(4) 0.224(11) Uani 1 1 d D . . . .
 C_12 C 0.1390(15) 0.4762(15) 0.7650(5) 0.203(13) Uani 1 1 d D . . . .
 CA_12 C 0.0884(14) 0.5250(15) 0.7389(5) 0.192(12) Uani 1 1 d D . . . .
 HAA_12 H 0.033287 0.517617 0.746234 0.231 Uiso 1 1 calc R . . . .
 HAB_12 H 0.101332 0.580469 0.742840 0.231 Uiso 1 1 calc R . . . .
 NT_12 N 0.0969(9) 0.5066(10) 0.6983(4) 0.172(8) Uani 1 1 d . . . . .
 CB_12 C 0.1245(12) 0.5712(12) 0.6741(7) 0.180(10) Uani 1 1 d . . . . .
 HBA_12 H 0.097458 0.619746 0.681453 0.216 Uiso 1 1 calc R . . . .
 HBB_12 H 0.112256 0.560147 0.647075 0.216 Uiso 1 1 calc R . . . .
 CG_12 C 0.2125(12) 0.5818(12) 0.6789(7) 0.169(10) Uani 1 1 d D . . . .
 HG_12 H 0.225040 0.578878 0.706688 0.203 Uiso 1 1 calc R . . . .
 N_12 N 0.2529(10) 0.5181(10) 0.6596(5) 0.125(7) Uani 1 1 d D . . . .
 H_12 H 0.234785 0.502215 0.637458 0.150 Uiso 1 1 calc R . . . .
 CD_12 C 0.2418(16) 0.6590(12) 0.6638(10) 0.208(13) Uani 1 1 d . . . . .
 HDA_12 H 0.214654 0.701462 0.676806 0.312 Uiso 1 1 calc R . . . .
 HDB_12 H 0.297844 0.663292 0.668605 0.312 Uiso 1 1 calc R . . . .
 HDC_12 H 0.231987 0.662154 0.636334 0.312 Uiso 1 1 calc R . . . .
 S1_12 S 0.0341(6) 0.4449(7) 0.6811(3) 0.186(4) Uani 1 1 d . . . . .
 O2_12 O 0.0527(11) 0.4327(13) 0.6418(4) 0.198(9) Uani 1 1 d . . . . .
 O3_12 O 0.0314(11) 0.3810(9) 0.7070(4) 0.170(7) Uani 1 1 d . . . . .
 C4_12 C -0.0579(8) 0.4911(9) 0.6817(5) 0.202(11) Uani 1 1 d . . . . .
 C5_12 C -0.0821(12) 0.5326(18) 0.6501(6) 0.237(15) Uani 1 1 d . . . . .
 H5_12 H -0.049433 0.536048 0.628299 0.284 Uiso 1 1 calc R . . . .
 C6_12 C -0.1538(15) 0.569(2) 0.6501(8) 0.276(17) Uani 1 1 d . . . . .
 H6_12 H -0.171150 0.597960 0.628657 0.331 Uiso 1 1 calc R . . . .
 C7_12 C -0.1995(15) 0.562(2) 0.6825(8) 0.263(16) Uani 1 1 d . . . . .
 C8_12 C -0.1772(15) 0.519(2) 0.7135(8) 0.256(16) Uani 1 1 d . . . . .
 H8_12 H -0.211089 0.512926 0.734656 0.307 Uiso 1 1 calc R . . . .
 C9_12 C -0.1048(11) 0.483(2) 0.7136(7) 0.237(15) Uani 1 1 d . . . . .
 H9_12 H -0.087709 0.454222 0.735080 0.284 Uiso 1 1 calc R . . . .
 Cl10_12 Cl -0.2859(7) 0.6134(10) 0.6866(4) 0.328(8) Uani 1 1 d . . . . .
 O_13 O 0.3040(15) 0.3810(19) 0.8298(6) 0.271(13) Uani 1 1 d D . . . .
 C_13 C 0.2925(14) 0.3995(14) 0.7965(7) 0.207(13) Uani 1 1 d D . . . .
 CA_13 C 0.2240(15) 0.3645(14) 0.7755(7) 0.221(12) Uani 1 1 d D . . . .
 HA_13 H 0.185113 0.352527 0.795849 0.265 Uiso 1 1 calc R . . . .
 N_13 N 0.1853(15) 0.4198(14) 0.7508(6) 0.211(11) Uani 1 1 d D . . . .
 H_13 H 0.192105 0.416684 0.725992 0.254 Uiso 1 1 calc R . . . .
 CB_13 C 0.2412(16) 0.2872(14) 0.7571(7) 0.184(11) Uani 1 1 d . . . . .
 HBA_13 H 0.267276 0.253258 0.775605 0.276 Uiso 1 1 calc R . . . .
 HBB_13 H 0.192475 0.262957 0.748840 0.276 Uiso 1 1 calc R . . . .
 HBC_13 H 0.275145 0.295007 0.735010 0.276 Uiso 1 1 calc R . . . .
 O_14 O 0.259(2) 0.567(2) 0.9227(8) 0.359(18) Uani 1 1 d D . . . .
 C_14 C 0.2589(19) 0.5641(16) 0.8884(8) 0.320(19) Uani 1 1 d D . . . .
 CA_14 C 0.3141(16) 0.6090(18) 0.8627(6) 0.278(15) Uani 1 1 d D . . . .
 HAA_14 H 0.312583 0.664666 0.869740 0.333 Uiso 1 1 calc R . . . .
 HAB_14 H 0.367814 0.590038 0.866856 0.333 Uiso 1 1 calc R . . . .
 NT_14 N 0.2941(12) 0.6007(11) 0.8224(6) 0.283(13) Uani 1 1 d . . . . .
 CB_14 C 0.3599(15) 0.5864(14) 0.7958(8) 0.267(15) Uani 1 1 d . . . . .
 HBA_14 H 0.402671 0.622658 0.802100 0.320 Uiso 1 1 calc R . . . .
 HBB_14 H 0.342474 0.598297 0.769484 0.320 Uiso 1 1 calc R . . . .
 CG_14 C 0.3912(14) 0.5039(14) 0.7967(9) 0.251(14) Uani 1 1 d D . . . .
 HG_14 H 0.399261 0.488587 0.823933 0.302 Uiso 1 1 calc R . . . .
 N_14 N 0.3359(13) 0.4504(14) 0.7796(7) 0.216(11) Uani 1 1 d D . . . .
 H_14 H 0.331338 0.452857 0.754659 0.259 Uiso 1 1 calc R . . . .
 CD_14 C 0.4698(14) 0.499(2) 0.7760(11) 0.274(18) Uani 1 1 d . . . . .
 HDA_14 H 0.506534 0.535359 0.787789 0.411 Uiso 1 1 calc R . . . .
 HDB_14 H 0.490219 0.446029 0.777979 0.411 Uiso 1 1 calc R . . . .
 HDC_14 H 0.462700 0.512578 0.749094 0.411 Uiso 1 1 calc R . . . .
 S1_14 S 0.2318(8) 0.6692(8) 0.8070(4) 0.297(8) Uani 1 1 d . . . . .
 O2_14 O 0.2158(15) 0.6443(17) 0.7691(5) 0.301(15) Uani 1 1 d . . . . .
 O3_14 O 0.1745(13) 0.6684(16) 0.8360(6) 0.304(14) Uani 1 1 d . . . . .
 C4_14 C 0.2836(10) 0.7567(10) 0.8077(6) 0.295(14) Uani 1 1 d . . . . .
 C5_14 C 0.3336(18) 0.7781(13) 0.7784(7) 0.315(18) Uani 1 1 d . . . . .
 H5_14 H 0.337762 0.746435 0.756303 0.378 Uiso 1 1 calc R . . . .
 C6_14 C 0.3772(19) 0.8455(16) 0.7812(9) 0.314(18) Uani 1 1 d . . . . .
 H6_14 H 0.414848 0.858372 0.762441 0.377 Uiso 1 1 calc R . . . .
 C7_14 C 0.364(2) 0.8940(15) 0.8124(9) 0.322(19) Uani 1 1 d . . . . .
 C8_14 C 0.311(2) 0.8753(17) 0.8408(10) 0.33(2) Uani 1 1 d . . . . .
 H8_14 H 0.300973 0.910929 0.860861 0.393 Uiso 1 1 calc R . . . .
 C9_14 C 0.274(2) 0.8038(13) 0.8396(8) 0.311(18) Uani 1 1 d . . . . .
 H9_14 H 0.241696 0.787427 0.860224 0.373 Uiso 1 1 calc R . . . .
 Cl10_14 Cl 0.4107(15) 0.9838(11) 0.8115(6) 0.456(14) Uani 1 1 d . . . . .
 O_15 O 0.181(2) 0.338(2) 0.9240(14) 0.42(2) Uani 1 1 d D . . . .
 C_15 C 0.212(2) 0.3959(19) 0.9096(9) 0.39(2) Uani 1 1 d D . . . .
 CA_15 C 0.1656(19) 0.4687(19) 0.9001(11) 0.36(2) Uani 1 1 d D . . . .
 HA_15 H 0.163210 0.500187 0.924026 0.433 Uiso 1 1 calc R . . . .
 N_15 N 0.2049(19) 0.5168(17) 0.8716(10) 0.318(16) Uani 1 1 d D . . . .
 H_15 H 0.195045 0.515511 0.847014 0.382 Uiso 1 1 calc R . . . .
 CB_15 C 0.0824(19) 0.454(3) 0.8883(15) 0.37(3) Uani 1 1 d . . . . .
 HBA_15 H 0.056797 0.421273 0.907583 0.562 Uiso 1 1 calc R . . . .
 HBB_15 H 0.054648 0.503055 0.885897 0.562 Uiso 1 1 calc R . . . .
 HBC_15 H 0.081703 0.426469 0.863689 0.562 Uiso 1 1 calc R . . . .
 N_16 N 0.290(2) 0.396(2) 0.9028(13) 0.40(2) Uani 1 1 d D . . . .
 HA_16 H 0.318038 0.354705 0.908740 0.477 Uiso 1 1 calc R . . . .
 HB_16 H 0.312358 0.436688 0.892546 0.477 Uiso 1 1 calc R . . . .

loop_
  _atom_site_aniso_label
  _atom_site_aniso_U_11
  _atom_site_aniso_U_22
  _atom_site_aniso_U_33
  _atom_site_aniso_U_23
  _atom_site_aniso_U_13
  _atom_site_aniso_U_12
 O_1 0.58(5) 0.41(5) 0.29(4) -0.21(4) -0.02(4) -0.20(4)
 C_1 0.55(5) 0.42(5) 0.36(5) -0.23(4) 0.01(4) -0.21(4)
 CA_1 0.54(6) 0.52(8) 0.34(6) -0.22(6) 0.02(6) -0.22(5)
 O_2 0.38(4) 0.48(5) 0.145(19) -0.01(3) 0.14(2) -0.11(4)
 C_2 0.35(3) 0.33(4) 0.15(2) -0.04(3) 0.11(2) -0.10(3)
 CA_2 0.45(4) 0.40(4) 0.23(3) -0.09(3) 0.09(3) -0.14(3)
 NT_2 0.50(4) 0.44(3) 0.24(3) -0.09(3) 0.09(3) -0.19(3)
 CB_2 0.54(5) 0.43(4) 0.23(3) -0.13(4) 0.06(3) -0.15(4)
 CG_2 0.54(5) 0.42(4) 0.30(4) -0.14(4) 0.02(4) -0.15(4)
 N_2 0.56(5) 0.39(4) 0.36(4) -0.19(4) 0.06(4) -0.21(4)
 CD_2 0.59(6) 0.46(5) 0.34(5) -0.14(5) 0.04(5) -0.07(5)
 S1_2 0.54(3) 0.52(3) 0.30(2) -0.15(2) 0.09(2) -0.23(3)
 O2_2 0.51(5) 0.56(6) 0.26(3) -0.17(4) 0.10(3) -0.19(4)
 O3_2 0.58(6) 0.51(5) 0.26(3) -0.15(4) 0.10(3) -0.14(5)
 C4_2 0.58(5) 0.51(4) 0.36(4) -0.22(4) 0.12(4) -0.22(4)
 C5_2 0.60(6) 0.51(5) 0.43(5) -0.19(4) 0.09(4) -0.21(5)
 C6_2 0.61(6) 0.53(5) 0.45(5) -0.19(5) 0.08(5) -0.23(5)
 C7_2 0.60(5) 0.55(5) 0.42(6) -0.22(4) 0.11(5) -0.22(5)
 C8_2 0.58(6) 0.53(6) 0.41(5) -0.24(5) 0.12(4) -0.21(5)
 C9_2 0.57(5) 0.55(5) 0.39(5) -0.24(5) 0.12(4) -0.23(5)
 Cl10_2 0.61(4) 0.53(3) 0.44(3) -0.06(3) 0.08(3) -0.31(3)
 O_3 0.29(2) 0.38(3) 0.066(13) -0.046(17) 0.034(14) 0.01(2)
 C_3 0.32(3) 0.31(3) 0.07(2) -0.04(2) 0.022(19) -0.02(2)
 CA_3 0.33(3) 0.30(3) 0.12(3) -0.04(2) 0.059(19) -0.04(2)
 N_3 0.33(2) 0.30(3) 0.108(17) -0.042(17) 0.100(16) -0.06(2)
 CB_3 0.22(3) 0.31(4) 0.15(3) 0.05(3) -0.01(2) 0.02(2)
 O_4 0.221(17) 0.209(18) 0.086(12) -0.004(13) 0.017(13) -0.067(15)
 C_4 0.21(3) 0.18(2) 0.088(15) -0.002(18) 0.010(18) -0.076(16)
 CA_4 0.23(3) 0.20(3) 0.109(16) -0.020(17) -0.029(17) -0.070(18)
 NT_4 0.28(2) 0.21(2) 0.109(16) 0.006(16) -0.007(17) -0.006(19)
 CB_4 0.34(3) 0.23(3) 0.11(2) -0.013(18) 0.02(3) -0.04(3)
 CG_4 0.33(3) 0.27(3) 0.054(19) 0.00(2) 0.02(2) -0.03(2)
 N_4 0.30(3) 0.26(3) 0.076(17) -0.018(18) 0.032(15) -0.07(2)
 CD_4 0.40(5) 0.23(3) 0.14(3) -0.04(2) 0.08(3) -0.08(3)
 S1_4 0.305(13) 0.235(13) 0.135(9) -0.032(9) -0.030(9) -0.060(11)
 O2_4 0.31(3) 0.23(2) 0.19(2) -0.033(19) -0.03(2) -0.07(2)
 O3_4 0.34(3) 0.29(3) 0.18(2) -0.05(2) -0.07(2) -0.04(2)
 C4_4 0.29(2) 0.30(3) 0.16(3) 0.00(2) -0.05(2) -0.07(2)
 C5_4 0.28(4) 0.30(4) 0.20(3) 0.03(3) -0.02(2) -0.07(3)
 C6_4 0.27(3) 0.38(4) 0.20(3) 0.02(3) -0.05(3) -0.06(3)
 C7_4 0.30(3) 0.40(4) 0.19(3) 0.02(3) -0.06(3) -0.07(3)
 C8_4 0.32(4) 0.37(4) 0.20(3) 0.04(3) -0.06(3) -0.03(3)
 C9_4 0.31(4) 0.32(4) 0.18(3) 0.03(3) -0.04(3) -0.05(3)
 Cl10_4 0.304(16) 0.52(3) 0.269(15) -0.050(17) -0.082(12) -0.035(17)
 O_5 0.26(2) 0.212(19) 0.084(12) -0.005(13) 0.003(13) 0.031(17)
 C_5 0.26(3) 0.26(3) 0.080(18) 0.005(19) 0.001(17) 0.00(2)
 CA_5 0.26(3) 0.23(3) 0.12(2) 0.002(16) -0.010(18) -0.01(2)
 N_5 0.22(2) 0.19(2) 0.102(16) 0.008(13) 0.012(14) -0.054(16)
 CB_5 0.30(4) 0.20(3) 0.16(3) 0.01(2) 0.01(3) -0.01(3)
 O_6 0.226(18) 0.33(3) 0.052(10) 0.007(15) -0.007(12) -0.066(19)
 C_6 0.21(2) 0.23(3) 0.053(14) 0.010(18) 0.007(16) -0.021(18)
 CA_6 0.19(2) 0.26(3) 0.059(13) 0.037(17) -0.014(14) -0.01(2)
 NT_6 0.199(19) 0.25(2) 0.053(12) 0.030(15) -0.001(12) 0.000(17)
 CB_6 0.18(2) 0.28(2) 0.056(16) 0.03(2) -0.022(13) 0.02(2)
 CG_6 0.21(2) 0.26(3) 0.08(2) 0.01(2) -0.014(18) 0.005(19)
 N_6 0.21(2) 0.26(3) 0.078(16) -0.005(15) -0.006(14) 0.016(17)
 CD_6 0.22(2) 0.19(3) 0.09(2) -0.019(19) -0.013(18) -0.01(2)
 S1_6 0.230(11) 0.278(12) 0.086(7) 0.036(8) -0.026(7) -0.014(9)
 O2_6 0.22(2) 0.31(3) 0.096(14) 0.037(16) -0.034(13) 0.002(19)
 O3_6 0.212(18) 0.27(2) 0.091(14) 0.017(15) -0.033(13) 0.019(16)
 C4_6 0.24(3) 0.26(2) 0.12(2) 0.071(19) -0.080(19) -0.01(2)
 C5_6 0.19(3) 0.29(3) 0.13(2) 0.06(2) -0.090(17) -0.01(2)
 C6_6 0.19(3) 0.27(3) 0.17(3) 0.07(2) -0.04(2) 0.00(2)
 C7_6 0.26(3) 0.24(3) 0.13(3) 0.10(2) -0.05(2) 0.01(3)
 C8_6 0.30(4) 0.21(3) 0.11(2) 0.09(2) -0.033(19) 0.02(3)
 C9_6 0.29(3) 0.23(3) 0.14(2) 0.09(2) -0.05(2) 0.01(3)
 Cl10_6 0.375(16) 0.215(11) 0.296(14) 0.084(11) -0.071(12) -0.070(12)
 O_7 0.164(14) 0.27(2) 0.105(14) 0.040(15) -0.007(11) -0.070(15)
 C_7 0.22(3) 0.22(3) 0.08(2) -0.009(18) -0.011(15) -0.049(18)
 CA_7 0.22(2) 0.24(3) 0.08(2) -0.001(16) 0.012(14) -0.027(16)
 N_7 0.21(2) 0.22(2) 0.063(14) -0.011(13) 0.006(12) -0.010(16)
 CB_7 0.22(3) 0.29(4) 0.078(19) 0.02(2) -0.002(16) -0.04(2)
 O_8 0.35(3) 0.23(2) 0.074(12) 0.059(14) -0.002(15) 0.02(2)
 C_8 0.18(2) 0.15(2) 0.070(15) 0.025(15) -0.010(16) -0.044(14)
 CA_8 0.18(2) 0.16(2) 0.081(13) 0.030(15) -0.015(14) -0.035(15)
 NT_8 0.221(18) 0.189(19) 0.073(13) 0.011(13) -0.004(14) -0.027(17)
 CB_8 0.234(19) 0.20(2) 0.093(18) 0.014(16) -0.01(2) -0.06(2)
 CG_8 0.22(2) 0.22(2) 0.071(18) 0.019(16) -0.035(19) -0.045(18)
 N_8 0.22(2) 0.18(2) 0.040(13) 0.006(13) -0.025(12) -0.069(14)
 CD_8 0.25(3) 0.19(2) 0.25(4) 0.01(2) -0.08(3) -0.05(3)
 S1_8 0.239(9) 0.183(9) 0.093(7) 0.006(7) 0.016(6) -0.066(8)
 O2_8 0.30(2) 0.23(2) 0.065(12) 0.044(13) 0.000(13) -0.037(18)
 O3_8 0.31(3) 0.22(2) 0.158(19) -0.036(18) -0.027(18) -0.056(18)
 C4_8 0.23(2) 0.21(3) 0.11(2) 0.064(17) 0.022(17) -0.058(19)
 C5_8 0.18(2) 0.25(3) 0.13(2) 0.032(18) 0.00(2) -0.04(2)
 C6_8 0.17(3) 0.28(3) 0.12(2) 0.04(2) 0.019(18) -0.03(2)
 C7_8 0.21(2) 0.31(3) 0.11(2) 0.02(2) 0.022(18) -0.02(2)
 C8_8 0.20(3) 0.32(4) 0.11(2) 0.01(2) 0.01(2) -0.04(2)
 C9_8 0.20(3) 0.27(3) 0.097(19) 0.04(2) 0.050(17) -0.05(2)
 Cl10_8 0.225(11) 0.399(19) 0.266(13) -0.004(13) -0.015(9) 0.001(11)
 O_9 0.27(2) 0.216(19) 0.051(11) -0.058(12) 0.004(12) -0.023(17)
 C_9 0.20(2) 0.16(2) 0.045(15) -0.036(14) -0.013(14) 0.012(15)
 CA_9 0.19(2) 0.20(2) 0.063(18) -0.021(13) -0.017(14) 0.002(15)
 N_9 0.186(17) 0.182(17) 0.023(11) -0.008(10) -0.030(10) -0.022(13)
 CB_9 0.24(3) 0.22(2) 0.055(17) -0.005(16) 0.005(17) 0.02(2)
 O_10 0.207(18) 0.29(3) 0.095(14) -0.031(16) 0.017(13) -0.046(18)
 C_10 0.15(2) 0.18(2) 0.085(16) 0.011(17) -0.013(14) 0.022(15)
 CA_10 0.16(2) 0.20(2) 0.067(13) 0.009(15) 0.006(14) 0.001(17)
 NT_10 0.176(17) 0.209(18) 0.073(12) 0.010(14) -0.008(12) -0.035(15)
 CB_10 0.17(2) 0.211(19) 0.066(16) 0.008(19) 0.016(13) 0.003(19)
 CG_10 0.20(2) 0.21(2) 0.072(18) -0.007(19) 0.002(15) 0.003(17)
 N_10 0.185(16) 0.180(18) 0.025(11) -0.027(11) -0.020(10) 0.004(13)
 CD_10 0.20(2) 0.25(3) 0.076(19) -0.02(2) 0.001(16) 0.02(2)
 S1_10 0.183(9) 0.235(10) 0.096(7) -0.014(7) -0.017(6) -0.024(8)
 O2_10 0.187(16) 0.30(2) 0.042(11) 0.000(13) -0.017(9) -0.012(16)
 O3_10 0.198(16) 0.26(2) 0.084(12) -0.017(13) -0.039(13) -0.002(15)
 C4_10 0.12(2) 0.22(2) 0.16(2) 0.002(17) -0.018(17) 0.008(17)
 C5_10 0.17(3) 0.24(3) 0.17(2) 0.02(2) -0.038(18) -0.04(2)
 C6_10 0.21(3) 0.22(3) 0.18(2) -0.01(2) -0.05(2) -0.03(2)
 C7_10 0.19(3) 0.22(2) 0.17(3) -0.01(2) 0.00(2) 0.00(2)
 C8_10 0.21(3) 0.19(3) 0.16(2) -0.02(2) -0.009(19) 0.00(2)
 C9_10 0.14(2) 0.18(3) 0.14(2) -0.031(18) -0.002(17) 0.029(18)
 Cl10_10 0.293(12) 0.205(9) 0.222(10) -0.049(8) 0.007(9) 0.011(9)
 O_11 0.208(18) 0.38(3) 0.082(13) -0.078(16) -0.059(12) 0.16(2)
 C_11 0.20(2) 0.18(2) 0.083(18) -0.005(15) -0.043(14) 0.052(17)
 CA_11 0.17(2) 0.15(2) 0.082(19) -0.004(13) -0.037(12) 0.043(14)
 N_11 0.156(17) 0.153(18) 0.078(14) 0.015(12) -0.017(11) 0.029(13)
 CB_11 0.18(2) 0.15(2) 0.13(2) -0.006(19) -0.039(16) 0.019(17)
 O_12 0.26(2) 0.36(3) 0.057(11) -0.063(16) -0.029(13) 0.10(2)
 C_12 0.23(3) 0.32(3) 0.061(15) -0.05(2) -0.019(19) 0.11(2)
 CA_12 0.19(2) 0.30(3) 0.077(14) -0.028(18) 0.004(16) 0.10(2)
 NT_12 0.217(18) 0.23(2) 0.065(13) 0.000(14) 0.015(14) 0.060(16)
 CB_12 0.218(19) 0.20(2) 0.12(2) -0.006(17) 0.02(2) 0.07(2)
 CG_12 0.21(2) 0.18(2) 0.12(2) -0.001(18) 0.00(2) 0.069(19)
 N_12 0.164(18) 0.155(18) 0.055(12) -0.016(12) -0.024(11) 0.029(13)
 CD_12 0.24(3) 0.15(2) 0.23(4) -0.01(2) 0.02(3) 0.07(2)
 S1_12 0.237(10) 0.238(11) 0.083(8) -0.004(7) 0.015(7) 0.053(9)
 O2_12 0.252(19) 0.32(3) 0.024(10) -0.010(12) 0.020(11) 0.052(18)
 O3_12 0.25(2) 0.223(18) 0.035(10) 0.019(12) -0.011(11) 0.043(15)
 C4_12 0.20(2) 0.27(3) 0.14(2) 0.02(2) 0.020(17) 0.07(2)
 C5_12 0.22(3) 0.33(4) 0.16(2) 0.06(2) 0.04(2) 0.10(3)
 C6_12 0.24(3) 0.39(4) 0.20(3) 0.09(3) 0.03(2) 0.13(3)
 C7_12 0.24(3) 0.35(4) 0.19(3) 0.07(3) 0.02(2) 0.13(3)
 C8_12 0.22(3) 0.40(4) 0.14(2) 0.04(3) 0.02(2) 0.11(3)
 C9_12 0.21(3) 0.34(4) 0.16(2) 0.06(3) 0.02(2) 0.09(3)
 Cl10_12 0.221(11) 0.41(2) 0.349(17) -0.014(16) -0.052(11) 0.119(13)
 O_13 0.29(3) 0.42(4) 0.101(15) -0.042(19) -0.063(16) 0.08(3)
 C_13 0.24(3) 0.29(3) 0.09(2) -0.04(2) -0.040(19) 0.141(19)
 CA_13 0.27(3) 0.30(3) 0.10(2) -0.037(18) -0.048(18) 0.11(2)
 N_13 0.28(3) 0.28(3) 0.074(15) -0.044(15) -0.036(16) 0.13(2)
 CB_13 0.20(3) 0.27(3) 0.084(19) -0.007(19) 0.025(17) 0.07(2)
 O_14 0.48(5) 0.30(4) 0.30(3) -0.08(3) 0.04(3) 0.15(4)
 C_14 0.41(4) 0.26(4) 0.29(3) -0.06(3) 0.04(3) 0.14(3)
 CA_14 0.32(3) 0.23(3) 0.28(3) -0.07(3) 0.01(2) 0.17(2)
 NT_14 0.28(3) 0.30(3) 0.27(2) -0.07(3) 0.02(2) 0.17(2)
 CB_14 0.22(3) 0.29(3) 0.28(3) -0.10(3) 0.00(2) 0.15(3)
 CG_14 0.21(3) 0.30(3) 0.24(3) -0.08(3) -0.03(2) 0.15(2)
 N_14 0.22(2) 0.29(3) 0.14(2) -0.063(18) 0.002(18) 0.146(18)
 CD_14 0.21(3) 0.33(5) 0.27(4) -0.06(4) -0.03(3) 0.16(3)
 S1_14 0.324(17) 0.333(17) 0.234(14) -0.088(14) -0.019(12) 0.172(15)
 O2_14 0.35(3) 0.38(4) 0.182(18) -0.08(2) 0.000(19) 0.15(3)
 O3_14 0.33(3) 0.39(3) 0.20(2) -0.10(2) -0.018(16) 0.21(2)
 C4_14 0.35(3) 0.29(3) 0.24(3) -0.09(2) -0.05(3) 0.21(2)
 C5_14 0.35(4) 0.29(4) 0.30(4) -0.09(3) -0.04(3) 0.19(3)
 C6_14 0.36(4) 0.29(4) 0.30(4) -0.08(3) -0.08(3) 0.19(3)
 C7_14 0.39(4) 0.29(4) 0.29(4) -0.07(3) -0.13(3) 0.19(3)
 C8_14 0.42(5) 0.30(4) 0.26(4) -0.09(3) -0.11(3) 0.20(3)
 C9_14 0.38(4) 0.31(4) 0.24(3) -0.09(3) -0.08(3) 0.20(3)
 Cl10_14 0.62(4) 0.33(2) 0.42(3) -0.09(2) -0.15(3) 0.03(2)
 O_15 0.44(4) 0.45(5) 0.36(5) 0.12(4) -0.09(4) 0.09(4)
 C_15 0.52(5) 0.37(5) 0.27(5) -0.01(4) 0.04(5) 0.11(4)
 CA_15 0.47(5) 0.33(4) 0.29(4) -0.04(3) 0.06(4) 0.08(3)
 N_15 0.40(4) 0.26(4) 0.29(4) -0.06(2) 0.07(3) 0.12(3)
 CB_15 0.50(5) 0.35(6) 0.27(5) 0.04(5) 0.04(5) 0.02(5)
 N_16 0.50(5) 0.42(6) 0.27(5) -0.01(4) -0.04(5) 0.09(5)

_geom_special_details
;
 All esds (except the esd in the dihedral angle between two l.s. planes)
 are estimated using the full covariance matrix.  The cell esds are taken
 into account individually in the estimation of esds in distances, angles
 and torsion angles; correlations between esds in cell parameters are only
 used when they are defined by crystal symmetry.  An approximate (isotropic)
 treatment of cell esds is used for estimating esds involving l.s. planes.
;
loop_
  _geom_bond_atom_site_label_1
  _geom_bond_atom_site_label_2
  _geom_bond_distance
  _geom_bond_site_symmetry_2
  _geom_bond_publ_flag
 O_1 C_1 1.238(15) . ?
 C_1 CA_1 1.522(16) . ?
 C_1 N_2 1.35(3) . ?
 CA_1 HAA_1 0.9800 . ?
 CA_1 HAB_1 0.9800 . ?
 CA_1 HAC_1 0.9800 . ?
 O_2 C_2 1.224(14) . ?
 C_2 CA_2 1.507(15) . ?
 C_2 N_3 1.34(2) . ?
 CA_2 HAA_2 0.9900 . ?
 CA_2 HAB_2 0.9900 . ?
 CA_2 NT_2 1.450(15) . ?
 NT_2 CB_2 1.485(15) . ?
 NT_2 S1_2 1.640(13) . ?
 CB_2 HBA_2 0.9900 . ?
 CB_2 HBB_2 0.9900 . ?
 CB_2 CG_2 1.529(16) . ?
 CG_2 HG_2 1.0000 . ?
 CG_2 N_2 1.463(16) . ?
 CG_2 CD_2 1.513(16) . ?
 N_2 H_2 0.8800 . ?
 CD_2 HDA_2 0.9800 . ?
 CD_2 HDB_2 0.9800 . ?
 CD_2 HDC_2 0.9800 . ?
 S1_2 O2_2 1.434(14) . ?
 S1_2 O3_2 1.430(14) . ?
 S1_2 C4_2 1.765(13) . ?
 C4_2 C5_2 1.391(14) . ?
 C4_2 C9_2 1.390(14) . ?
 C5_2 H5_2 0.9500 . ?
 C5_2 C6_2 1.389(15) . ?
 C6_2 H6_2 0.9500 . ?
 C6_2 C7_2 1.386(15) . ?
 C7_2 C8_2 1.387(15) . ?
 C7_2 Cl10_2 1.734(14) . ?
 C8_2 H8_2 0.9500 . ?
 C8_2 C9_2 1.391(15) . ?
 C9_2 H9_2 0.9500 . ?
 O_3 C_3 1.234(14) . ?
 C_3 CA_3 1.538(15) . ?
 C_3 N_4 1.34(2) . ?
 CA_3 HA_3 1.0000 . ?
 CA_3 N_3 1.475(15) . ?
 CA_3 CB_3 1.529(15) . ?
 N_3 H_3 0.8800 . ?
 CB_3 HBA_3 0.9800 . ?
 CB_3 HBB_3 0.9800 . ?
 CB_3 HBC_3 0.9800 . ?
 O_4 C_4 1.221(14) . ?
 C_4 CA_4 1.512(15) . ?
 C_4 N_5 1.36(2) . ?
 CA_4 HAA_4 0.9900 . ?
 CA_4 HAB_4 0.9900 . ?
 CA_4 NT_4 1.476(14) . ?
 NT_4 CB_4 1.487(14) . ?
 NT_4 S1_4 1.659(12) . ?
 CB_4 HBA_4 0.9900 . ?
 CB_4 HBB_4 0.9900 . ?
 CB_4 CG_4 1.527(15) . ?
 CG_4 HG_4 1.0000 . ?
 CG_4 N_4 1.454(15) . ?
 CG_4 CD_4 1.517(15) . ?
 N_4 H_4 0.8800 . ?
 CD_4 HDA_4 0.9800 . ?
 CD_4 HDB_4 0.9800 . ?
 CD_4 HDC_4 0.9800 . ?
 S1_4 O2_4 1.422(13) . ?
 S1_4 O3_4 1.425(13) . ?
 S1_4 C4_4 1.761(13) . ?
 C4_4 C5_4 1.385(14) . ?
 C4_4 C9_4 1.386(14) . ?
 C5_4 H5_4 0.9500 . ?
 C5_4 C6_4 1.381(14) . ?
 C6_4 H6_4 0.9500 . ?
 C6_4 C7_4 1.387(14) . ?
 C7_4 C8_4 1.386(14) . ?
 C7_4 Cl10_4 1.735(14) . ?
 C8_4 H8_4 0.9500 . ?
 C8_4 C9_4 1.380(14) . ?
 C9_4 H9_4 0.9500 . ?
 O_5 C_5 1.234(14) . ?
 C_5 CA_5 1.525(15) . ?
 C_5 N_6 1.32(2) . ?
 CA_5 HA_5 1.0000 . ?
 CA_5 N_5 1.466(14) . ?
 CA_5 CB_5 1.530(15) . ?
 N_5 H_5 0.8800 . ?
 CB_5 HBA_5 0.9800 . ?
 CB_5 HBB_5 0.9800 . ?
 CB_5 HBC_5 0.9800 . ?
 O_6 C_6 1.227(14) . ?
 C_6 CA_6 1.511(14) . ?
 C_6 N_7 1.36(2) . ?
 CA_6 HAA_6 0.9900 . ?
 CA_6 HAB_6 0.9900 . ?
 CA_6 NT_6 1.470(13) . ?
 NT_6 CB_6 1.480(13) . ?
 NT_6 S1_6 1.654(11) . ?
 CB_6 HBA_6 0.9900 . ?
 CB_6 HBB_6 0.9900 . ?
 CB_6 CG_6 1.521(15) . ?
 CG_6 HG_6 1.0000 . ?
 CG_6 N_6 1.443(14) . ?
 CG_6 CD_6 1.523(14) . ?
 N_6 H_6 0.8800 . ?
 CD_6 HDA_6 0.9800 . ?
 CD_6 HDB_6 0.9800 . ?
 CD_6 HDC_6 0.9800 . ?
 S1_6 O2_6 1.419(12) . ?
 S1_6 O3_6 1.415(12) . ?
 S1_6 C4_6 1.766(12) . ?
 C4_6 C5_6 1.386(14) . ?
 C4_6 C9_6 1.394(14) . ?
 C5_6 H5_6 0.9500 . ?
 C5_6 C6_6 1.372(14) . ?
 C6_6 H6_6 0.9500 . ?
 C6_6 C7_6 1.394(14) . ?
 C7_6 C8_6 1.385(14) . ?
 C7_6 Cl10_6 1.738(13) . ?
 C8_6 H8_6 0.9500 . ?
 C8_6 C9_6 1.398(14) . ?
 C9_6 H9_6 0.9500 . ?
 O_7 C_7 1.224(14) . ?
 C_7 CA_7 1.533(15) . ?
 C_7 N_8 1.33(2) . ?
 CA_7 HA_7 1.0000 . ?
 CA_7 N_7 1.460(14) . ?
 CA_7 CB_7 1.528(15) . ?
 N_7 H_7 0.8800 . ?
 CB_7 HBA_7 0.9800 . ?
 CB_7 HBB_7 0.9800 . ?
 CB_7 HBC_7 0.9800 . ?
 O_8 C_8 1.236(13) . ?
 C_8 CA_8 1.494(14) . ?
 C_8 N_9 1.37(2) . ?
 CA_8 HAA_8 0.9900 . ?
 CA_8 HAB_8 0.9900 . ?
 CA_8 NT_8 1.452(13) . ?
 NT_8 CB_8 1.481(14) . ?
 NT_8 S1_8 1.649(11) . ?
 CB_8 HBA_8 0.9900 . ?
 CB_8 HBB_8 0.9900 . ?
 CB_8 CG_8 1.533(14) . ?
 CG_8 HG_8 1.0000 . ?
 CG_8 N_8 1.449(14) . ?
 CG_8 CD_8 1.512(14) . ?
 N_8 H_8 0.8800 . ?
 CD_8 HDA_8 0.9800 . ?
 CD_8 HDB_8 0.9800 . ?
 CD_8 HDC_8 0.9800 . ?
 S1_8 O2_8 1.430(11) . ?
 S1_8 O3_8 1.429(12) . ?
 S1_8 C4_8 1.763(12) . ?
 C4_8 C5_8 1.389(14) . ?
 C4_8 C9_8 1.390(14) . ?
 C5_8 H5_8 0.9500 . ?
 C5_8 C6_8 1.377(14) . ?
 C6_8 H6_8 0.9500 . ?
 C6_8 C7_8 1.392(14) . ?
 C7_8 C8_8 1.383(14) . ?
 C7_8 Cl10_8 1.738(14) . ?
 C8_8 H8_8 0.9500 . ?
 C8_8 C9_8 1.383(14) . ?
 C9_8 H9_8 0.9500 . ?
 O_9 C_9 1.235(13) . ?
 C_9 CA_9 1.528(14) . ?
 C_9 N_10 1.304(19) . ?
 CA_9 HA_9 1.0000 . ?
 CA_9 N_9 1.459(14) . ?
 CA_9 CB_9 1.520(14) . ?
 N_9 H_9 0.8800 . ?
 CB_9 HBA_9 0.9800 . ?
 CB_9 HBB_9 0.9800 . ?
 CB_9 HBC_9 0.9800 . ?
 O_10 C_10 1.232(14) . ?
 C_10 CA_10 1.522(14) . ?
 C_10 N_11 1.36(2) . ?
 CA_10 HAA_10 0.9900 . ?
 CA_10 HAB_10 0.9900 . ?
 CA_10 NT_10 1.468(13) . ?
 NT_10 CB_10 1.476(13) . ?
 NT_10 S1_10 1.651(11) . ?
 CB_10 HBA_10 0.9900 . ?
 CB_10 HBB_10 0.9900 . ?
 CB_10 CG_10 1.525(14) . ?
 CG_10 HG_10 1.0000 . ?
 CG_10 N_10 1.452(14) . ?
 CG_10 CD_10 1.533(14) . ?
 N_10 H_10 0.8800 . ?
 CD_10 HDA_10 0.9800 . ?
 CD_10 HDB_10 0.9800 . ?
 CD_10 HDC_10 0.9800 . ?
 S1_10 O2_10 1.434(11) . ?
 S1_10 O3_10 1.419(11) . ?
 S1_10 C4_10 1.760(12) . ?
 C4_10 C5_10 1.381(14) . ?
 C4_10 C9_10 1.381(13) . ?
 C5_10 H5_10 0.9500 . ?
 C5_10 C6_10 1.390(14) . ?
 C6_10 H6_10 0.9500 . ?
 C6_10 C7_10 1.386(14) . ?
 C7_10 C8_10 1.393(14) . ?
 C7_10 Cl10_10 1.735(13) . ?
 C8_10 H8_10 0.9500 . ?
 C8_10 C9_10 1.381(14) . ?
 C9_10 H9_10 0.9500 . ?
 O_11 C_11 1.221(14) . ?
 C_11 CA_11 1.520(14) . ?
 C_11 N_12 1.32(2) . ?
 CA_11 HA_11 1.0000 . ?
 CA_11 N_11 1.461(13) . ?
 CA_11 CB_11 1.524(14) . ?
 N_11 H_11 0.8800 . ?
 CB_11 HBA_11 0.9800 . ?
 CB_11 HBB_11 0.9800 . ?
 CB_11 HBC_11 0.9800 . ?
 O_12 C_12 1.205(13) . ?
 C_12 CA_12 1.517(14) . ?
 C_12 N_13 1.35(2) . ?
 CA_12 HAA_12 0.9900 . ?
 CA_12 HAB_12 0.9900 . ?
 CA_12 NT_12 1.468(13) . ?
 NT_12 CB_12 1.476(14) . ?
 NT_12 S1_12 1.630(12) . ?
 CB_12 HBA_12 0.9900 . ?
 CB_12 HBB_12 0.9900 . ?
 CB_12 CG_12 1.533(15) . ?
 CG_12 HG_12 1.0000 . ?
 CG_12 N_12 1.462(14) . ?
 CG_12 CD_12 1.517(14) . ?
 N_12 H_12 0.8800 . ?
 CD_12 HDA_12 0.9800 . ?
 CD_12 HDB_12 0.9800 . ?
 CD_12 HDC_12 0.9800 . ?
 S1_12 O2_12 1.430(11) . ?
 S1_12 O3_12 1.426(11) . ?
 S1_12 C4_12 1.770(12) . ?
 C4_12 C5_12 1.383(14) . ?
 C4_12 C9_12 1.385(14) . ?
 C5_12 H5_12 0.9500 . ?
 C5_12 C6_12 1.384(14) . ?
 C6_12 H6_12 0.9500 . ?
 C6_12 C7_12 1.386(14) . ?
 C7_12 C8_12 1.374(14) . ?
 C7_12 Cl10_12 1.733(13) . ?
 C8_12 H8_12 0.9500 . ?
 C8_12 C9_12 1.386(14) . ?
 C9_12 H9_12 0.9500 . ?
 O_13 C_13 1.226(14) . ?
 C_13 CA_13 1.514(15) . ?
 C_13 N_14 1.29(2) . ?
 CA_13 HA_13 1.0000 . ?
 CA_13 N_13 1.448(14) . ?
 CA_13 CB_13 1.508(14) . ?
 N_13 H_13 0.8800 . ?
 CB_13 HBA_13 0.9800 . ?
 CB_13 HBB_13 0.9800 . ?
 CB_13 HBC_13 0.9800 . ?
 O_14 C_14 1.206(15) . ?
 C_14 CA_14 1.519(15) . ?
 C_14 N_15 1.37(3) . ?
 CA_14 HAA_14 0.9900 . ?
 CA_14 HAB_14 0.9900 . ?
 CA_14 NT_14 1.462(15) . ?
 NT_14 CB_14 1.487(14) . ?
 NT_14 S1_14 1.682(12) . ?
 CB_14 HBA_14 0.9900 . ?
 CB_14 HBB_14 0.9900 . ?
 CB_14 CG_14 1.519(15) . ?
 CG_14 HG_14 1.0000 . ?
 CG_14 N_14 1.454(15) . ?
 CG_14 CD_14 1.536(15) . ?
 N_14 H_14 0.8800 . ?
 CD_14 HDA_14 0.9800 . ?
 CD_14 HDB_14 0.9800 . ?
 CD_14 HDC_14 0.9800 . ?
 S1_14 O2_14 1.422(13) . ?
 S1_14 O3_14 1.417(13) . ?
 S1_14 C4_14 1.750(13) . ?
 C4_14 C5_14 1.390(14) . ?
 C4_14 C9_14 1.393(14) . ?
 C5_14 H5_14 0.9500 . ?
 C5_14 C6_14 1.386(15) . ?
 C6_14 H6_14 0.9500 . ?
 C6_14 C7_14 1.393(14) . ?
 C7_14 C8_14 1.388(14) . ?
 C7_14 Cl10_14 1.739(14) . ?
 C8_14 H8_14 0.9500 . ?
 C8_14 C9_14 1.392(14) . ?
 C9_14 H9_14 0.9500 . ?
 O_15 C_15 1.230(16) . ?
 C_15 CA_15 1.518(15) . ?
 C_15 N_16 1.37(3) . ?
 CA_15 HA_15 1.0000 . ?
 CA_15 N_15 1.463(16) . ?
 CA_15 CB_15 1.512(16) . ?
 N_15 H_15 0.8800 . ?
 CB_15 HBA_15 0.9800 . ?
 CB_15 HBB_15 0.9800 . ?
 CB_15 HBC_15 0.9800 . ?
 N_16 HA_16 0.8800 . ?
 N_16 HB_16 0.8800 . ?

loop_
  _geom_angle_atom_site_label_1
  _geom_angle_atom_site_label_2
  _geom_angle_atom_site_label_3
  _geom_angle
  _geom_angle_site_symmetry_1
  _geom_angle_site_symmetry_3
  _geom_angle_publ_flag
 O_1 C_1 CA_1 122(3) . . ?
 O_1 C_1 N_2 121(3) . . ?
 N_2 C_1 CA_1 117(3) . . ?
 C_1 CA_1 HAA_1 109.5 . . ?
 C_1 CA_1 HAB_1 109.5 . . ?
 C_1 CA_1 HAC_1 109.5 . . ?
 HAA_1 CA_1 HAB_1 109.5 . . ?
 HAA_1 CA_1 HAC_1 109.5 . . ?
 HAB_1 CA_1 HAC_1 109.5 . . ?
 O_2 C_2 CA_2 127(2) . . ?
 O_2 C_2 N_3 119(2) . . ?
 N_3 C_2 CA_2 114(2) . . ?
 C_2 CA_2 HAA_2 107.9 . . ?
 C_2 CA_2 HAB_2 107.9 . . ?
 HAA_2 CA_2 HAB_2 107.2 . . ?
 NT_2 CA_2 C_2 118(2) . . ?
 NT_2 CA_2 HAA_2 107.9 . . ?
 NT_2 CA_2 HAB_2 107.9 . . ?
 CA_2 NT_2 CB_2 117(2) . . ?
 CA_2 NT_2 S1_2 119.5(18) . . ?
 CB_2 NT_2 S1_2 118.1(17) . . ?
 NT_2 CB_2 HBA_2 109.9 . . ?
 NT_2 CB_2 HBB_2 109.9 . . ?
 NT_2 CB_2 CG_2 109(2) . . ?
 HBA_2 CB_2 HBB_2 108.3 . . ?
 CG_2 CB_2 HBA_2 109.9 . . ?
 CG_2 CB_2 HBB_2 109.9 . . ?
 CB_2 CG_2 HG_2 107.9 . . ?
 N_2 CG_2 CB_2 109(2) . . ?
 N_2 CG_2 HG_2 107.9 . . ?
 N_2 CG_2 CD_2 113(2) . . ?
 CD_2 CG_2 CB_2 111(2) . . ?
 CD_2 CG_2 HG_2 107.9 . . ?
 C_1 N_2 CG_2 116(3) . . ?
 C_1 N_2 H_2 121.8 . . ?
 CG_2 N_2 H_2 121.8 . . ?
 CG_2 CD_2 HDA_2 109.5 . . ?
 CG_2 CD_2 HDB_2 109.5 . . ?
 CG_2 CD_2 HDC_2 109.5 . . ?
 HDA_2 CD_2 HDB_2 109.5 . . ?
 HDA_2 CD_2 HDC_2 109.5 . . ?
 HDB_2 CD_2 HDC_2 109.5 . . ?
 NT_2 S1_2 C4_2 107.3(11) . . ?
 O2_2 S1_2 NT_2 105.8(16) . . ?
 O2_2 S1_2 C4_2 108.9(17) . . ?
 O3_2 S1_2 NT_2 105.6(17) . . ?
 O3_2 S1_2 O2_2 119(2) . . ?
 O3_2 S1_2 C4_2 110.0(16) . . ?
 C5_2 C4_2 S1_2 119.4(15) . . ?
 C9_2 C4_2 S1_2 120.8(15) . . ?
 C9_2 C4_2 C5_2 119.7(15) . . ?
 C4_2 C5_2 H5_2 119.5 . . ?
 C6_2 C5_2 C4_2 121.0(19) . . ?
 C6_2 C5_2 H5_2 119.5 . . ?
 C5_2 C6_2 H6_2 120.6 . . ?
 C7_2 C6_2 C5_2 118.8(19) . . ?
 C7_2 C6_2 H6_2 120.6 . . ?
 C6_2 C7_2 C8_2 120.8(17) . . ?
 C6_2 C7_2 Cl10_2 119.5(18) . . ?
 C8_2 C7_2 Cl10_2 119.3(18) . . ?
 C7_2 C8_2 H8_2 119.9 . . ?
 C7_2 C8_2 C9_2 120.1(19) . . ?
 C9_2 C8_2 H8_2 119.9 . . ?
 C4_2 C9_2 C8_2 119.4(19) . . ?
 C4_2 C9_2 H9_2 120.3 . . ?
 C8_2 C9_2 H9_2 120.3 . . ?
 O_3 C_3 CA_3 120(2) . . ?
 O_3 C_3 N_4 119(2) . . ?
 N_4 C_3 CA_3 120(2) . . ?
 C_3 CA_3 HA_3 107.6 . . ?
 N_3 CA_3 C_3 110.9(18) . . ?
 N_3 CA_3 HA_3 107.6 . . ?
 N_3 CA_3 CB_3 110.0(18) . . ?
 CB_3 CA_3 C_3 112.9(18) . . ?
 CB_3 CA_3 HA_3 107.6 . . ?
 C_2 N_3 CA_3 118(2) . . ?
 C_2 N_3 H_3 120.9 . . ?
 CA_3 N_3 H_3 120.9 . . ?
 CA_3 CB_3 HBA_3 109.5 . . ?
 CA_3 CB_3 HBB_3 109.5 . . ?
 CA_3 CB_3 HBC_3 109.5 . . ?
 HBA_3 CB_3 HBB_3 109.5 . . ?
 HBA_3 CB_3 HBC_3 109.5 . . ?
 HBB_3 CB_3 HBC_3 109.5 . . ?
 O_4 C_4 CA_4 123(2) . . ?
 O_4 C_4 N_5 120(2) . . ?
 N_5 C_4 CA_4 116.7(18) . . ?
 C_4 CA_4 HAA_4 108.0 . . ?
 C_4 CA_4 HAB_4 108.0 . . ?
 HAA_4 CA_4 HAB_4 107.2 . . ?
 NT_4 CA_4 C_4 117.2(17) . . ?
 NT_4 CA_4 HAA_4 108.0 . . ?
 NT_4 CA_4 HAB_4 108.0 . . ?
 CA_4 NT_4 CB_4 112.3(16) . . ?
 CA_4 NT_4 S1_4 109.8(11) . . ?
 CB_4 NT_4 S1_4 117.8(13) . . ?
 NT_4 CB_4 HBA_4 109.4 . . ?
 NT_4 CB_4 HBB_4 109.4 . . ?
 NT_4 CB_4 CG_4 111.2(17) . . ?
 HBA_4 CB_4 HBB_4 108.0 . . ?
 CG_4 CB_4 HBA_4 109.4 . . ?
 CG_4 CB_4 HBB_4 109.4 . . ?
 CB_4 CG_4 HG_4 107.1 . . ?
 N_4 CG_4 CB_4 109.6(19) . . ?
 N_4 CG_4 HG_4 107.1 . . ?
 N_4 CG_4 CD_4 113.8(18) . . ?
 CD_4 CG_4 CB_4 111.9(19) . . ?
 CD_4 CG_4 HG_4 107.1 . . ?
 C_3 N_4 CG_4 127(2) . . ?
 C_3 N_4 H_4 116.3 . . ?
 CG_4 N_4 H_4 116.3 . . ?
 CG_4 CD_4 HDA_4 109.5 . . ?
 CG_4 CD_4 HDB_4 109.5 . . ?
 CG_4 CD_4 HDC_4 109.5 . . ?
 HDA_4 CD_4 HDB_4 109.5 . . ?
 HDA_4 CD_4 HDC_4 109.5 . . ?
 HDB_4 CD_4 HDC_4 109.5 . . ?
 NT_4 S1_4 C4_4 106.7(8) . . ?
 O2_4 S1_4 NT_4 104.9(12) . . ?
 O2_4 S1_4 O3_4 122.5(16) . . ?
 O2_4 S1_4 C4_4 109.2(13) . . ?
 O3_4 S1_4 NT_4 106.8(12) . . ?
 O3_4 S1_4 C4_4 105.8(12) . . ?
 C5_4 C4_4 S1_4 121.2(14) . . ?
 C5_4 C4_4 C9_4 122.4(14) . . ?
 C9_4 C4_4 S1_4 116.4(14) . . ?
 C4_4 C5_4 H5_4 120.0 . . ?
 C6_4 C5_4 C4_4 120.0(18) . . ?
 C6_4 C5_4 H5_4 120.0 . . ?
 C5_4 C6_4 H6_4 121.3 . . ?
 C5_4 C6_4 C7_4 117.5(18) . . ?
 C7_4 C6_4 H6_4 121.3 . . ?
 C6_4 C7_4 Cl10_4 119.2(16) . . ?
 C8_4 C7_4 C6_4 122.1(16) . . ?
 C8_4 C7_4 Cl10_4 118.6(16) . . ?
 C7_4 C8_4 H8_4 120.0 . . ?
 C9_4 C8_4 C7_4 119.9(19) . . ?
 C9_4 C8_4 H8_4 120.0 . . ?
 C4_4 C9_4 H9_4 121.3 . . ?
 C8_4 C9_4 C4_4 117.5(18) . . ?
 C8_4 C9_4 H9_4 121.3 . . ?
 O_5 C_5 CA_5 123(2) . . ?
 O_5 C_5 N_6 118(2) . . ?
 N_6 C_5 CA_5 118.9(19) . . ?
 C_5 CA_5 HA_5 107.9 . . ?
 C_5 CA_5 CB_5 112.7(18) . . ?
 N_5 CA_5 C_5 112.1(18) . . ?
 N_5 CA_5 HA_5 108.0 . . ?
 N_5 CA_5 CB_5 108.0(17) . . ?
 CB_5 CA_5 HA_5 107.9 . . ?
 C_4 N_5 CA_5 119(2) . . ?
 C_4 N_5 H_5 120.4 . . ?
 CA_5 N_5 H_5 120.4 . . ?
 CA_5 CB_5 HBA_5 109.5 . . ?
 CA_5 CB_5 HBB_5 109.5 . . ?
 CA_5 CB_5 HBC_5 109.5 . . ?
 HBA_5 CB_5 HBB_5 109.5 . . ?
 HBA_5 CB_5 HBC_5 109.5 . . ?
 HBB_5 CB_5 HBC_5 109.5 . . ?
 O_6 C_6 CA_6 124.9(19) . . ?
 O_6 C_6 N_7 118(2) . . ?
 N_7 C_6 CA_6 117.4(17) . . ?
 C_6 CA_6 HAA_6 107.5 . . ?
 C_6 CA_6 HAB_6 107.5 . . ?
 HAA_6 CA_6 HAB_6 107.0 . . ?
 NT_6 CA_6 C_6 119.5(16) . . ?
 NT_6 CA_6 HAA_6 107.5 . . ?
 NT_6 CA_6 HAB_6 107.5 . . ?
 CA_6 NT_6 CB_6 117.2(15) . . ?
 CA_6 NT_6 S1_6 113.8(13) . . ?
 CB_6 NT_6 S1_6 115.9(12) . . ?
 NT_6 CB_6 HBA_6 108.8 . . ?
 NT_6 CB_6 HBB_6 108.8 . . ?
 NT_6 CB_6 CG_6 113.7(16) . . ?
 HBA_6 CB_6 HBB_6 107.7 . . ?
 CG_6 CB_6 HBA_6 108.8 . . ?
 CG_6 CB_6 HBB_6 108.8 . . ?
 CB_6 CG_6 HG_6 106.8 . . ?
 CB_6 CG_6 CD_6 113.5(18) . . ?
 N_6 CG_6 CB_6 110.2(18) . . ?
 N_6 CG_6 HG_6 106.8 . . ?
 N_6 CG_6 CD_6 112.4(17) . . ?
 CD_6 CG_6 HG_6 106.8 . . ?
 C_5 N_6 CG_6 128(2) . . ?
 C_5 N_6 H_6 115.9 . . ?
 CG_6 N_6 H_6 115.9 . . ?
 CG_6 CD_6 HDA_6 109.5 . . ?
 CG_6 CD_6 HDB_6 109.5 . . ?
 CG_6 CD_6 HDC_6 109.5 . . ?
 HDA_6 CD_6 HDB_6 109.5 . . ?
 HDA_6 CD_6 HDC_6 109.5 . . ?
 HDB_6 CD_6 HDC_6 109.5 . . ?
 NT_6 S1_6 C4_6 106.1(8) . . ?
 O2_6 S1_6 NT_6 105.3(11) . . ?
 O2_6 S1_6 C4_6 110.8(11) . . ?
 O3_6 S1_6 NT_6 104.4(10) . . ?
 O3_6 S1_6 O2_6 122.2(13) . . ?
 O3_6 S1_6 C4_6 106.8(12) . . ?
 C5_6 C4_6 S1_6 120.8(13) . . ?
 C5_6 C4_6 C9_6 121.0(14) . . ?
 C9_6 C4_6 S1_6 118.1(13) . . ?
 C4_6 C5_6 H5_6 120.7 . . ?
 C6_6 C5_6 C4_6 118.6(17) . . ?
 C6_6 C5_6 H5_6 120.7 . . ?
 C5_6 C6_6 H6_6 119.6 . . ?
 C5_6 C6_6 C7_6 120.8(18) . . ?
 C7_6 C6_6 H6_6 119.6 . . ?
 C6_6 C7_6 Cl10_6 115.5(15) . . ?
 C8_6 C7_6 C6_6 120.8(15) . . ?
 C8_6 C7_6 Cl10_6 123.5(16) . . ?
 C7_6 C8_6 H8_6 120.8 . . ?
 C7_6 C8_6 C9_6 118.3(17) . . ?
 C9_6 C8_6 H8_6 120.8 . . ?
 C4_6 C9_6 C8_6 120.0(17) . . ?
 C4_6 C9_6 H9_6 120.0 . . ?
 C8_6 C9_6 H9_6 120.0 . . ?
 O_7 C_7 CA_7 123(2) . . ?
 O_7 C_7 N_8 123(2) . . ?
 N_8 C_7 CA_7 113.7(18) . . ?
 C_7 CA_7 HA_7 109.1 . . ?
 N_7 CA_7 C_7 111.3(17) . . ?
 N_7 CA_7 HA_7 109.1 . . ?
 N_7 CA_7 CB_7 109.7(16) . . ?
 CB_7 CA_7 C_7 108.5(16) . . ?
 CB_7 CA_7 HA_7 109.1 . . ?
 C_6 N_7 CA_7 119.5(18) . . ?
 C_6 N_7 H_7 120.3 . . ?
 CA_7 N_7 H_7 120.3 . . ?
 CA_7 CB_7 HBA_7 109.5 . . ?
 CA_7 CB_7 HBB_7 109.5 . . ?
 CA_7 CB_7 HBC_7 109.5 . . ?
 HBA_7 CB_7 HBB_7 109.5 . . ?
 HBA_7 CB_7 HBC_7 109.5 . . ?
 HBB_7 CB_7 HBC_7 109.5 . . ?
 O_8 C_8 CA_8 117.6(19) . . ?
 O_8 C_8 N_9 125.4(19) . . ?
 N_9 C_8 CA_8 116.8(17) . . ?
 C_8 CA_8 HAA_8 107.2 . . ?
 C_8 CA_8 HAB_8 107.2 . . ?
 HAA_8 CA_8 HAB_8 106.9 . . ?
 NT_8 CA_8 C_8 120.4(17) . . ?
 NT_8 CA_8 HAA_8 107.2 . . ?
 NT_8 CA_8 HAB_8 107.2 . . ?
 CA_8 NT_8 CB_8 113.2(15) . . ?
 CA_8 NT_8 S1_8 118.3(12) . . ?
 CB_8 NT_8 S1_8 116.0(12) . . ?
 NT_8 CB_8 HBA_8 109.4 . . ?
 NT_8 CB_8 HBB_8 109.4 . . ?
 NT_8 CB_8 CG_8 111.0(15) . . ?
 HBA_8 CB_8 HBB_8 108.0 . . ?
 CG_8 CB_8 HBA_8 109.4 . . ?
 CG_8 CB_8 HBB_8 109.4 . . ?
 CB_8 CG_8 HG_8 108.9 . . ?
 N_8 CG_8 CB_8 107.0(17) . . ?
 N_8 CG_8 HG_8 108.9 . . ?
 N_8 CG_8 CD_8 111.7(17) . . ?
 CD_8 CG_8 CB_8 111.4(17) . . ?
 CD_8 CG_8 HG_8 108.9 . . ?
 C_7 N_8 CG_8 126.2(19) . . ?
 C_7 N_8 H_8 116.9 . . ?
 CG_8 N_8 H_8 116.9 . . ?
 CG_8 CD_8 HDA_8 109.5 . . ?
 CG_8 CD_8 HDB_8 109.5 . . ?
 CG_8 CD_8 HDC_8 109.5 . . ?
 HDA_8 CD_8 HDB_8 109.5 . . ?
 HDA_8 CD_8 HDC_8 109.5 . . ?
 HDB_8 CD_8 HDC_8 109.5 . . ?
 NT_8 S1_8 C4_8 106.6(8) . . ?
 O2_8 S1_8 NT_8 105.0(10) . . ?
 O2_8 S1_8 C4_8 107.5(10) . . ?
 O3_8 S1_8 NT_8 107.7(11) . . ?
 O3_8 S1_8 O2_8 118.5(13) . . ?
 O3_8 S1_8 C4_8 110.8(12) . . ?
 C5_8 C4_8 S1_8 122.8(13) . . ?
 C5_8 C4_8 C9_8 121.6(14) . . ?
 C9_8 C4_8 S1_8 115.6(13) . . ?
 C4_8 C5_8 H5_8 119.8 . . ?
 C6_8 C5_8 C4_8 120.3(17) . . ?
 C6_8 C5_8 H5_8 119.8 . . ?
 C5_8 C6_8 H6_8 122.0 . . ?
 C5_8 C6_8 C7_8 116.0(17) . . ?
 C7_8 C6_8 H6_8 122.0 . . ?
 C6_8 C7_8 Cl10_8 118.0(15) . . ?
 C8_8 C7_8 C6_8 123.8(15) . . ?
 C8_8 C7_8 Cl10_8 118.0(15) . . ?
 C7_8 C8_8 H8_8 120.7 . . ?
 C9_8 C8_8 C7_8 118.5(17) . . ?
 C9_8 C8_8 H8_8 120.7 . . ?
 C4_8 C9_8 H9_8 120.8 . . ?
 C8_8 C9_8 C4_8 118.4(17) . . ?
 C8_8 C9_8 H9_8 120.8 . . ?
 O_9 C_9 CA_9 120.4(18) . . ?
 O_9 C_9 N_10 119.6(19) . . ?
 N_10 C_9 CA_9 120.0(17) . . ?
 C_9 CA_9 HA_9 108.0 . . ?
 N_9 CA_9 C_9 111.6(16) . . ?
 N_9 CA_9 HA_9 108.0 . . ?
 N_9 CA_9 CB_9 110.2(15) . . ?
 CB_9 CA_9 C_9 111.0(16) . . ?
 CB_9 CA_9 HA_9 108.0 . . ?
 C_8 N_9 CA_9 119.5(16) . . ?
 C_8 N_9 H_9 120.3 . . ?
 CA_9 N_9 H_9 120.2 . . ?
 CA_9 CB_9 HBA_9 109.5 . . ?
 CA_9 CB_9 HBB_9 109.5 . . ?
 CA_9 CB_9 HBC_9 109.5 . . ?
 HBA_9 CB_9 HBB_9 109.5 . . ?
 HBA_9 CB_9 HBC_9 109.5 . . ?
 HBB_9 CB_9 HBC_9 109.5 . . ?
 O_10 C_10 CA_10 121.2(19) . . ?
 O_10 C_10 N_11 120.8(19) . . ?
 N_11 C_10 CA_10 118.0(17) . . ?
 C_10 CA_10 HAA_10 108.0 . . ?
 C_10 CA_10 HAB_10 108.0 . . ?
 HAA_10 CA_10 HAB_10 107.2 . . ?
 NT_10 CA_10 C_10 117.4(16) . . ?
 NT_10 CA_10 HAA_10 108.0 . . ?
 NT_10 CA_10 HAB_10 108.0 . . ?
 CA_10 NT_10 CB_10 114.2(14) . . ?
 CA_10 NT_10 S1_10 113.6(12) . . ?
 CB_10 NT_10 S1_10 116.9(12) . . ?
 NT_10 CB_10 HBA_10 109.2 . . ?
 NT_10 CB_10 HBB_10 109.2 . . ?
 NT_10 CB_10 CG_10 112.2(15) . . ?
 HBA_10 CB_10 HBB_10 107.9 . . ?
 CG_10 CB_10 HBA_10 109.2 . . ?
 CG_10 CB_10 HBB_10 109.2 . . ?
 CB_10 CG_10 HG_10 107.0 . . ?
 CB_10 CG_10 CD_10 111.2(17) . . ?
 N_10 CG_10 CB_10 111.4(17) . . ?
 N_10 CG_10 HG_10 107.0 . . ?
 N_10 CG_10 CD_10 112.7(16) . . ?
 CD_10 CG_10 HG_10 107.0 . . ?
 C_9 N_10 CG_10 131.6(19) . . ?
 C_9 N_10 H_10 114.2 . . ?
 CG_10 N_10 H_10 114.2 . . ?
 CG_10 CD_10 HDA_10 109.5 . . ?
 CG_10 CD_10 HDB_10 109.5 . . ?
 CG_10 CD_10 HDC_10 109.5 . . ?
 HDA_10 CD_10 HDB_10 109.5 . . ?
 HDA_10 CD_10 HDC_10 109.5 . . ?
 HDB_10 CD_10 HDC_10 109.5 . . ?
 NT_10 S1_10 C4_10 106.1(7) . . ?
 O2_10 S1_10 NT_10 106.9(10) . . ?
 O2_10 S1_10 C4_10 108.3(10) . . ?
 O3_10 S1_10 NT_10 103.3(10) . . ?
 O3_10 S1_10 O2_10 122.1(11) . . ?
 O3_10 S1_10 C4_10 109.0(11) . . ?
 C5_10 C4_10 S1_10 118.6(13) . . ?
 C5_10 C4_10 C9_10 121.6(13) . . ?
 C9_10 C4_10 S1_10 119.3(13) . . ?
 C4_10 C5_10 H5_10 119.9 . . ?
 C4_10 C5_10 C6_10 120.2(17) . . ?
 C6_10 C5_10 H5_10 119.9 . . ?
 C5_10 C6_10 H6_10 121.7 . . ?
 C7_10 C6_10 C5_10 116.7(17) . . ?
 C7_10 C6_10 H6_10 121.7 . . ?
 C6_10 C7_10 C8_10 122.6(15) . . ?
 C6_10 C7_10 Cl10_10 121.4(15) . . ?
 C8_10 C7_10 Cl10_10 114.9(15) . . ?
 C7_10 C8_10 H8_10 120.5 . . ?
 C9_10 C8_10 C7_10 119.0(17) . . ?
 C9_10 C8_10 H8_10 120.5 . . ?
 C4_10 C9_10 H9_10 121.1 . . ?
 C8_10 C9_10 C4_10 117.9(17) . . ?
 C8_10 C9_10 H9_10 121.1 . . ?
 O_11 C_11 CA_11 121.4(19) . . ?
 O_11 C_11 N_12 120.3(18) . . ?
 N_12 C_11 CA_11 118.1(17) . . ?
 C_11 CA_11 HA_11 107.3 . . ?
 C_11 CA_11 CB_11 110.7(16) . . ?
 N_11 CA_11 C_11 113.6(15) . . ?
 N_11 CA_11 HA_11 107.3 . . ?
 N_11 CA_11 CB_11 110.4(16) . . ?
 CB_11 CA_11 HA_11 107.3 . . ?
 C_10 N_11 CA_11 120.6(17) . . ?
 C_10 N_11 H_11 119.7 . . ?
 CA_11 N_11 H_11 119.7 . . ?
 CA_11 CB_11 HBA_11 109.5 . . ?
 CA_11 CB_11 HBB_11 109.5 . . ?
 CA_11 CB_11 HBC_11 109.5 . . ?
 HBA_11 CB_11 HBB_11 109.5 . . ?
 HBA_11 CB_11 HBC_11 109.5 . . ?
 HBB_11 CB_11 HBC_11 109.5 . . ?
 O_12 C_12 CA_12 121.7(19) . . ?
 O_12 C_12 N_13 117(2) . . ?
 N_13 C_12 CA_12 120.8(17) . . ?
 C_12 CA_12 HAA_12 108.7 . . ?
 C_12 CA_12 HAB_12 108.7 . . ?
 HAA_12 CA_12 HAB_12 107.6 . . ?
 NT_12 CA_12 C_12 114.2(16) . . ?
 NT_12 CA_12 HAA_12 108.7 . . ?
 NT_12 CA_12 HAB_12 108.7 . . ?
 CA_12 NT_12 CB_12 115.2(16) . . ?
 CA_12 NT_12 S1_12 115.6(14) . . ?
 CB_12 NT_12 S1_12 119.6(13) . . ?
 NT_12 CB_12 HBA_12 109.6 . . ?
 NT_12 CB_12 HBB_12 109.6 . . ?
 NT_12 CB_12 CG_12 110.2(16) . . ?
 HBA_12 CB_12 HBB_12 108.1 . . ?
 CG_12 CB_12 HBA_12 109.6 . . ?
 CG_12 CB_12 HBB_12 109.6 . . ?
 CB_12 CG_12 HG_12 108.1 . . ?
 N_12 CG_12 CB_12 109.3(17) . . ?
 N_12 CG_12 HG_12 108.1 . . ?
 N_12 CG_12 CD_12 109.8(17) . . ?
 CD_12 CG_12 CB_12 113.2(17) . . ?
 CD_12 CG_12 HG_12 108.1 . . ?
 C_11 N_12 CG_12 123.5(18) . . ?
 C_11 N_12 H_12 118.2 . . ?
 CG_12 N_12 H_12 118.2 . . ?
 CG_12 CD_12 HDA_12 109.5 . . ?
 CG_12 CD_12 HDB_12 109.5 . . ?
 CG_12 CD_12 HDC_12 109.5 . . ?
 HDA_12 CD_12 HDB_12 109.5 . . ?
 HDA_12 CD_12 HDC_12 109.5 . . ?
 HDB_12 CD_12 HDC_12 109.5 . . ?
 NT_12 S1_12 C4_12 107.2(8) . . ?
 O2_12 S1_12 NT_12 107.6(11) . . ?
 O2_12 S1_12 C4_12 106.1(10) . . ?
 O3_12 S1_12 NT_12 106.9(10) . . ?
 O3_12 S1_12 O2_12 120.4(12) . . ?
 O3_12 S1_12 C4_12 108.0(10) . . ?
 C5_12 C4_12 S1_12 119.4(13) . . ?
 C5_12 C4_12 C9_12 121.5(13) . . ?
 C9_12 C4_12 S1_12 119.1(13) . . ?
 C4_12 C5_12 H5_12 120.0 . . ?
 C4_12 C5_12 C6_12 120.0(16) . . ?
 C6_12 C5_12 H5_12 120.0 . . ?
 C5_12 C6_12 H6_12 121.0 . . ?
 C5_12 C6_12 C7_12 117.9(17) . . ?
 C7_12 C6_12 H6_12 121.0 . . ?
 C6_12 C7_12 Cl10_12 120.8(15) . . ?
 C8_12 C7_12 C6_12 122.4(14) . . ?
 C8_12 C7_12 Cl10_12 116.8(15) . . ?
 C7_12 C8_12 H8_12 120.2 . . ?
 C7_12 C8_12 C9_12 119.5(17) . . ?
 C9_12 C8_12 H8_12 120.2 . . ?
 C4_12 C9_12 C8_12 118.5(16) . . ?
 C4_12 C9_12 H9_12 120.7 . . ?
 C8_12 C9_12 H9_12 120.7 . . ?
 O_13 C_13 CA_13 119(2) . . ?
 O_13 C_13 N_14 121(3) . . ?
 N_14 C_13 CA_13 120(2) . . ?
 C_13 CA_13 HA_13 104.8 . . ?
 N_13 CA_13 C_13 112.7(18) . . ?
 N_13 CA_13 HA_13 104.8 . . ?
 N_13 CA_13 CB_13 114.6(17) . . ?
 CB_13 CA_13 C_13 114.0(18) . . ?
 CB_13 CA_13 HA_13 104.8 . . ?
 C_12 N_13 CA_13 122(2) . . ?
 C_12 N_13 H_13 119.2 . . ?
 CA_13 N_13 H_13 119.2 . . ?
 CA_13 CB_13 HBA_13 109.5 . . ?
 CA_13 CB_13 HBB_13 109.5 . . ?
 CA_13 CB_13 HBC_13 109.5 . . ?
 HBA_13 CB_13 HBB_13 109.5 . . ?
 HBA_13 CB_13 HBC_13 109.5 . . ?
 HBB_13 CB_13 HBC_13 109.5 . . ?
 O_14 C_14 CA_14 124(3) . . ?
 O_14 C_14 N_15 117(3) . . ?
 N_15 C_14 CA_14 118(2) . . ?
 C_14 CA_14 HAA_14 109.2 . . ?
 C_14 CA_14 HAB_14 109.2 . . ?
 HAA_14 CA_14 HAB_14 107.9 . . ?
 NT_14 CA_14 C_14 112(2) . . ?
 NT_14 CA_14 HAA_14 109.2 . . ?
 NT_14 CA_14 HAB_14 109.2 . . ?
 CA_14 NT_14 CB_14 116.4(18) . . ?
 CA_14 NT_14 S1_14 113.1(15) . . ?
 CB_14 NT_14 S1_14 113.5(14) . . ?
 NT_14 CB_14 HBA_14 108.7 . . ?
 NT_14 CB_14 HBB_14 108.7 . . ?
 NT_14 CB_14 CG_14 114.3(17) . . ?
 HBA_14 CB_14 HBB_14 107.6 . . ?
 CG_14 CB_14 HBA_14 108.7 . . ?
 CG_14 CB_14 HBB_14 108.7 . . ?
 CB_14 CG_14 HG_14 108.4 . . ?
 CB_14 CG_14 CD_14 110.7(18) . . ?
 N_14 CG_14 CB_14 111(2) . . ?
 N_14 CG_14 HG_14 108.4 . . ?
 N_14 CG_14 CD_14 110.3(19) . . ?
 CD_14 CG_14 HG_14 108.4 . . ?
 C_13 N_14 CG_14 128(3) . . ?
 C_13 N_14 H_14 115.9 . . ?
 CG_14 N_14 H_14 115.9 . . ?
 CG_14 CD_14 HDA_14 109.5 . . ?
 CG_14 CD_14 HDB_14 109.5 . . ?
 CG_14 CD_14 HDC_14 109.5 . . ?
 HDA_14 CD_14 HDB_14 109.5 . . ?
 HDA_14 CD_14 HDC_14 109.5 . . ?
 HDB_14 CD_14 HDC_14 109.5 . . ?
 NT_14 S1_14 C4_14 105.9(9) . . ?
 O2_14 S1_14 NT_14 102.2(13) . . ?
 O2_14 S1_14 C4_14 111.8(15) . . ?
 O3_14 S1_14 NT_14 101.9(13) . . ?
 O3_14 S1_14 O2_14 122.2(17) . . ?
 O3_14 S1_14 C4_14 110.6(13) . . ?
 C5_14 C4_14 S1_14 122.1(14) . . ?
 C5_14 C4_14 C9_14 121.1(15) . . ?
 C9_14 C4_14 S1_14 116.7(14) . . ?
 C4_14 C5_14 H5_14 119.9 . . ?
 C6_14 C5_14 C4_14 120.2(18) . . ?
 C6_14 C5_14 H5_14 119.9 . . ?
 C5_14 C6_14 H6_14 120.9 . . ?
 C5_14 C6_14 C7_14 118.2(19) . . ?
 C7_14 C6_14 H6_14 120.9 . . ?
 C6_14 C7_14 Cl10_14 116.4(17) . . ?
 C8_14 C7_14 C6_14 121.9(16) . . ?
 C8_14 C7_14 Cl10_14 121.3(18) . . ?
 C7_14 C8_14 H8_14 120.3 . . ?
 C7_14 C8_14 C9_14 119.3(18) . . ?
 C9_14 C8_14 H8_14 120.3 . . ?
 C4_14 C9_14 H9_14 120.6 . . ?
 C8_14 C9_14 C4_14 118.7(18) . . ?
 C8_14 C9_14 H9_14 120.6 . . ?
 O_15 C_15 CA_15 122(3) . . ?
 O_15 C_15 N_16 119(3) . . ?
 N_16 C_15 CA_15 118(2) . . ?
 C_15 CA_15 HA_15 106.5 . . ?
 N_15 CA_15 C_15 112(2) . . ?
 N_15 CA_15 HA_15 106.5 . . ?
 N_15 CA_15 CB_15 110(2) . . ?
 CB_15 CA_15 C_15 114(2) . . ?
 CB_15 CA_15 HA_15 106.5 . . ?
 C_14 N_15 CA_15 111(3) . . ?
 C_14 N_15 H_15 124.5 . . ?
 CA_15 N_15 H_15 124.5 . . ?
 CA_15 CB_15 HBA_15 109.5 . . ?
 CA_15 CB_15 HBB_15 109.5 . . ?
 CA_15 CB_15 HBC_15 109.5 . . ?
 HBA_15 CB_15 HBB_15 109.5 . . ?
 HBA_15 CB_15 HBC_15 109.5 . . ?
 HBB_15 CB_15 HBC_15 109.5 . . ?
 C_15 N_16 HA_16 120.0 . . ?
 C_15 N_16 HB_16 120.0 . . ?
 HA_16 N_16 HB_16 120.0 . . ?

loop_
  _geom_torsion_atom_site_label_1
  _geom_torsion_atom_site_label_2
  _geom_torsion_atom_site_label_3
  _geom_torsion_atom_site_label_4
  _geom_torsion
  _geom_torsion_site_symmetry_1
  _geom_torsion_site_symmetry_2
  _geom_torsion_site_symmetry_3
  _geom_torsion_site_symmetry_4
  _geom_torsion_publ_flag
 O_1 C_1 N_2 CG_2 -39(5) . . . . ?
 CA_1 C_1 N_2 CG_2 140(4) . . . . ?
 O_2 C_2 CA_2 NT_2 174(3) . . . . ?
 O_2 C_2 N_3 CA_3 0(4) . . . . ?
 C_2 CA_2 NT_2 CB_2 -110(3) . . . . ?
 C_2 CA_2 NT_2 S1_2 97(3) . . . . ?
 CA_2 C_2 N_3 CA_3 -177(3) . . . . ?
 CA_2 NT_2 CB_2 CG_2 97(3) . . . . ?
 CA_2 NT_2 S1_2 O2_2 -50(3) . . . . ?
 CA_2 NT_2 S1_2 O3_2 -177(2) . . . . ?
 CA_2 NT_2 S1_2 C4_2 66(2) . . . . ?
 NT_2 CB_2 CG_2 N_2 84(4) . . . . ?
 NT_2 CB_2 CG_2 CD_2 -151(4) . . . . ?
 NT_2 S1_2 C4_2 C5_2 -90(2) . . . . ?
 NT_2 S1_2 C4_2 C9_2 87(2) . . . . ?
 CB_2 NT_2 S1_2 O2_2 157(3) . . . . ?
 CB_2 NT_2 S1_2 O3_2 31(3) . . . . ?
 CB_2 NT_2 S1_2 C4_2 -87(2) . . . . ?
 CB_2 CG_2 N_2 C_1 -148(4) . . . . ?
 CD_2 CG_2 N_2 C_1 88(5) . . . . ?
 S1_2 NT_2 CB_2 CG_2 -110(3) . . . . ?
 S1_2 C4_2 C5_2 C6_2 179(3) . . . . ?
 S1_2 C4_2 C9_2 C8_2 178(4) . . . . ?
 O2_2 S1_2 C4_2 C5_2 24(3) . . . . ?
 O2_2 S1_2 C4_2 C9_2 -159(3) . . . . ?
 O3_2 S1_2 C4_2 C5_2 156(3) . . . . ?
 O3_2 S1_2 C4_2 C9_2 -27(3) . . . . ?
 C4_2 C5_2 C6_2 C7_2 -1(7) . . . . ?
 C5_2 C4_2 C9_2 C8_2 -4(6) . . . . ?
 C5_2 C6_2 C7_2 C8_2 3(9) . . . . ?
 C5_2 C6_2 C7_2 Cl10_2 175(4) . . . . ?
 C6_2 C7_2 C8_2 C9_2 -5(10) . . . . ?
 C7_2 C8_2 C9_2 C4_2 6(8) . . . . ?
 C9_2 C4_2 C5_2 C6_2 2(4) . . . . ?
 Cl10_2 C7_2 C8_2 C9_2 -177(4) . . . . ?
 O_3 C_3 CA_3 N_3 146(3) . . . . ?
 O_3 C_3 CA_3 CB_3 -90(3) . . . . ?
 O_3 C_3 N_4 CG_4 7(4) . . . . ?
 C_3 CA_3 N_3 C_2 -60(3) . . . . ?
 CA_3 C_3 N_4 CG_4 -171(2) . . . . ?
 N_3 C_2 CA_2 NT_2 -8(4) . . . . ?
 CB_3 CA_3 N_3 C_2 175(3) . . . . ?
 O_4 C_4 CA_4 NT_4 -179(2) . . . . ?
 O_4 C_4 N_5 CA_5 10(3) . . . . ?
 C_4 CA_4 NT_4 CB_4 -129(2) . . . . ?
 C_4 CA_4 NT_4 S1_4 98.1(19) . . . . ?
 CA_4 C_4 N_5 CA_5 -166.2(19) . . . . ?
 CA_4 NT_4 CB_4 CG_4 88(2) . . . . ?
 CA_4 NT_4 S1_4 O2_4 -47.3(19) . . . . ?
 CA_4 NT_4 S1_4 O3_4 -178.6(17) . . . . ?
 CA_4 NT_4 S1_4 C4_4 68.6(16) . . . . ?
 NT_4 CB_4 CG_4 N_4 56(3) . . . . ?
 NT_4 CB_4 CG_4 CD_4 -176(2) . . . . ?
 NT_4 S1_4 C4_4 C5_4 -85.8(16) . . . . ?
 NT_4 S1_4 C4_4 C9_4 94.0(19) . . . . ?
 CB_4 NT_4 S1_4 O2_4 -177.4(19) . . . . ?
 CB_4 NT_4 S1_4 O3_4 51(2) . . . . ?
 CB_4 NT_4 S1_4 C4_4 -61.5(19) . . . . ?
 CB_4 CG_4 N_4 C_3 -127(3) . . . . ?
 N_4 C_3 CA_3 N_3 -37(3) . . . . ?
 N_4 C_3 CA_3 CB_3 87(3) . . . . ?
 CD_4 CG_4 N_4 C_3 107(3) . . . . ?
 S1_4 NT_4 CB_4 CG_4 -143.1(19) . . . . ?
 S1_4 C4_4 C5_4 C6_4 -178(2) . . . . ?
 S1_4 C4_4 C9_4 C8_4 177(3) . . . . ?
 O2_4 S1_4 C4_4 C5_4 27.1(18) . . . . ?
 O2_4 S1_4 C4_4 C9_4 -153(2) . . . . ?
 O3_4 S1_4 C4_4 C5_4 160.7(19) . . . . ?
 O3_4 S1_4 C4_4 C9_4 -19(2) . . . . ?
 C4_4 C5_4 C6_4 C7_4 -5(5) . . . . ?
 C5_4 C4_4 C9_4 C8_4 -3(5) . . . . ?
 C5_4 C6_4 C7_4 C8_4 8(7) . . . . ?
 C5_4 C6_4 C7_4 Cl10_4 -176(3) . . . . ?
 C6_4 C7_4 C8_4 C9_4 -9(8) . . . . ?
 C7_4 C8_4 C9_4 C4_4 7(7) . . . . ?
 C9_4 C4_4 C5_4 C6_4 2(4) . . . . ?
 Cl10_4 C7_4 C8_4 C9_4 175(3) . . . . ?
 O_5 C_5 CA_5 N_5 147(3) . . . . ?
 O_5 C_5 CA_5 CB_5 -91(3) . . . . ?
 O_5 C_5 N_6 CG_6 -14(4) . . . . ?
 C_5 CA_5 N_5 C_4 -79(3) . . . . ?
 CA_5 C_5 N_6 CG_6 165(2) . . . . ?
 N_5 C_4 CA_4 NT_4 -4(3) . . . . ?
 CB_5 CA_5 N_5 C_4 156(2) . . . . ?
 O_6 C_6 CA_6 NT_6 -179(2) . . . . ?
 O_6 C_6 N_7 CA_7 6(3) . . . . ?
 C_6 CA_6 NT_6 CB_6 -127(2) . . . . ?
 C_6 CA_6 NT_6 S1_6 93(2) . . . . ?
 CA_6 C_6 N_7 CA_7 -170(2) . . . . ?
 CA_6 NT_6 CB_6 CG_6 76(2) . . . . ?
 CA_6 NT_6 S1_6 O2_6 -169.9(15) . . . . ?
 CA_6 NT_6 S1_6 O3_6 -40.1(17) . . . . ?
 CA_6 NT_6 S1_6 C4_6 72.6(16) . . . . ?
 NT_6 CB_6 CG_6 N_6 70(3) . . . . ?
 NT_6 CB_6 CG_6 CD_6 -163.3(19) . . . . ?
 NT_6 S1_6 C4_6 C5_6 84.0(14) . . . . ?
 NT_6 S1_6 C4_6 C9_6 -97.6(17) . . . . ?
 CB_6 NT_6 S1_6 O2_6 49.8(19) . . . . ?
 CB_6 NT_6 S1_6 O3_6 179.6(17) . . . . ?
 CB_6 NT_6 S1_6 C4_6 -67.7(18) . . . . ?
 CB_6 CG_6 N_6 C_5 -113(3) . . . . ?
 N_6 C_5 CA_5 N_5 -32(3) . . . . ?
 N_6 C_5 CA_5 CB_5 90(3) . . . . ?
 CD_6 CG_6 N_6 C_5 119(3) . . . . ?
 S1_6 NT_6 CB_6 CG_6 -145.3(17) . . . . ?
 S1_6 C4_6 C5_6 C6_6 -176(2) . . . . ?
 S1_6 C4_6 C9_6 C8_6 -178(2) . . . . ?
 O2_6 S1_6 C4_6 C5_6 -29.8(16) . . . . ?
 O2_6 S1_6 C4_6 C9_6 148.6(18) . . . . ?
 O3_6 S1_6 C4_6 C5_6 -165.0(15) . . . . ?
 O3_6 S1_6 C4_6 C9_6 13.4(18) . . . . ?
 C4_6 C5_6 C6_6 C7_6 -8(4) . . . . ?
 C5_6 C4_6 C9_6 C8_6 0(4) . . . . ?
 C5_6 C6_6 C7_6 C8_6 4(5) . . . . ?
 C5_6 C6_6 C7_6 Cl10_6 -179(2) . . . . ?
 C6_6 C7_6 C8_6 C9_6 2(5) . . . . ?
 C7_6 C8_6 C9_6 C4_6 -4(4) . . . . ?
 C9_6 C4_6 C5_6 C6_6 6(3) . . . . ?
 Cl10_6 C7_6 C8_6 C9_6 -174(2) . . . . ?
 O_7 C_7 CA_7 N_7 149(2) . . . . ?
 O_7 C_7 CA_7 CB_7 -90(3) . . . . ?
 O_7 C_7 N_8 CG_8 6(3) . . . . ?
 C_7 CA_7 N_7 C_6 -64(3) . . . . ?
 CA_7 C_7 N_8 CG_8 -170.0(17) . . . . ?
 N_7 C_6 CA_6 NT_6 -2(3) . . . . ?
 CB_7 CA_7 N_7 C_6 176(2) . . . . ?
 O_8 C_8 CA_8 NT_8 174(2) . . . . ?
 O_8 C_8 N_9 CA_9 11(3) . . . . ?
 C_8 CA_8 NT_8 CB_8 -122(2) . . . . ?
 C_8 CA_8 NT_8 S1_8 97(2) . . . . ?
 CA_8 C_8 N_9 CA_9 -165.1(18) . . . . ?
 CA_8 NT_8 CB_8 CG_8 79(2) . . . . ?
 CA_8 NT_8 S1_8 O2_8 -174.3(16) . . . . ?
 CA_8 NT_8 S1_8 O3_8 -47.1(19) . . . . ?
 CA_8 NT_8 S1_8 C4_8 71.8(16) . . . . ?
 NT_8 CB_8 CG_8 N_8 62(2) . . . . ?
 NT_8 CB_8 CG_8 CD_8 -176(2) . . . . ?
 NT_8 S1_8 C4_8 C5_8 80.7(15) . . . . ?
 NT_8 S1_8 C4_8 C9_8 -100.7(15) . . . . ?
 CB_8 NT_8 S1_8 O2_8 46.3(18) . . . . ?
 CB_8 NT_8 S1_8 O3_8 173.5(17) . . . . ?
 CB_8 NT_8 S1_8 C4_8 -67.6(17) . . . . ?
 CB_8 CG_8 N_8 C_7 -130(2) . . . . ?
 N_8 C_7 CA_7 N_7 -35(3) . . . . ?
 N_8 C_7 CA_7 CB_7 86(2) . . . . ?
 CD_8 CG_8 N_8 C_7 108(3) . . . . ?
 S1_8 NT_8 CB_8 CG_8 -139.2(16) . . . . ?
 S1_8 C4_8 C5_8 C6_8 -172.0(19) . . . . ?
 S1_8 C4_8 C9_8 C8_8 -180(2) . . . . ?
 O2_8 S1_8 C4_8 C5_8 -31.5(16) . . . . ?
 O2_8 S1_8 C4_8 C9_8 147.1(16) . . . . ?
 O3_8 S1_8 C4_8 C5_8 -162.4(16) . . . . ?
 O3_8 S1_8 C4_8 C9_8 16.2(17) . . . . ?
 C4_8 C5_8 C6_8 C7_8 -14(4) . . . . ?
 C5_8 C4_8 C9_8 C8_8 -1(3) . . . . ?
 C5_8 C6_8 C7_8 C8_8 11(5) . . . . ?
 C5_8 C6_8 C7_8 Cl10_8 -174(2) . . . . ?
 C6_8 C7_8 C8_8 C9_8 -3(5) . . . . ?
 C7_8 C8_8 C9_8 C4_8 -2(4) . . . . ?
 C9_8 C4_8 C5_8 C6_8 9(3) . . . . ?
 Cl10_8 C7_8 C8_8 C9_8 -179(2) . . . . ?
 O_9 C_9 CA_9 N_9 153(2) . . . . ?
 O_9 C_9 CA_9 CB_9 -84(2) . . . . ?
 O_9 C_9 N_10 CG_10 -3(3) . . . . ?
 C_9 CA_9 N_9 C_8 -69(2) . . . . ?
 CA_9 C_9 N_10 CG_10 177.1(19) . . . . ?
 N_9 C_8 CA_8 NT_8 -9(3) . . . . ?
 CB_9 CA_9 N_9 C_8 168(2) . . . . ?
 O_10 C_10 CA_10 NT_10 161(2) . . . . ?
 O_10 C_10 N_11 CA_11 7(3) . . . . ?
 C_10 CA_10 NT_10 CB_10 -124.0(19) . . . . ?
 C_10 CA_10 NT_10 S1_10 98.4(19) . . . . ?
 CA_10 C_10 N_11 CA_11 -172.1(18) . . . . ?
 CA_10 NT_10 CB_10 CG_10 86(2) . . . . ?
 CA_10 NT_10 S1_10 O2_10 -174.9(14) . . . . ?
 CA_10 NT_10 S1_10 O3_10 -44.9(16) . . . . ?
 CA_10 NT_10 S1_10 C4_10 69.6(15) . . . . ?
 NT_10 CB_10 CG_10 N_10 57(2) . . . . ?
 NT_10 CB_10 CG_10 CD_10 -176.4(16) . . . . ?
 NT_10 S1_10 C4_10 C5_10 95.6(15) . . . . ?
 NT_10 S1_10 C4_10 C9_10 -92.7(14) . . . . ?
 CB_10 NT_10 S1_10 O2_10 48.7(16) . . . . ?
 CB_10 NT_10 S1_10 O3_10 178.7(15) . . . . ?
 CB_10 NT_10 S1_10 C4_10 -66.7(16) . . . . ?
 CB_10 CG_10 N_10 C_9 -124(2) . . . . ?
 N_10 C_9 CA_9 N_9 -27(3) . . . . ?
 N_10 C_9 CA_9 CB_9 97(2) . . . . ?
 CD_10 CG_10 N_10 C_9 111(3) . . . . ?
 S1_10 NT_10 CB_10 CG_10 -137.5(16) . . . . ?
 S1_10 C4_10 C5_10 C6_10 -179(2) . . . . ?
 S1_10 C4_10 C9_10 C8_10 173.3(19) . . . . ?
 O2_10 S1_10 C4_10 C5_10 -18.8(16) . . . . ?
 O2_10 S1_10 C4_10 C9_10 152.9(16) . . . . ?
 O3_10 S1_10 C4_10 C5_10 -153.8(15) . . . . ?
 O3_10 S1_10 C4_10 C9_10 17.9(16) . . . . ?
 C4_10 C5_10 C6_10 C7_10 3(4) . . . . ?
 C5_10 C4_10 C9_10 C8_10 -15(3) . . . . ?
 C5_10 C6_10 C7_10 C8_10 -10(5) . . . . ?
 C5_10 C6_10 C7_10 Cl10_10 -178(2) . . . . ?
 C6_10 C7_10 C8_10 C9_10 4(5) . . . . ?
 C7_10 C8_10 C9_10 C4_10 9(4) . . . . ?
 C9_10 C4_10 C5_10 C6_10 9(3) . . . . ?
 Cl10_10 C7_10 C8_10 C9_10 173(2) . . . . ?
 O_11 C_11 CA_11 N_11 152(2) . . . . ?
 O_11 C_11 CA_11 CB_11 -83(3) . . . . ?
 O_11 C_11 N_12 CG_12 1(3) . . . . ?
 C_11 CA_11 N_11 C_10 -53(3) . . . . ?
 CA_11 C_11 N_12 CG_12 -174.2(17) . . . . ?
 N_11 C_10 CA_10 NT_10 -19(3) . . . . ?
 CB_11 CA_11 N_11 C_10 -178(2) . . . . ?
 O_12 C_12 CA_12 NT_12 177(3) . . . . ?
 O_12 C_12 N_13 CA_13 11(4) . . . . ?
 C_12 CA_12 NT_12 CB_12 -119(2) . . . . ?
 C_12 CA_12 NT_12 S1_12 95(2) . . . . ?
 CA_12 C_12 N_13 CA_13 -170(2) . . . . ?
 CA_12 NT_12 CB_12 CG_12 78(2) . . . . ?
 CA_12 NT_12 S1_12 O2_12 -178.5(15) . . . . ?
 CA_12 NT_12 S1_12 O3_12 -47.8(17) . . . . ?
 CA_12 NT_12 S1_12 C4_12 67.8(16) . . . . ?
 NT_12 CB_12 CG_12 N_12 73(2) . . . . ?
 NT_12 CB_12 CG_12 CD_12 -164(2) . . . . ?
 NT_12 S1_12 C4_12 C5_12 90.9(17) . . . . ?
 NT_12 S1_12 C4_12 C9_12 -90.6(19) . . . . ?
 CB_12 NT_12 S1_12 O2_12 36.9(19) . . . . ?
 CB_12 NT_12 S1_12 O3_12 167.6(15) . . . . ?
 CB_12 NT_12 S1_12 C4_12 -76.8(17) . . . . ?
 CB_12 CG_12 N_12 C_11 -140(2) . . . . ?
 N_12 C_11 CA_11 N_11 -32(2) . . . . ?
 N_12 C_11 CA_11 CB_11 92(2) . . . . ?
 CD_12 CG_12 N_12 C_11 95(3) . . . . ?
 S1_12 NT_12 CB_12 CG_12 -137.4(16) . . . . ?
 S1_12 C4_12 C5_12 C6_12 -180(3) . . . . ?
 S1_12 C4_12 C9_12 C8_12 -179(3) . . . . ?
 O2_12 S1_12 C4_12 C5_12 -23.8(19) . . . . ?
 O2_12 S1_12 C4_12 C9_12 155(2) . . . . ?
 O3_12 S1_12 C4_12 C5_12 -154.3(17) . . . . ?
 O3_12 S1_12 C4_12 C9_12 24(2) . . . . ?
 C4_12 C5_12 C6_12 C7_12 0(5) . . . . ?
 C5_12 C4_12 C9_12 C8_12 -1(4) . . . . ?
 C5_12 C6_12 C7_12 C8_12 -2(7) . . . . ?
 C5_12 C6_12 C7_12 Cl10_12 174(3) . . . . ?
 C6_12 C7_12 C8_12 C9_12 3(7) . . . . ?
 C7_12 C8_12 C9_12 C4_12 -2(6) . . . . ?
 C9_12 C4_12 C5_12 C6_12 2(4) . . . . ?
 Cl10_12 C7_12 C8_12 C9_12 -173(3) . . . . ?
 O_13 C_13 CA_13 N_13 141(3) . . . . ?
 O_13 C_13 CA_13 CB_13 -86(3) . . . . ?
 O_13 C_13 N_14 CG_14 -14(4) . . . . ?
 C_13 CA_13 N_13 C_12 -75(3) . . . . ?
 CA_13 C_13 N_14 CG_14 164(2) . . . . ?
 N_13 C_12 CA_12 NT_12 -2(3) . . . . ?
 CB_13 CA_13 N_13 C_12 153(3) . . . . ?
 O_14 C_14 CA_14 NT_14 -173(3) . . . . ?
 O_14 C_14 N_15 CA_15 -9(4) . . . . ?
 C_14 CA_14 NT_14 CB_14 -136(2) . . . . ?
 C_14 CA_14 NT_14 S1_14 90(2) . . . . ?
 CA_14 C_14 N_15 CA_15 171(2) . . . . ?
 CA_14 NT_14 CB_14 CG_14 76(3) . . . . ?
 CA_14 NT_14 S1_14 O2_14 -174(2) . . . . ?
 CA_14 NT_14 S1_14 O3_14 -47(2) . . . . ?
 CA_14 NT_14 S1_14 C4_14 68.4(19) . . . . ?
 NT_14 CB_14 CG_14 N_14 71(3) . . . . ?
 NT_14 CB_14 CG_14 CD_14 -167(3) . . . . ?
 NT_14 S1_14 C4_14 C5_14 81.8(18) . . . . ?
 NT_14 S1_14 C4_14 C9_14 -97.0(19) . . . . ?
 CB_14 NT_14 S1_14 O2_14 50(2) . . . . ?
 CB_14 NT_14 S1_14 O3_14 177(2) . . . . ?
 CB_14 NT_14 S1_14 C4_14 -67(2) . . . . ?
 CB_14 CG_14 N_14 C_13 -107(3) . . . . ?
 N_14 C_13 CA_13 N_13 -36(3) . . . . ?
 N_14 C_13 CA_13 CB_13 96(3) . . . . ?
 CD_14 CG_14 N_14 C_13 130(3) . . . . ?
 S1_14 NT_14 CB_14 CG_14 -150(2) . . . . ?
 S1_14 C4_14 C5_14 C6_14 -176(3) . . . . ?
 S1_14 C4_14 C9_14 C8_14 -178(3) . . . . ?
 O2_14 S1_14 C4_14 C5_14 -29(2) . . . . ?
 O2_14 S1_14 C4_14 C9_14 152(2) . . . . ?
 O3_14 S1_14 C4_14 C5_14 -169(2) . . . . ?
 O3_14 S1_14 C4_14 C9_14 13(2) . . . . ?
 C4_14 C5_14 C6_14 C7_14 -6(5) . . . . ?
 C5_14 C4_14 C9_14 C8_14 4(5) . . . . ?
 C5_14 C6_14 C7_14 C8_14 2(7) . . . . ?
 C5_14 C6_14 C7_14 Cl10_14 -172(3) . . . . ?
 C6_14 C7_14 C8_14 C9_14 5(8) . . . . ?
 C7_14 C8_14 C9_14 C4_14 -7(7) . . . . ?
 C9_14 C4_14 C5_14 C6_14 3(4) . . . . ?
 Cl10_14 C7_14 C8_14 C9_14 178(3) . . . . ?
 O_15 C_15 CA_15 N_15 -159(4) . . . . ?
 O_15 C_15 CA_15 CB_15 -33(5) . . . . ?
 C_15 CA_15 N_15 C_14 -84(3) . . . . ?
 N_15 C_14 CA_14 NT_14 7(3) . . . . ?
 CB_15 CA_15 N_15 C_14 148(3) . . . . ?
 N_16 C_15 CA_15 N_15 23(4) . . . . ?
 N_16 C_15 CA_15 CB_15 149(4) . . . . ?

_shelx_res_file
;
TITL tp48_2_0m_a_a.res in P2(1)
    tp_48_2_detwinned_sq.res
    created by SHELXL-2018/3 at 18:26:11 on 14-Dec-2020
CELL 1.54178 17.1947 17.2126 35.0633 90 90.0432 90
ZERR 2 0.0015 0.0016 0.003 0 0.0036 0
LATT -1
SYMM -X,0.5+Y,-Z
SFAC C H Cl N O S
UNIT 200 262 14 44 58 14
DFIX 1.329 N_2 C_1 N_3 C_2 N_4 C_3 N_5 C_4 N_6 C_5 N_7 C_6 N_8 C_7 N_9 C_8 =
 N_10 C_9 N_11 C_10 N_12 C_11 N_13 C_12 N_14 C_13 N_15 C_14 N_16 C_15
DANG 2.25 O_1 N_2 O_2 N_3 O_3 N_4 O_4 N_5 O_5 N_6 O_6 N_7 O_7 N_8 O_8 N_9 =
 O_9 N_10 O_10 N_11 O_11 N_12 O_12 N_13 O_13 N_14 O_14 N_15 O_15 N_16
DANG 2.425 CA_1 N_2 CA_2 N_3 CA_3 N_4 CA_4 N_5 CA_5 N_6 CA_6 N_7 CA_7 N_8 =
 CA_8 N_9 CA_9 N_10 CA_10 N_11 CA_11 N_12 CA_12 N_13 CA_13 N_14 N_15 CA_14 =
 CA_15 N_16
DANG 2.462 C_1 CG_2 C_2 CA_3 C_4 CA_5 C_3 CG_4 C_5 CG_6 C_6 CA_7 C_7 CG_8 =
 C_8 CA_9 C_9 CG_10 C_10 CA_11 C_11 CG_12 C_12 CA_13 C_13 CG_14 C_14 CA_15
FLAT O_1 C_1 CA_1 N_2
FLAT O_2 C_2 CA_2 N_3
FLAT O_3 C_3 CA_3 N_4
FLAT O_4 C_4 CA_4 N_5
FLAT O_5 C_5 CA_5 N_6
FLAT O_6 C_6 CA_6 N_7
FLAT O_7 C_7 CA_7 N_8
FLAT O_8 C_8 CA_8 N_9
FLAT O_9 C_9 CA_9 N_10
FLAT O_10 C_10 CA_10 N_11
FLAT O_11 C_11 CA_11 N_12
FLAT O_12 C_12 CA_12 N_13
FLAT O_13 C_13 CA_13 N_14
FLAT O_14 C_14 CA_14 N_15
FLAT O_15 C_15 CA_15 N_16

L.S. 99 904
PLAN  100
SIZE 0.12 0.1 0.06
TEMP -173.11
acta tabs
BUMP
HTAB
BOND $H
conf
WPDB
ABIN
fmap 2
REM olex2.stop_parsing
EQIV $1 +X,+Y,-1+Z
EQIV $2 -X,-0.5+Y,-Z
EQIV $3 -X,-0.5+Y,1-Z
EQIV $4 +X,+Y,-1+Z
EQIV $5 1-X,-0.5+Y,1-Z
DFIX_TMP  1.206 0.01 O    C
DFIX_TMP  1.521 0.01 C    CA
DFIX_TMP  1.454 0.01 CA   NT
DFIX_TMP  1.472 0.01 NT   CB
DFIX_TMP  1.630 0.01 NT   S1
DFIX_TMP  1.529 0.01 CB   CG
DFIX_TMP  1.461 0.01 CG   N
DFIX_TMP  1.524 0.01 CG   CD
DFIX_TMP  1.431 0.01 S1   O2
DFIX_TMP  1.434 0.01 S1   O3
DFIX_TMP  1.772 0.01 S1   C4
DFIX_TMP  1.387 0.01 C4   C5
DFIX_TMP  1.392 0.01 C4   C9
DFIX_TMP  1.388 0.01 C5   C6
DFIX_TMP  1.387 0.01 C6   C7
DFIX_TMP  1.387 0.01 C7   C8
DFIX_TMP  1.738 0.01 C7   Cl10
DFIX_TMP  1.386 0.01 C8   C9
DANG_TMP  2.419 0.02 O    CA
DANG_TMP  2.492 0.02 C    NT
DANG_TMP  2.509 0.02 CA   CB
DANG_TMP  2.653 0.02 CA   S1
DANG_TMP  2.711 0.02 CB   S1
DANG_TMP  2.480 0.02 NT   CG
DANG_TMP  2.446 0.02 CB   N
DANG_TMP  2.509 0.02 CB   CD
DANG_TMP  2.467 0.02 N    CD
DANG_TMP  2.459 0.02 NT   O2
DANG_TMP  2.463 0.02 NT   O3
DANG_TMP  2.744 0.02 NT   C4
DANG_TMP  2.492 0.02 O2   O3
DANG_TMP  2.609 0.02 O2   C4
DANG_TMP  2.563 0.02 O3   C4
DANG_TMP  2.730 0.02 S1   C5
DANG_TMP  2.741 0.02 S1   C9
DANG_TMP  2.424 0.02 C5   C9
DANG_TMP  2.399 0.02 C4   C6
DANG_TMP  2.386 0.02 C5   C7
DANG_TMP  2.428 0.02 C6   C8
DANG_TMP  2.694 0.02 C6   Cl10
DANG_TMP  2.701 0.02 C8   Cl10
DANG_TMP  2.390 0.02 C7   C9
DANG_TMP  2.396 0.02 C4   C8
FLAT_TMP S1 C4 C5 C6 C9 C8 C7 Cl10
SADI_TMP C9 NT NT C5
DFIX_ALA 1.231 0.01 C O
DFIX_ALA 1.525 0.01 C CA
DFIX_ALA 1.521 0.01 CA CB
DFIX_ALA 1.458 0.01 N CA
DANG_ALA 2.462 0.02 C N
DANG_ALA 2.401 0.02 O CA
DANG_ALA 2.503 0.02 C CB
DANG_ALA 2.446 0.02 CB N
DFIX_1 1.231 0.01 C O
DFIX_1 1.525 0.01 C CA
DANG_1 2.401 0.02 O CA
SIMU
RIGU
delu  S1_14    O2_14 O3_14
delu  Cl10_4   C7_4
delu  Cl10_8   C7_8
delu  Cl10_10  C7_10
ISOR 0.025 0.05 CD_2 N_10 N_9 O2_12 N_3
REM olex2.resume_parsing
SHEL 1000 1.32
OMIT 0 0 3
OMIT 0 0 2
OMIT 0 -1 1
OMIT 1 0 1
OMIT -1 -1 3
OMIT -1 0 1
OMIT -1 1 3
OMIT 1 1 3
OMIT 1 -1 3
OMIT 0 1 1
OMIT 0 -2 0
OMIT 2 0 0
OMIT 0 1 4
OMIT 1 -1 4
OMIT 0 -1 4
OMIT 0 -3 13
OMIT -1 0 4
OMIT 1 0 4
REM <olex2.extras>
REM <HklSrc "%.\\TP_48_2_detwinned_sq.hkl">
REM </olex2.extras>

WGHT    0.200000
FVAR       9.50007
RESI  1
O     5    0.272648    0.553211    0.028663    11.00000    0.58063    0.40893 =
         0.28622   -0.20751   -0.01621   -0.19944
C     1    0.292008    0.489596    0.015173    11.00000    0.55003    0.41753 =
         0.35560   -0.22621    0.00874   -0.21277
CA    1    0.374813    0.473625    0.002034    11.00000    0.54178    0.51766 =
         0.33504   -0.21542    0.02348   -0.21896
AFIX  33
HAA   2    0.378399    0.420361   -0.007681    11.00000   -1.50000
HAB   2    0.388769    0.510210   -0.018253    11.00000   -1.50000
HAC   2    0.410593    0.480019    0.023575    11.00000   -1.50000
AFIX   0

RESI TMP 2
O     5    0.247473    0.341226    0.173739    11.00000    0.37876    0.48042 =
         0.14475   -0.01056    0.14372   -0.11199
C     1    0.257148    0.337238    0.139221    11.00000    0.35266    0.33290 =
         0.15494   -0.04179    0.11389   -0.10289
CA    1    0.211418    0.287993    0.111647    11.00000    0.45160    0.40017 =
         0.23184   -0.09452    0.08665   -0.14246
AFIX  23
HAA   2    0.220237    0.232815    0.118342    11.00000   -1.20000
HAB   2    0.155497    0.298865    0.115710    11.00000   -1.20000
AFIX   0
NT    4    0.227714    0.297329    0.071346    11.00000    0.50195    0.43548 =
         0.23922   -0.08960    0.09488   -0.19261
CB    1    0.166333    0.335048    0.047990    11.00000    0.53677    0.43305 =
         0.22912   -0.12601    0.05796   -0.15447
AFIX  23
HBA   2    0.115140    0.329075    0.060555    11.00000   -1.20000
HBB   2    0.163610    0.310206    0.022559    11.00000   -1.20000
AFIX   0
CG    1    0.185984    0.421270    0.043709    11.00000    0.53655    0.42134 =
         0.30287   -0.13964    0.02046   -0.14604
AFIX  13
HG    2    0.212530    0.438597    0.067627    11.00000   -1.20000
AFIX   0
N     4    0.240739    0.430736    0.012134    11.00000    0.55799    0.39061 =
         0.36231   -0.18625    0.05790   -0.21010
AFIX  43
H     2    0.240213    0.399635   -0.007784    11.00000   -1.20000
AFIX   0
CD    1    0.112891    0.469241    0.038979    11.00000    0.59468    0.46158 =
         0.34269   -0.13845    0.04135   -0.07272
AFIX  33
HDA   2    0.078513    0.460645    0.060856    11.00000   -1.50000
HDB   2    0.126691    0.524401    0.037521    11.00000   -1.50000
HDC   2    0.086118    0.453752    0.015496    11.00000   -1.50000
AFIX   0
S1    6    0.287029    0.236542    0.050118    11.00000    0.54380    0.51631 =
         0.30179   -0.14755    0.09498   -0.22698
O2    5    0.355492    0.233859    0.073454    11.00000    0.50595    0.56091 =
         0.26047   -0.17353    0.09521   -0.18916
O3    5    0.293947    0.263839    0.011738    11.00000    0.57570    0.51335 =
         0.26401   -0.15342    0.10326   -0.14352
C4    1    0.242213    0.144299    0.050633    11.00000    0.57565    0.50965 =
         0.35649   -0.21829    0.11547   -0.21535
C5    1    0.255412    0.094491    0.081189    11.00000    0.60123    0.51038 =
         0.42891   -0.18681    0.08701   -0.20941
AFIX  43
H5    2    0.288911    0.110391    0.101284    11.00000   -1.20000
AFIX   0
C6    1    0.220384    0.021879    0.082780    11.00000    0.61105    0.53092 =
         0.44531   -0.18818    0.08270   -0.23333
AFIX  43
H6    2    0.230278   -0.012212    0.103532    11.00000   -1.20000
AFIX   0
C7    1    0.170731    0.000070    0.053538    11.00000    0.60095    0.54875 =
         0.41621   -0.22259    0.10676   -0.22295
C8    1    0.158645    0.048357    0.022435    11.00000    0.57904    0.52534 =
         0.41026   -0.24355    0.11895   -0.21190
AFIX  43
H8    2    0.127917    0.030964    0.001589    11.00000   -1.20000
AFIX   0
C9    1    0.191446    0.122237    0.021709    11.00000    0.56509    0.54643 =
         0.38593   -0.24437    0.11605   -0.23065
AFIX  43
H9    2    0.179273    0.157277    0.001640    11.00000   -1.20000
AFIX   0
CL10  3    0.132711   -0.093232    0.052936    11.00000    0.61379    0.52532 =
         0.43814   -0.06045    0.08311   -0.31191

RESI ALA 3
O     5    0.336270    0.505941    0.202068    11.00000    0.28947    0.38274 =
         0.06578   -0.04594    0.03424    0.01006
C     1    0.317818    0.486465    0.169436    11.00000    0.32435    0.30695 =
         0.06660   -0.03754    0.02162   -0.01987
CA    1    0.365608    0.424681    0.148116    11.00000    0.33437    0.30383 =
         0.12465   -0.03853    0.05922   -0.04241
AFIX  13
HA    2    0.388756    0.389177    0.167637    11.00000   -1.20000
AFIX   0
N     4    0.315311    0.377439    0.123148    11.00000    0.32949    0.30256 =
         0.10829   -0.04194    0.10005   -0.05845
AFIX  43
H     2    0.323256    0.375682    0.098373    11.00000   -1.20000
AFIX   0
CB    1    0.432522    0.459435    0.125015    11.00000    0.22193    0.31244 =
         0.14603    0.04711   -0.00974    0.02342
AFIX  33
HBA   2    0.465626    0.490713    0.141817    11.00000   -1.50000
HBB   2    0.463381    0.417466    0.113727    11.00000   -1.50000
HBC   2    0.411435    0.492397    0.104699    11.00000   -1.50000
AFIX   0

RESI TMP 4
O     5    0.134738    0.480919    0.292522    11.00000    0.22086    0.20914 =
         0.08620   -0.00375    0.01665   -0.06680
C     1    0.141759    0.471582    0.258181    11.00000    0.20858    0.17819 =
         0.08842   -0.00154    0.00991   -0.07641
CA    1    0.096030    0.517185    0.228896    11.00000    0.23332    0.19851 =
         0.10880   -0.02023   -0.02909   -0.07023
AFIX  23
HAA   2    0.040005    0.509246    0.234091    11.00000   -1.20000
HAB   2    0.107160    0.573043    0.232838    11.00000   -1.20000
AFIX   0
NT    4    0.110180    0.498950    0.188346    11.00000    0.28017    0.21418 =
         0.10868    0.00607   -0.00657   -0.00594
CB    1    0.127139    0.569629    0.165443    11.00000    0.33688    0.22998 =
         0.10509   -0.01319    0.01921   -0.03742
AFIX  23
HBA   2    0.097588    0.614137    0.175912    11.00000   -1.20000
HBB   2    0.109934    0.561269    0.138807    11.00000   -1.20000
AFIX   0
CG    1    0.213903    0.588637    0.165891    11.00000    0.32911    0.27406 =
         0.05408    0.00272    0.01616   -0.03066
AFIX  13
HG    2    0.229038    0.596910    0.193133    11.00000   -1.20000
AFIX   0
N     4    0.257779    0.522110    0.152160    11.00000    0.29516    0.25630 =
         0.07606   -0.01782    0.03164   -0.06544
AFIX  43
H     2    0.243391    0.502949    0.129982    11.00000   -1.20000
AFIX   0
CD    1    0.231541    0.663481    0.144751    11.00000    0.40057    0.23336 =
         0.13500   -0.04459    0.07736   -0.08010
AFIX  33
HDA   2    0.200131    0.705726    0.155409    11.00000   -1.50000
HDB   2    0.286845    0.676052    0.147525    11.00000   -1.50000
HDC   2    0.219044    0.657014    0.117663    11.00000   -1.50000
AFIX   0
S1    6    0.041845    0.439083    0.172471    11.00000    0.30517    0.23508 =
         0.13450   -0.03222   -0.03045   -0.05963
O2    5    0.036367    0.380077    0.200719    11.00000    0.31390    0.23172 =
         0.19430   -0.03296   -0.03368   -0.06820
O3    5    0.060054    0.422507    0.133670    11.00000    0.33950    0.29163 =
         0.18448   -0.05256   -0.06767   -0.04321
C4    1   -0.045579    0.492348    0.171429    11.00000    0.28773    0.30149 =
         0.16149   -0.00168   -0.05401   -0.07200
C5    1   -0.092149    0.498627    0.203501    11.00000    0.28022    0.30485 =
         0.19641    0.03045   -0.02244   -0.07138
AFIX  43
H5    2   -0.076238    0.475482    0.226833    11.00000   -1.20000
AFIX   0
C6    1   -0.161730    0.538549    0.201551    11.00000    0.26963    0.37590 =
         0.20133    0.02384   -0.04635   -0.05933
AFIX  43
H6    2   -0.196243    0.540335    0.222677    11.00000   -1.20000
AFIX   0
C7    1   -0.179286    0.575928    0.167575    11.00000    0.29629    0.39847 =
         0.19249    0.01676   -0.06272   -0.07060
C8    1   -0.134716    0.566140    0.135007    11.00000    0.31665    0.37172 =
         0.20466    0.03595   -0.05595   -0.02921
AFIX  43
H8    2   -0.152432    0.586094    0.111280    11.00000   -1.20000
AFIX   0
C9    1   -0.064577    0.527380    0.137076    11.00000    0.31366    0.31591 =
         0.17908    0.02553   -0.04151   -0.04673
AFIX  43
H9    2   -0.030606    0.524811    0.115759    11.00000   -1.20000
AFIX   0
CL10  3   -0.263019    0.631861    0.164668    11.00000    0.30430    0.52166 =
         0.26944   -0.04995   -0.08186   -0.03516

RESI ALA 5
O     5    0.305588    0.369716    0.326536    11.00000    0.25993    0.21212 =
         0.08386   -0.00457    0.00324    0.03054
C     1    0.290419    0.388595    0.293403    11.00000    0.25610    0.25824 =
         0.08031    0.00494    0.00080   -0.00210
CA    1    0.220827    0.356996    0.271345    11.00000    0.26196    0.23060 =
         0.11707    0.00244   -0.01016   -0.01158
AFIX  13
HA    2    0.179213    0.343767    0.290165    11.00000   -1.20000
AFIX   0
N     4    0.189048    0.414330    0.244649    11.00000    0.22459    0.19262 =
         0.10226    0.00781    0.01182   -0.05394
AFIX  43
H     2    0.200348    0.411828    0.220205    11.00000   -1.20000
AFIX   0
CB    1    0.240212    0.283361    0.248825    11.00000    0.30135    0.20486 =
         0.15574    0.01121    0.01318   -0.00964
AFIX  33
HBA   2    0.261609    0.244098    0.266140    11.00000   -1.50000
HBB   2    0.192832    0.263207    0.236831    11.00000   -1.50000
HBC   2    0.278608    0.295621    0.229080    11.00000   -1.50000
AFIX   0

RESI TMP 6
O     5    0.273761    0.560965    0.419214    11.00000    0.22552    0.32635 =
         0.05181    0.00660   -0.00690   -0.06552
C     1    0.267938    0.557126    0.384393    11.00000    0.20867    0.23264 =
         0.05346    0.00963    0.00689   -0.02110
CA    1    0.317038    0.602478    0.356444    11.00000    0.19134    0.25942 =
         0.05887    0.03674   -0.01404   -0.01437
AFIX  23
HAA   2    0.311298    0.658243    0.362758    11.00000   -1.20000
HAB   2    0.372063    0.588585    0.361214    11.00000   -1.20000
AFIX   0
NT    4    0.302808    0.593926    0.315323    11.00000    0.19879    0.25357 =
         0.05347    0.03032   -0.00078   -0.00041
CB    1    0.370228    0.573725    0.291073    11.00000    0.17715    0.27618 =
         0.05619    0.03347   -0.02170    0.01903
AFIX  23
HBA   2    0.414820    0.606937    0.298383    11.00000   -1.20000
HBB   2    0.357186    0.585453    0.264177    11.00000   -1.20000
AFIX   0
CG    1    0.394632    0.488992    0.294020    11.00000    0.21490    0.25959 =
         0.07879    0.01439   -0.01434    0.00524
AFIX  13
HG    2    0.395645    0.475792    0.321790    11.00000   -1.20000
AFIX   0
N     4    0.336715    0.439645    0.276653    11.00000    0.21202    0.25836 =
         0.07787   -0.00524   -0.00612    0.01631
AFIX  43
H     2    0.331530    0.444062    0.251778    11.00000   -1.20000
AFIX   0
CD    1    0.475987    0.473392    0.278674    11.00000    0.22430    0.19435 =
         0.09351   -0.01867   -0.01300   -0.01395
AFIX  33
HDA   2    0.513207    0.508108    0.291241    11.00000   -1.50000
HDB   2    0.490296    0.419276    0.283800    11.00000   -1.50000
HDC   2    0.476806    0.482752    0.251108    11.00000   -1.50000
AFIX   0
S1    6    0.242440    0.659499    0.297652    11.00000    0.23036    0.27839 =
         0.08571    0.03601   -0.02592   -0.01375
O2    5    0.225335    0.633820    0.260129    11.00000    0.22073    0.31320 =
         0.09609    0.03652   -0.03444    0.00156
O3    5    0.184192    0.667425    0.325876    11.00000    0.21205    0.27207 =
         0.09102    0.01701   -0.03292    0.01930
C4    1    0.294431    0.747930    0.296660    11.00000    0.24157    0.26222 =
         0.12378    0.07057   -0.07997   -0.01334
C5    1    0.343269    0.765707    0.266460    11.00000    0.18982    0.28554 =
         0.13387    0.06216   -0.09029   -0.00951
AFIX  43
H5    2    0.346955    0.732144    0.245028    11.00000   -1.20000
AFIX   0
C6    1    0.386185    0.832849    0.268190    11.00000    0.19411    0.27026 =
         0.16742    0.06759   -0.03924   -0.00079
AFIX  43
H6    2    0.424731    0.842645    0.249399    11.00000   -1.20000
AFIX   0
C7    1    0.373872    0.886833    0.297199    11.00000    0.26034    0.23620 =
         0.12763    0.10127   -0.04833    0.01071
C8    1    0.321702    0.871756    0.326363    11.00000    0.30449    0.21485 =
         0.10820    0.08574   -0.03326    0.02307
AFIX  43
H8    2    0.312155    0.909180    0.345715    11.00000   -1.20000
AFIX   0
C9    1    0.283445    0.800067    0.326600    11.00000    0.28621    0.23441 =
         0.14229    0.08929   -0.05078    0.00987
AFIX  43
H9    2    0.249983    0.786899    0.347155    11.00000   -1.20000
AFIX   0
CL10  3    0.432004    0.969374    0.295431    11.00000    0.37488    0.21502 =
         0.29647    0.08361   -0.07067   -0.07012

RESI ALA 7
O     5    0.168713    0.405893    0.455036    11.00000    0.16368    0.26880 =
         0.10486    0.03985   -0.00681   -0.07035
C     1    0.192255    0.418793    0.422701    11.00000    0.22360    0.22017 =
         0.07800   -0.00930   -0.01128   -0.04905
CA    1    0.153616    0.476973    0.395563    11.00000    0.21858    0.23787 =
         0.07852   -0.00056    0.01183   -0.02745
AFIX  13
HA    2    0.128167    0.518853    0.410882    11.00000   -1.20000
AFIX   0
N     4    0.210385    0.511992    0.369850    11.00000    0.21452    0.22456 =
         0.06305   -0.01096    0.00636   -0.00961
AFIX  43
H     2    0.207321    0.503906    0.345112    11.00000   -1.20000
AFIX   0
CB    1    0.091637    0.434271    0.372372    11.00000    0.21574    0.29190 =
         0.07831    0.02378   -0.00215   -0.03769
AFIX  33
HBA   2    0.053612    0.410825    0.389707    11.00000   -1.50000
HBB   2    0.065241    0.471131    0.355445    11.00000   -1.50000
HBC   2    0.116317    0.393478    0.357095    11.00000   -1.50000
AFIX   0

RESI TMP 8
O     5    0.355628    0.408281    0.546078    11.00000    0.34633    0.23481 =
         0.07435    0.05894   -0.00150    0.02463
C     1    0.353169    0.428009    0.512204    11.00000    0.18423    0.15112 =
         0.07045    0.02501   -0.01001   -0.04350
CA    1    0.403164    0.384487    0.484671    11.00000    0.18185    0.15949 =
         0.08145    0.03003   -0.01458   -0.03546
AFIX  23
HAA   2    0.457906    0.393314    0.492292    11.00000   -1.20000
HAB   2    0.392502    0.328482    0.488407    11.00000   -1.20000
AFIX   0
NT    4    0.397847    0.399880    0.444039    11.00000    0.22071    0.18918 =
         0.07335    0.01091   -0.00381   -0.02699
CB    1    0.377796    0.330079    0.421360    11.00000    0.23427    0.19726 =
         0.09287    0.01366   -0.01112   -0.06442
AFIX  23
HBA   2    0.407079    0.284802    0.431218    11.00000   -1.20000
HBB   2    0.393153    0.338333    0.394457    11.00000   -1.20000
AFIX   0
CG    1    0.290376    0.313147    0.423351    11.00000    0.21562    0.21524 =
         0.07115    0.01913   -0.03529   -0.04509
AFIX  13
HG    2    0.274794    0.308023    0.450707    11.00000   -1.20000
AFIX   0
N     4    0.250796    0.379586    0.406959    11.00000    0.21750    0.18252 =
         0.03990    0.00618   -0.02510   -0.06911
AFIX  43
H     2    0.266973    0.395531    0.384477    11.00000   -1.20000
AFIX   0
CD    1    0.270143    0.238748    0.402653    11.00000    0.25082    0.18613 =
         0.24876    0.01032   -0.08211   -0.05330
AFIX  33
HDA   2    0.297855    0.195193    0.414466    11.00000   -1.50000
HDB   2    0.213969    0.229711    0.404251    11.00000   -1.50000
HDC   2    0.285496    0.243132    0.375828    11.00000   -1.50000
AFIX   0
S1    6    0.461937    0.459318    0.424775    11.00000    0.23913    0.18265 =
         0.09335    0.00629    0.01596   -0.06569
O2    5    0.437076    0.468726    0.386121    11.00000    0.30470    0.22941 =
         0.06476    0.04409   -0.00002   -0.03726
O3    5    0.466885    0.526653    0.448514    11.00000    0.31432    0.22143 =
         0.15848   -0.03599   -0.02700   -0.05614
C4    1    0.551333    0.409245    0.423968    11.00000    0.22881    0.21094 =
         0.10591    0.06367    0.02166   -0.05758
C5    1    0.569906    0.354971    0.396125    11.00000    0.18082    0.25456 =
         0.12501    0.03160    0.00284   -0.04398
AFIX  43
H5    2    0.536675    0.348366    0.374711    11.00000   -1.20000
AFIX   0
C6    1    0.636255    0.310685    0.399407    11.00000    0.17491    0.27717 =
         0.11825    0.04383    0.01942   -0.03138
AFIX  43
H6    2    0.644835    0.266027    0.384055    11.00000   -1.20000
AFIX   0
C7    1    0.690015    0.335222    0.426553    11.00000    0.20762    0.31394 =
         0.10513    0.02226    0.02191   -0.01862
C8    1    0.674755    0.391583    0.453628    11.00000    0.20367    0.31903 =
         0.10901    0.00880    0.01334   -0.03829
AFIX  43
H8    2    0.712388    0.404474    0.472442    11.00000   -1.20000
AFIX   0
C9    1    0.603496    0.428767    0.452709    11.00000    0.19626    0.27126 =
         0.09746    0.03839    0.05018   -0.05429
AFIX  43
H9    2    0.590496    0.466769    0.471290    11.00000   -1.20000
AFIX   0
CL10  3    0.778989    0.287550    0.428676    11.00000    0.22492    0.39916 =
         0.26579   -0.00363   -0.01468    0.00082

RESI ALA 9
O     5    0.194270    0.535036    0.579101    11.00000    0.26888    0.21564 =
         0.05145   -0.05782    0.00424   -0.02255
C     1    0.210806    0.509166    0.547277    11.00000    0.20040    0.16393 =
         0.04482   -0.03589   -0.01307    0.01187
CA    1    0.276975    0.545117    0.524159    11.00000    0.19168    0.19872 =
         0.06280   -0.02139   -0.01654    0.00157
AFIX  13
HA    2    0.318303    0.562181    0.542409    11.00000   -1.20000
AFIX   0
N     4    0.311432    0.489016    0.497971    11.00000    0.18555    0.18226 =
         0.02257   -0.00764   -0.02986   -0.02178
AFIX  43
H     2    0.305381    0.494427    0.473189    11.00000   -1.20000
AFIX   0
CB    1    0.249093    0.616237    0.502391    11.00000    0.24003    0.21528 =
         0.05494   -0.00547    0.00491    0.02135
AFIX  33
HBA   2    0.226077    0.653487    0.520254    11.00000   -1.50000
HBB   2    0.293239    0.640477    0.489334    11.00000   -1.50000
HBC   2    0.209985    0.600601    0.483549    11.00000   -1.50000
AFIX   0

RESI TMP 10
O     5    0.220384    0.352199    0.671969    11.00000    0.20738    0.28861 =
         0.09500   -0.03088    0.01664   -0.04633
C     1    0.239265    0.343587    0.638334    11.00000    0.15314    0.17772 =
         0.08498    0.01125   -0.01329    0.02226
CA    1    0.192810    0.291158    0.611800    11.00000    0.16016    0.20069 =
         0.06726    0.00896    0.00552    0.00076
AFIX  23
HAA   2    0.206171    0.236614    0.617916    11.00000   -1.20000
HAB   2    0.136959    0.298214    0.617699    11.00000   -1.20000
AFIX   0
NT    4    0.203190    0.302264    0.570598    11.00000    0.17616    0.20877 =
         0.07254    0.01019   -0.00819   -0.03494
CB    1    0.130331    0.317833    0.549646    11.00000    0.17247    0.21070 =
         0.06564    0.00772    0.01570    0.00260
AFIX  23
HBA   2    0.087457    0.288091    0.561546    11.00000   -1.20000
HBB   2    0.135962    0.299599    0.523013    11.00000   -1.20000
AFIX   0
CG    1    0.109418    0.403962    0.549507    11.00000    0.20305    0.20556 =
         0.07190   -0.00732    0.00157    0.00334
AFIX  13
HG    2    0.103281    0.420174    0.576725    11.00000   -1.20000
AFIX   0
N     4    0.171667    0.450629    0.533491    11.00000    0.18476    0.18020 =
         0.02543   -0.02726   -0.01975    0.00417
AFIX  43
H     2    0.185499    0.436953    0.510284    11.00000   -1.20000
AFIX   0
CD    1    0.031078    0.418017    0.529784    11.00000    0.20219    0.25164 =
         0.07640   -0.02040    0.00064    0.02420
AFIX  33
HDA   2   -0.008805    0.385266    0.541607    11.00000   -1.50000
HDB   2    0.016488    0.472781    0.532473    11.00000   -1.50000
HDC   2    0.035469    0.404991    0.502663    11.00000   -1.50000
AFIX   0
S1    6    0.264454    0.239997    0.551100    11.00000    0.18316    0.23537 =
         0.09636   -0.01411   -0.01673   -0.02420
O2    5    0.273579    0.262585    0.511999    11.00000    0.18664    0.29897 =
         0.04204    0.00041   -0.01743   -0.01241
O3    5    0.327750    0.239246    0.577077    11.00000    0.19815    0.25609 =
         0.08420   -0.01716   -0.03916   -0.00235
C4    1    0.217811    0.149027    0.552319    11.00000    0.11954    0.21942 =
         0.16316    0.00189   -0.01759    0.00812
C5    1    0.177668    0.124675    0.520370    11.00000    0.16650    0.23586 =
         0.16830    0.02354   -0.03808   -0.03649
AFIX  43
H5    2    0.176305    0.156591    0.498274    11.00000   -1.20000
AFIX   0
C6    1    0.139224    0.053604    0.520413    11.00000    0.21457    0.22197 =
         0.18355   -0.00794   -0.05003   -0.02633
AFIX  43
H6    2    0.113487    0.034490    0.498341    11.00000   -1.20000
AFIX   0
C7    1    0.140327    0.012052    0.554254    11.00000    0.18864    0.22394 =
         0.17251   -0.01210   -0.00393   -0.00356
C8    1    0.186976    0.032891    0.585096    11.00000    0.20935    0.18645 =
         0.16143   -0.01825   -0.00900    0.00391
AFIX  43
H8    2    0.188770    0.001316    0.607301    11.00000   -1.20000
AFIX   0
C9    1    0.230584    0.100123    0.582925    11.00000    0.13839    0.18396 =
         0.14014   -0.03074   -0.00246    0.02877
AFIX  43
H9    2    0.268161    0.112345    0.601873    11.00000   -1.20000
AFIX   0
CL10  3    0.097211   -0.078775    0.557834    11.00000    0.29323    0.20478 =
         0.22204   -0.04863    0.00666    0.01086

RESI ALA 11
O     5    0.341237    0.502595    0.704594    11.00000    0.20792    0.37708 =
         0.08177   -0.07779   -0.05883    0.16123
C     1    0.314991    0.483164    0.673662    11.00000    0.19529    0.18214 =
         0.08310   -0.00523   -0.04312    0.05151
CA    1    0.355799    0.423132    0.648970    11.00000    0.16789    0.15498 =
         0.08242   -0.00414   -0.03676    0.04252
AFIX  13
HA    2    0.380536    0.384572    0.666527    11.00000   -1.20000
AFIX   0
N     4    0.303229    0.380177    0.623926    11.00000    0.15620    0.15341 =
         0.07829    0.01467   -0.01676    0.02890
AFIX  43
H     2    0.312898    0.377872    0.599310    11.00000   -1.20000
AFIX   0
CB    1    0.420792    0.460702    0.625878    11.00000    0.17725    0.15271 =
         0.13120   -0.00623   -0.03909    0.01884
AFIX  33
HBA   2    0.455534    0.489267    0.643045    11.00000   -1.50000
HBB   2    0.450329    0.420331    0.612524    11.00000   -1.50000
HBC   2    0.398294    0.496661    0.607219    11.00000   -1.50000
AFIX   0

RESI TMP 12
O     5    0.140305    0.486572    0.799022    11.00000    0.25568    0.35968 =
         0.05704   -0.06255   -0.02852    0.09594
C     1    0.138996    0.476218    0.765045    11.00000    0.23145    0.31701 =
         0.06128   -0.04823   -0.01889    0.11328
CA    1    0.088384    0.525001    0.738905    11.00000    0.19499    0.30411 =
         0.07744   -0.02755    0.00359    0.09691
AFIX  23
HAA   2    0.033287    0.517617    0.746234    11.00000   -1.20000
HAB   2    0.101332    0.580469    0.742840    11.00000   -1.20000
AFIX   0
NT    4    0.096912    0.506609    0.698250    11.00000    0.21719    0.23445 =
         0.06498    0.00049    0.01478    0.05995
CB    1    0.124502    0.571219    0.674127    11.00000    0.21848    0.19778 =
         0.12299   -0.00588    0.01956    0.07361
AFIX  23
HBA   2    0.097458    0.619746    0.681453    11.00000   -1.20000
HBB   2    0.112256    0.560147    0.647075    11.00000   -1.20000
AFIX   0
CG    1    0.212529    0.581761    0.678867    11.00000    0.21066    0.17776 =
         0.11848   -0.00131    0.00310    0.06897
AFIX  13
HG    2    0.225040    0.578878    0.706688    11.00000   -1.20000
AFIX   0
N     4    0.252873    0.518103    0.659609    11.00000    0.16412    0.15525 =
         0.05518   -0.01638   -0.02367    0.02890
AFIX  43
H     2    0.234785    0.502215    0.637458    11.00000   -1.20000
AFIX   0
CD    1    0.241847    0.659000    0.663822    11.00000    0.24398    0.15145 =
         0.22819   -0.01390    0.01564    0.07213
AFIX  33
HDA   2    0.214654    0.701462    0.676806    11.00000   -1.50000
HDB   2    0.297844    0.663292    0.668605    11.00000   -1.50000
HDC   2    0.231987    0.662154    0.636334    11.00000   -1.50000
AFIX   0
S1    6    0.034059    0.444869    0.681116    11.00000    0.23653    0.23786 =
         0.08306   -0.00417    0.01470    0.05340
O2    5    0.052653    0.432687    0.641834    11.00000    0.25240    0.31647 =
         0.02366   -0.01001    0.02011    0.05157
O3    5    0.031386    0.380955    0.706966    11.00000    0.25098    0.22308 =
         0.03522    0.01869   -0.01129    0.04341
C4    1   -0.057920    0.491059    0.681713    11.00000    0.19988    0.26923 =
         0.13759    0.02457    0.01960    0.06580
C5    1   -0.082083    0.532586    0.650077    11.00000    0.22292    0.32928 =
         0.15846    0.05753    0.03939    0.09972
AFIX  43
H5    2   -0.049433    0.536048    0.628299    11.00000   -1.20000
AFIX   0
C6    1   -0.153795    0.569095    0.650131    11.00000    0.23843    0.38579 =
         0.20294    0.08725    0.03280    0.13306
AFIX  43
H6    2   -0.171150    0.597960    0.628657    11.00000   -1.20000
AFIX   0
C7    1   -0.199484    0.562224    0.682493    11.00000    0.24320    0.35481 =
         0.19177    0.07202    0.02262    0.12616
C8    1   -0.177156    0.518684    0.713475    11.00000    0.22468    0.40310 =
         0.14071    0.03880    0.02048    0.11135
AFIX  43
H8    2   -0.211089    0.512926    0.734656    11.00000   -1.20000
AFIX   0
C9    1   -0.104793    0.483238    0.713603    11.00000    0.21375    0.33600 =
         0.16051    0.06048    0.02492    0.09103
AFIX  43
H9    2   -0.087709    0.454222    0.735080    11.00000   -1.20000
AFIX   0
CL10  3   -0.285869    0.613371    0.686614    11.00000    0.22067    0.41475 =
         0.34864   -0.01435   -0.05169    0.11910

RESI ALA 13
O     5    0.303990    0.381024    0.829778    11.00000    0.29211    0.42025 =
         0.10068   -0.04169   -0.06321    0.07784
C     1    0.292471    0.399518    0.796475    11.00000    0.24054    0.28685 =
         0.09431   -0.03959   -0.04024    0.14063
CA    1    0.223989    0.364484    0.775480    11.00000    0.26660    0.29971 =
         0.09697   -0.03728   -0.04767    0.11397
AFIX  13
HA    2    0.185113    0.352527    0.795849    11.00000   -1.20000
AFIX   0
N     4    0.185297    0.419844    0.750816    11.00000    0.27608    0.28428 =
         0.07356   -0.04363   -0.03565    0.12714
AFIX  43
H     2    0.192105    0.416684    0.725992    11.00000   -1.20000
AFIX   0
CB    1    0.241230    0.287159    0.757128    11.00000    0.19689    0.27162 =
         0.08425   -0.00682    0.02496    0.07331
AFIX  33
HBA   2    0.267276    0.253258    0.775605    11.00000   -1.50000
HBB   2    0.192475    0.262957    0.748840    11.00000   -1.50000
HBC   2    0.275145    0.295007    0.735010    11.00000   -1.50000
AFIX   0

RESI TMP 14
O     5    0.259452    0.567289    0.922729    11.00000    0.47570    0.30390 =
         0.29839   -0.07817    0.03651    0.14898
C     1    0.258913    0.564074    0.888369    11.00000    0.40776    0.26251 =
         0.29025   -0.06467    0.04235    0.13657
CA    1    0.314104    0.608981    0.862713    11.00000    0.32136    0.23038 =
         0.28108   -0.06633    0.00641    0.17051
AFIX  23
HAA   2    0.312583    0.664666    0.869740    11.00000   -1.20000
HAB   2    0.367814    0.590038    0.866856    11.00000   -1.20000
AFIX   0
NT    4    0.294105    0.600725    0.822371    11.00000    0.27939    0.29509 =
         0.27397   -0.06535    0.01672    0.16640
CB    1    0.359868    0.586407    0.795766    11.00000    0.22452    0.29443 =
         0.28153   -0.09657    0.00351    0.14707
AFIX  23
HBA   2    0.402671    0.622658    0.802100    11.00000   -1.20000
HBB   2    0.342474    0.598297    0.769484    11.00000   -1.20000
AFIX   0
CG    1    0.391242    0.503908    0.796702    11.00000    0.21485    0.30298 =
         0.23598   -0.08309   -0.02797    0.15338
AFIX  13
HG    2    0.399261    0.488587    0.823933    11.00000   -1.20000
AFIX   0
N     4    0.335887    0.450362    0.779629    11.00000    0.21618    0.28996 =
         0.14148   -0.06342    0.00246    0.14613
AFIX  43
H     2    0.331338    0.452857    0.754659    11.00000   -1.20000
AFIX   0
CD    1    0.469777    0.499027    0.776020    11.00000    0.21431    0.33252 =
         0.27478   -0.06401   -0.02994    0.16154
AFIX  33
HDA   2    0.506534    0.535359    0.787789    11.00000   -1.50000
HDB   2    0.490219    0.446029    0.777979    11.00000   -1.50000
HDC   2    0.462700    0.512578    0.749094    11.00000   -1.50000
AFIX   0
S1    6    0.231805    0.669208    0.806955    11.00000    0.32394    0.33294 =
         0.23407   -0.08834   -0.01899    0.17219
O2    5    0.215807    0.644337    0.769091    11.00000    0.34538    0.37640 =
         0.18197   -0.07606   -0.00007    0.14784
O3    5    0.174515    0.668402    0.835968    11.00000    0.32684    0.38739 =
         0.19638   -0.10223   -0.01811    0.21341
C4    1    0.283630    0.756718    0.807717    11.00000    0.34804    0.29230 =
         0.24430   -0.08570   -0.05409    0.20791
C5    1    0.333559    0.778130    0.778386    11.00000    0.35194    0.29283 =
         0.30107   -0.08521   -0.03577    0.18903
AFIX  43
H5    2    0.337762    0.746435    0.756303    11.00000   -1.20000
AFIX   0
C6    1    0.377222    0.845536    0.781241    11.00000    0.35759    0.28814 =
         0.29750   -0.07997   -0.08107    0.18959
AFIX  43
H6    2    0.414848    0.858372    0.762441    11.00000   -1.20000
AFIX   0
C7    1    0.364421    0.893955    0.812437    11.00000    0.38659    0.29263 =
         0.28629   -0.07399   -0.12785    0.19047
C8    1    0.311394    0.875272    0.840826    11.00000    0.42067    0.30158 =
         0.26058   -0.09031   -0.10884    0.20408
AFIX  43
H8    2    0.300973    0.910929    0.860861    11.00000   -1.20000
AFIX   0
C9    1    0.273652    0.803796    0.839646    11.00000    0.37540    0.31335 =
         0.24295   -0.09423   -0.08213    0.20041
AFIX  43
H9    2    0.241696    0.787427    0.860224    11.00000   -1.20000
AFIX   0
CL10  3    0.410664    0.983794    0.811540    11.00000    0.61812    0.33103 =
         0.41728   -0.09031   -0.15223    0.02844

RESI ALA 15
O     5    0.180866    0.338385    0.923979    11.00000    0.44023    0.45361 =
         0.36441    0.11913   -0.08965    0.09420
C     1    0.211532    0.395907    0.909606    11.00000    0.52256    0.37206 =
         0.26693   -0.00906    0.04376    0.10765
CA    1    0.165572    0.468687    0.900091    11.00000    0.46695    0.32967 =
         0.28521   -0.04092    0.06253    0.07509
AFIX  13
HA    2    0.163210    0.500187    0.924026    11.00000   -1.20000
AFIX   0
N     4    0.204879    0.516811    0.871639    11.00000    0.39911    0.26418 =
         0.29184   -0.06049    0.07226    0.12266
AFIX  43
H     2    0.195045    0.515511    0.847014    11.00000   -1.20000
AFIX   0
CB    1    0.082362    0.453538    0.888276    11.00000    0.49815    0.35393 =
         0.27237    0.03694    0.03633    0.01984
AFIX  33
HBA   2    0.056797    0.421273    0.907583    11.00000   -1.50000
HBB   2    0.054648    0.503055    0.885897    11.00000   -1.50000
HBC   2    0.081703    0.426469    0.863689    11.00000   -1.50000
AFIX   0

RESI NH2 16
N     4    0.290000    0.395748    0.902822    11.00000    0.49959    0.41935 =
         0.27359   -0.00647   -0.04023    0.09060
AFIX  93
HA    2    0.318038    0.354705    0.908740    11.00000   -1.20000
HB    2    0.312358    0.436688    0.892546    11.00000   -1.20000
AFIX   0
HKLF 4


REM  tp48_2_0m_a_a.res in P2(1)
REM wR2 = 0.297237, GooF = S = 1.06262, Restrained GooF = 1.00899 for all data
REM R1 = 0.097284 for 5514 Fo > 4sig(Fo) and 0.132862 for all 9342 data
REM 1486 parameters refined using 2807 restraints

END

WGHT      0.2000      0.0000

REM Instructions for potential hydrogen bonds
HTAB CD_2 O3_4
HTAB CD_2 O_1
HTAB N_3 S1_2
HTAB N_3 O2_2
HTAB_14 CB_3 Cl10_$5
HTAB CA_4 O2_6
HTAB CG_4 O2_6
HTAB N_5 O_2
HTAB_12 CB_5 Cl10_$3
HTAB CB_5 O_2
HTAB CA_6 O2_8
HTAB CB_6 O_3
HTAB CG_6 O2_8
HTAB N_6 O_3
HTAB_14 CD_6 Cl10_$5
HTAB N_7 O_4
HTAB CB_7 O_4
HTAB CA_8 O2_10
HTAB CG_8 O2_10
HTAB N_8 O_5
HTAB N_9 O_6
EQIV $6 -x+1, y+1/2, -z+1
HTAB_8 CB_9 Cl10_$6
HTAB CB_9 O_6
HTAB CG_10 O2_12
HTAB N_10 O_7
HTAB N_11 O_8
HTAB N_11 S1_10
HTAB N_11 O3_10
HTAB_6 CB_11 Cl10_$5
HTAB CA_12 O2_14
HTAB CG_12 O2_14
HTAB N_12 O_9
HTAB N_13 O_10
HTAB_4 CB_13 Cl10_$3
HTAB CB_13 O_10
HTAB CB_14 O2_14
HTAB N_14 O_11
HTAB_6 CD_14 Cl10_$5
HTAB CD_14 O_11
HTAB N_15 O_12
HTAB N_16 O_14

REM Highest difference peak  0.451,  deepest hole -0.313,  1-sigma level  0.067
Q1    1   0.1252  0.4758  0.7869  11.00000  0.05    0.29
Q2    1   0.2596  0.5748  0.4128  11.00000  0.05    0.28
Q3    1   0.2326  0.6656  0.7788  11.00000  0.05    0.26
Q4    1   0.2356  0.6848  0.7979  11.00000  0.05    0.26
Q5    1   0.2752  0.5688  0.5220  11.00000  0.05    0.25
Q6    1   0.1354  0.4424  0.5446  11.00000  0.05    0.25
Q7    1   0.3575  0.4346  0.5008  11.00000  0.05    0.24
Q8    1   0.4068  0.9778  0.8020  11.00000  0.05    0.24
Q9    1   0.5491  0.6068  0.3619  11.00000  0.05    0.23
Q10   1   0.2660  0.3523  0.4102  11.00000  0.05    0.22
Q11   1   0.3703  0.4881  0.0118  11.00000  0.05    0.22
Q12   1   0.2844  0.3792  0.7996  11.00000  0.05    0.21
Q13   1   0.2637  0.3655  0.7884  11.00000  0.05    0.21
Q14   1   0.3108  0.4854  0.1783  11.00000  0.05    0.21
Q15   1  -0.2873  0.6024  0.7108  11.00000  0.05    0.20
Q16   1   0.1921  0.5375  0.5684  11.00000  0.05    0.20
Q17   1   0.2696  0.2369  0.0433  11.00000  0.05    0.20
Q18   1   0.0856  0.7447  0.2371  11.00000  0.05    0.20
Q19   1   0.4541  0.4706  0.1249  11.00000  0.05    0.20
Q20   1   0.2337  0.3244  0.6570  11.00000  0.05    0.20
Q21   1   0.1679  0.4482  0.9165  11.00000  0.05    0.20
Q22   1   0.7595  0.3016  0.4339  11.00000  0.05    0.20
Q23   1   0.5751  0.3520  0.4106  11.00000  0.05    0.20
Q24   1   0.2536  0.5856  0.0210  11.00000  0.05    0.20
Q25   1   0.6368  0.3032  0.4127  11.00000  0.05    0.20
Q26   1   0.2137  0.3739  0.9099  11.00000  0.05    0.20
Q27   1   0.3268  0.5027  0.6903  11.00000  0.05    0.19
Q28   1   0.3348  0.1681  0.6776  11.00000  0.05    0.19
Q29   1   0.4971  0.2606  0.6694  11.00000  0.05    0.19
Q30   1   0.1939  0.5908  0.6693  11.00000  0.05    0.19
Q31   1   0.2787  0.3783  0.3024  11.00000  0.05    0.19
Q32   1   0.2691  0.3498  0.1763  11.00000  0.05    0.18
Q33   1   0.1396 -0.1079  0.0432  11.00000  0.05    0.18
Q34   1  -0.1363  0.4925  0.2301  11.00000  0.05    0.18
Q35   1   0.1076  0.4016  0.0499  11.00000  0.05    0.18
Q36   1   0.4467  0.6879  0.5438  11.00000  0.05    0.18
Q37   1   0.1759  0.5816  0.1674  11.00000  0.05    0.18
Q38   1   0.6843  0.3722  0.4586  11.00000  0.05    0.18
Q39   1   0.5028  0.5413  0.5448  11.00000  0.05    0.17
Q40   1   0.1687  0.4127  0.4393  11.00000  0.05    0.17
Q41   1  -0.0305  0.2880  0.6197  11.00000  0.05    0.17
Q42   1   0.3324  0.8847  0.8408  11.00000  0.05    0.17
Q43   1   0.2894  0.5946  0.8408  11.00000  0.05    0.17
Q44   1   0.4027  0.4918  0.7912  11.00000  0.05    0.16
Q45   1   0.1408  0.4460  0.0406  11.00000  0.05    0.16
Q46   1   0.2342  0.6591  0.6532  11.00000  0.05    0.16
Q47   1   0.3927  0.4211  0.1390  11.00000  0.05    0.16
Q48   1   0.0751  0.7508  0.7470  11.00000  0.05    0.16
Q49   1   0.3053  0.5789  0.8325  11.00000  0.05    0.16
Q50   1   0.3298  0.3199  0.9214  11.00000  0.05    0.16
Q51   1   0.2162  0.5665  0.4623  11.00000  0.05    0.16
Q52   1   0.3752  0.4242  0.5416  11.00000  0.05    0.16
Q53   1   0.4017  0.4130 -0.0235  11.00000  0.05    0.15
Q54   1  -0.2304  0.6085  0.1636  11.00000  0.05    0.15
Q55   1   0.1924  0.4012  0.2557  11.00000  0.05    0.15
Q56   1   0.1656  0.4363  0.2512  11.00000  0.05    0.15
Q57   1  -0.0537  0.5258  0.1511  11.00000  0.05    0.15
Q58   1  -0.0126  0.3547  0.2895  11.00000  0.05    0.14
Q59   1   0.3803  0.5730  0.7945  11.00000  0.05    0.14
Q60   1   0.2592  0.2802  0.9134  11.00000  0.05    0.14
Q61   1   0.4834  0.2508  0.1695  11.00000  0.05    0.14
Q62   1   0.4096  0.1585  0.4968  11.00000  0.05    0.14
Q63   1   0.2570  0.7779  0.3668  11.00000  0.05    0.14
Q64   1   0.3554  0.8995  0.3304  11.00000  0.05    0.14
Q65   1   0.4831  0.2367  0.3075  11.00000  0.05    0.14
Q66   1   0.0950  0.0572  0.5469  11.00000  0.05    0.14
Q67   1   0.2097  0.0336  0.5705  11.00000  0.05    0.14
Q68   1   0.1191  0.2858  0.0556  11.00000  0.05    0.14
Q69   1   0.0281  0.6753  0.5719  11.00000  0.05    0.13
Q70   1   0.0523  0.2013  0.2689  11.00000  0.05    0.13
Q71   1  -0.3125  0.4885  0.7938  11.00000  0.05    0.13
Q72   1  -0.0084  0.2207  0.9202  11.00000  0.05    0.13
Q73   1   0.0528  0.4426  0.3818  11.00000  0.05    0.13
Q74   1   0.4585  0.4380  0.9217  11.00000  0.05    0.13
Q75   1   0.1510  0.7102  0.4234  11.00000  0.05    0.13
Q76   1   0.2443  0.7958  0.8336  11.00000  0.05    0.13
Q77   1   0.9582  0.1909  0.4230  11.00000  0.05    0.13
Q78   1   0.3841  0.7925  0.2477  11.00000  0.05    0.13
Q79   1  -0.1684  0.5563  0.1946  11.00000  0.05    0.13
Q80   1   0.1429  0.0889  0.4942  11.00000  0.05    0.13
Q81   1  -0.0244  0.3435  0.8036  11.00000  0.05    0.12
Q82   1   0.2358  0.6433  0.1576  11.00000  0.05    0.12
Q83   1   0.4686  0.7359  0.8596  11.00000  0.05    0.12
Q84   1   0.0462  0.2061  0.7911  11.00000  0.05    0.12
Q85   1   0.2298  0.0178  0.0540  11.00000  0.05    0.12
Q86   1   0.5675  0.3708  0.5515  11.00000  0.05    0.12
Q87   1   0.2412  0.1641  0.3518  11.00000  0.05    0.12
Q88   1  -0.2002  0.5589  0.6947  11.00000  0.05    0.12
Q89   1  -0.0020  0.6217  0.3011  11.00000  0.05    0.12
Q90   1   0.1282  0.1446  0.1878  11.00000  0.05    0.12
Q91   1  -0.0012  0.1538  0.5901  11.00000  0.05    0.12
Q92   1   0.0327  0.7082  0.0443  11.00000  0.05    0.12
Q93   1   0.0574 -0.0310  0.6044  11.00000  0.05    0.12
Q94   1  -0.2868  0.6194  0.2027  11.00000  0.05    0.11
Q95   1  -0.1234  0.4838  0.7023  11.00000  0.05    0.11
Q96   1   0.1930  0.1645  0.0159  11.00000  0.05    0.11
Q97   1   0.0282  0.6092  0.0469  11.00000  0.05    0.11
Q98   1   0.4583  0.2028  0.0946  11.00000  0.05    0.10
Q99   1   0.4262  0.6188  0.7065  11.00000  0.05    0.10
Q100  1   0.5314  0.6272  0.6404  11.00000  0.05    0.10
;
_shelx_res_checksum                588
_shelx_hkl_file
;
   1 -13   0   -1058    7850
   0 -12   0   20476    9933
   1 -12   0    2483    6611
   2 -12   0    9642   12562
   3 -12   0    1652    6323
   4 -12   0   14788    4542
   5 -12   0   -6377    4594
   1 -11   0    6279    6197
   2 -11   0     117    3732
   3 -11   0    6285    3949
   4 -11   0    2580    4162
   5 -11   0   21829    4742
   6 -11   0      81    6086
   0 -10   0    2083    3658
   1 -10   0   51883    6521
   2 -10   0   35702    4000
   3 -10   0    4331    4674
   4 -10   0   68919   14899
   5 -10   0    7017    4078
   6 -10   0   -1995    4862
   7 -10   0   12880    5296
   8 -10   0   13063    9349
   1  -9   0   61652    6915
   2  -9   0    8504    3203
   3  -9   0   13086    4184
   4  -9   0   -4243    3462
   5  -9   0   17422    6394
   6  -9   0  101693    9057
   7  -9   0   12302    4489
   8  -9   0   -7875    5259
   9  -9   0   63622    8764
   0  -8   0  516807   33305
   1  -8   0  152564   10116
   2  -8   0  326380   17555
   3  -8   0  143009    6079
   4  -8   0  137705   18592
   5  -8   0   90474    7354
   6  -8   0   -1107    6365
   7  -8   0  274335   16944
   8  -8   0   10963    4600
   9  -8   0   -1683    4413
  10  -8   0   39286    5770
   1  -7   0  131381   12060
   2  -7   0   60597    3258
   3  -7   0  438663   24626
   4  -7   0     -79    3174
   5  -7   0  385738   38006
   6  -7   0   11761    3229
   7  -7   0   64482    6060
   8  -7   0   65046   11769
   9  -7   0    7019    4289
  10  -7   0   36255    5006
   0  -6   0 1030294   53755
   1  -6   0   93041   10582
   2  -6   0  336860   24849
   3  -6   0  348534   18102
   4  -6   0    4518    2508
   5  -6   0  367178   16064
   6  -6   0   56709    4199
   7  -6   0    2554    2983
   8  -6   0   -2367    3836
   9  -6   0   21549    5301
  10  -6   0    3232    4238
  11  -6   0   12346    7011
   1  -5   0   55789    8462
   2  -5   0  929121   33734
   3  -5   0  278866   21813
   4  -5   0 2137686   83042
   5  -5   0   46631    3899
   6  -5   0  295128   15187
   7  -5   0  977840   36207
   8  -5   0   83644    6296
   9  -5   0   59066    5475
  10  -5   0   12834    4095
  11  -5   0    4017    4955
  12  -5   0   -2970    5108
   0  -4   0 5418744  610583
   1  -4   0   32634    3305
   2  -4   011901050 1111320
   3  -4   0  180688   23956
   4  -4   0 1082758   50833
   5  -4   0 1405350   80340
   6  -4   0    3977    2818
   7  -4   0   -1334    3127
   8  -4   0  361527   17766
   9  -4   0   -1173    4876
  10  -4   0  153016   12854
  11  -4   0   -2243    6135
  12  -4   0     630    4955
   1  -3   0 1635630  115156
   2  -3   0 2133478  127177
   3  -3   010836911  703396
   4  -3   0  172853   15191
   5  -3   0  549463   21026
   6  -3   0  316616   17764
   7  -3   0  415021   21813
   8  -3   0   12568    7275
   9  -3   0   10031    3798
  10  -3   0   -1445    4058
  11  -3   0     924    4124
  12  -3   0    9119    7011
   1  -2   0   37973    2629
   3  -2   0 2803079  131900
   4  -2   010725005  697814
   5  -2   0  363573   32722
   6  -2   0  551863   32224
   7  -2   0    9331   10225
   8  -2   0  109669   18395
   9  -2   0    -272    2853
  10  -2   0    7304    4124
  11  -2   0    1636    4181
  12  -2   0   10999    6719
   1  -1   0 5709980  534625
   2  -1   0     884    2337
   3  -1   0 2069038  117749
   4  -1   0   56193    3718
   5  -1   0  227478   10329
   6  -1   0  334096   11579
   7  -1   0  219770    9830
   8  -1   0  106957    8977
   9  -1   0   79599    8180
  10  -1   0   52153    5396
  11  -1   0    2431    3747
  12  -1   0    -414    9641
   1   0   0    3777     263
   3   0   0   10460     604
   4   0   0 7935366  347798
   5   0   0   48666    2022
   6   0   0  163478   26313
   7   0   0   -3288    1306
   8   0   0  155637   15834
   9   0   0   -1211    2392
  10   0   0     653    6135
  11   0   0   -6577    4173
  12   0   0     184    2304
  13   0   0    1581    2569
   1   1   0 5777861  534041
   2   1   0    1298    1753
   3   1   0 2100222   96142
   4   1   0   80782    3964
   5   1   0  250177   10798
   6   1   0  338837    9851
   7   1   0  204169   15776
   8   1   0   91244    8977
   9   1   0   80378    5834
  10   1   0   60161    5036
  11   1   0    3014    2821
  12   1   0      53    5284
   1   2   0   66910    2921
   3   2   0 2712375  131900
   4   2   0 9569565 1012575
   5   2   0  313635   32722
   6   2   0  573921   23725
   7   2   0    8986    2959
   8   2   0  106938   13385
   9   2   0    1010    7888
  10   2   0    8900    3092
  11   2   0       0    2011
  12   2   0   14726    3782
   2   3   0 2130317  155760
   3   3   010117216  992124
   4   3   0  164226    8433
   5   3   0  481080   29176
   6   3   0  314435   37687
   7   3   0  447709   26646
   8   3   0   13263    5936
   9   3   0   13724    4058
  10   3   0    1478    3222
  11   3   0    1028    3255
  12   3   0   11657    4090
   0   4   0 5034017  610583
   1   4   0   20602    3305
   2   4   012076197 1113656
   3   4   0  164948   16944
   4   4   0 1124872   58697
   5   4   0 1470623   92768
   6   4   0    -649    1456
   7   4   0    -318    1737
   8   4   0  377599   24540
   9   4   0   -2373    2660
  10   4   0  171870   21619
  11   4   0    -292    5551
  12   4   0    3347    3798
   1   5   0   51466    8462
   2   5   0  893334   33508
   3   5   0  281536   45867
   4   5   0 2097649   95804
   5   5   0   76056    5259
   6   5   0  312010   17684
   7   5   0  986788   35869
   8   5   0   71654    8180
   9   5   0   87066    4955
  10   5   0   12899    3222
  11   5   0   18151    8764
  12   5   0   -2354    3306
   0   6   0  893413   53755
   1   6   0   77658   12135
   2   6   0  345069   35477
   3   6   0  333817   21897
   4   6   0    9974    2842
   5   6   0  350637   18327
   6   6   0   67969    6359
   7   6   0    3418    2489
   8   6   0    9008    4048
   9   6   0   25317    9349
  10   6   0   -1250    3183
  11   6   0   10429    4967
   1   7   0  118463   10864
   2   7   0   47675    2853
   3   7   0  422025   24507
   4   7   0     111    2251
   5   7   0  365328   37893
   6   7   0    6923    2510
   7   7   0   68534    6719
   8   7   0   74852   16360
   9   7   0    8768    8180
  10   7   0   37868    4583
   0   8   0  520283   33305
   1   8   0  149520    7585
   2   8   0  382546   13925
   3   8   0  168147    5609
   4   8   0  172502   21538
   5   8   0   67522    7241
   6   8   0    1670    3407
   7   8   0  283108   19282
   8   8   0   21470    4423
   9   8   0     449    7596
  10   8   0   63452    5551
   1   9   0   68820    5843
   2   9   0   -1534    2164
   3   9   0   17736    2560
   4   9   0   -1951    2283
   5   9   0   17382    9933
   6   9   0  115639   10517
   7   9   0   20019    8472
   8   9   0   -5676    5551
   9   9   0   77399   12270
   0  10   0    -393    2921
   1  10   0   45648    3846
   2  10   0   19041    3020
   3  10   0   -5245    3706
   4  10   0   64385    9125
   5  10   0    7004    6719
   6  10   0    5821    4583
   7  10   0   13208    9349
   8  10   0   12998   11101
   1  11   0   12776    2530
   2  11   0   20685    9349
   3  11   0   -6083    3747
   4  11   0   -2906    4647
   5  11   0   17185    5108
   6  11   0    9390    5108
   0  12   0  -17899    9933
   1  12   0  -13037    6808
   2  12   0    8106    4072
   3  12   0    2887   11101
   4  12   0    5205    9057
   5  12   0    6411    5226
   1  13   0   -1446   15484
   0 -13   1    -516   13146
  -5 -12   1    -669    4801
  -4 -12   1    9209    4801
  -3 -12   1    7102    4801
  -2 -12   1    3290    6987
  -1 -12   1   -2716    6611
   0 -12   1   -4490    6611
   1 -12   1    -605    7011
   2 -12   1   12077    7024
   3 -12   1   14610    4542
   4 -12   1    4079    5531
   5 -12   1   -7698    5560
  -6 -11   1    3253    4801
  -5 -11   1     141    8237
  -4 -11   1    1762    4251
  -3 -11   1    5434    4010
  -2 -11   1    2967    4808
  -1 -11   1  -10307    6394
   0 -11   1   -3849    6197
   1 -11   1   -1344    5980
   2 -11   1   -1174    3774
   3 -11   1    6971    4062
   4 -11   1    1919    4378
   5 -11   1   13229    7596
   6 -11   1    1714    5396
  -8 -10   1   46174   10809
  -7 -10   1   -1607    5183
  -6 -10   1    8738    4238
  -5 -10   1   11228    4251
  -4 -10   1   18962   10049
  -3 -10   1   17291    3949
  -2 -10   1    6220    5249
  -1 -10   1   57436    3949
   0 -10   1    4655    9349
   1 -10   1   11566    4062
   2 -10   1    1032    6203
   3 -10   1   21819    4062
   4 -10   1    5867    4692
   5 -10   1     416    4509
   6 -10   1   -2133    4413
   7 -10   1    6458    6719
   8 -10   1    6613    5834
  -9  -9   1     941    6158
  -8  -9   1   -2578    5183
  -7  -9   1   18191    4179
  -6  -9   1     752    4179
  -5  -9   1   21484    5183
  -4  -9   1   -3499    3526
  -3  -9   1   16410    6544
  -2  -9   1     894    3203
  -1  -9   1    8509    4023
   0  -9   1   -8620    4958
   1  -9   1   41042    4624
   2  -9   1     184    3513
   3  -9   1   60460    9693
   4  -9   1   -6749    3462
   5  -9   1   20963    6642
   6  -9   1   52524    4111
   7  -9   1    1003    5054
   8  -9   1    4848    5183
   9  -9   1   54748    6269
 -10  -8   1   10881    5314
  -9  -8   1  -10035    4413
  -8  -8   1   -3528    4078
  -7  -8   1   33850    4442
  -6  -8   1    5848    3935
  -5  -8   1    6554    3836
  -4  -8   1  109104   12562
  -3  -8   1   15146    3328
  -2  -8   1   67405    9349
  -1  -8   1   51829    3462
   0  -8   1  197742   10481
   1  -8   1    4712    3401
   2  -8   1   61245    5895
   3  -8   1   16421    3587
   4  -8   1  107341   15776
   5  -8   1   19122    6361
   6  -8   1   32478    3864
   7  -8   1   66700    9641
   8  -8   1    1332    4371
   9  -8   1   -1500    4413
  10  -8   1   16030   11414
 -10  -7   1    6841    4413
  -9  -7   1    4404    4289
  -8  -7   1    9785    6733
  -7  -7   1    8706    3300
  -6  -7   1   20666    3709
  -5  -7   1   97681   10767
  -4  -7   1   61500    4344
  -3  -7   1   16598    6982
  -2  -7   1    -420    1455
  -1  -7   1   71884    4579
   0  -7   1    -338    2340
   1  -7   1   43577   16068
   2  -7   1    -556    1455
   3  -7   1  119897    6966
   4  -7   1   22687    8112
   5  -7   1  179902   12596
   6  -7   1   12545    5834
   7  -7   1   54076    3874
   8  -7   1   50335    6879
   9  -7   1    2208    4332
  10  -7   1    9432    6800
 -11  -6   1    4265    5843
 -10  -6   1     -14    4825
  -9  -6   1    6008    8472
  -8  -6   1   31661    4197
  -7  -6   1   71600    3514
  -6  -6   1   18805    4127
  -5  -6   1   41193    3531
  -4  -6   1   91440    4423
  -3  -6   1   36295    3958
  -2  -6   1     789    8180
  -1  -6   1   78988    7445
   0  -6   1   13664    6135
   1  -6   1  267719    7502
   2  -6   1   45805    4828
   3  -6   1   28110    4489
   4  -6   1    9404    7253
   5  -6   1   21747    3486
   6  -6   1   46098    3298
   7  -6   1   30806    4217
   8  -6   1   15625    4150
   9  -6   1    4990    4197
  10  -6   1    1654    4238
  11  -6   1    7993    5484
 -12  -5   1    -744    5108
 -11  -5   1    2731    4583
 -10  -5   1    2606    3877
  -9  -5   1   54777    5901
  -8  -5   1    9377    4240
  -7  -5   1  274853   25124
  -6  -5   1    8338    3285
  -5  -5   1   74009    8374
  -4  -5   1  457507   11976
  -3  -5   1  572336   23918
  -2  -5   1  100626    4699
  -1  -5   1  101669    4382
   0  -5   1    8178    1687
   1  -5   1    4087    2530
   2  -5   1   62151    4602
   3  -5   1  107377   17751
   4  -5   1  144495   11537
   5  -5   1  249131    8518
   6  -5   1   81743    3822
   7  -5   1  137788   12596
   8  -5   1   21368    5152
   9  -5   1   14268    4631
  10  -5   1    6345    3877
  11  -5   1   -4396    4955
  12  -5   1   -4082    6135
 -12  -4   1     180   10225
 -11  -4   1    7229    4583
 -10  -4   1   24827    3793
  -9  -4   1   -1751    3290
  -8  -4   1   17476    8207
  -7  -4   1   54490    4344
  -6  -4   1  124256    4783
  -5  -4   1  223971   12413
  -4  -4   1  554530   42648
  -3  -4   1  482001   23988
  -2  -4   1  798972   60911
  -1  -4   1   23679    1667
   0  -4   1  224483    9185
   1  -4   1   11682    2055
   2  -4   1 2207023   82885
   3  -4   1  317989   24376
   4  -4   1 1331546   50396
   5  -4   1  127637   12135
   6  -4   1   51992    4783
   7  -4   1   64775    4315
   8  -4   1   51890    9349
   9  -4   1    1144    5551
  10  -4   1   21638    4583
  11  -4   1    1094    6427
  12  -4   1    5011    5036
 -12  -3   1    1080    4647
 -11  -3   1    3258    4181
 -10  -3   1   25389    5394
  -9  -3   1   63113    4738
  -8  -3   1    2852    3174
  -7  -3   1   46049    8462
  -6  -3   1   88480    4967
  -5  -3   1  288697   16731
  -4  -3   1  545741   25709
  -3  -3   1  238367   63396
  -2  -3   1  252860   28844
  -1  -3   1   43255    3691
   0  -3   1   78851    3718
   1  -3   1  117124    2253
   2  -3   1  898634   35880
   3  -3   1  341426   76542
   4  -3   1   26423   18036
   5  -3   1  237638   23050
   6  -3   1   35504    4631
   7  -3   1  225076    7883
   8  -3   1   50593    7715
   9  -3   1   57895    6155
  10  -3   1     234    8180
  11  -3   1     186    4509
  12  -3   1    6900    4647
 -12  -2   1       7    4705
 -11  -2   1     347    4124
 -10  -2   1     872    3658
  -9  -2   1   -1151    3658
  -8  -2   1    1061    4705
  -7  -2   1    2447    2459
  -6  -2   1  252346    6466
  -5  -2   1   17962    4359
  -4  -2   1  222578  165354
  -3  -2   1   86195   35916
  -2  -2   1  524314   17316
  -1  -2   1  152290    3438
   0  -2   1    4118    3506
   1  -2   1   48955    3458
   2  -2   1  132400   20714
   3  -2   1  945107   29552
   4  -2   1 1578339   76866
   5  -2   1   93306    5036
   6  -2   1   20071    4919
   7  -2   1     293    3311
   8  -2   1   64732    8764
   9  -2   1    9650    5512
  10  -2   1    5809    3706
  11  -2   1     556    4124
  12  -2   1    2788    4181
 -12  -1   1    -223    4831
 -11  -1   1    1287    4382
 -10  -1   1    9246    6719
  -9  -1   1   34223    3213
  -8  -1   1   51635    4593
  -7  -1   1  125102    5323
  -6  -1   1   96984    9890
  -5  -1   1   34462    3174
  -4  -1   1   21738    1968
  -3  -1   1    1647    2798
  -2  -1   1   33417    3584
  -1  -1   1   69526    3506
   1  -1   1    8754    2244
   2  -1   1    4209    3036
   3  -1   1    3036    2507
   4  -1   1   17007    2181
   5  -1   1   42207    3776
   6  -1   1  167686    7965
   7  -1   1   62787    5207
   8  -1   1    6641    3404
   9  -1   1   14510    8472
  10  -1   1   25643    4181
  11  -1   1     420    7596
  12  -1   1   -5367    4229
 -13   0   1   -1832    2966
 -12   0   1   -1054    2312
 -11   0   1      15    2304
 -10   0   1   40187    4382
  -9   0   1     290    5843
  -8   0   1  175748    8876
  -7   0   1   -4556    1967
  -6   0   1   71270    4168
  -5   0   1    9872    1700
  -4   0   1   70145   11356
  -3   0   1   73476    3506
  -2   0   1  131631    5551
   2   0   1   35302    7304
   3   0   1     152    3036
   4   0   1  256576    9217
   5   0   1    4101    1375
   6   0   1  154576    4168
   7   0   1   -2177    1948
   8   0   1     358   12854
   9   0   1     631    8472
  10   0   1   22275    3706
  11   0   1     299    3747
  12   0   1   -2550    3782
  13   0   1     -17    2719
 -12   1   1      38    2560
 -11   1   1    1093    4303
 -10   1   1   11227    4093
  -9   1   1   27329    3658
  -8   1   1   38667    3601
  -7   1   1  124696    5931
  -6   1   1   80341    7744
  -5   1   1   33037    3798
  -4   1   1   21095    1448
  -3   1   1    3112    3078
  -2   1   1   30825    3036
  -1   1   1   41277    3670
   1   1   1    4985    2337
   2   1   1    9732    3909
   3   1   1    3827    4016
   4   1   1   21020    1667
   5   1   1   43363    4070
   6   1   1  160790   11394
   7   1   1   79544    5038
   8   1   1    7412    3601
   9   1   1   10450    5843
  10   1   1   31583    3747
  11   1   1   -2280    8764
  12   1   1   -7146    3720
 -12   2   1     112    3255
 -11   2   1    1964    3359
 -10   2   1    3277    2003
  -9   2   1     868    2074
  -8   2   1    1196    7888
  -7   2   1     202    1590
  -6   2   1  212878    3702
  -5   2   1   33717    4100
  -4   2   1  238355   71889
  -3   2   1   96428   59305
  -2   2   1  449700   27462
  -1   2   1  118772    2999
   0   2   1    6949    3078
   1   2   1   59315    6427
   2   2   1  133256   31552
   3   2   1  988713   35722
   4   2   1 1403303  101666
   5   2   1  102039    4020
   6   2   1   17183    4442
   7   2   1     287    1967
   8   2   1   55895    4058
   9   2   1    4797    2751
  10   2   1   21489    5259
  11   2   1     457    2182
  12   2   1    2364    5843
 -12   3   1    3148    3283
 -11   3   1    2591    3255
 -10   3   1   35169    3872
  -9   3   1   50286    4181
  -8   3   1    4043    3136
  -7   3   1   49246   15191
  -6   3   1   85656    2952
  -5   3   1  302762   14026
  -4   3   1  499331   29214
  -3   3   1  189829   21034
  -2   3   1  225317   77418
  -1   3   1   45599    5843
   0   3   1   63647    3798
   1   3   1  123815    3078
   2   3   1  868987   33136
   3   3   1  402784   33889
   5   3   1  243616   29570
   6   3   1   31863    5129
   7   3   1  227267    8194
   8   3   1   30502    3270
   9   3   1   66782    4704
  10   3   1     424    4059
  11   3   1     -54    6427
  12   3   1   13632    8180
 -12   4   1    2194    4090
 -11   4   1    3702    9933
 -10   4   1   34333    3658
  -9   4   1    -155    6135
  -7   4   1   52505    6763
  -6   4   1  129040    5475
  -5   4   1  196886   14314
  -4   4   1  523086   79756
  -3   4   1  378739   19622
  -2   4   1  660704   73194
  -1   4   1   20615    2029
   0   4   1  180807   12788
   1   4   1   14797    1667
   2   4   1 2008572   98161
   3   4   1  309573   34960
   4   4   1 1393264   60313
   5   4   1  118123   12022
   6   4   1   48908    8472
   7   4   1   64572    7192
   8   4   1   47387    6520
   9   4   1    -671    2697
  10   4   1   18484    4967
  11   4   1    4281    3255
  12   4   1    7367    4382
 -12   5   1    4928    3782
 -11   5   1    8275    3255
 -10   5   1    1045    3222
  -9   5   1   55453    8180
  -8   5   1    4871    3782
  -7   5   1  263665   27754
  -6   5   1    8395    4007
  -5   5   1   72090   20158
  -4   5   1  452642   22787
  -3   5   1  600056   25927
  -2   5   1   88589    4315
  -1   5   1   90371    3078
   0   5   1    3541    2337
   1   5   1    4853    4293
   2   5   1   61191    7011
   3   5   1  100108   20877
   4   5   1  155780   22495
   5   5   1  315742   19866
   6   5   1   87466    3889
   7   5   1  108409   11511
   8   5   1   18782    3228
   9   5   1   15595    3710
  10   5   1    6085    6135
  11   5   1    5288    3255
  12   5   1   -4282    7011
 -11   6   1    7598    8764
 -10   6   1   -2136    3183
  -9   6   1    5449    3601
  -8   6   1   27931    3981
  -7   6   1   77888    3541
  -6   6   1   15660    4281
  -5   6   1   35505    3290
  -4   6   1   93790    9349
  -3   6   1   38440    4631
  -2   6   1     981    6738
  -1   6   1   85494   10718
   0   6   1   11740    3718
   1   6   1  231661    8516
   2   6   1   35176    4574
   3   6   1   22108    3476
   4   6   1    6781    4770
   5   6   1   21781    3678
   6   6   1   39247    2853
   7   6   1   27718    3065
   8   6   1   17531    5551
   9   6   1    3422    2703
  10   6   1    2095    3222
  11   6   1    3363    8180
 -10   7   1    4028    4058
  -9   7   1    5357    3601
  -8   7   1    7496    8180
  -7   7   1    4717    7596
  -6   7   1   15526    7189
  -5   7   1  105307   12183
  -4   7   1   76113    9539
  -3   7   1   16142    9196
  -2   7   1   -2226    2252
  -1   7   1   68860    6426
   0   7   1    -672    1653
   1   7   1   43367    4574
   2   7   1   -2209    1795
   3   7   1   96309    6482
   4   7   1   24631    6642
   5   7   1  166958   18697
   6   7   1   10414    6719
   7   7   1   36578    3601
   8   7   1   46708    4509
   9   7   1    2766    2871
  10   7   1   11159    4382
 -10   8   1   18432    4583
  -9   8   1    4144    4058
  -8   8   1   13027    4058
  -7   8   1   27791    8180
  -6   8   1    5933    6719
  -5   8   1    6205    5551
  -3   8   1   17193    2531
  -2   8   1   65149    8857
  -1   8   1   35308    2512
   0   8   1   87240    7011
   1   8   1    3626    2357
   2   8   1   62869   21327
   3   8   1    6425    2512
   4   8   1  103429   17331
   5   8   1   25640    3222
   6   8   1   33682    3268
   7   8   1   49148    4058
   8   8   1    5408    4967
   9   8   1   -1585    3658
  10   8   1   18477    4647
  -9   9   1     323    8472
  -8   9   1   -1921    4124
  -7   9   1   12525    4509
  -6   9   1     858    4509
  -5   9   1   28825    5396
  -4   9   1    6537    4382
  -3   9   1   12117    4489
  -2   9   1    -627    3602
  -1   9   1    8569    4967
   0   9   1   -3349    1940
   1   9   1   30969    2770
   2   9   1    -554    3597
   3   9   1   63228    6520
   4   9   1    8752    2371
   5   9   1   27269    3426
   6   9   1   34313    4509
   7   9   1    1943    6427
   8   9   1     420    4124
   9   9   1   40751    5036
  -8  10   1   33723   10517
  -7  10   1    2396    8472
  -6  10   1   -4556    4583
  -5  10   1   10397    4583
  -4  10   1   24140    5551
  -3  10   1   18967   11101
  -2  10   1   11855    3719
  -1  10   1   36841    2446
   0  10   1    4204    2290
   1  10   1    7661    4695
   2  10   1    1684    2472
   3  10   1   20049    2924
   4  10   1    4180    4647
   5  10   1    -124    4583
   6  10   1   -3244    4583
   7  10   1    1520    4583
   8  10   1   10449    7888
  -6  11   1   -2325    7888
  -5  11   1     297    5036
  -4  11   1    5026    4647
  -3  11   1   -1858    3782
  -2  11   1    1695    3747
  -1  11   1   -4603    6197
   0  11   1   -1302    2110
   1  11   1    -168    6394
   2  11   1   15998    5244
   3  11   1   -2957    8764
   4  11   1    1125    4703
   5  11   1    8170    5108
   6  11   1    1946    7888
  -5  12   1    -728    5171
  -4  12   1   -3215    4795
  -3  12   1    6251    4752
  -2  12   1   12764    7024
  -1  12   1    1388    4158
   0  12   1  -10086    7304
   1  12   1     462    7596
   2  12   1     882    3891
   3  12   1   12871    9933
   4  12   1     217    7011
   5  12   1   14646    5226
   0  13   1    -524    8049
   0 -13   2    9539    7850
  -5 -12   2   -1885    4742
  -4 -12   2    6482    4863
  -3 -12   2   25833    7221
  -2 -12   2    2951    7024
  -1 -12   2   -4535    6808
   0 -12   2   -1631    9349
   1 -12   2   -2978    6611
   2 -12   2    1660    6719
   3 -12   2   44325    6388
   4 -12   2     687    4492
   5 -12   2    4003    4917
  -6 -11   2    5459    4542
  -5 -11   2    2838    4313
  -4 -11   2    8254    4313
  -3 -11   2     577    4313
  -2 -11   2   -4220    4457
  -1 -11   2   -5089    6394
   0 -11   2     815    5980
   1 -11   2    1866    6611
   2 -11   2    -172    4010
   3 -11   2     221    4010
   4 -11   2    5399    4251
   5 -11   2     932    5843
   6 -11   2   -5307    4542
  -8 -10   2   37029    6158
  -7 -10   2   -4274    4648
  -6 -10   2    4360    5076
  -5 -10   2    2739    6300
  -4 -10   2   21394    4010
  -3 -10   2   10652    8253
  -2 -10   2    3337    3636
  -1 -10   2   89641    6099
   0 -10   2   52539    6732
   1 -10   2   30311    8049
   2 -10   2    6159    3636
   3 -10   2   26508    8180
   4 -10   2   36710    4862
   5 -10   2    9189    4482
   6 -10   2   15791    5296
   7 -10   2    -900    6719
   8 -10   2   23962    6158
  -9  -9   2   23100   10809
  -8  -9   2     152    4862
  -7  -9   2     626    4030
  -6  -9   2   31754    4413
  -5  -9   2   45249   11101
  -4  -9   2    3203    3822
  -3  -9   2  123394   16944
  -2  -9   2    -219    3305
  -1  -9   2   24346    3891
   0  -9   2   19424    3121
   1  -9   2   32511    2984
   2  -9   2   -1753    3622
   3  -9   2   46103   14607
   4  -9   2    2141    3822
   5  -9   2   64198    8472
   6  -9   2   14767    5490
   7  -9   2    7477    4755
   8  -9   2     433    5296
   9  -9   2    2631    6034
 -10  -8   2   10102    5101
  -9  -8   2   -6630    7003
  -8  -8   2   -1242    4371
  -7  -8   2     326    3587
  -6  -8   2   25988    5655
  -5  -8   2   23424    4207
  -4  -8   2  142910    9210
  -3  -8   2   26042    6159
  -2  -8   2  156903    8232
  -1  -8   2    4905    3456
   0  -8   2  981514   78879
   1  -8   2   12779    3278
   2  -8   2  150852    7664
   3  -8   2  238395    6159
   4  -8   2   55479   10253
   5  -8   2   19346    3864
   6  -8   2   17566    5820
   7  -8   2    1903   13146
   8  -8   2   -6458    4371
   9  -8   2    2638    4696
  10  -8   2   11155    5538
 -10  -7   2    2419    4332
  -9  -7   2   11968    4041
  -8  -7   2    3699    3964
  -7  -7   2     169    3296
  -6  -7   2  149537   13897
  -5  -7   2  255199   19223
  -4  -7   2  425722   19406
  -3  -7   2   32980    3650
  -2  -7   2   36544    3328
  -1  -7   2  648378   45504
   0  -7   2   20792    7966
   1  -7   2 1572891   46300
   2  -7   2   29417    4217
   3  -7   2   63289    4489
   4  -7   2  336598   19885
   5  -7   2  529946   19108
   6  -7   2  194505   15393
   7  -7   2   -3079    4046
   8  -7   2   17825    5896
   9  -7   2    5651    4332
  10  -7   2   14638    4673
 -11  -6   2    3469    5484
 -10  -6   2    4979    6340
  -9  -6   2   13672    4106
  -8  -6   2  116654    7241
  -7  -6   2  317752   11860
  -6  -6   2   41506   10376
  -5  -6   2   51276    8491
  -4  -6   2   22236    4807
  -3  -6   2  650142   30694
  -2  -6   2   22505   20104
  -1  -6   2  540063   20373
   0  -6   2  387838   35903
   1  -6   2  631925   23387
   2  -6   2  925935   20345
   3  -6   2  583002   30464
   4  -6   2   12781    3181
   5  -6   2   43164    8543
   6  -6   2  377051   12029
   7  -6   2   72373   12019
   8  -6   2  159275    9573
   9  -6   2    2369    4197
  10  -6   2    9429    4492
  11  -6   2    4627    9349
 -11  -5   2   -2879    5843
 -10  -5   2   18591    3998
  -9  -5   2   96809    5301
  -8  -5   2   13908    3995
  -7  -5   2  278772   23126
  -6  -5   2  139421    8225
  -5  -5   2  317017    8425
  -4  -5   2  152257   28474
  -3  -5   2  538483   49946
  -2  -5   2   42216    7011
  -1  -5   2  406908   20376
   0  -5   2 1089165   31035
   1  -5   2  299555   20447
   2  -5   2   41872    5551
   3  -5   2 1362417   57890
   4  -5   2 1308784   28408
   5  -5   2   13266    9843
   6  -5   2  389711    9542
   7  -5   2  272101   19114
   8  -5   2    3605    4420
   9  -5   2   52945    9301
  10  -5   2   59144    4446
  11  -5   2   -9722    9349
 -12  -4   2   -3255    7304
 -11  -4   2   21104    4583
 -10  -4   2    5322    3741
  -9  -4   2   32446    3432
  -8  -4   2  197961   10571
  -7  -4   2  220037   19083
  -6  -4   2  108273    3651
  -5  -4   2   33333   27353
  -4  -4   2 5954609  239786
  -3  -4   2 1687182  176087
  -2  -4   2 6674702  242894
  -1  -4   2   31172    2446
   0  -4   2   24670    3506
   1  -4   2   85883    3107
   2  -4   2 6426518  272200
   3  -4   2 6181365  176246
   4  -4   2 4452212  239786
   5  -4   2  820873   27380
   6  -4   2    7627    3763
   7  -4   2  357280   18652
   8  -4   2  136652    8082
   9  -4   2   12645    4221
  10  -4   2    1961    4862
  11  -4   2    1491    5551
  12  -4   2   24435    5296
 -12  -3   2    8876    3175
 -11  -3   2    -586    4124
 -10  -3   2   39707    7738
  -9  -3   2  186751   15191
  -8  -3   2    2550    7657
  -7  -3   2   14448    4324
  -6  -3   2  469143   28156
  -5  -3   2  842118   58212
  -4  -3   2 3337727  197618
  -3  -3   2 9584650  944797
  -2  -3   2 1875153  112679
  -1  -3   2 2615188  114693
   0  -3   2 2257164  137935
   1  -3   2  296132  122960
   2  -3   2  665981  111887
   3  -3   211267415  939538
   4  -3   2 4512844  170260
   5  -3   2 1495445   62386
   6  -3   2  462160   32211
   7  -3   2   22774    3127
   8  -3   2   84055    7151
   9  -3   2  115520   18816
  10  -3   2   28871    5259
  11  -3   2    2547    5259
  12  -3   2    7274    6135
 -12  -2   2   -8097    3451
 -11  -2   2    6354    4124
 -10  -2   2    2097    7596
  -9  -2   2   -3525    3350
  -8  -2   2   50167    5728
  -7  -2   2   61657    3527
  -6  -2   2   36869   19232
  -5  -2   2    3167    7888
  -4  -2   2 3711545  370778
  -3  -2   2 4306341  108701
  -2  -2   2   56264   69797
  -1  -2   2 1221630  124504
   0  -2   2 1488890   82631
   1  -2   2 1391386  124504
   2  -2   2 2677734   57439
   3  -2   2 1268679  104999
   4  -2   2 6367279  303583
   5  -2   2  183794    7596
   6  -2   2  444110   17421
   7  -2   2   29100    4631
   8  -2   2    7143    5541
   9  -2   2    -113    7011
  10  -2   2   -1004    4058
  11  -2   2    2126    4124
  12  -2   2   -1202    4181
 -12  -1   2     164    2571
 -11  -1   2    4755    3171
 -10  -1   2   40510    6269
  -9  -1   2   33991    3570
  -8  -1   2   76223    2990
  -7  -1   2  803229   48114
  -6  -1   2  183480   23280
  -5  -1   2  489576   21927
  -4  -1   2   12026    3650
  -3  -1   2 3275151  128987
  -2  -1   2 4173270  121765
  -1  -1   2 4138230  106802
   0  -1   2 5876092  252998
   1  -1   2  225661   92302
   2  -1   2 2358163  103815
   3  -1   2 2282314  110341
   4  -1   2   48955    3305
   5  -1   2  482621   18915
   6  -1   2  352821   26646
   7  -1   2  786943   47548
   8  -1   2    8957    5098
   9  -1   2   48424    6427
  10  -1   2  120492    6369
  11  -1   2    3995    4181
  12  -1   2      58    6427
 -12   0   2    7003    2560
 -11   0   2    2664    2294
 -10   0   2  144945   11686
  -9   0   2   29971    6564
  -8   0   2  178335   25857
  -7   0   2  135425    8758
  -6   0   2  661885   33466
  -5   0   2  375212   33734
  -4   0   2   76768    2479
  -3   0   2 1714432  147755
  -2   0   2  212116   61059
   1   0   2 1190541  321359
   2   0   2 1682841   74781
   3   0   2 4856827  147755
   4   0   2    2045    2432
   5   0   2   24157   29214
   6   0   2  596449   28843
   7   0   2  424880   10718
   8   0   2   65478   45575
   9   0   2  110387    9933
  10   0   2  198051    8977
  11   0   2      12    3747
  12   0   2   -1670    7011
 -12   1   2     124    2571
 -11   1   2    5870    4158
 -10   1   2   41357    4527
  -9   1   2   41025    4385
  -8   1   2   77475    3660
  -7   1   2  749783   47442
  -6   1   2  156628   22510
  -5   1   2  510117   33889
  -4   1   2    9826    6135
  -3   1   2 3060046  113400
  -2   1   2 4227759  146817
  -1   1   2 3595642  131352
   0   1   2 6273563  356417
   1   1   2  204537  259717
   2   1   2 2273600  209176
   3   1   2 2048343  122707
   4   1   2   43080    3022
   5   1   2  485337   21813
   6   1   2  382748   23280
   7   1   2  864185   54999
   8   1   2    6856    3601
   9   1   2   52596    4124
  10   1   2  130430    6269
  11   1   2   -3080    4674
  12   1   2   -4219    3782
 -12   2   2  -18915    9349
 -11   2   2     496    3500
 -10   2   2    1793    2164
  -9   2   2    6934    2011
  -8   2   2   50803    5240
  -7   2   2   77117    3127
  -6   2   2   29707   17393
  -5   2   2    6954    6427
  -4   2   2 3774413  303583
  -3   2   2 4468537  110732
  -2   2   2   18614   89866
  -1   2   2 1227190  154240
   1   2   2 1579509  226120
   2   2   2 2181329  110431
   3   2   2 1041814  176456
   4   2   2 6499824  368122
   5   2   2  153066    6135
   6   2   2  447688   24105
   7   2   2   26205    3174
   8   2   2    9586    8430
   9   2   2     -86    2815
  10   2   2    2400    2727
  11   2   2     593    6427
  12   2   2    -341    9933
 -12   3   2   13105    9933
 -11   3   2    7173    3255
 -10   3   2   30187    4423
  -9   3   2  179216   10517
  -8   3   2     655    5423
  -7   3   2    7406    2440
  -6   3   2  514531   28077
  -5   3   2  672188   63088
  -4   3   2 2977744  170260
  -3   3   2 6938600  755487
  -2   3   2 1825528  153376
  -1   3   2 2110108  197490
   0   3   2 2026413  167143
   1   3   2  321156  197490
   2   3   2  728297  172658
   3   3   210571456  940122
   4   3   2 4363978  237151
   5   3   2 1733153   93350
   6   3   2  474511   38777
   7   3   2   16832    6440
   8   3   2   99385    5199
   9   3   2  120706   10159
  10   3   2   31044    3747
  11   3   2    9299    5259
  12   3   2   14264    4382
 -12   4   2    3125    4382
 -11   4   2   34037    3255
 -10   4   2   11646    3601
  -9   4   2   32177    3183
  -8   4   2  170903   16652
  -7   4   2  270699   24832
  -6   4   2  100250    2974
  -5   4   2   19976   97576
  -4   4   2 5815665  275653
  -3   4   2 1613469  242109
  -2   4   2 6728841  484961
  -1   4   2   32559    4665
   0   4   2   17419    3506
   1   4   2   89697    4674
   2   4   2 6464713  561211
   3   4   2 5309986  205321
   4   4   2 4618600  343745
   5   4   2  953228   58429
   6   4   2    6272    3889
   7   4   2  387728   23754
   8   4   2  164246    7626
   9   4   2   19826    2283
  10   4   2    3213    3255
  11   4   2    1695    3255
  12   4   2   19063    3306
 -11   5   2   -1809    8764
 -10   5   2   26157    3601
  -9   5   2   75618    8764
  -8   5   2   20890    3981
  -7   5   2  300989   26001
  -6   5   2  132762   17821
  -5   5   2  332467   19406
  -4   5   2  154418   40070
  -3   5   2  668092   57890
  -2   5   2   26494    5259
  -1   5   2  371273   28712
   0   5   2 1090622   42944
   1   5   2  300043   35642
   2   5   2   48195   12562
   3   5   2 1122163   70420
   4   5   2 1508400   32939
   5   5   2   10464   26293
   6   5   2  442406    9254
   7   5   2  302646   18867
   8   5   2    4222    3078
   9   5   2   61175    6158
  10   5   2   39950    3706
  11   5   2    -876    3255
 -11   6   2    3179    8764
 -10   6   2    9742    3601
  -9   6   2    9015    3533
  -8   6   2  136204    8180
  -7   6   2  325520   22787
  -6   6   2   41667   21034
  -5   6   2   66023   12270
  -4   6   2   18186    3981
  -3   6   2  610298   30577
  -2   6   2   12400   20002
  -1   6   2  613538   23500
   0   6   2  377678   49373
   1   6   2  588903   23609
   2   6   2  892525   20328
   3   6   2  624967   30357
   4   6   2   14060    4833
   5   6   2   47245    9531
   6   6   2  376357   11768
   7   6   2   77479   13423
   8   6   2  141671    6003
   9   6   2    1907    5842
  10   6   2    4235    3222
  11   6   2    3277    8472
 -10   7   2    -110    3981
  -9   7   2    8403    4090
  -8   7   2    1226    3981
  -7   7   2     816    5259
  -6   7   2  148005   28279
  -5   7   2  252775   33889
  -4   7   2  499365   19304
  -3   7   2   52091    9641
  -2   7   2   32745    7888
  -1   7   2  651943   52111
   0   7   2   19059   11394
   1   7   2 1473917   53114
   2   7   2   42381    7596
   3   7   2   35550    3798
   4   7   2  323910   19754
   5   7   2  602571   23746
   6   7   2  235847   14628
   7   7   2   -1917    2337
   8   7   2    3607    2813
   9   7   2    5534    3884
  10   7   2    4135    3706
 -10   8   2   17559    9933
  -9   8   2   -5117    5843
  -8   8   2     874    3981
  -7   8   2    1255    3981
  -6   8   2   24852   11686
  -5   8   2   56433    7011
  -4   8   2  153120   16652
  -3   8   2   29765    9641
  -2   8   2  168686    6021
  -1   8   2    4660    2251
   0   8   2 1010970   37353
   1   8   2    9198    2337
   2   8   2  150286    5953
   3   8   2  211829    5609
   4   8   2   50131    8480
   5   8   2   27116    3441
   6   8   2   18974    7304
   7   8   2    2319    3418
   8   8   2   -3058    2703
   9   8   2    5955    4058
  10   8   2   15892    4647
  -9   9   2   26088    4647
  -8   9   2      79    4058
  -7   9   2    1618    4509
  -6   9   2   48673    8764
  -5   9   2   38868   11101
  -4   9   2    1552    4509
  -3   9   2  136547   17529
  -2   9   2    -398    1874
  -1   9   2   29130    2904
   0   9   2   18591    3017
   1   9   2   21096    3507
   2   9   2    3152    2795
   3   9   2   52679   10304
   4   9   2    3390    4684
   5   9   2   72812    6701
   6   9   2    7678    3003
   7   9   2   12301    4509
   8   9   2    -262    4124
   9   9   2    2704    4229
  -8  10   2   59796   14315
  -7  10   2    2270    4583
  -6  10   2    1823    4955
  -5  10   2    2371    4955
  -4  10   2   19066    4967
  -3  10   2   12882    5895
  -2  10   2    7015    3706
  -1  10   2   85258    7337
   0  10   2   55089    8849
   1  10   2   30586    5376
   2  10   2    5763    2385
   3  10   2   23368    6671
   4  10   2   19824    3175
   5  10   2   10876    5843
   6  10   2   12633    4583
   7  10   2    -382    4583
   8  10   2   30241    5171
  -6  11   2    5812   10809
  -5  11   2   -4635    5843
  -4  11   2   10771    7888
  -3  11   2   -1978    4181
  -2  11   2    5308    3505
  -1  11   2   -1866    6197
   0  11   2   -7976    5980
   1  11   2    1079    3046
   2  11   2    -251    2885
   3  11   2     533    4229
   4  11   2   12969    4703
   5  11   2    -629    5551
   6  11   2   21501    5108
  -5  12   2   -1028   10225
  -4  12   2   -3468    4752
  -3  12   2   18142    4369
  -2  12   2   -3066    6156
  -1  12   2    1589    3782
   0  12   2     732    3506
   1  12   2   -1553    6808
   2  12   2   -3774    6987
   3  12   2   15210    4752
   4  12   2     992    4752
   5  12   2    4885   18989
   0  13   2    4111    8049
  -4 -12   3     197    9689
  -3 -12   3   24349    7221
  -2 -12   3   -2991    6808
  -1 -12   3  -14781    6611
   0 -12   3    -396    6808
   1 -12   3     281    6808
   2 -12   3   -4785    6394
   3 -12   3    2081    6662
   4 -12   3    4620    4542
  -6 -11   3    1069    4673
  -5 -11   3   -1150    4537
  -4 -11   3    5402    4313
  -3 -11   3   25566    5757
  -2 -11   3     794    4062
  -1 -11   3    5147    5980
   0 -11   3    -684    6197
   1 -11   3     -92    5980
   2 -11   3   -3381    4598
   3 -11   3    1052    6010
   4 -11   3    5272    4313
   5 -11   3    -736    4378
   6 -11   3    8849    7011
  -8 -10   3    9345    5728
  -7 -10   3   -2731    4434
  -6 -10   3   -5696    4820
  -5 -10   3      57    3949
  -4 -10   3    6897    3891
  -3 -10   3     516    5197
  -2 -10   3    2256    3579
  -1 -10   3   17530    3683
   0 -10   3   44151    6394
   1 -10   3    8755    3683
   2 -10   3    3343    3579
   3 -10   3    1882    5319
   4 -10   3    6577    6135
   5 -10   3    -234    4251
   6 -10   3     407    4862
   7 -10   3     -78    5183
   8 -10   3    6290    7304
  -9  -9   3    3066    5296
  -8  -9   3    7679    5183
  -7  -9   3   -1070    6443
  -6  -9   3    1870    3891
  -5  -9   3   17930    5784
  -4  -9   3   22033    4773
  -3  -9   3    6153    5711
  -2  -9   3    7648    7011
  -1  -9   3    6484    2952
   0  -9   3    7856    2884
   1  -9   3   16398    3760
   2  -9   3    7720    7324
   3  -9   3   29022    5980
   4  -9   3   11718    5962
   5  -9   3    4953    5479
   6  -9   3     607    4111
   7  -9   3     169    8180
   8  -9   3   -2145    5183
   9  -9   3     -98    6034
 -10  -8   3    -450    4824
  -9  -8   3    -117    4549
  -8  -8   3   25889    4371
  -7  -8   3   -5487    3607
  -6  -8   3    6254    3680
  -5  -8   3    9737    3836
  -4  -8   3   12988    7888
  -3  -8   3   17020    4118
  -2  -8   3   51450    6156
  -1  -8   3    9707    6585
   0  -8   3  231999    7554
   1  -8   3   30427    3254
   2  -8   3   30926    9602
   3  -8   3   35455    3680
   4  -8   3   44100    3780
   5  -8   3    3105    3757
   6  -8   3    7622    3757
   7  -8   3   -1976    4631
   8  -8   3     737    4649
   9  -8   3   -5252    4696
  10  -8   3   -5138    5928
 -10  -7   3    1582    5717
  -9  -7   3    5387    4332
  -8  -7   3     599    3964
  -7  -7   3     396    3379
  -6  -7   3  148467    7675
  -5  -7   3    6959    4835
  -4  -7   3   30563    5838
  -3  -7   3    1205    3174
  -2  -7   3   94553    4657
  -1  -7   3  391427   14613
   0  -7   3   29299    3368
   1  -7   3  183972   18971
   2  -7   3    6419    5647
   3  -7   3   64816    3174
   4  -7   3   66841   12562
   5  -7   3   62805    4100
   6  -7   3  153118    8145
   7  -7   3    3106    5784
   8  -7   3    6067    6344
   9  -7   3    3862    4595
  10  -7   3    3596    7088
 -11  -6   3     138    4413
 -10  -6   3   14678    4197
  -9  -6   3   24574    3924
  -8  -6   3    3065    3836
  -7  -6   3  112754   13731
  -6  -6   3  119542    4795
  -5  -6   3    8162    4048
  -4  -6   3  242499   10725
  -3  -6   3   47904    3174
  -2  -6   3  561389   19321
  -1  -6   3  219030   11233
   0  -6   3   36276    7646
   1  -6   3    1462   11366
   2  -6   3  202468   25132
   3  -6   3   22421    2999
   4  -6   3  179599    9545
   5  -6   3   17437    3213
   6  -6   3   20338    5882
   7  -6   3   42680   12195
   8  -6   3   22098    4150
   9  -6   3     103    4238
  10  -6   3    4754    4979
  11  -6   3   11485    5484
 -11  -5   3    -489    4583
 -10  -5   3    3336    4509
  -9  -5   3   91362    4238
  -8  -5   3   10134    3513
  -7  -5   3    3719    6743
  -6  -5   3    5801    2564
  -5  -5   3     129    3458
  -4  -5   3  406049   19903
  -3  -5   3  356841   19734
  -2  -5   3  229688   25469
  -1  -5   3    4864    1570
   0  -5   3   30672    3368
   1  -5   3   10972    1715
   2  -5   3  203737   21852
   3  -5   3  103438   16338
   4  -5   3  110513   13776
   5  -5   3   15330    3267
   6  -5   3    2840    2416
   7  -5   3  100244    4512
   8  -5   3   15663    4491
   9  -5   3    9784    4626
  10  -5   3   16487    4862
  11  -5   3   -5675    6427
 -12  -4   3    1484    5036
 -11  -4   3    3235    2768
 -10  -4   3    2003    3513
  -9  -4   3    8964    3432
  -8  -4   3   13029    4589
  -7  -4   3    4699    5895
  -6  -4   3  257928   20931
  -5  -4   3  504490   16277
  -4  -4   3   20819   23972
  -3  -4   3  678609   17710
  -2  -4   3   41331   24248
  -1  -4   3   29380    7513
   0  -4   3  186515    6498
   1  -4   3  288930    7641
   2  -4   3  592415   19866
   3  -4   3  100557   13856
   4  -4   3  946638   35642
   5  -4   3   34669   13947
   6  -4   3   93282   17588
   7  -4   3  176974    6572
   8  -4   3   29522    3644
   9  -4   3   11137    3822
  10  -4   3    -212    5551
  11  -4   3    2067    5259
  12  -4   3   17110    5551
 -12  -3   3    -485    5551
 -11  -3   3     145    4058
 -10  -3   3    2175    3432
  -9  -3   3    5729    8878
  -8  -3   3   24622    9641
  -7  -3   3   10432    4967
  -6  -3   3   15681    3127
  -5  -3   3  694297   36837
  -4  -3   3  211563   13304
  -3  -3   3  933202   29976
  -2  -3   3 1477571   49898
  -1  -3   3  294948   23664
   0  -3   3  258740   10517
   1  -3   3  160284   11231
   2  -3   3  778726   61766
   3  -3   3  216575   36064
   4  -3   3  127987   18989
   5  -3   3   69382   16726
   6  -3   3   24736    3219
   7  -3   3   11385    6426
   8  -3   3   24660    5057
   9  -3   3  116296   18697
  10  -3   3    5242    4423
  11  -3   3     925    4509
  12  -3   3    1308    5036
 -12  -2   3   -1520    3435
 -11  -2   3    3824    2908
 -10  -2   3    1117    4132
  -9  -2   3   26617    3945
  -8  -2   3  118619    7861
  -7  -2   3  130419    5972
  -6  -2   3  561717   22640
  -5  -2   3 1453484   70407
  -4  -2   3    2665   15816
  -3  -2   3 1308628   72452
  -2  -2   3  253036    8676
  -1  -2   3   85679    2955
   0  -2   3    6436    1719
   1  -2   3   12563    2699
   2  -2   3    5632    8762
   3  -2   3  248692  133802
   4  -2   3  457582   14607
   5  -2   3   97859   30987
   6  -2   3  369915   27417
   7  -2   3   28250    9770
   8  -2   3   12574    7236
   9  -2   3   14826    4674
  10  -2   3      42    4674
  11  -2   3     492    4124
  12  -2   3     716    4583
 -12  -1   3    -144    2710
 -11  -1   3    1026    2304
 -10  -1   3   14560    2671
  -9  -1   3     256    3658
  -8  -1   3   49815    3213
  -7  -1   3  653360   19780
  -6  -1   3  389837   15390
  -5  -1   3   12913    1890
  -4  -1   3  124401    7191
  -3  -1   3  312633   12395
  -2  -1   3   41587    2530
   0  -1   3   15862     630
   2  -1   3   57512    2584
   3  -1   3   27312   24248
   4  -1   3  115407    6325
   5  -1   3   19535    1587
   6  -1   3  336067   12789
   7  -1   3   66272   17253
   8  -1   3   48622    9641
   9  -1   3   13932    3706
  10  -1   3   21746    4583
  11  -1   3   -2750    4229
  12  -1   3    3130    4181
 -12   0   3   -2545    2571
 -11   0   3     -34    2294
 -10   0   3    6565    4181
  -9   0   3   41261    2482
  -8   0   3   10904    8304
  -7   0   3   57460    3629
  -6   0   3    1803    9766
  -5   0   3  104709    3446
  -4   0   3  150556    9289
  -3   0   3   48661    8263
  -2   0   3    5335     688
  -1   0   3    1354     885
   1   0   3    1341     769
   2   0   3    1136     779
   4   0   3    5507    9289
   5   0   3   49944    4073
   6   0   3  427910   18697
   7   0   3   92413    6102
   8   0   3  131578   12270
   9   0   3    5404    9641
  10   0   3   43377    7304
  11   0   3   -1798    6719
  12   0   3    -304    4674
 -12   1   3    -895    2560
 -11   1   3     184    2174
 -10   1   3   14379    2684
  -9   1   3      10    2152
  -8   1   3   56309    2509
  -7   1   3  574274   13934
  -6   1   3  349616   16046
  -5   1   3    6983    1976
  -4   1   3  104238    7976
  -3   1   3  319098   15484
  -2   1   3   39888    3959
   0   1   3   14707     675
   3   1   3   29524   17529
   4   1   3  110340    7068
   5   1   3   17326    1724
   6   1   3  339630   14262
   7   1   3   71948   19516
   8   1   3   41777    3003
   9   1   3   14698    9641
  10   1   3   12835    7304
  11   1   3   -2826    7304
  12   1   3   -3675    3782
 -12   2   3   -3825    4090
 -11   2   3    6059    2657
 -10   2   3    9811    2557
  -9   2   3   26099    3173
  -8   2   3  114277    3688
  -7   2   3  150469    8200
  -6   2   3  540601   27417
  -5   2   3 1290233   25962
  -4   2   3    4161   14145
  -3   2   3 1153474   89396
  -2   2   3  196003    6197
  -1   2   3   96761    6427
   0   2   3    3536    1169
   1   2   3   12718    6427
   2   2   3    3080    8764
   4   2   3  469059   24540
   5   2   3   97903   32431
   6   2   3  349903   25287
   7   2   3   31579    6836
   8   2   3    9415    3570
   9   2   3   15377    4599
  10   2   3     174    8764
  11   2   3     -63    3506
  12   2   3     -76    5551
 -12   3   3   12969    5551
 -11   3   3      49    5843
 -10   3   3    6371    2653
  -9   3   3    4311    4058
  -8   3   3   25864    3542
  -7   3   3   11282    3933
  -6   3   3   18301    2459
  -5   3   3  676022   16846
  -4   3   3  212630   14282
  -3   3   3  819073   34705
  -2   3   3 1633498   84138
  -1   3   3  284683   13799
   0   3   3  166131    9349
   2   3   3  749335   66609
   3   3   3  210700   49665
   4   3   3  129259   18647
   5   3   3   96289   21274
   6   3   3   15750    2230
   7   3   3   16018    6135
   8   3   3   29125    4058
   9   3   3   86491    3362
  10   3   3   20985    2772
  11   3   3    1326    2921
  12   3   3    2087    4090
 -12   4   3    4140    8764
 -11   4   3    3906    3706
 -10   4   3     876    3183
  -9   4   3   16803    6719
  -8   4   3    8223    4090
  -7   4   3    4969   10225
  -6   4   3  243100   13884
  -5   4   3  429964   38855
  -4   4   3   18146   33811
  -3   4   3  697080   19596
  -2   4   3   36848   16729
  -1   4   3   28642   10413
   0   4   3  141307    7635
   1   4   3  245422   12854
   2   4   3  587885   23956
   3   4   3   93824   18795
   5   4   3   50547   18795
   6   4   3  117296   22203
   7   4   3  150319    5054
   8   4   3   18619    3533
   9   4   3   16615    4967
  10   4   3    1057    8764
  11   4   3   -2013    9349
  12   4   3   11919    6135
 -11   5   3     918    3658
 -10   5   3    -427    3601
  -9   5   3   70977    7596
  -8   5   3   14940    7304
  -7   5   3    6358    4631
  -6   5   3    4687    3006
  -5   5   3    1675    5424
  -4   5   3  381768   43822
  -3   5   3  280596   16924
  -2   5   3  207432   24719
  -1   5   3    4338    5551
   0   5   3   15183    3909
   1   5   3    9155    2339
   2   5   3  241819   36524
   3   5   3  140920   25417
   4   5   3  129180   14159
   5   5   3    6297    7596
   6   5   3    6577    2095
   7   5   3   94725    6719
   8   5   3   21685    2377
   9   5   3    9405    3245
  10   5   3   12482    3959
  11   5   3   -5617    8472
 -11   6   3     175    3706
 -10   6   3    3675    3601
  -9   6   3   12135    3601
  -8   6   3    4605    7304
  -6   6   3  121163   10517
  -5   6   3    5887    1726
  -4   6   3  312292   19866
  -3   6   3   40007    2251
  -2   6   3  513348   24713
  -1   6   3  224556   32720
   0   6   3   43310   12854
   1   6   3    1358   13122
   2   6   3  232958   22797
   3   6   3   22790    4674
   4   6   3  193158   10953
   5   6   3    4564    3078
   6   6   3   21878    6108
   7   6   3   40829   12259
   8   6   3   15567    2489
   9   6   3     169    3183
  10   6   3   -1373    2653
  11   6   3    5135    3306
 -10   7   3   13266    4058
  -9   7   3    6612    3981
  -8   7   3    1822    3981
  -7   7   3    1976    3889
  -5   7   3    8655    8764
  -4   7   3   22569    6135
  -3   7   3    1664    2535
  -2   7   3  110081   11996
  -1   7   3  338140   24958
   0   7   3   23677    3629
   1   7   3  173243   17006
   2   7   3    4145    7939
   3   7   3   40228    2337
   4   7   3   55455    9933
   5   7   3   47154    4423
   6   7   3  171079    9650
   7   7   3    2900    2337
   8   7   3    2122    2512
   9   7   3    5367    5843
  10   7   3   -2831    2671
 -10   8   3     951    4509
  -9   8   3    1129    4674
  -8   8   3   13508    6427
  -7   8   3   14531    3981
  -6   8   3    5003    6135
  -5   8   3   12966    4324
  -4   8   3   22371    5259
  -3   8   3   12903    5259
  -2   8   3   59441    6719
  -1   8   3    8880    2631
   0   8   3  216996    8395
   1   8   3   21007    2703
   2   8   3   26274    5197
   3   8   3   32215    2853
   4   8   3   29970    2881
   5   8   3    2216    4674
   6   8   3   10460    6701
   7   8   3    5794    2703
   8   8   3    1522    3065
   9   8   3    6587    3706
  10   8   3   10224    8180
  -9   9   3    9757    4583
  -8   9   3   11059    7596
  -7   9   3   38009    4423
  -6   9   3    6558   11101
  -5   9   3   14539    9349
  -4   9   3    4132    8764
  -3   9   3    5361    4955
  -2   9   3   15494    3860
  -1   9   3    5080    3234
   0   9   3    6618    3458
   1   9   3   25876    2164
   2   9   3    3718    2649
   3   9   3   31597    3400
   4   9   3   12612    4674
   5   9   3    2964    4124
   6   9   3    -230    4382
   7   9   3     422    3030
   8   9   3    -419    7011
   9   9   3     218    4583
  -8  10   3    5891   11686
  -7  10   3    -864    4955
  -6  10   3    -519    8472
  -5  10   3     316    4583
  -4  10   3    7973    4583
  -3  10   3     334    3798
  -2  10   3    -304    8764
  -1  10   3   20018    3706
   0  10   3   30031    2732
   1  10   3    2671    3689
   2  10   3     539    3255
   3  10   3    1518    2560
   4  10   3  -20560    9349
   5  10   3    4706    3346
   6  10   3    1366    4583
   7  10   3    -358    4583
   8  10   3   14458   11101
  -6  11   3   -2124    5036
  -5  11   3    8371    5108
  -4  11   3    2862    5259
  -3  11   3   10713    4967
  -2  11   3    3998    3478
  -1  11   3    3475    3376
   0  11   3   -1285    3376
   1  11   3     -93    2530
   2  11   3    2583    3342
   3  11   3    2375    3226
   4  11   3   14834    4229
   5  11   3    -284    4647
   6  11   3   17917    5108
  -4  12   3     484    5226
  -3  12   3   24024    4331
  -2  12   3   -3318    3853
  -1  12   3   -5738    3506
   0  12   3      12    3472
   1  12   3     -99    3809
   2  12   3   -4740    6987
   3  12   3    -334    5551
   4  12   3    4707    4752
  -4 -12   4    -107    4434
  -3 -12   4   13266    4801
  -2 -12   4     -30   12562
  -1 -12   4   -8231    6808
   0 -12   4   -6028    6572
   1 -12   4     547    6808
   2 -12   4    -515    9933
   3 -12   4    5542    5426
   4 -12   4    3546    4482
  -6 -11   4    1991    4742
  -5 -11   4      51    4313
  -4 -11   4   27567    4595
  -3 -11   4   18429    4115
  -2 -11   4   13623    4533
  -1 -11   4   18407    5547
   0 -11   4    -343    6197
   1 -11   4    1389    6197
   2 -11   4     592    4062
   3 -11   4    5850    6430
   4 -11   4   10819    4313
   5 -11   4    1943    4378
   6 -11   4    8171    5728
  -8 -10   4    2893    5609
  -7 -10   4    -115    4595
  -6 -10   4     -60    4633
  -5 -10   4   12735    7011
  -4 -10   4    5901    3949
  -3 -10   4   42442    4550
  -2 -10   4    4947    3636
  -1 -10   4    2403    3636
   0 -10   4    2491    3641
   1 -10   4    2126    3683
   2 -10   4   10346    3636
   3 -10   4   24933    4547
   4 -10   4   -5429    7291
   5 -10   4    2810    7095
   6 -10   4    1067    4547
   7 -10   4    4054    5296
   8 -10   4  -10606    7011
  -9  -9   4    2060    5296
  -8  -9   4    2279    6719
  -7  -9   4   32584    6427
  -6  -9   4    3952    3949
  -5  -9   4   37676   14623
  -4  -9   4   45058    5509
  -3  -9   4   40167   12270
  -2  -9   4   77358    5609
  -1  -9   4   13523    4464
   0  -9   4   -1461    2196
   1  -9   4   79353    2867
   2  -9   4   16131    7874
   3  -9   4  113459   14315
   4  -9   4   23265    5040
   5  -9   4   88872   12854
   6  -9   4     -11    4208
   7  -9   4    8242    5475
   8  -9   4    8252    5609
   9  -9   4   -1054    5895
 -10  -8   4    1728    8468
  -9  -8   4     780    4489
  -8  -8   4   50290    5314
  -7  -8   4   31500    4030
  -6  -8   4   60368    4299
  -5  -8   4   10604    3864
  -4  -8   4   40373    6099
  -3  -8   4   80770    4299
  -2  -8   4   36748   11356
  -1  -8   4  124488    8686
   0  -8   4  128800    6993
   1  -8   4   92366    8358
   2  -8   4   65831    7554
   3  -8   4   17594    4497
   4  -8   4  154639   10584
   5  -8   4   12211    4128
   6  -8   4   26317    4168
   7  -8   4   20366   11101
   8  -8   4   34116    5415
   9  -8   4   -6637    5006
  10  -8   4    1369    7531
 -10  -7   4     324    4332
  -9  -7   4   18312    4332
  -8  -7   4   47906    4371
  -7  -7   4    -248    3901
  -6  -7   4  217529    7322
  -5  -7   4   15760    3328
  -4  -7   4  163502   14022
  -3  -7   4  120418    5038
  -2  -7   4   72955   16556
  -1  -7   4  610140   25648
   0  -7   4  201688    5210
   1  -7   4  693720   27803
   2  -7   4  394496   21758
   3  -7   4   50336    6572
   4  -7   4  222473   14278
   5  -7   4    5678    3414
   6  -7   4   37661    7621
   7  -7   4    3448    4197
   8  -7   4     340    6141
   9  -7   4    4087    4649
  10  -7   4    2983    4884
 -11  -6   4   13847    5108
 -10  -6   4    2613    3964
  -9  -6   4   15127    3663
  -8  -6   4    2610    4586
  -7  -6   4   63432    8420
  -6  -6   4  454336   19419
  -5  -6   4    5164    2789
  -4  -6   4 1867045   62878
  -3  -6   4   32481    2885
  -2  -6   4 3456307  121921
  -1  -6   4  389800   21791
   0  -6   4   27228    1806
   1  -6   4  118936   30276
   2  -6   4 1087934  126503
   3  -6   4   26915    2002
   4  -6   4 1270566   55132
   5  -6   4   25923    3644
   6  -6   4  390334   22597
   7  -6   4  102058    8680
   8  -6   4   33323    4504
   9  -6   4    1363    4281
  10  -6   4   14247    5396
  11  -6   4   27514    5834
 -11  -5   4   -3949    4013
 -10  -5   4    8746    3877
  -9  -5   4  100242    5246
  -8  -5   4   21213    3793
  -7  -5   4   14463    3432
  -6  -5   4   11228    2714
  -5  -5   4  417845   14278
  -4  -5   4 1536419  108853
  -3  -5   4 2526911  114123
  -2  -5   4 2786279  164440
  -1  -5   4   11589   21595
   0  -5   4  124551   14607
   1  -5   4 1002610   25163
   2  -5   4 3909036  164440
   3  -5   4 2848855  113705
   4  -5   4 2175221  108796
   5  -5   4  116449   14045
   6  -5   4    8574    4951
   7  -5   4     828    3587
   8  -5   4   13676    3793
   9  -5   4  113548   12270
  10  -5   4    2014    4862
  11  -5   4   -4147    5296
 -12  -4   4   -1005    4647
 -11  -4   4   13751    4046
 -10  -4   4     945    2246
  -9  -4   4   15124    3793
  -8  -4   4   92593    5361
  -7  -4   4  216506   13321
  -6  -4   4 1131272   79860
  -5  -4   4 1060687  103498
  -4  -4   4 1710463   55607
  -3  -4   4 1499591   37791
  -2  -4   4  536319   52467
  -1  -4   4    2844    2231
   0  -4   4 1445572  107677
   1  -4   4   23266    1773
   2  -4   4 1362132   45325
   3  -4   4  416876   33676
   4  -4   4  710887   55607
   5  -4   4 4559775  103521
   6  -4   4  302953   65374
   7  -4   4  363776   20351
   8  -4   4   30191    6795
   9  -4   4    2707    3935
  10  -4   4     894    4862
  11  -4   4   16423    5296
  12  -4   4    1380    5396
 -12  -3   4    4520    5116
 -11  -3   4    5078    4651
 -10  -3   4   12861    2246
  -9  -3   4  126087    9390
  -8  -3   4   19741    5054
  -7  -3   4   34464    6572
  -6  -3   4    2809    2776
  -5  -3   4 2042394  166089
  -4  -3   4  571330   50974
  -3  -3   4    7892   14572
  -2  -3   4 8798982  316945
  -1  -3   4 3349643  117826
   0  -3   4 8186481  802522
   1  -3   4 2532639  117826
   2  -3   4 4431110  378496
   3  -3   4  644820   13107
   4  -3   4  759717   36073
   5  -3   4 3829141  147855
   6  -3   4   18754    3127
   7  -3   4   62086    8464
   8  -3   4   22254    7011
  10  -3   4    3294    5259
  11  -3   4     457    4862
  12  -3   4   -4384    5259
 -12  -2   4    1033    2699
 -11  -2   4    9626    2671
 -10  -2   4    1676    3289
  -9  -2   4   81760    3627
  -8  -2   4   74591    8719
  -7  -2   4  350559   18713
  -6  -2   4 1357052  119599
  -5  -2   4 4439944  184954
  -4  -2   4 1855531   66503
  -3  -2   4 4870859  682451
  -2  -2   4 1546714   67920
  -1  -2   4 5399157   94283
   0  -2   4   40216    2024
   1  -2   4  149360   94576
   2  -2   4 1495783   60464
   3  -2   410741065  382507
   4  -2   4  284953   47319
   5  -2   4 3344419  161395
   6  -2   4 3406252  115704
   7  -2   4  560093   36226
   8  -2   4  396498    8991
   9  -2   4   57773   12270
  10  -2   4    2495    4509
  11  -2   4    2814    4509
  12  -2   4    3689    4967
 -12  -1   4   -1241    2699
 -11  -1   4    1859    2304
 -10  -1   4   31802    2843
  -9  -1   4   17848    2429
  -8  -1   4  199796    6822
  -7  -1   4   53034   24734
  -6  -1   4  668880   23655
  -5  -1   4  420358   27672
  -4  -1   4   28526    2377
  -3  -1   4  288580  179377
  -2  -1   4 2032734  126616
  -1  -1   4    7835    1084
   2  -1   4  570168   90424
   3  -1   4 2086066  113161
   4  -1   4    9254    2554
   5  -1   4  399538   19785
   6  -1   4  579619   19755
   7  -1   4  495997   24846
   8  -1   4   66614   21327
   9  -1   4   20334    4967
  10  -1   4   12401    9349
  11  -1   4   -7487    6719
  12  -1   4    4914    4229
 -12   0   4    1774    4294
 -11   0   4    4727    2294
 -10   0   4   28873    3101
  -9   0   4   -3212    3120
  -8   0   4  175730    6771
  -7   0   4    6802    4766
  -6   0   4    4971    1771
  -5   0   4   38015   11769
  -4   0   4 1619077   76707
  -2   0   4   23676    2949
   0   0   4     389     584
   2   0   4    5797    1632
   3   0   4 6720667  478847
   4   0   4 1996886   72013
   5   0   4  314897   11568
   6   0   4     146    1948
   7   0   4   13001    5680
   8   0   4  102031    7965
   9   0   4   -3130    3136
  10   0   4   13927    4181
  11   0   4    2192    3747
  12   0   4   17367    7304
 -12   1   4   -2143    2560
 -11   1   4    1991    2164
 -10   1   4   24239    2547
  -9   1   4   30883    4509
  -8   1   4  204641    6948
  -7   1   4   57376   24112
  -6   1   4  647240   20182
  -5   1   4  405858   22483
  -4   1   4   22467    2244
  -3   1   4  470344  179377
  -2   1   4 1903467  140204
  -1   1   4   11472    1623
   1   1   4    5427     888
   2   1   4  502681  146949
   3   1   4 2033111  286010
   4   1   4    5860    4090
   5   1   4  372550   22597
   6   1   4  687353   23655
   7   1   4  569352   30187
   8   1   4   58437    7099
   9   1   4   14799    3506
  10   1   4   17933    3747
  11   1   4    8408    5296
  12   1   4   -2627    3812
 -12   2   4   -8647    3283
 -11   2   4    1664    3798
 -10   2   4    1056    2385
  -9   2   4   92816    5475
  -8   2   4   77196    7209
  -7   2   4  357147   15953
  -6   2   4 1208570  101680
  -5   2   4 4084831  184954
  -4   2   4 1804937   66503
  -3   2   4 4322410  461694
  -2   2   4 1459056   95849
  -1   2   4 5408645  133565
   0   2   4   46786    2244
   1   2   4  169819  186973
   2   2   4 1346458   96471
   4   2   4  361228   65692
   5   2   4 3281046  225170
   6   2   4 3091870  159511
   7   2   4  518025   25483
   8   2   4  381400    8931
   9   2   4   56682    6427
  10   2   4    4096    9641
  11   2   4    8128    3255
  12   2   4   -1942   10517
 -12   3   4    4977    3747
 -11   3   4    6565    3798
 -10   3   4   21556    2881
  -9   3   4  120164   19282
  -8   3   4   28600    2818
  -7   3   4   25325    5156
  -6   3   4    2161    2282
  -5   3   4 2126313  148642
  -4   3   4  537851   53089
  -3   3   4    2720   22568
  -2   3   4 8533163  688002
  -1   3   4 3768441  146581
   0   3   4 8249413  437144
   1   3   4 3000434  217940
   2   3   4 4087277  628696
   3   3   4  566718   19622
   4   3   4  873170   53297
   5   3   4 3518833  183028
   6   3   4   19695    3078
   7   3   4   65946   12562
   8   3   4   31772    2768
   9   3   4  203948   12977
  10   3   4    3575    4646
  11   3   4    1216    9349
  12   3   4   12636    3326
 -12   4   4   10675    3747
 -11   4   4   10182    3706
 -10   4   4    2894    3214
  -9   4   4   18822    4967
  -8   4   4   82106    7277
  -7   4   4  203297   26585
  -6   4   4 1090757   69628
  -5   4   4  852524  121559
  -4   4   4 1690715   64613
  -3   4   4 1416732   91149
  -2   4   4  550469   94071
  -1   4   4    1925    1641
   0   4   4 1258095  105655
   1   4   4   32725    1809
   2   4   4 1411864  120072
   3   4   4  319848   54950
   4   4   4  696914   80565
   5   4   4 4393819  184388
   6   4   4  338059  114165
   7   4   4  397142   17338
   8   4   4   43461   10572
   9   4   4    3905    4382
  10   4   4     985    4124
  11   4   4   18916    3747
  12   4   4    1290    3506
 -11   5   4   11805    5259
 -10   5   4   18941    4674
  -9   5   4  114764   11101
  -8   5   4   18047    3451
  -7   5   4   15154    3780
  -6   5   4    5194    7304
  -5   5   4  418283   25124
  -4   5   4 1626869  153972
  -3   5   4 2428075  206839
  -2   5   4 2660985  547480
  -1   5   4   13758   42069
   0   5   4  151352   14023
   1   5   4 1004102   57260
   2   5   4 3683311  189096
   3   5   4 2820876  147513
   4   5   4 2248923  126723
   5   5   4  113401   29214
   6   5   4   17492    3451
   7   5   4    4434    3533
   8   5   4   15579    2377
   9   5   4  122211    5728
  10   5   4    8159    2671
  11   5   4    3205    4382
 -11   6   4   17296    4124
 -10   6   4   -1953    3601
  -9   6   4    3948    3889
  -8   6   4    3256    4324
  -7   6   4   93346   25124
  -6   6   4  440094   27268
  -5   6   4    4108    3451
  -4   6   4 2035227   77968
  -3   6   4   30766    7011
  -2   6   4 3083532  117355
  -1   6   4  372563   24632
   0   6   4    7358    2554
   1   6   4  101822   29795
   2   6   4 1152996  121921
   3   6   4   42221    3078
   4   6   4 1272271   64217
   5   6   4   21902    2313
   6   6   4  362723   22259
   7   6   4  124263    7360
   8   6   4   25853    2971
   9   6   4    3360    3798
  10   6   4   -5168    2547
  11   6   4   25534    3782
 -10   7   4    3285    3981
  -9   7   4   16346    3981
  -8   7   4   62651    9933
  -7   7   4     509    6427
  -6   7   4  191264   14023
  -5   7   4   33845   10225
  -4   7   4  153367   17142
  -3   7   4  161951    9933
  -2   7   4   79205   18565
  -1   7   4  606089   25557
   0   7   4  164606    5882
   1   7   4  705857   26428
   2   7   4  419631   19449
   3   7   4   51488    4783
   4   7   4  239153   14136
   5   7   4    2819    2674
   6   7   4   46270   12854
   7   7   4    4473    3364
   8   7   4     656    4509
   9   7   4   11838    5380
  10   7   4    7542    2797
 -10   8   4    -460    4124
  -9   8   4     425    4967
  -8   8   4   70274    9933
  -7   8   4   38933    8180
  -6   8   4   75295    6135
  -5   8   4   11197    8180
  -4   8   4   54023   14607
  -3   8   4   71282    8764
  -2   8   4   34318   10896
  -1   8   4  118040   11053
   0   8   4  135124    8977
   1   8   4   93393    7110
   2   8   4   76406    8604
   3   8   4   25612    3570
   4   8   4  170023    5882
   5   8   4   11815    3026
   6   8   4   35720    6499
   7   8   4   30813    7596
   8   8   4   33547    8125
   9   8   4   18716    4110
  10   8   4   -5447    3782
  -9   9   4    4757    7596
  -8   9   4    5640    4509
  -7   9   4   25065    9933
  -6   9   4    6714    4509
  -5   9   4   43466    8282
  -4   9   4   72169    4967
  -3   9   4   54319   28046
  -2   9   4   82982    7011
  -1   9   4   14744    4638
   0   9   4   -1530    1819
   1   9   4   64877    3706
   2   9   4   14778    4133
   3   9   4  155029   13146
   4   9   4   12563    4674
   5   9   4   90808    7720
   6   9   4       0    2881
   7   9   4    4671    8472
   8   9   4   17932    7596
   9   9   4    6804    4674
  -8  10   4    1213    5036
  -7  10   4    3677    4955
  -6  10   4   -2680    4583
  -5  10   4   19764    4583
  -4  10   4    5831    4124
  -3  10   4   31631    4124
  -2  10   4   -7199    7596
  -1  10   4    3428    5843
   0  10   4     564    6056
   1  10   4    1906    5259
   2  10   4   10226    5876
   3  10   4   19199    2924
   4  10   4    5393    4967
   5  10   4   11434    5168
   6  10   4    1471    4583
   7  10   4   -3125    4583
   8  10   4    4094    4647
  -6  11   4    2120    5108
  -5  11   4    -234    7596
  -4  11   4   32955    7888
  -3  11   4   29903    4229
  -2  11   4   16719    3774
  -1  11   4   -4265    4948
   0  11   4    -272    3376
   1  11   4   -4565    7304
   2  11   4    1508    2571
   3  11   4   23366   10517
   4  11   4   17104   14023
   5  11   4   -1814    4647
   6  11   4    3824    5108
  -4  12   4   -3041    8472
  -3  12   4   10877    6611
  -2  12   4    -132    8434
  -1  12   4   10866    3891
   0  12   4    -322    3530
   1  12   4    -983    3840
   2  12   4    -429    5442
   3  12   4       0   11101
   4  12   4   -2566    8764
  -4 -12   5     240    4730
  -3 -12   5   -2164    4492
  -2 -12   5    1273    7024
  -1 -12   5    2689    6808
   0 -12   5  -11491    9057
   1 -12   5   -1370    6808
   2 -12   5    -797   14023
   3 -12   5     535    4972
   4 -12   5   -3813    4434
  -6 -11   5    4120    4742
  -5 -11   5    6088    4533
  -4 -11   5   27289    4313
  -3 -11   5    -878    4313
  -2 -11   5   12262    5581
  -1 -11   5   -1390    6197
   0 -11   5   -3749    5980
   1 -11   5     730    5980
   2 -11   5    1539    6817
   3 -11   5   -1891    4106
   4 -11   5     530    4238
   5 -11   5   -4321    4378
   6 -11   5    5766    5396
  -7 -10   5    1386    4595
  -6 -10   5   -3133    5647
  -5 -10   5     920    4179
  -4 -10   5   -1371    3891
  -3 -10   5   23832   10809
  -2 -10   5   -2148    3526
  -1 -10   5   10299    3636
   0 -10   5   21144    2916
   1 -10   5   23404    5218
   2 -10   5   -1175    4674
   3 -10   5    5273    6314
   4 -10   5   16168    6023
   5 -10   5    4240    5183
   6 -10   5   -5298    6719
   7 -10   5    2897   10225
  -9  -9   5   40917    6034
  -8  -9   5   13709   11978
  -7  -9   5     511    4111
  -6  -9   5   13415    9890
  -5  -9   5    3471    6719
  -4  -9   5   14450    8764
  -3  -9   5   27534    4111
  -2  -9   5   77380    4795
  -1  -9   5    2847    3533
   0  -9   5   52695    2819
   1  -9   5    4051    2251
   2  -9   5   47623    9563
   3  -9   5    9396    5566
   4  -9   5     785    5152
   5  -9   5   12603    4208
   6  -9   5    9949    9557
   7  -9   5    6008    7304
   8  -9   5     461    5895
   9  -9   5    1470    6457
  -9  -8   5    5488    4738
  -8  -8   5    2553    4967
  -7  -8   5    7443    4469
  -6  -8   5    7991    3680
  -5  -8   5    6481    4958
  -4  -8   5    6396    3879
  -3  -8   5   59186   10517
  -2  -8   5   36923    3680
  -1  -8   5   31639    3932
   0  -8   5   17202    2440
   1  -8   5   40451    4470
   2  -8   5    8154    2975
   3  -8   5   48384    7402
   4  -8   5    1867    3607
   5  -8   5     531    6427
   6  -8   5   31610    7058
   7  -8   5    2632    5054
   8  -8   5   25520    4910
   9  -8   5   17099    5263
 -10  -7   5   -4196    4332
  -9  -7   5    2396    3999
  -8  -7   5    8524    3964
  -7  -7   5     304    3161
  -6  -7   5   34041    5164
  -5  -7   5   30683    3283
  -4  -7   5   42548    3780
  -3  -7   5   22036    3780
  -2  -7   5  119774   11686
  -1  -7   5    9990    4749
   0  -7   5   64194    3317
   1  -7   5   11834    5363
   2  -7   5    5883    9277
   3  -7   5   35672    3864
   4  -7   5     309    4320
   5  -7   5    1468    3414
   6  -7   5   48928    5502
   7  -7   5    3794    4781
   8  -7   5   24918    4595
   9  -7   5    2238    4856
  10  -7   5   12980    7518
 -11  -6   5     215    4742
 -10  -6   5     517    4567
  -9  -6   5   41312    3964
  -8  -6   5    1105    3999
  -7  -6   5   91914    5728
  -6  -6   5    9909    5343
  -5  -6   5  109770    4342
  -4  -6   5   46147    5746
  -3  -6   5    1966    1478
  -2  -6   5  103292   15776
  -1  -6   5   65665    7068
   0  -6   5   12403    1865
   1  -6   5   50850    6494
   2  -6   5  170127   11546
   3  -6   5    1040    2913
   4  -6   5  207594    6064
   5  -6   5   43307    5313
   6  -6   5  168006    6325
   7  -6   5   93056    6337
   8  -6   5    9325    6679
   9  -6   5   22163    4750
  10  -6   5    2662    5396
  11  -6   5    4781   10517
 -11  -5   5   -2758    3998
 -10  -5   5    2389    3624
  -9  -5   5   11725    4178
  -8  -5   5    3408    3432
  -7  -5   5    5280    2225
  -6  -5   5   60906    5650
  -5  -5   5   87083   15457
  -4  -5   5  163410   13709
  -3  -5   5  903263   25018
  -2  -5   5  834255   24542
  -1  -5   5   26019    2325
   0  -5   5    7126    1570
   1  -5   5   65507    2418
   2  -5   5  101532   21482
   3  -5   5   99589   19555
   4  -5   5  219404   10289
   5  -5   5   38924    6394
   6  -5   5   26895   11073
   7  -5   5    4127    3644
   8  -5   5    1685    3995
   9  -5   5   11027    4030
  10  -5   5   22676    5183
  11  -5   5   -8101    5728
 -12  -4   5   -1552    5036
 -11  -4   5    6442    9646
 -10  -4   5     927    3555
  -9  -4   5      11    1932
  -8  -4   5    7490    1914
  -7  -4   5   57903    3795
  -6  -4   5    1566    7011
  -5  -4   5  349107   16024
  -4  -4   5   66805   17893
  -3  -4   5  855084   21763
  -2  -4   5  510111   30134
  -1  -4   5 1096695   28605
   0  -4   5  672267   46743
   1  -4   5  288219   21675
   2  -4   5  102933   26073
   3  -4   5  180179   19440
   4  -4   5  666243   17965
   5  -4   5  115419   21619
   6  -4   5   37880    8180
   7  -4   5    9904    3822
   8  -4   5    5316    4029
   9  -4   5    5393    3680
  10  -4   5    2195    4862
  11  -4   5    3391    5183
  12  -4   5    6859    6135
 -12  -3   5   -1897    7011
 -11  -3   5     204    2904
 -10  -3   5   16760    4763
  -9  -3   5   58286    3711
  -8  -3   5   96914    5183
  -7  -3   5   57297    2486
  -6  -3   5   13281    2530
  -5  -3   5  846436   26957
  -4  -3   5  213566   22348
  -3  -3   5    1573    1181
  -2  -3   5  333967   30573
  -1  -3   5  157791   16068
   0  -3   5   70415    4738
   1  -3   5   28485   10995
   2  -3   5  394641   32317
   3  -3   5   26018    2188
   4  -3   5  626911   22275
   5  -3   5   67826   32828
   6  -3   5    1916    3187
   7  -3   5   25893    3607
   8  -3   5  100244    8180
   9  -3   5   11034    6135
  10  -3   5     442    7304
  11  -3   5    2241    5551
  12  -3   5   -3412    5036
 -12  -2   5   -4488    2699
 -11  -2   5    9991    2671
 -10  -2   5     667    2136
  -9  -2   5   45557    4261
  -8  -2   5   37279    3333
  -7  -2   5  236780    6107
  -6  -2   5   64943   14023
  -5  -2   5  767239   24464
  -4  -2   5  771610   29000
  -3  -2   5  768477   27534
  -2  -2   5  319108   11807
  -1  -2   5 1207477   26299
   0  -2   5  521296   22294
   1  -2   5  387855   26650
   2  -2   5  124469    9196
   3  -2   5  218780   18071
   4  -2   5  880820   25316
   5  -2   5   85752   20571
   6  -2   5  351927   13221
   7  -2   5   39995    9338
   8  -2   5   45456    3822
   9  -2   5   51734   16360
  10  -2   5   -7426    4124
  11  -2   5     583    4509
  12  -2   5   -2746    4647
 -12  -1   5     512    2699
 -11  -1   5    5982    3484
 -10  -1   5   10744    2783
  -9  -1   5    3067    2041
  -8  -1   5   20809    6325
  -7  -1   5   21438    3220
  -6  -1   5   88952    4247
  -5  -1   5   14300    2224
  -4  -1   5   38699   20578
  -3  -1   5  451029   10811
  -2  -1   5  114038   26761
  -1  -1   5    1621    2899
   0  -1   5  285547    8128
   1  -1   5  103313    2987
   2  -1   5  217522   20796
   3  -1   5   83159   16360
   4  -1   5  177945   17893
   5  -1   5   35514    2776
   6  -1   5  116250    6381
   7  -1   5   83363    4891
   8  -1   5   87631   11394
   9  -1   5    4222    4674
  10  -1   5   21109   12270
  11  -1   5    2126    4382
  12  -1   5    4368    4647
 -12   0   5     -38    4261
 -11   0   5   -1856    2294
 -10   0   5   44156    3626
  -9   0   5   23351    2527
  -8   0   5    2579    2197
  -7   0   5   19786    2987
  -6   0   5   14167    1974
  -5   0   5   15501    1859
  -4   0   5  536628   24020
  -3   0   5    2334   11101
  -2   0   5  657513   33466
  -1   0   5   82519    9503
   0   0   5    1023     876
   1   0   5   29214    9503
   2   0   5  288314   27324
   3   0   5  149996    8180
   4   0   5    9298   29334
   5   0   5      52    1923
   6   0   5     311    2095
   7   0   5   63247    3688
   8   0   5   42790    4444
   9   0   5    2153    8180
  10   0   5    4269    4181
  11   0   5   -4325    4181
  12   0   5   -3428    4308
 -12   1   5    -513    5483
 -11   1   5   -7095    3222
 -10   1   5   10088    5950
  -9   1   5   14865    1905
  -8   1   5   19586    3659
  -7   1   5   19852    4410
  -6   1   5   87455    4470
  -5   1   5   13346    2228
  -4   1   5   39929   25202
  -3   1   5  374874   11356
  -2   1   5  103465   26761
  -1   1   5    2922    5241
   0   1   5  247751   10809
   1   1   5  145789    5551
   2   1   5  223025   37395
   3   1   5   78266   15776
   4   1   5  183139   35642
   5   1   5   33765    2637
   6   1   5  126990    5123
   7   1   5   98605    3631
   8   1   5   89168    3737
   9   1   5     780    6349
  10   1   5   17472    3747
  11   1   5    7003   12854
  12   1   5     654    6719
 -12   2   5   -6489    3283
 -11   2   5    1641    2385
 -10   2   5    -593    2357
  -9   2   5   43721    5843
  -8   2   5   30246    2818
  -7   2   5  243862    6050
  -6   2   5   90295   20158
  -5   2   5  826626   29713
  -4   2   5  683390   37012
  -3   2   5  775920   38563
  -2   2   5  287834   20450
  -1   2   5 1269255   25962
   0   2   5  519689   44698
   1   2   5  356925   44406
   2   2   5  121649   20450
   3   2   5  192756   36810
   4   2   5  911576   39455
   5   2   5   73320   42945
   6   2   5  334975    9397
   7   2   5   33489    5834
   8   2   5   37719    4038
   9   2   5   48396    4545
  10   2   5    4162    2531
  11   2   5    3360    3306
  12   2   5   11978   10517
 -12   3   5   16080    3747
 -11   3   5    3176    4382
 -10   3   5   10561    2881
  -9   3   5   50298    2644
  -8   3   5   79563    4433
  -7   3   5   54348    2414
  -6   3   5   15849    2190
  -5   3   5  806784   26974
  -4   3   5  196642   25638
  -3   3   5     357    5259
  -2   3   5  287962   43238
  -1   3   5  172147   12808
   0   3   5   38052    4090
   1   3   5   40287   18113
   2   3   5  466208   31844
   3   3   5   30000    4674
   4   3   5  656209   44990
   5   3   5   58210   33466
   6   3   5    5222    1845
   7   3   5   33940    4290
   8   3   5   87055    8030
   9   3   5    8756    4058
  10   3   5     557    4142
  11   3   5    2311    9349
  12   3   5    3288   10517
 -12   4   5    5899    7888
 -11   4   5    3345    3798
 -10   4   5    3704    3601
  -9   4   5     137    3533
  -8   4   5   13490    3451
  -7   4   5   59594    4222
  -6   4   5    3591    5980
  -5   4   5  434277   22203
  -4   4   5   70289   20688
  -3   4   5  844470   49373
  -2   4   5  581059   36976
  -1   4   5 1174173   26817
   0   4   5  555350   92318
   1   4   5  265474   30675
   2   4   5   92015   36771
   3   4   5  195544   30573
   4   4   5  676122   25202
   5   4   5  108474   19508
   6   4   5   43968    6427
   7   4   5    7732    3889
   8   4   5    3526    1960
   9   4   5   11520    4967
  10   4   5    2568    4124
  11   4   5    2416    3283
  12   4   5    2296    3326
 -11   5   5    3491    4382
 -10   5   5    3106    3601
  -9   5   5   14444    7011
  -8   5   5    8547    8764
  -7   5   5    5381    6427
  -6   5   5   71618   16944
  -5   5   5  126640    8764
  -4   5   5  169308   20450
  -3   5   5  910612   52878
  -2   5   5  876919   56968
  -1   5   5   23852    4674
   0   5   5    4193    3277
   1   5   5   48992    3554
   2   5   5   94254   25211
   3   5   5   98871   33670
   4   5   5  207029   20742
   5   5   5   24666   25709
   6   5   5   33811    9933
   7   5   5    2861    3533
   8   5   5    4308    4090
   9   5   5   28211    5908
  10   5   5    5065    2686
  11   5   5   -2069    2820
 -11   6   5    1734    4058
 -10   6   5     318    3981
  -9   6   5   47489    3981
  -8   6   5    1407    7011
  -7   6   5   79845    9933
  -6   6   5   10381   11101
  -5   6   5  121932    9349
  -4   6   5   49639    9933
  -3   6   5    5153    3078
  -2   6   5   85405   11978
  -1   6   5   60326    4644
   0   6   5    9546    1816
   1   6   5   40925    4907
   2   6   5  177263   17005
   3   6   5    2203    1948
   4   6   5  195932    6156
   5   6   5   59838    5245
   6   6   5  187343    7402
   7   6   5   96056    4856
   8   6   5    8839    2512
   9   6   5   12440    2904
  10   6   5    -487    2671
  11   6   5    8939    2811
 -10   7   5    5743    4058
  -9   7   5   -1092    3981
  -8   7   5    6651    7304
  -7   7   5     -46    3533
  -6   7   5   28904    9933
  -5   7   5   10617    6427
  -4   7   5   30512    4423
  -3   7   5   20197    4423
  -2   7   5  104828   13146
  -1   7   5   12144    5301
   0   7   5   53840    3527
   1   7   5    9267    2723
   2   7   5    5316    8187
   3   7   5   27865    5730
   4   7   5     963    5501
   5   7   5    2125    2337
   6   7   5   49173    6034
   7   7   5    3302    2489
   8   7   5    6746    2723
   9   7   5    -476    4308
  10   7   5      94    4117
  -9   8   5    7677    4423
  -8   8   5    3167    4509
  -7   8   5    6901    5259
  -6   8   5   15095    4423
  -5   8   5   25224    7011
  -4   8   5    1973    4674
  -3   8   5   67582    9349
  -2   8   5   36719    4058
  -1   8   5   29047    3860
   0   8   5   10261    1874
   1   8   5   33259    3213
   2   8   5    7542    2881
   3   8   5   54934    7435
   4   8   5    2554    4060
   5   8   5    5425    5843
   6   8   5   25891    3765
   7   8   5     558    6671
   8   8   5   20634    4798
   9   8   5   16576    4282
  -9   9   5   33513    6719
  -8   9   5   17635   12854
  -7   9   5    2034    5551
  -6   9   5   11273    5551
  -5   9   5    2370    4509
  -4   9   5    4622    7304
  -3   9   5   17824    4583
  -2   9   5   76473   12270
  -1   9   5    -139    4674
   0   9   5   38985    2902
   1   9   5    5160    1948
   2   9   5   39983    4128
   3   9   5    8501    3116
   4   9   5    2062    2892
   5   9   5   25526    4124
   6   9   5   10242    5843
   7   9   5   -5161    4124
   8   9   5     639    3455
   9   9   5    1443    4703
  -7  10   5   -1230    6719
  -6  10   5    9436    4583
  -5  10   5    1980    6135
  -4  10   5    3853    5259
  -3  10   5   37601    4181
  -2  10   5    6037    3706
  -1  10   5    8443    4626
   0  10   5   21914    3683
   1  10   5   20033    6863
   2  10   5   -3026    3782
   3  10   5    8324    3685
   4  10   5   14089    4583
   5  10   5   -4178    4124
   6  10   5    1324   10225
   7  10   5   -1348    6590
  -6  11   5    6164    5484
  -5  11   5    3313    4703
  -4  11   5   14066    4583
  -3  11   5    3541    6719
  -2  11   5     690    7609
  -1  11   5    -169    3768
   0  11   5   -2496    3747
   1  11   5    -408    3706
   2  11   5   -1044    3782
   3  11   5   14296    3812
   4  11   5     648    3296
   5  11   5    2901    4650
   6  11   5   13259    5108
  -4  12   5     497    5171
  -3  12   5    3695   11141
  -2  12   5   -2620    3891
  -1  12   5      41    5239
   0  12   5    1647    5260
   1  12   5   -1246    3840
   2  12   5   -1903    7221
   3  12   5     195    4703
   4  12   5   -1971    8180
  -4 -12   6    4661    7545
  -3 -12   6   25431    7221
  -2 -12   6    2132    6808
  -1 -12   6   12192    7024
   0 -12   6    2025    7221
   1 -12   6   -9904    7024
   2 -12   6  -11580    6808
   3 -12   6    1722    6409
   4 -12   6    7660    4482
  -6 -11   6     893    4673
  -5 -11   6    2923    4595
  -4 -11   6    1271    4567
  -3 -11   6    -721    4313
  -2 -11   6    5452    4115
  -1 -11   6   24261    7189
   0 -11   6    2362    6611
   1 -11   6   20596    9349
   2 -11   6   14821    4533
   3 -11   6    2313    4251
   4 -11   6    3993    5040
   5 -11   6   14232    4608
   6 -11   6    -333    6135
  -7 -10   6    7434    4533
  -6 -10   6   16070    4238
  -5 -10   6    8291    5840
  -4 -10   6    3670    3949
  -3 -10   6   17079    4179
  -2 -10   6     737    5423
  -1 -10   6   43234    5503
   0 -10   6   42848    6807
   1 -10   6   82768    7437
   2 -10   6   24920    7197
   3 -10   6    5505    4686
   4 -10   6    6328    4755
   5 -10   6   15937    7304
   6 -10   6    1418    5296
   7 -10   6    9458    5728
  -8  -9   6   29247    7596
  -7  -9   6    8234    4937
  -6  -9   6   51130    9641
  -5  -9   6    2584    3822
  -4  -9   6     184    3877
  -3  -9   6   11837    4324
  -2  -9   6  154981   13439
  -1  -9   6     763    4090
   0  -9   6   46302    5384
   1  -9   6    3795    4183
   2  -9   6  108835   28630
   3  -9   6    7111    3758
   4  -9   6     706    4121
   5  -9   6   -1405    4175
   6  -9   6   79746   11101
   7  -9   6    3701    8180
   8  -9   6    6826    6034
  -9  -8   6    5375    4738
  -8  -8   6   13238    5551
  -7  -8   6   11706    5050
  -6  -8   6   67759    4047
  -5  -8   6  110586    5233
  -4  -8   6   19540    3998
  -3  -8   6  280793   12783
  -2  -8   6   19489    4366
  -1  -8   6  332621   13898
   0  -8   6   63215    2892
   1  -8   6  345070   17879
   2  -8   6   10643    4807
   3  -8   6  220805   22203
   4  -8   6    3394    3587
   5  -8   6   30577   10550
   6  -8   6    4209    5054
   7  -8   6    6231    5475
   8  -8   6   19115    5475
   9  -8   6   46540    7636
 -10  -7   6   -1584    4874
  -9  -7   6   10383    4371
  -8  -7   6   48527    4933
  -7  -7   6    9064    3328
  -6  -7   6   93826   11218
  -5  -7   6   20492    5882
  -4  -7   6   75412    7950
  -3  -7   6  139835   10977
  -2  -7   6  131741   10143
  -1  -7   6   92730    2987
   0  -7   6    3635   12988
   1  -7   6   22824    3258
   2  -7   6  118418   11691
   3  -7   6  175097   10879
   4  -7   6  228078   12446
   5  -7   6   26535    7401
   6  -7   6   95925   30456
   7  -7   6    -495    4095
   8  -7   6   28156    4856
   9  -7   6    7710    4884
  10  -7   6    -634    5834
 -11  -6   6   -5940    4603
 -10  -6   6     962    4820
  -9  -6   6  100684    5964
  -8  -6   6    1615    4146
  -7  -6   6  231628   11487
  -6  -6   6  128728    9111
  -5  -6   6  234833    9074
  -4  -6   6   88368    5463
  -3  -6   6   53331    3626
  -2  -6   6 1597854   35638
  -1  -6   6   86497    9934
   0  -6   6   60710    3795
   1  -6   6  315554    8374
   2  -6   6  400766   42558
   3  -6   6   59049    2892
   4  -6   6   54079   12562
   5  -6   6  137152   13578
   6  -6   6  222093   13789
   7  -6   6  326154   11460
   8  -6   6    2235    4446
   9  -6   6   45887    8036
  10  -6   6    2044    5728
  11  -6   6     921    6158
 -11  -5   6    1993    5237
 -10  -5   6    5641    3924
  -9  -5   6   -6116    4407
  -8  -5   6   34357    4856
  -7  -5   6   61379    6000
  -6  -5   6   56455    9314
  -5  -5   6  128623    9266
  -4  -5   6  519830   25209
  -3  -5   6 1207782   79375
  -2  -5   6  888669   50002
  -1  -5   6   24689    4359
   0  -5   6   72100    4699
   1  -5   6  149515    3702
   2  -5   6 1132682   43640
   3  -5   6 1891460   68425
   4  -5   6  518214   25079
   5  -5   6  249304    9329
   6  -5   6  322416   11006
   7  -5   6  245409   11978
   8  -5   6   46922   10039
   9  -5   6   -1766    4095
  10  -5   6    -834    6427
  11  -5   6    8608    5728
 -12  -4   6    4082    5036
 -11  -4   6     260    3924
 -10  -4   6    1776    5064
  -9  -4   6   17585    2783
  -8  -4   6    3141    2710
  -7  -4   6   44426    5624
  -6  -4   6   36516   12302
  -5  -4   6  241881   21827
  -4  -4   6   59959    3194
  -3  -4   6 2974625   86007
  -2  -4   6  546549  109297
  -1  -4   6  298468   92036
   0  -4   6 2530262  126857
   1  -4   6 1968265  111323
   2  -4   6 2233230   77285
   3  -4   6 1725112   77163
   4  -4   6   30239    3793
   5  -4   6  833442   24458
   6  -4   6  125466    8764
   7  -4   6  135510   16390
   8  -4   6   14395    6427
   9  -4   6    7544    8662
  10  -4   6     289    4862
  11  -4   6    9014    5296
  12  -4   6    4103   10225
 -12  -3   6   -1855    4583
 -11  -3   6     387    6598
 -10  -3   6   25229    2558
  -9  -3   6    7375    3443
  -8  -3   6  136864   10289
  -7  -3   6  215515   14000
  -6  -3   6   21920    4083
  -5  -3   6  909116   66716
  -4  -3   6  715837   86754
  -3  -3   6  142387   18697
  -2  -3   6 5519035  551768
  -1  -3   6 3182828  255395
   0  -3   6 3231877  213326
   1  -3   6 5074183  222314
   2  -3   6 7895971  610149
   3  -3   6  210889   12503
   4  -3   6 2114025   77803
   5  -3   6 1899805   76537
   6  -3   6   54101    4738
   7  -3   6  191778   16568
   8  -3   6  221747   17237
   9  -3   6   13042    4755
  10  -3   6   17401    4862
  11  -3   6     -55    5183
  12  -3   6    1372    5484
 -12  -2   6     693    2940
 -11  -2   6   18803    2686
 -10  -2   6    2626    2239
  -9  -2   6   45230    5819
  -8  -2   6   23768    2559
  -7  -2   6  223305    9446
  -6  -2   6  155957   32412
  -5  -2   6  225991   85598
  -4  -2   6  822814   82986
  -2  -2   6 6207102  183464
  -1  -2   6 7171526  276951
   0  -2   610107590  500557
   1  -2   6 2200627  340233
   2  -2   6 2041421  185707
   3  -2   613939114  388764
   4  -2   6 2774474   64280
   5  -2   6 1456494   62242
   6  -2   6  917308   31401
   7  -2   6  299943   11006
   8  -2   6   22620    4207
   9  -2   6  119553   11101
  10  -2   6    7616    4509
  11  -2   6    2459    4862
  12  -2   6   -3529    4955
 -12  -1   6    1418    4288
 -11  -1   6   14848    3070
 -10  -1   6   47274    4152
  -9  -1   6    1371    2277
  -8  -1   6  193899   13496
  -7  -1   6    1926    2996
  -6  -1   6  276551    8585
  -5  -1   6   12325    3926
  -4  -1   6 1853801   83306
  -3  -1   6 3766419  231411
  -1  -1   6   41030    8764
   0  -1   6  113691   33645
   1  -1   6   94362    7230
   2  -1   6 6605725  269535
   3  -1   6 6134272  187632
   4  -1   6 2435817   83998
   5  -1   6   67669    3539
   6  -1   6   37366   10694
   7  -1   6   20788    4324
   8  -1   6  280472   16428
   9  -1   6   -5769    4393
  10  -1   6   98038   15484
  11  -1   6   27273    5036
  12  -1   6    1461    5108
 -12   0   6    1342    2940
 -11   0   6    2055    2547
 -10   0   6   38754    3732
  -9   0   6  161575    5429
  -8   0   6    1072    2484
  -7   0   6  305066    8465
  -6   0   6   14309    2353
  -5   0   6  147102    4301
  -4   0   6 3646661  114521
  -3   0   6 1464873  190258
  -1   0   6    3936   39131
   0   0   6   82865   22101
   1   0   6 2790021   39131
   2   0   611647184  928437
   3   0   6 4584259  249492
   4   0   6 1345972  161957
   5   0   6    2796    5371
   6   0   6     355    2939
   7   0   6  371572   11982
   8   0   6    4533    3890
   9   0   6  139611   10517
  10   0   6   27714    5036
  11   0   6   11450    4703
  12   0   6   -8579    5551
 -12   1   6     827    3910
 -11   1   6   12435    4092
 -10   1   6   47570    5626
  -9   1   6     235    2152
  -8   1   6  182386   13364
  -7   1   6     741    2688
  -6   1   6  269561    8535
  -5   1   6   13365    3626
  -4   1   6 1887239   82516
  -3   1   6 3531683  226462
  -2   1   6 4381828  347044
   0   1   6  142821   45652
   1   1   6   89529    8764
   2   1   6 8089723  518849
   3   1   6 5782532  271443
   4   1   6 2278528  109846
   5   1   6   70203    5324
   6   1   6   43508   10075
   7   1   6   25221    3031
   8   1   6  301546   15613
   9   1   6     384    3798
  10   1   6   97243    5942
  11   1   6   18250   11394
  12   1   6    1029   10517
 -12   2   6    -285    4090
 -11   2   6   11413    4269
 -10   2   6    5181    4456
  -9   2   6   44132    9761
  -8   2   6   23026    2238
  -7   2   6  238298   19260
  -6   2   6  171994   36552
  -5   2   6  229470   46499
  -4   2   6  837521  155421
  -3   2   6 6542713  539730
  -2   2   6 5742775  212072
  -1   2   6 7942116  338781
   0   2   610795115  938954
   1   2   6 1982228  477365
   2   2   6 1988534  365181
   3   2   612851065  736790
   4   2   6 3035147  101636
   5   2   6 1462268   59081
   6   2   6  811123   45755
   7   2   6  326593   10992
   8   2   6   23236    2531
   9   2   6   99060    8647
  10   2   6    1121    2842
  11   2   6   12888    9933
  12   2   6   -5410   10517
 -12   3   6     239    3747
 -11   3   6    -315    4674
 -10   3   6   25372    5271
  -9   3   6   14451    2141
  -8   3   6  157449   13010
  -7   3   6  220427   10474
  -6   3   6   17219    3560
  -5   3   6  914114  113060
  -4   3   6  683116  122688
  -2   3   6 5380290  551768
  -1   3   6 3188360  250345
   0   3   6 3055978  285718
   1   3   6 5712281  425363
   2   3   6 8064385  781196
   3   3   6  257846   19282
   4   3   6 1979423  121468
   5   3   6 1842357   96058
   6   3   6   56457    4650
   7   3   6  228998   13268
   8   3   6  231760   13799
   9   3   6    7292    2772
  10   3   6   10743    4229
  11   3   6     135    9349
  12   3   6    2316   11101
 -12   4   6    7635    4181
 -11   4   6     520    3706
 -10   4   6    4802    3601
  -9   4   6   28300    2927
  -8   4   6    6065    2604
  -7   4   6   34861   10517
  -6   4   6   68183   11394
  -5   4   6  249789   28444
  -4   4   6   68181    4207
  -3   4   6 2893454   98810
  -2   4   6  587064   88128
  -1   4   6  296437  257088
   0   4   6 2374721  191009
   1   4   6 1884947  151915
   2   4   6 1982851  105561
   3   4   6 1789443  177624
   4   4   6   26478    7011
   5   4   6  929040   35323
   6   4   6   74602    8720
   7   4   6  128484    9967
   8   4   6   13249    2125
   9   4   6    5563    4124
  10   4   6    2733    5843
  11   4   6   15952    4674
  12   4   6    2118    3343
 -11   5   6    3865    4124
 -10   5   6   13215    3981
  -9   5   6   -1692    4090
  -8   5   6   37987    8764
  -7   5   6   61740    7437
  -6   5   6   57841   13010
  -5   5   6  138766   18697
  -4   5   6  540896   35467
  -3   5   6 1240247  130297
  -2   5   6  878609   79463
  -1   5   6   25819    5152
   0   5   6   75222    7872
   1   5   6  149581    5152
   2   5   6  961287   63213
   3   5   6 1852803   95852
   4   5   6  546198   36976
   5   5   6  239521   27462
   6   5   6  328095   13202
   7   5   6  275529   18113
   8   5   6   69887    9349
   9   5   6    6574    4058
  10   5   6    2526    2492
  11   5   6    7848    4673
 -11   6   6     339    4124
 -10   6   6     897    4674
  -9   6   6  118447   10517
  -8   6   6    2650   10517
  -7   6   6  235163   18697
  -5   6   6  204456   22787
  -4   6   6  106522    6808
  -3   6   6   49567    7596
  -2   6   6 1400222   50400
  -1   6   6   76132   14670
   0   6   6   56418    7011
   1   6   6  311901   10725
   2   6   6  424394   41264
   3   6   6   60978    4449
   4   6   6   76533    7612
   5   6   6  157204   13615
   6   6   6  255701   13202
   7   6   6  370142   17406
   8   6   6    4960    2748
   9   6   6   43919    5324
  10   6   6     977    3839
  11   6   6    8358    3718
 -10   7   6   -2470    4058
  -9   7   6   10927    3981
  -8   7   6   58174    8180
  -7   7   6   14218    4967
  -6   7   6   79030   19282
  -5   7   6   22814   13146
  -4   7   6   76983    9890
  -3   7   6  138600   13423
  -2   7   6  125980   19866
  -1   7   6  100532    3506
   0   7   6    3308   12991
   1   7   6   12305    5259
   2   7   6  123368   13976
   3   7   6  188749   10953
   4   7   6  251730    7585
   5   7   6   28232   14315
   6   7   6  113154   34473
   7   7   6     422    2512
   8   7   6   26144    3213
   9   7   6    4496    2671
  10   7   6    4309    3070
  -9   8   6    8988    4955
  -8   8   6   25091    6427
  -7   8   6   15658   10225
  -6   8   6   81879    4423
  -5   8   6  131965   12562
  -4   8   6   25459    4674
  -3   8   6  239771   21327
  -2   8   6   13512    5843
  -1   8   6  306743   16373
   0   8   6   68355    7011
   1   8   6  367022   16097
   2   8   6   10636    3431
   3   8   6  209402   15870
   4   8   6    6571    4087
   5   8   6   32005    6034
   6   8   6    4420    4058
   7   8   6   11166    4124
   8   8   6   14262    3093
   9   8   6   32668    5995
  -8   9   6   30834    5396
  -7   9   6    4364    4509
  -6   9   6   43580   11686
  -5   9   6    2646    4509
  -4   9   6    1233    5843
  -3   9   6   15238    4674
  -2   9   6  125646   16068
  -1   9   6    2465    3254
   0   9   6   46730    7720
   1   9   6   -1864    3547
   2   9   6  109008    6216
   3   9   6    3000    2746
   4   9   6    3011    3874
   5   9   6    1787    7596
   6   9   6  114053   11686
   7   9   6   10762    3245
   8   9   6    8520    3637
  -7  10   6    4306   13439
  -6  10   6    8424    4583
  -5  10   6    7400    9641
  -4  10   6    4438    4647
  -3  10   6   23786    4181
  -2  10   6    2119    3910
  -1  10   6   33346    7635
   0  10   6   34424    6611
   1  10   6   73599    6369
   2  10   6   13060    2590
   3  10   6   16384    2934
   4  10   6   10732    5259
   5  10   6   10067    3245
   6  10   6    1677    3273
   7  10   6    6255    4583
  -6  11   6    2669   10809
  -5  11   6    3660    7596
  -4  11   6    -171    4647
  -3  11   6  -11729    3853
  -2  11   6    5311    4266
  -1  11   6   14252    3817
   0  11   6    2441    6435
   1  11   6   10891    3809
   2  11   6    6978    9933
   3  11   6    1452    5843
   4  11   6    3590    3366
   5  11   6   -4432    7019
   6  11   6   -1577    5108
  -4  12   6    -306    4687
  -3  12   6    6904    4294
  -2  12   6   -4358    3885
  -1  12   6    1717    5365
   0  12   6    -412    3891
   1  12   6   -6603    3840
   2  12   6   -5411    5875
   3  12   6    5782    7888
   4  12   6   52530   11101
  -3 -12   7   22038    4742
  -2 -12   7    6297    7221
  -1 -12   7    -202    6808
   0 -12   7     823    8180
   1 -12   7    1066    6808
   2 -12   7    1761    7221
   3 -12   7    7018    4482
  -6 -11   7    5845    4884
  -5 -11   7    2244    4889
  -4 -11   7    6488    4378
  -3 -11   7     891    4179
  -2 -11   7   10914    5706
  -1 -11   7    7240    6394
   0 -11   7     412    6394
   1 -11   7    3265    6197
   2 -11   7    2659    4313
   3 -11   7    1922    9013
   4 -11   7    -547    5211
   5 -11   7    1168    4673
   6 -11   7    1510   11394
  -7 -10   7  -13531    4533
  -6 -10   7    6418    4426
  -5 -10   7   -3651    4179
  -4 -10   7    7306    4179
  -3 -10   7    4012    5566
  -2 -10   7     120    3891
  -1 -10   7   14832    3636
   0 -10   7     612    5060
   1 -10   7   21854    4010
   2 -10   7    2179    3822
   3 -10   7   15391    4111
   4 -10   7   18244    4404
   5 -10   7    -194    4378
   6 -10   7   -1419    5296
   7 -10   7     -83    5728
  -8  -9   7    7317    5296
  -7  -9   7   -2200    4111
  -6  -9   7   24579    4111
  -5  -9   7   30061    4111
  -4  -9   7    -464    3680
  -3  -9   7    5584    4724
  -2  -9   7    8038    3891
  -1  -9   7    4634    2481
   0  -9   7    5816    3949
   1  -9   7    5802    4077
   2  -9   7   57085    3822
   3  -9   7   45231   11686
   4  -9   7    8381    3680
   5  -9   7     575    7888
   6  -9   7   10369    5183
   7  -9   7     -48    6427
   8  -9   7     207    6034
  -9  -8   7   10648    5054
  -8  -8   7   10428    4755
  -7  -8   7   53351    5054
  -6  -8   7  -14114    3680
  -5  -8   7   11144    3758
  -4  -8   7   41067    4550
  -3  -8   7  381906   19866
  -2  -8   7   15128    2642
  -1  -8   7   56899    3502
   0  -8   7    8061    2468
   1  -8   7   18859    4638
   2  -8   7   43506    3118
   3  -8   7   19777   10164
   4  -8   7   28473    7313
   5  -8   7     165    7011
   6  -8   7     118    6135
   7  -8   7   28669    8472
   8  -8   7   -1347    5183
   9  -8   7    9239    9641
 -10  -7   7     -95    4371
  -9  -7   7    7770    4274
  -8  -7   7   15361    4800
  -7  -7   7   26814    3964
  -6  -7   7   16742    4020
  -5  -7   7   28755    4208
  -4  -7   7   57933    5463
  -3  -7   7   18944    7450
  -2  -7   7   -5342    2907
  -1  -7   7   29640    3562
   0  -7   7   12560    5259
   1  -7   7   33744    4105
   2  -7   7     783    2053
   3  -7   7    2547   14607
   4  -7   7   94774    9057
   5  -7   7   32947    5318
   6  -7   7   39950    5324
   7  -7   7    7174    5312
   8  -7   7   22475    5142
   9  -7   7    3229    4673
  10  -7   7     347    5928
 -11  -6   7    1756    4600
 -10  -6   7   10308    5071
  -9  -6   7    3681    4238
  -8  -6   7     -34    8764
  -7  -6   7    2602    5259
  -6  -6   7   42349    3800
  -5  -6   7    4213    2832
  -4  -6   7  110840    4783
  -3  -6   7   13293    2999
  -2  -6   7    7377    2751
  -1  -6   7   18706    2063
   0  -6   7   32866    3312
   1  -6   7   16696    2637
   2  -6   7    8428    2031
   3  -6   7   25449    2999
   4  -6   7    2207    7177
   5  -6   7   34803    2995
   6  -6   7   11569    4327
   7  -6   7   82770    4659
   8  -6   7      33    4344
   9  -6   7    1747    4839
  10  -6   7   10075    5728
  11  -6   7   17711    6269
 -11  -5   7   -5354    7888
 -10  -5   7   -4083    3924
  -9  -5   7     963    3793
  -8  -5   7   50457    3555
  -7  -5   7  104257    4998
  -6  -5   7    5515    3174
  -5  -5   7   19090    4876
  -4  -5   7    9976    2789
  -3  -5   7    7217    7838
  -2  -5   7   29976    7850
  -1  -5   7     850    2656
   0  -5   7    9010    2656
   1  -5   7   35240    2475
   2  -5   7   38662    6410
   3  -5   7  323878    7979
   4  -5   7   45128    3644
   5  -5   7  144336    4856
   6  -5   7    2291    3691
   7  -5   7   16330    5068
   8  -5   7     274    3995
   9  -5   7    7358    4238
  10  -5   7   -2300    7011
  11  -5   7     824    5834
 -11  -4   7    1910    3924
 -10  -4   7   10378    3836
  -9  -4   7    3683    5771
  -8  -4   7   68671    5259
  -7  -4   7   42680    4792
  -6  -4   7  126951    3707
  -5  -4   7   36943    2878
  -4  -4   7   10731    2228
  -3  -4   7  770288   15951
  -2  -4   7  226438    9317
  -1  -4   7 1536407   46652
   0  -4   7    1100   13716
   1  -4   7  627831   46652
   2  -4   7  108258   11769
   3  -4   7  305108   13445
   4  -4   7    6969    1957
   5  -4   7   12081    2416
   6  -4   7    7370    5123
   7  -4   7   97876    6517
   8  -4   7   24624    9726
   9  -4   7   -1742    7888
  10  -4   7   11249    7304
  11  -4   7    3117    5609
 -12  -3   7    -356    4647
 -11  -3   7     129    4501
 -10  -3   7   16997    6156
  -9  -3   7   64021    3237
  -8  -3   7  188987    7740
  -7  -3   7   94557    5259
  -6  -3   7   37220    2387
  -5  -3   7    5277    6455
  -4  -3   7  101764   14459
  -3  -3   7  462715   28766
  -2  -3   7  222801    7421
  -1  -3   7  101049    9916
   0  -3   7   85596    2963
   1  -3   7   27095    9703
   2  -3   7  128591   13439
   3  -3   7  793419   29058
   4  -3   7   14862   14382
   5  -3   7  192065    6622
   6  -3   7    2577    3127
   7  -3   7   18205    3899
   8  -3   7   40064   11155
   9  -3   7   68566    9933
  10  -3   7     317    4862
  11  -3   7   -2500    7888
  12  -3   7    1784    5728
 -12  -2   7    3637    5799
 -11  -2   7   10972    2924
 -10  -2   7    4769    2429
  -9  -2   7   10479    4862
  -8  -2   7    9042    2369
  -7  -2   7    -271    2446
  -6  -2   7   10688    2461
  -5  -2   7  253249    6235
  -4  -2   7  273343    8425
  -3  -2   7   83674    7437
  -2  -2   7  569321   35495
  -1  -2   7  675535   56603
   0  -2   7  323789   22392
   1  -2   7 3161390   65331
   2  -2   7  967874   40930
   3  -2   7   35747    9120
   4  -2   7   36010    9703
   5  -2   7   79482    5735
   6  -2   7    2483    2290
   7  -2   7   -1083    2323
   8  -2   7    8953    7596
   9  -2   7    1465    8180
  10  -2   7   -9026    4423
  11  -2   7    2510    4955
  12  -2   7     566    5396
 -12  -1   7    3756    2954
 -11  -1   7   -2290    2686
 -10  -1   7   19544    2699
  -9  -1   7   29632    3626
  -8  -1   7   72596    4217
  -7  -1   7    9933    4816
  -6  -1   7    2748    2592
  -5  -1   7    5468    2426
  -4  -1   7  403936   37397
  -3  -1   7   21027    8676
  -2  -1   7  585798   78516
  -1  -1   7  191827   16565
   0  -1   7  248018   68719
   1  -1   7  627962   21015
   2  -1   7  561440   48370
   3  -1   7  377911    8647
   4  -1   7  895861   46390
   5  -1   7   28981    1993
   6  -1   7    3968    1931
   7  -1   7    3030    2776
   8  -1   7   13363    6708
   9  -1   7    2004    4674
  10  -1   7    2127    5551
  11  -1   7    3504    5843
  12  -1   7    7461   11394
 -12   0   7    8835    3832
 -11   0   7   -8732    2746
 -10   0   7   -7518    3793
  -9   0   7     843    2762
  -8   0   7   35458    2126
  -7   0   7   61550    2414
  -6   0   7  147089    3160
  -5   0   7    9828    2313
  -4   0   7     360   11101
  -3   0   7   41396    2839
  -2   0   7   21415   24248
  -1   0   7   87214   47035
   2   0   7  267397   15700
   4   0   7 1004852   15902
   5   0   7   45568    5843
   6   0   7      85    4525
   7   0   7   24775    3217
   8   0   7   10426    3019
   9   0   7   91360    4168
  10   0   7     -30    9349
  11   0   7      -1    4647
  12   0   7    -185    4703
 -12   1   7     938    2940
 -11   1   7   -1571    2746
 -10   1   7   45604    2542
  -9   1   7   23166    2152
  -8   1   7   91348    3289
  -7   1   7    6671    2108
  -6   1   7    3017    2242
  -5   1   7    5567    2108
  -4   1   7  412379   42474
  -3   1   7   22714   11686
  -2   1   7  628940  105172
  -1   1   7  178087   26293
   0   1   7  199808   48496
   1   1   7  619174   26029
   2   1   7  627036   71179
   3   1   7  330495   12270
   4   1   7  823721   50405
   5   1   7   27732    3006
   6   1   7    4255    2282
   7   1   7    3214    2855
   8   1   7   14507    3570
   9   1   7    1691    3012
  10   1   7    1981    3116
  11   1   7     879    5843
  12   1   7    5759   11394
 -12   2   7    1913    3747
 -11   2   7   10430    6135
 -10   2   7   -1889    2565
  -9   2   7   10216    2746
  -8   2   7   11070    2238
  -7   2   7     266    1913
  -6   2   7   20531    4654
  -5   2   7  270737    6072
  -4   2   7  266593    8391
  -3   2   7   83713    7402
  -2   2   7  566480   50405
  -1   2   7  703144   65218
   0   2   7  237544   15776
   1   2   7 2973315   97546
   2   2   7  972696   50405
   3   2   7   44161   10225
   4   2   7   40549   10943
   5   2   7   73895    7817
   6   2   7    3039    2119
   7   2   7    -331    2050
   8   2   7   15396    2727
   9   2   7   11620    4433
  10   2   7    9422    4670
  11   2   7   -1338    9933
  12   2   7    2244   11101
 -12   3   7     228    3747
 -11   3   7    2705    3706
 -10   3   7   12961    2727
  -9   3   7   69027    4554
  -8   3   7  188833    8642
  -7   3   7   81434    5843
  -6   3   7   31442    2592
  -5   3   7    2862    9089
  -4   3   7  120621   19713
  -3   3   7  445173   33049
  -2   3   7  252421   13439
  -1   3   7   77166   12854
   0   3   7   65070    3494
   1   3   7   32695   13146
   2   3   7  148860   11101
   3   3   7  853286   56676
   4   3   7   11752   35349
   5   3   7  190595    9476
   6   3   7    2822    2459
   7   3   7   12934    3658
   8   3   7   45679   27170
   9   3   7   63793    5954
  10   3   7     189    2671
  11   3   7     152    4271
  12   3   7    7021   11101
 -11   4   7    9239    4124
 -10   4   7   14651    4058
  -9   4   7   -2211    3533
  -8   4   7   79842    5980
  -7   4   7   43161   10225
  -6   4   7  147178    8571
  -5   4   7   40120    3494
  -4   4   7   14622    2242
  -3   4   7  730993   19622
  -2   4   7  220017    9446
  -1   4   7 1457442   61081
   0   4   7     120   16113
   1   4   7  658934   58255
   2   4   7   95678   25124
   3   4   7  315025   28630
   4   4   7   11031    6135
   5   4   7   14427    3351
   6   4   7    6354    8713
   7   4   7   80841    7011
   8   4   7   20374    6698
   9   4   7    2278    6719
  10   4   7    4517    4181
  11   4   7   -6898    8180
 -11   5   7   -2817    4382
 -10   5   7    -194    3981
  -9   5   7    2109    3170
  -8   5   7   64560    7011
  -7   5   7   95828    5152
  -6   5   7    6216    4090
  -5   5   7   29190    6733
  -4   5   7    8826    3780
  -3   5   7    8629    9703
  -2   5   7   40437    7817
  -1   5   7     668    3506
   0   5   7   14495   11101
   1   5   7   35058    2023
   2   5   7   42486    7635
   3   5   7  373345    9890
   4   5   7   45804    3451
   5   5   7  144368    6719
   6   5   7    2042    3040
   7   5   7   20200    5296
   8   5   7     450    5551
   9   5   7   10908    9641
  10   5   7    2213    7596
  11   5   7    -533    2811
 -11   6   7    7863    4124
 -10   6   7    7638    4382
  -9   6   7    6454    3981
  -8   6   7      67    5259
  -7   6   7    2088    8180
  -6   6   7   38503    6427
  -5   6   7    5546    3506
  -4   6   7  150314   13146
  -3   6   7    7970    3136
  -2   6   7    2347    3006
  -1   6   7   33997    4382
   0   6   7   32765   11101
   1   6   7   16435    3517
   2   6   7   12008    2251
   3   6   7   25952    4111
   4   6   7    3008    4626
   5   6   7   -1457    6427
   6   6   7   16715    4090
   7   6   7   48051    3340
   8   6   7      -9    2355
   9   6   7     439    2916
  10   6   7    3793    2799
  11   6   7   15093    5016
 -10   7   7     720    4124
  -9   7   7    3138    3981
  -8   7   7   12071    8764
  -7   7   7   33532    4631
  -6   7   7   20797    4755
  -5   7   7   30393    5609
  -4   7   7   72878   15776
  -3   7   7   26589   13146
  -2   7   7   -6955    3078
  -1   7   7   35299    3451
   0   7   7    9757    1935
   1   7   7   39442    2230
   2   7   7    -295    2095
   3   7   7    2303    4324
   4   7   7  109128   14023
   5   7   7   34223    3737
   6   7   7   30667    3239
   7   7   7   10217    4359
   8   7   7   25344    4539
   9   7   7    8495    3052
  10   7   7     166    2811
  -9   8   7   -1764    7011
  -8   8   7   -4211    4324
  -7   8   7   25555    8764
  -6   8   7   12902    4058
  -5   8   7   19530    4509
  -4   8   7   45514    7888
  -3   8   7  440181   16360
  -2   8   7   13095    4058
  -1   8   7   49897    4030
   0   8   7    5600    2308
   1   8   7   12503    3003
   2   8   7   38798    2631
   3   8   7   21725    9981
   4   8   7   34977    3924
   5   8   7     391    6070
   6   8   7     157    5183
   7   8   7   28401    3570
   8   8   7    1889    2904
   9   8   7    7351    3070
  -8   9   7    3939    4955
  -7   9   7    8795    4509
  -6   9   7   12307    4583
  -5   9   7   18027    5259
  -4   9   7    2462    4124
  -3   9   7    4846    6719
  -2   9   7    3587    7596
  -1   9   7    6103    3254
   0   9   7    3187    3732
   1   9   7    4917    1969
   2   9   7   40404    3903
   3   9   7   38442    3964
   4   9   7   -5961    2746
   5   9   7     494    8180
   6   9   7    6593    4206
   7   9   7      24    3093
   8   9   7     803    3296
  -7  10   7   -6709    5036
  -6  10   7   10763    4955
  -5  10   7    1982    4583
  -4  10   7    7153    6135
  -3  10   7    1269    4181
  -2  10   7   -2429    5433
  -1  10   7   12901    3873
   0  10   7   -1292    3376
   1  10   7   11940    4181
   2  10   7   -1562    2805
   3  10   7    2338    6473
   4  10   7    8766    3116
   5  10   7   -2648    2904
   6  10   7    1534    5871
   7  10   7    -390    3455
  -6  11   7    5510    6719
  -5  11   7   -4067    4647
  -4  11   7    2936    9641
  -3  11   7    -929    4162
  -2  11   7    7621    3809
  -1  11   7     528    6851
   0  11   7    -392    3774
   1  11   7   -3222    4049
   2  11   7    2696    7596
   3  11   7     573    6427
   4  11   7    2262    4093
   5  11   7    1591    4773
   6  11   7       0    5922
  -3  12   7    1177    4594
  -2  12   7   -3958    4251
  -1  12   7     -94    4251
   0  12   7    -832    3924
   1  12   7   10293    3913
   2  12   7    4500    4743
   3  12   7   -1294    5259
  -3 -12   8     115    4801
  -2 -12   8   18327    7024
  -1 -12   8   -3999    7221
   0 -12   8    3611    7221
   1 -12   8    3754    7024
   2 -12   8   17234   15484
   3 -12   8    2019   10863
  -5 -11   8     622    4764
  -4 -11   8    3930    4238
  -3 -11   8     977    4525
  -2 -11   8   10809    4313
  -1 -11   8    2538    6394
   0 -11   8   -1331    6197
   1 -11   8   -2444    6394
   2 -11   8    1676    4313
   3 -11   8    4603    4313
   4 -11   8    1503    4595
   5 -11   8    2527    5484
  -7 -10   8   10053    4884
  -6 -10   8   12803    4533
  -5 -10   8   -1363    4179
  -4 -10   8   35354    6611
  -3 -10   8   13244    4179
  -2 -10   8    1728    7011
  -1 -10   8   42365    4673
   0 -10   8   -5356    3636
   1 -10   8   23757    7489
   2 -10   8   17776    5091
   3 -10   8   27720    4179
   4 -10   8   39433    7612
   5 -10   8    -270    8482
   6 -10   8   14541    5895
   7 -10   8   18159    6034
  -8  -9   8   21672    5475
  -7  -9   8    2401    4030
  -6  -9   8     497    4030
  -5  -9   8   37457    4446
  -4  -9   8   -1642    3758
  -3  -9   8   72669    9395
  -2  -9   8   57717    7123
  -1  -9   8  111048   12419
   0  -9   8  158860   10037
   1  -9   8   71158    6051
   2  -9   8   20905    4030
   3  -9   8  108469   30383
   4  -9   8    2694    7888
   5  -9   8   21774    5609
   6  -9   8    2053    5183
   7  -9   8   -4658    7011
   8  -9   8    1595    6034
  -9  -8   8    9535    5475
  -8  -8   8    1531    4755
  -7  -8   8   82389    5070
  -6  -8   8    4759    4095
  -5  -8   8   21044    3958
  -4  -8   8  274271   12810
  -3  -8   8  732811   38837
  -2  -8   8   18139    2767
  -1  -8   8   81244    7969
   0  -8   8    8957    2468
   1  -8   8   41521   10457
   2  -8   8   30004    3518
   3  -8   8  789335   59013
   4  -8   8  180537   37102
   5  -8   8     904    5152
   6  -8   8    4642    5054
   7  -8   8   71002    8764
   8  -8   8   -4068    5183
   9  -8   8    1112    8764
 -10  -7   8     272    4600
  -9  -7   8    3189    6859
  -8  -7   8    6600    5615
  -7  -7   8   10864    4271
  -6  -7   8  200602   10217
  -5  -7   8    6694   15076
  -4  -7   8  411951   19897
  -3  -7   8    7549    2772
  -2  -7   8   14550    2617
  -1  -7   8   12385    5375
   0  -7   8    7093    4774
   1  -7   8  208875    6072
   2  -7   8    3929    2031
   3  -7   8    6831    2150
   4  -7   8  455474   20215
   5  -7   8  110973   21034
   6  -7   8  163848   18113
   7  -7   8   16857    5351
   8  -7   8   50548   11357
   9  -7   8   -7483    4884
  10  -7   8    2160    6269
 -10  -6   8   12132    4371
  -9  -6   8    3893    4128
  -8  -6   8    6570    4207
  -7  -6   8   42288    9678
  -6  -6   8    7058    4186
  -5  -6   8   15175    2987
  -4  -6   8   78543   16746
  -3  -6   8  139242   11779
  -2  -6   8  143852    5803
  -1  -6   8  142655    5197
   0  -6   8  105954    7154
   1  -6   8   65075    5988
   2  -6   8   39827    6410
   3  -6   8  331041   10373
   4  -6   8  301373   14847
   5  -6   8   56122    3099
   6  -6   8    4040    5002
   7  -6   8  252004   23079
   8  -6   8   15522    7567
   9  -6   8   12986    4595
  10  -6   8   21590    6158
 -11  -5   8  -10790    4197
 -10  -5   8   -3384    3836
  -9  -5   8   10864    4399
  -8  -5   8   11509    3793
  -7  -5   8  179857   11827
  -6  -5   8    2320    3290
  -5  -5   8  341048   15484
  -4  -5   8   47821    4891
  -3  -5   8  153426   22975
  -2  -5   8  476730   24284
  -1  -5   8   81853   12562
   0  -5   8  640817   22566
   1  -5   8  257527    7664
   2  -5   8  755290   20957
   3  -5   8  388432   20227
   4  -5   8   23018    6957
   5  -5   8  379662   15543
   6  -5   8    2483    4723
   7  -5   8  515798   33597
   8  -5   8   12656    4344
   9  -5   8   64175    6158
  10  -5   8   -7553    5296
  11  -5   8    1872    5834
 -11  -4   8    2151    3924
 -10  -4   8   47115    4555
  -9  -4   8   -1376    4091
  -8  -4   8  180229   11292
  -7  -4   8  194147   18897
  -6  -4   8  364384   17359
  -5  -4   8  187645    4828
  -4  -4   8    8473    4048
  -3  -4   8 1396937   77700
  -2  -4   8  619657   34578
  -1  -4   8 3697048  174255
   0  -4   8  760708   29304
   1  -4   8 2409719  174255
   2  -4   8  514169   34578
   3  -4   8  846117   67266
   4  -4   8   17919    3174
   5  -4   8   11681    4795
   6  -4   8  466576   16726
   7  -4   8  317247   22402
   8  -4   8  177579   13634
   9  -4   8     592    5843
  10  -4   8   16944    5895
  11  -4   8   13051    6427
 -12  -3   8   -6416    4647
 -11  -3   8     -46    3836
 -10  -3   8   20435    3877
  -9  -3   8  155845    7272
  -8  -3   8  268238   23866
  -7  -3   8    3348    2933
  -6  -3   8  215919   13736
  -5  -3   8 1211615   20595
  -4  -3   8  587190   67484
  -3  -3   8 2021722  163761
  -2  -3   8  942545   53396
  -1  -3   8  640187   13563
   0  -3   8   15849    6418
   1  -3   8  193447   13646
   2  -3   8  524770   42036
   3  -3   8 5266871  148552
   4  -3   8 2991272   60203
   5  -3   8   22025   18394
   6  -3   8  188134   10063
   7  -3   8    -694    3660
   8  -3   8  471450   33871
   9  -3   8  158479   12854
  10  -3   8    6166    5183
  11  -3   8   -2161    5296
  12  -3   8   16306    5728
 -12  -2   8    2903    4647
 -11  -2   8   15038    3750
 -10  -2   8   14074    2615
  -9  -2   8   26193    4378
  -8  -2   8    5802    3289
  -7  -2   8   12816    2090
  -6  -2   8   10367    4733
  -5  -2   8  281120   25163
  -4  -2   8  184368   33941
  -3  -2   8 1266880   64716
  -2  -2   8  322152   35242
  -1  -2   8  367906   58697
   0  -2   8   16235    1505
   1  -2   8 1746991   49643
   2  -2   8  993615   31431
   3  -2   8 1402608   48390
   4  -2   8 1297131   29482
   5  -2   8  234432   21232
   6  -2   8  141421    4728
   7  -2   8    4601    2818
   8  -2   8   34602    5643
   9  -2   8    3840    6427
  10  -2   8    3987    4862
  11  -2   8    1782    4955
  12  -2   8     978    5834
 -12  -1   8     962    2940
 -11  -1   8    2078    2924
 -10  -1   8   30277    3145
  -9  -1   8   45730    7762
  -8  -1   8  230933    6276
  -7  -1   8   40548    5304
  -6  -1   8    8076    3730
  -5  -1   8  164681    7322
  -4  -1   8 3305170  170796
  -3  -1   8  327482   12998
  -2  -1   8 1160189   69985
  -1  -1   8 2248627  134695
   0  -1   815884409  985226
   1  -1   8 2165984   99312
   2  -1   8 1116048   44719
   3  -1   8   13828   11600
   4  -1   8 3617590  148767
   5  -1   8   15158    8758
   6  -1   8   29895    7869
   7  -1   8  120817    6143
   8  -1   8  147934    8647
   9  -1   8  136213    7221
  10  -1   8   77346   11978
  11  -1   8    2530    7888
  12  -1   8     153    5484
 -12   0   8    6263    4426
 -11   0   8   -9793    2746
 -10   0   8   -1645    2742
  -9   0   8  218210    9699
  -8   0   8    4143    3171
  -7   0   8  178736    3092
  -6   0   8  213699    5974
  -5   0   8  389478   17893
  -4   0   8  785139   25709
  -3   0   8   66426    5534
  -2   0   8   14686    2629
  -1   0   812718385  971120
   0   0   856028619 3653739
   1   0   813502713 1029811
   2   0   8    7951    1700
   3   0   8   42209    3078
   4   0   8   27595   53170
   5   0   8   49541   25407
   6   0   8   45093   11686
   7   0   8     285    3877
   8   0   8    9086    2881
   9   0   8  231510   14023
  10   0   8     482    4229
  11   0   8     -40    4647
  12   0   8    -336    5108
 -12   1   8    -512    6508
 -11   1   8    2610    2874
 -10   1   8   32833    6795
  -9   1   8   42805    5314
  -8   1   8  252874    9588
  -7   1   8   35889    5169
  -6   1   8    5359    3702
  -5   1   8  220074   10529
  -4   1   8 3659482  170796
  -3   1   8  322959   16800
  -2   1   8 1078984   69790
  -1   1   8 2094580  145052
   0   1   817369486  985875
   1   1   8 2047484  204794
   2   1   8 1045709   96992
   3   1   8   11463   18795
   4   1   8 3265427  208230
   5   1   8   18027    8462
   6   1   8   23012    5179
   7   1   8  147179    9753
   8   1   8  112079    7272
   9   1   8  135369    9849
  10   1   8   62180    5466
  11   1   8    -467    4229
  12   1   8    5159    4795
 -12   2   8    1705    4674
 -11   2   8    5521    3706
 -10   2   8   17169    3994
  -9   2   8   22277    3213
  -8   2   8    8746    3734
  -7   2   8   11543    1993
  -6   2   8    9379    5503
  -5   2   8  318055   24949
  -4   2   8  170829   33373
  -3   2   8 1250854   74674
  -2   2   8  302442   35242
  -1   2   8  395720   79799
   0   2   8   24014    1945
   1   2   8 1683799   52962
   2   2   8 1021451   47912
   3   2   8 1062506   85891
   4   2   8 1143494   40281
   6   2   8  153980    6987
   7   2   8    4143    2337
   8   2   8   35989    6009
   9   2   8    2348    4628
  10   2   8   10407    3534
  11   2   8    4879    3679
  12   2   8    2183   11686
 -12   3   8   18947    4229
 -11   3   8     339    3706
 -10   3   8   24631    4819
  -9   3   8  139136    7524
  -8   3   8  264824   27320
  -7   3   8   -2285    2282
  -6   3   8  195115   11797
  -5   3   8 1169919   23725
  -4   3   8  614112   78036
  -3   3   8 1830663  187652
  -2   3   8  837967   57100
  -1   3   8  627667   15374
   0   3   8    3096    3506
   1   3   8  184360   18179
   2   3   8  524170   85891
   3   3   8 4866494  226409
   4   3   8 2858096   95852
   5   3   8   28793   29125
   6   3   8  191049   14856
   7   3   8    3331    2937
   8   3   8  508141   28958
   9   3   8  134960   10716
  10   3   8    6127    6796
  11   3   8    -709    4647
  12   3   8   12044   11686
 -11   4   8    2064    4124
 -10   4   8   64884    5259
  -9   4   8    1228    2674
  -8   4   8  180859   10753
  -7   4   8  209779   29799
  -6   4   8  361596   22969
  -5   4   8  192453    5566
  -4   4   8    4238    3703
  -3   4   8 1400538   77813
  -2   4   8  570593   33815
  -1   4   8 3507317  172794
   0   4   8  682833   51125
   1   4   8 2326680  212681
   2   4   8  391849   57260
   3   4   8  916500   95439
   4   4   8   15815    3214
   5   4   8    7981    7304
   6   4   8  544431   21688
   7   4   8  319674   33851
   8   4   8  173788   11040
   9   4   8    -336    3706
  10   4   8   26927    5928
  11   4   8    3910    6135
 -11   5   8   13390    6135
 -10   5   8   -1498    3601
  -9   5   8   14762    3688
  -8   5   8   21162    4967
  -7   5   8  191017   18697
  -6   5   8    5358    2776
  -5   5   8  262776   17652
  -4   5   8   50951    7687
  -3   5   8  170016   23757
  -2   5   8  430810   29521
  -1   5   8   59598    9650
   0   5   8  522770   26646
   1   5   8  316239   10116
   2   5   8  870583   29125
   3   5   8  439136   30160
   4   5   8   20212    6156
   5   5   8  332310   24832
   6   5   8     880    3987
   7   5   8  514154   21619
   8   5   8   19804    6427
   9   5   8   87835    5484
  10   5   8    4037    4181
  11   5   8     530    2811
 -10   6   8   24274   11978
  -9   6   8    6923    4207
  -8   6   8   11365    6719
  -6   6   8   29714    6427
  -5   6   8   16166    3780
  -4   6   8   83380   20658
  -3   6   8  129539   14663
  -2   6   8  178357    7221
  -1   6   8  159921    6405
   0   6   8   94146    7860
   1   6   8   73585    4208
   2   6   8   36759    7120
   3   6   8  301329   11877
   4   6   8  287808   20861
   5   6   8   52843    3533
   6   6   8    4063    4090
   7   6   8  253292   11726
   8   6   8   23776    4124
   9   6   8   18599    3329
  10   6   8   21707    3829
 -10   7   8     495    4509
  -9   7   8    2290    4324
  -8   7   8    9541   14023
  -7   7   8   12952    4423
  -6   7   8  214586   14899
  -5   7   8    4743   21034
  -4   7   8  415002   24146
  -3   7   8    4447    3601
  -2   7   8   10207    5259
  -1   7   8   15272    8232
   0   7   8   10829    7533
   1   7   8  196923    5834
   2   7   8    7014    2119
   3   7   8   12245    2805
   4   7   8  488453   32571
   5   7   8  110595   15191
   6   7   8  156791    9960
   7   7   8   20916    3974
   8   7   8   54983    6585
   9   7   8    7778    4855
  10   7   8     204    3100
  -9   8   8    8994    5551
  -8   8   8    5477    6427
  -7   8   8   92702    9933
  -6   8   8   15979    4674
  -5   8   8   18201    8180
  -4   8   8  272610   15776
  -3   8   8  843229   58429
  -2   8   8    7188    6427
  -1   8   8   62340   32136
   0   8   8   15189    3533
   1   8   8   58666   26877
   2   8   8   50218    3981
   3   8   8  735728   32992
   4   8   8  190478   21034
   5   8   8     847    4973
   6   8   8    4778    2881
   7   8   8   74147   13439
   8   8   8    5877    5334
   9   8   8    2258    3193
  -8   9   8   28571    4955
  -7   9   8     -86    4967
  -6   9   8    8626    4583
  -5   9   8   41000    9933
  -4   9   8    1439    5551
  -3   9   8   54399   12854
  -2   9   8   76434    6615
  -1   9   8   82426    8180
   0   9   8  152389   21647
   1   9   8   72450    9933
   2   9   8   15078    3062
   3   9   8  115066   12854
   4   9   8    1590    3513
   5   9   8   27865    9259
   6   9   8    5166    4415
   7   9   8   -3311    3116
   8   9   8   28077    3296
  -7  10   8   16065    5396
  -6  10   8   17984    5551
  -5  10   8    3842    4647
  -4  10   8   49209    7304
  -3  10   8   10345    4967
  -2  10   8    1853    4058
  -1  10   8   36933    4742
   0  10   8   -5495    3438
   1  10   8   27318    8764
   2  10   8   18652    6135
   3  10   8   13692    4181
   4  10   8   29507    3993
   5  10   8     988    6261
   6  10   8   29180    6135
   7  10   8   -1635    4333
  -5  11   8    -255    5036
  -4  11   8   -1240    4647
  -3  11   8    -653    4210
  -2  11   8    2692    4106
  -1  11   8    4448    3860
   0  11   8    -790    4815
   1  11   8   -6026    3757
   2  11   8    9152    6135
   3  11   8   11096    4229
   4  11   8   -1543    4229
   5  11   8     465    6916
  -3  12   8      -1    4640
  -2  12   8    4639    5259
  -1  12   8   -3313    4251
   0  12   8    1406    4236
   1  12   8    -843    4251
   2  12   8    5626    4574
   3  12   8   -4075   10517
  -2 -12   9    1631   14023
  -1 -12   9   22582    7024
   0 -12   9    9112    7221
   1 -12   9   -2627    7024
   2 -12   9    3594    6987
  -5 -11   9    -436    4595
  -4 -11   9    2256    4664
  -3 -11   9   37053    8132
  -2 -11   9    2141    4179
  -1 -11   9   -5263    6197
   0 -11   9     775    6197
   1 -11   9    4035    6197
   2 -11   9   -7585    4313
   3 -11   9    9963   10009
   4 -11   9    1003    4533
   5 -11   9    1009    5728
  -7 -10   9    1217    5742
  -6 -10   9   17158    4595
  -5 -10   9    1948    4996
  -4 -10   9    3633    5129
  -3 -10   9     -40    3822
  -2 -10   9     -34    3822
  -1 -10   9     768    3636
   0 -10   9   10607    3732
   1 -10   9    3837    5555
   2 -10   9    5035    4940
   3 -10   9   -2058    5411
   4 -10   9     487    5451
   5 -10   9    -741    6588
   6 -10   9    1564    6034
   7 -10   9   20665    6457
  -8  -9   9   16540    5183
  -7  -9   9    -134    4179
  -6  -9   9   -2074    6361
  -5  -9   9    9237    5895
  -4  -9   9     249    3758
  -3  -9   9     439    3680
  -2  -9   9    1994    4334
  -1  -9   9    5562    4470
   0  -9   9     834    2870
   1  -9   9   35931    7514
   2  -9   9   -1045    4324
   3  -9   9    8628    6719
   4  -9   9    9763    4030
   5  -9   9   15699    7776
   6  -9   9   -2993    6427
   7  -9   9   18586    5609
   8  -9   9    1611    6034
  -9  -8   9    5554    5183
  -8  -8   9    -621    9057
  -7  -8   9    8831    4755
  -6  -8   9   12961    3864
  -5  -8   9    3618    3757
  -4  -8   9   31187    6135
  -3  -8   9    5555    4281
  -2  -8   9   13853    2496
  -1  -8   9    8253    3226
   0  -8   9  100675    6663
   1  -8   9    3454    4244
   2  -8   9   15268    2566
   3  -8   9   55765    6158
   4  -8   9   66822    9933
   5  -8   9    1615    3973
   6  -8   9   18011    5054
   7  -8   9   27210    5609
   8  -8   9   -5369   11978
   9  -8   9     532    6034
 -10  -7   9       9    9010
  -9  -7   9    1047    4371
  -8  -7   9    1369    6547
  -7  -7   9     789    4967
  -6  -7   9    3660    5771
  -5  -7   9     448    4615
  -4  -7   9    7231    3438
  -3  -7   9     605    2125
  -2  -7   9   26858    5028
  -1  -7   9   33480    3795
   0  -7   9   50679    9098
   1  -7   9   11652    3542
   2  -7   9   22569    5185
   3  -7   9    5450    3205
   4  -7   9   18147    4991
   5  -7   9    1599    4030
   6  -7   9   36409    5296
   7  -7   9   -6572    4446
   8  -7   9   19941    4649
   9  -7   9    1791    5030
  10  -7   9  -11741   10225
 -10  -6   9   15421    4555
  -9  -6   9     -21    3874
  -8  -6   9    8682    4489
  -7  -6   9      76    3691
  -6  -6   9    4129    3476
  -5  -6   9    2348    2999
  -4  -6   9   74155    6392
  -3  -6   9   18900    3587
  -2  -6   9   85379    5803
  -1  -6   9   96522    8604
   0  -6   9  408710   23188
   1  -6   9  197555    9193
   2  -6   9   28635    5733
   3  -6   9   74300    3765
   4  -6   9   72625    6253
   5  -6   9    7824    3127
   6  -6   9    7181    4197
   7  -6   9   13101    4197
   8  -6   9    4713    4446
   9  -6   9     -95    5728
  10  -6   9   11676   11686
 -11  -5   9   -4426    4197
 -10  -5   9    2382    3836
  -9  -5   9   17512    5338
  -8  -5   9   28666    3732
  -7  -5   9    7303    5590
  -6  -5   9    9086    3340
  -5  -5   9  351794   11245
  -4  -5   9    2073    4240
  -3  -5   9  184704    5615
  -2  -5   9   35543    5165
  -1  -5   9     530    3209
   0  -5   9  343425   21829
   1  -5   9    3101    3096
   2  -5   9  121138    5038
   3  -5   9  106565    5615
   4  -5   9  151452    6566
   5  -5   9  105812   13230
   6  -5   9    8803    3836
   7  -5   9   15106    5924
   8  -5   9   20347    4504
   9  -5   9     162    5396
  10  -5   9     237    5484
  11  -5   9    4632    6269
 -11  -4   9   16028    4046
 -10  -4   9    8637    3958
  -9  -4   9    2221    3732
  -8  -4   9   48668    6613
  -7  -4   9   12573    4459
  -6  -4   9  119602    6693
  -5  -4   9    2618    7011
  -4  -4   9 1290288   55069
  -3  -4   9  296005    6516
  -2  -4   9   51417    3137
  -1  -4   9   52870   17204
   0  -4   9    8458    2524
   1  -4   9  401643   17315
   2  -4   9    4847    2418
   3  -4   9   25961    5087
   4  -4   9 1113550   60553
   5  -4   9   28627    3822
   6  -4   9  107366    6822
   7  -4   9   11395    7831
   8  -4   9   98595    6394
   9  -4   9   18304    7596
  10  -4   9    1866    6135
  11  -4   9    7470    5728
 -11  -3   9    8229    3836
 -10  -3   9     622    3691
  -9  -3   9    7030    2508
  -8  -3   9   22806    3451
  -7  -3   9    4624    1922
  -6  -3   9   31761    2561
  -5  -3   9    9411    6074
  -4  -3   9  101074    6831
  -3  -3   9  339450    7998
  -2  -3   9  243264    7641
  -1  -3   9   58377    2418
   0  -3   9  409180   27529
   1  -3   9   48001    2353
   2  -3   9   14800    6568
   3  -3   9    6986    9771
   4  -3   9   12719    5225
   5  -3   9   25243    4787
   6  -3   9    7069    2959
   7  -3   9   12781    4324
   8  -3   9   23332    7011
   9  -3   9   14557    4631
  10  -3   9    2026    7011
  11  -3   9   12275    5609
 -12  -2   9    6742    4647
 -11  -2   9   -3572    3505
 -10  -2   9    1727    2671
  -9  -2   9    3119    2241
  -8  -2   9   17597    2418
  -7  -2   9   44011    2715
  -6  -2   9  151336    4566
  -5  -2   9  118397    4579
  -4  -2   9   31419    4048
  -3  -2   9  167445    9031
  -2  -2   9  274832   12919
  -1  -2   9  113684    6125
   0  -2   9   29748    9491
   1  -2   9    4553    7068
   2  -2   9  182046   21327
   3  -2   9  101890    5641
   4  -2   9   35680    2492
   5  -2   9     314    5152
   6  -2   9   76213    5463
   7  -2   9   36988    3290
   8  -2   9    6529    7888
   9  -2   9   13036    4755
  10  -2   9   -6181    4862
  11  -2   9    -243    5296
  12  -2   9   -5310    5834
 -12  -1   9    1619    2954
 -11  -1   9    1878    3953
 -10  -1   9    -853    2382
  -9  -1   9   19218    5183
  -8  -1   9    5038    3795
  -7  -1   9   28638    3455
  -6  -1   9   88275    6750
  -5  -1   9  105187    3438
  -4  -1   9  232925   13702
  -3  -1   9   10799    2239
  -2  -1   9  226496    5901
  -1  -1   9   37094   22544
   0  -1   9   21473    2119
   1  -1   9  620470   26001
   2  -1   9  146928    7374
   3  -1   9   26671    2418
   4  -1   9  521990   20131
   5  -1   9   26375    5835
   6  -1   9  194151    9303
   7  -1   9   11361    2853
   8  -1   9   42983    4674
   9  -1   9   67600    4509
  10  -1   9    -886    4862
  11  -1   9     990    5036
  12  -1   9   18695    5484
 -12   0   9    -260    2940
 -11   0   9   -1294    3715
 -10   0   9   29825    2542
  -9   0   9    5285    2783
  -8   0   9   84627    5518
  -7   0   9  202695    8821
  -6   0   9  517101   19574
  -5   0   9  802629   18113
  -4   0   9   28470    1614
  -3   0   9  905085   27170
  -2   0   9  227532   13221
  -1   0   9   22210    4674
   0   0   9   15191    2337
   1   0   9   51021    4674
   2   0   9  511332   10904
   3   0   9  671596   31373
   4   0   9    6834    2554
   5   0   9   54178   36226
   6   0   9  375936   29166
   7   0   9  421046   17529
   8   0   9  121896    6564
   9   0   9   70935    3426
  10   0   9    3280    3400
  11   0   9     646    4583
  12   0   9    1661    5551
 -12   1   9     754    2940
 -11   1   9     -46    2746
 -10   1   9    4923    2836
  -9   1   9   24009    3137
  -8   1   9    6147    2213
  -7   1   9   25911    2387
  -6   1   9   82897    6779
  -5   1   9   96936    2353
  -4   1   9  217126   15276
  -3   1   9   12222    2923
  -2   1   9  221923    8462
  -1   1   9   30244   23867
   0   1   9   21131    4090
   1   1   9  608137   20861
   2   1   9  159961    8462
   3   1   9   28973    3889
   4   1   9  487727   18697
   5   1   9   30380    5551
   6   1   9  197511   13439
   7   1   9   19578    3127
   8   1   9   43570    4368
   9   1   9   83016    3927
  10   1   9     177    3757
  11   1   9    1555    4703
  12   1   9   17982    5171
 -12   2   9    -105    3747
 -11   2   9   -2257    3706
 -10   2   9   -1317    2355
  -9   2   9    -735    2255
  -8   2   9   17866    2867
  -7   2   9   46868    2651
  -6   2   9  165183    4509
  -5   2   9  153206    4359
  -4   2   9   29865    3798
  -3   2   9  147207    6880
  -2   2   9  275930   14754
  -1   2   9  113656    9349
   0   2   9   31562   22787
   1   2   9     939   13439
   2   2   9  214959   17573
   3   2   9  105931   18405
   4   2   9   41258    5843
   5   2   9     235    5324
   6   2   9   65995   11101
   7   2   9   42146    3150
   8   2   9    8463    3391
   9   2   9    5762    4913
  10   2   9     270    5040
  11   2   9   -1186    3136
  12   2   9   12144   11686
 -11   3   9    8369    4181
 -10   3   9   12482    2881
  -9   3   9    1865    6093
  -8   3   9   21657    3494
  -7   3   9    3895    2592
  -6   3   9   26754    5551
  -5   3   9   19287    8382
  -4   3   9  117435    7850
  -3   3   9  317898   11069
  -2   3   9  249420    7406
  -1   3   9   74341    3351
   0   3   9  383299   49373
   1   3   9   38623    3078
   2   3   9   13201   12270
   3   3   9    6003   15191
   4   3   9   13488   12562
   5   3   9   37699    7304
   6   3   9    6294    3889
   7   3   9   13034    2512
   8   3   9   26745    4181
   9   3   9    2588    2727
  10   3   9    2256    3739
  11   3   9   10078    7304
 -11   4   9   34620    4181
 -10   4   9   26688    4058
  -9   4   9    4204    2738
  -8   4   9   39925    5609
  -7   4   9   11738    7011
  -6   4   9  120539   11253
  -5   4   9    2125    3219
  -4   4   9 1256822   63532
  -3   4   9  282411    6392
  -2   4   9   56099    5103
  -1   4   9   50890   19326
   0   4   9    4749    2244
   1   4   9  409579   21071
   2   4   9    7706    3798
   3   4   9   27005   16360
   4   4   9 1134874   79756
   5   4   9   26978    7011
   6   4   9  159067    8402
   7   4   9   25556    8180
   8   4   9   87857    4906
   9   4   9   -1244    6046
  10   4   9    -927    4229
  11   4   9    5202    8472
 -11   5   9    9521    4382
 -10   5   9    3588    4058
  -9   5   9   42643    3174
  -8   5   9   54610    9641
  -7   5   9    3160    4674
  -6   5   9    8351    2570
  -5   5   9  350741   15684
  -4   5   9    8198    4132
  -3   5   9  219499   11394
  -2   5   9   42989    6719
  -1   5   9     628    3780
   0   5   9  344389   32431
   1   5   9    3980    4674
   2   5   9  117806    5980
   3   5   9  114410    6572
   4   5   9  116190    5843
   5   5   9  111791   22203
   6   5   9   12926    4967
   7   5   9    6275    1960
   8   5   9    6243    4124
   9   5   9    3497    4181
  10   5   9    -646    4229
  11   5   9   -3774    4752
 -10   6   9   32734    4509
  -9   6   9     329    3290
  -8   6   9    6037    7304
  -7   6   9     890    3889
  -6   6   9    3376    4674
  -5   6   9    3782    3889
  -4   6   9   92100    8049
  -3   6   9   16353    4324
  -2   6   9   79271   12562
  -1   6   9  100091   10809
   0   6   9  440874   66609
   1   6   9  198473   23079
   2   6   9   30701    5655
   3   6   9   95421    3780
   4   6   9   95936    8232
   5   6   9     400    3078
   6   6   9   18003    3533
   7   6   9   10036    4058
   8   6   9    1689    4124
   9   6   9     598    4181
  10   6   9   17716    4492
 -10   7   9      -4    8764
  -9   7   9    1811    9349
  -8   7   9    2298    4423
  -7   7   9    3630    4324
  -6   7   9    5114    4382
  -5   7   9     604    4124
  -4   7   9    7845    4967
  -3   7   9    1750    3601
  -2   7   9   29465   11686
  -1   7   9   26513    3238
   0   7   9   56137   24540
   1   7   9   10629    4010
   2   7   9   23389    5525
   3   7   9    4552    2313
   4   7   9   19544    3066
   5   7   9    3952    3351
   6   7   9   40206    3601
   7   7   9    4769    3047
   8   7   9   19167    2784
   9   7   9   17560    2811
  10   7   9   15411    3208
  -9   8   9    9614    9349
  -8   8   9    -414    4967
  -7   8   9   27103    4862
  -6   8   9   26174    4674
  -5   8   9    3141    4509
  -4   8   9   36597    6158
  -3   8   9    3238    4967
  -2   8   9    9644    3591
  -1   8   9    8305    4719
   0   8   9   73389   11101
   1   8   9    3612    2336
   2   8   9   17051    3681
   3   8   9   61711    3775
   4   8   9   60380    5609
   5   8   9    1798    4421
   6   8   9   23418    3078
   7   8   9   20113    3706
   8   8   9    2279    3171
   9   8   9     787    3086
  -8   9   9   15660    4955
  -7   9   9     276    4583
  -6   9   9    -127    4509
  -5   9   9    5133    5259
  -4   9   9    1535    5551
  -3   9   9    3393    4058
  -2   9   9    2383    4555
  -1   9   9    6082    5239
   0   9   9     906    3891
   1   9   9   25991    8764
   2   9   9    3338    3281
   3   9   9    3299    4113
   4   9   9    4816    3981
   5   9   9   23128    3936
   6   9   9   -2178    3065
   7   9   9   27233    3245
   8   9   9    2280    3296
  -7  10   9    3404    5484
  -6  10   9   11845   13146
  -5  10   9   -9845    8180
  -4  10   9   -1549    4583
  -3  10   9      92    4010
  -2  10   9      84    3732
  -1  10   9     573    3732
   0  10   9   11605    3998
   1  10   9   -2569    3683
   2  10   9    1525    4181
   3  10   9    -393    5259
   4  10   9    -200    3245
   5  10   9    5506    3273
   6  10   9    3035    5036
   7  10   9   19895    6135
  -5  11   9    3123    5108
  -4  11   9    6172    4482
  -3  11   9   33605    4542
  -2  11   9   -1801    4583
  -1  11   9   -9780    3809
   0  11   9   -2358    3757
   1  11   9    -199    3809
   2  11   9    6100    4181
   3  11   9    6796    4647
   4  11   9     226    5551
   5  11   9   -1759    3695
  -2  12   9     825    5036
  -1  12   9   -1791    7143
   0  12   9   12761    5551
   1  12   9     -73    4236
   2  12   9    3643    6669
  -1 -12  10   17021    7888
   0 -12  10    2836    9057
   1 -12  10     513    7011
  -4 -11  10    4442    4595
  -3 -11  10   40181    4673
  -2 -11  10   -1390    4010
  -1 -11  10    4871    4810
   0 -11  10    -483    6197
   1 -11  10    4359    9933
   2 -11  10    -399    5482
   3 -11  10    6721    6058
   4 -11  10     268    4892
  -6 -10  10    6829    4795
  -5 -10  10    5013    4461
  -4 -10  10    1864    5580
  -3 -10  10     411    4111
  -2 -10  10    7049    3891
  -1 -10  10    1283    4299
   0 -10  10   48194   11627
   1 -10  10    4815    3891
   2 -10  10    1101    3877
   3 -10  10    2591    4095
   4 -10  10   -1631    5644
   5 -10  10   23251   15191
   6 -10  10   12636    6158
  -8  -9  10   12486    5475
  -7  -9  10    6743    5054
  -6  -9  10   20829    4378
  -5  -9  10    4057    4030
  -4  -9  10   -3508    3680
  -3  -9  10     424    8472
  -2  -9  10    8311    3758
  -1  -9  10   53429    5903
   0  -9  10     611    3879
   1  -9  10   63737    4482
   2  -9  10   10490    7282
   3  -9  10   -4114    4468
   4  -9  10    4531    3864
   5  -9  10    3393    4208
   6  -9  10     905    5609
   7  -9  10   15099    5609
   8  -9  10   -1107    6034
  -9  -8  10    3431   10517
  -8  -8  10    1848    9933
  -7  -8  10   23981    6135
  -6  -8  10     150    3864
  -5  -8  10   13057    5233
  -4  -8  10   85440    7513
  -3  -8  10   34346    3954
  -2  -8  10   52260    3660
  -1  -8  10    2234    5658
   0  -8  10  566353   20172
   1  -8  10    4324    4723
   2  -8  10  104698    8926
   3  -8  10   38107    3579
   4  -8  10  167782    9503
   5  -8  10   12845   11806
   6  -8  10    1925    5054
   7  -8  10   14883    5895
   8  -8  10    3108    5609
   9  -8  10      74    6158
  -9  -7  10     920    7788
  -8  -7  10   11438    5054
  -7  -7  10    -473    4070
  -6  -7  10   10559    4489
  -5  -7  10    7766    3340
  -4  -7  10   88503   12973
  -3  -7  10   40502    4121
  -2  -7  10   46381    3607
  -1  -7  10   68956    6549
   0  -7  10  332836   15327
   1  -7  10  212974    6549
   2  -7  10   40686    2939
   3  -7  10  107670    4470
   4  -7  10  100453   11222
   5  -7  10    -692    3629
   6  -7  10   13055    5749
   7  -7  10   19059    5054
   8  -7  10   44923    6768
   9  -7  10    4550    8289
 -10  -6  10    7808    5795
  -9  -6  10    3345    4090
  -8  -6  10   18718    4238
  -7  -6  10     169    3877
  -6  -6  10    1348    3476
  -5  -6  10   -1321    3249
  -4  -6  10  633125   25004
  -3  -6  10   25040   10566
  -2  -6  10  146669    5615
  -1  -6  10  378572   16964
   0  -6  10  783550   46440
   1  -6  10  348887   21059
   2  -6  10   34511    4807
   3  -6  10  225950   10426
   4  -6  10  593843   35230
   5  -6  10    7000    3127
   6  -6  10    8202    4367
   7  -6  10   31328    4446
   8  -6  10    4410    4595
   9  -6  10   26141    9164
  10  -6  10   61864    6369
 -10  -5  10    9245    4467
  -9  -5  10    2313    3732
  -8  -5  10   53972    5207
  -7  -5  10    9386    3984
  -6  -5  10     415    3285
  -5  -5  10  713923   33734
  -4  -5  10   50887    3373
  -3  -5  10  529184   33597
  -2  -5  10  224249   12167
  -1  -5  10   73779    5278
   0  -5  10  241692   27904
   1  -5  10   41708    5278
   2  -5  10  106272   11682
   3  -5  10  324750   21858
   4  -5  10    4022    2819
   5  -5  10  694791   33796
   6  -5  10    2216    5637
   7  -5  10    5166    4238
   8  -5  10  164521   14231
   9  -5  10    4950    5609
  10  -5  10   30022   13146
 -11  -4  10   23762    4150
 -10  -4  10    4212    5591
  -9  -4  10     -80    4596
  -8  -4  10   79192   13915
  -7  -4  10  233539   10911
  -6  -4  10  168972   24512
  -5  -4  10    7670    3918
  -4  -4  10 3376426  150832
  -3  -4  10  206378   24053
  -2  -4  10  222375   18873
  -1  -4  10  554367   16633
   0  -4  10    1024    1771
   1  -4  10  311875   14524
   2  -4  10  215836   16056
   3  -4  10  324032   20733
   4  -4  10 3179089  123873
   5  -4  10   51445    3373
   6  -4  10  402725   24399
   7  -4  10  137628   14899
   8  -4  10  106826   11686
   9  -4  10    1387    4862
  10  -4  10   -8235    5609
  11  -4  10    5951    7304
 -11  -3  10    8245    4090
 -10  -3  10    -136    3691
  -9  -3  10    3870    3637
  -8  -3  10   51049    3711
  -7  -3  10    6961    3634
  -6  -3  10  176782    8753
  -5  -3  10  179072   44990
  -4  -3  10  604777   19792
  -3  -3  10 1983313   88928
  -2  -3  10   83965    8396
  -1  -3  10  324245   14674
   0  -3  10 2120579  125040
   1  -3  10  205783   14747
   2  -3  10   63957    8396
   3  -3  10 2377961   89787
   4  -3  10  593402   20873
   5  -3  10  742746   23382
   6  -3  10  255571    8710
   7  -3  10   16713    5769
   8  -3  10     525    4755
   9  -3  10    1325    4755
  10  -3  10    6170    5183
  11  -3  10   19957    5728
 -11  -2  10    -884    4579
 -10  -2  10    1202    2429
  -9  -2  10   21104    2614
  -8  -2  10   20672    3938
  -7  -2  10   28747    2697
  -6  -2  10   21220    4619
  -5  -2  10  387737   13836
  -4  -2  10  636199   19091
  -3  -2  10    3192    8373
  -2  -2  10 1361581   70279
  -1  -2  10  236337   13797
   0  -2  10  561436   22819
   1  -2  10  202573   15848
   2  -2  10 1203647   60911
   3  -2  10  527827    8315
   4  -2  10  339550   14785
   5  -2  10  123793   11797
   6  -2  10  139603    4717
   7  -2  10   18491    3964
   8  -2  10   10606    4489
   9  -2  10   20505    5183
  10  -2  10   -4162    5183
  11  -2  10   -7718    5296
 -12  -1  10    3399    4229
 -11  -1  10     877    2626
 -10  -1  10    4421    2580
  -9  -1  10   31808    7337
  -8  -1  10   21732    5144
  -7  -1  10  147967    7099
  -6  -1  10  157273   14899
  -5  -1  10  119470    4602
  -4  -1  10  139821   13875
  -3  -1  10  454532   61058
  -2  -1  10  634092   17517
  -1  -1  10 1158079   50509
   0  -1  10     491    2231
   1  -1  10  461260   41754
   2  -1  10  127590   15740
   3  -1  10  212970   12487
   4  -1  10  230629   12486
   5  -1  10   58493    5951
   6  -1  10  375792   21071
   7  -1  10   65253    7161
   8  -1  10   20272    3385
   9  -1  10   68687    9349
  10  -1  10   44770    4862
  11  -1  10   17798    5396
  12  -1  10   11685    5484
 -12   0  10    -619    3158
 -11   0  10   -1121    3847
 -10   0  10   59690    3755
  -9   0  10   22856    2671
  -8   0  10   76609   16941
  -7   0  10  506807   14603
  -6   0  10  513026   43854
  -5   0  10  980068   21252
  -4   0  10    4262    1614
  -3   0  10 2996310  118903
  -2   0  10   78273   26313
  -1   0  10  103733    2921
   0   0  10   -1141    1141
   1   0  10   21534    4674
   2   0  10  783817   26313
   3   0  10 3305065  137297
   4   0  10    9356    4674
   5   0  10   23742   36810
   6   0  10 1171156   75958
   7   0  10   89707   28630
   8   0  10  261788   33889
   9   0  10     462    3340
  10   0  10   74309    4800
  11   0  10   -3452    4955
  12   0  10   14675    5562
 -12   1  10    2069    2940
 -11   1  10    4171    3706
 -10   1  10    2274    2452
  -9   1  10   27911    4047
  -8   1  10   12510    2275
  -7   1  10  138409    6048
  -6   1  10  155182   14825
  -5   1  10  128355    6094
  -4   1  10  129912   15965
  -3   1  10  471692   21688
  -2   1  10  612898   16274
  -1   1  10 1064108   56331
   0   1  10     263    4967
   1   1  10  449125   62519
   2   1  10  148359   16752
   3   1  10  284067   17758
   4   1  10  207686   33597
   5   1  10   66199    7304
   6   1  10  354005   21059
   7   1  10   86307    9234
   8   1  10   16037    6135
   9   1  10   75756    6804
  10   1  10   25789    3296
  11   1  10   12315    3296
  12   1  10    8341    5171
 -11   2  10     259    2904
 -10   2  10     343    5442
  -9   2  10   20259    2452
  -8   2  10   15969    3935
  -7   2  10   30258    3176
  -6   2  10   27204    5376
  -5   2  10  387556   11221
  -4   2  10  718257   19548
  -3   2  10     865    9879
  -2   2  10 1412286   70165
  -1   2  10  248951   19005
   0   2  10  504170   56384
   1   2  10  183414   16783
   2   2  10 1285258   76962
   3   2  10  607036   17529
   4   2  10  324996   34473
   5   2  10   96306   13423
   6   2  10  129015    8764
   7   2  10   19042    4423
   8   2  10   14978    5360
   9   2  10   31308    3116
  10   2  10    4713    4967
  11   2  10    1041    3506
 -11   3  10   15203    5259
 -10   3  10    5179    3458
  -9   3  10    2831    2238
  -8   3  10   43649    3127
  -7   3  10    4614    3087
  -6   3  10  205740   10217
  -5   3  10  182051   23387
  -4   3  10  598061   22939
  -3   3  10 2085435  113375
  -2   3  10  103791    9783
  -1   3  10  384550   20645
   0   3  10 2036378  171046
   1   3  10  143862   20245
   2   3  10   62640   15484
   3   3  10 2080426  136754
   4   3  10  611607   53463
   5   3  10  786860   28712
   6   3  10  289819   18113
   7   3  10   27212    5296
   8   3  10      40    3245
   9   3  10    4229    2904
  10   3  10    8903    4853
  11   3  10   19763    5843
 -11   4  10   24980    4583
 -10   4  10    2236    4437
  -9   4  10     187    2818
  -8   4  10   76817    7020
  -7   4  10  239438   11155
  -6   4  10  147655   29747
  -5   4  10   12047    3219
  -4   4  10 3350627  173218
  -3   4  10  196313   29739
  -2   4  10  181582   19871
  -1   4  10  575209   15180
   0   4  10    1068    1844
   1   4  10  253377   19418
   3   4  10  359029   42653
   4   4  10 3222722  209883
   5   4  10   43140    3889
   6   4  10  457369   29952
   7   4  10  184979   12133
   8   4  10  109581    9125
   9   4  10    1491    2904
  10   4  10    1867    7596
  11   4  10   17128    4752
 -10   5  10    8999    4423
  -9   5  10    2992    4730
  -8   5  10   61552    9349
  -7   5  10    3775    3981
  -6   5  10    1913    4749
  -5   5  10  778647   38658
  -4   5  10   82047    5551
  -3   5  10  602835   24910
  -2   5  10  222029   13339
  -1   5  10   84925    6174
   0   5  10  312895   37395
   1   5  10   38093    5980
   2   5  10  113633   13836
   3   5  10  256631   29747
   4   5  10    3361    3780
   5   5  10  720529   46892
   6   5  10    2980    3136
   7   5  10      59    3981
   8   5  10  193072    8764
   9   5  10   17995    4181
  10   5  10   34207    5108
 -10   6  10    9254    8764
  -9   6  10    8995    3385
  -8   6  10   16195    4207
  -7   6  10      87    4207
  -6   6  10    1640    4967
  -5   6  10    2441    3889
  -4   6  10  691327   31327
  -3   6  10   22615   12970
  -2   6  10  140196    6987
  -1   6  10  395766   23655
   0   6  10  755924   70115
   1   6  10  321081   29977
   2   6  10   44709   12270
   3   6  10  253930   12596
   4   6  10  647583   32639
   5   6  10   -5064    3078
   6   6  10   15183    7011
   7   6  10   25791    3658
   8   6  10    3599    4181
   9   6  10     416    4229
  10   6  10   48686    3208
  -9   7  10    1274    4423
  -8   7  10   16132    6719
  -7   7  10     569    3981
  -6   7  10    7806    7304
  -5   7  10    5875    9057
  -4   7  10   90332   19282
  -3   7  10   52355    5183
  -2   7  10   58690    4324
  -1   7  10   80644   10454
   0   7  10  342988   43822
   1   7  10  198502   12854
   2   7  10   42784    5867
   3   7  10   99996    3476
   4   7  10  115530   12374
   5   7  10    9188    2617
   6   7  10    7115    3601
   7   7  10    2508    2987
   8   7  10   60109    3426
   9   7  10     376    2799
  -9   8  10    3242    4862
  -8   8  10    9411    6427
  -7   8  10   34061    7596
  -6   8  10    2734    7888
  -5   8  10    8030   11101
  -4   8  10   89029   14023
  -3   8  10   36664    4862
  -2   8  10   59467   11686
  -1   8  10     680    3533
   0   8  10  622904   36810
   1   8  10   13390    3533
   2   8  10   97126    3644
   3   8  10   32618    6422
   4   8  10  191058    9061
   5   8  10   13337    7888
   6   8  10    4520    3195
   7   8  10   21751    4955
   8   8  10    -454    3052
   9   8  10     425    3661
  -8   9  10   11464    5036
  -7   9  10    2328    7596
  -6   9  10   14356    4583
  -5   9  10    1851    4583
  -4   9  10   -2951    4124
  -3   9  10    1105    3624
  -2   9  10   12278    5729
  -1   9  10   59541    9074
   0   9  10    1076    3526
   1   9  10   84175    6427
   2   9  10   13422    5259
   3   9  10    8568    2631
   4   9  10    3738    3065
   5   9  10    5980    3065
   6   9  10     887    3093
   7   9  10    6605    3116
   8   9  10    7287    5591
  -6  10  10    8988   13731
  -5  10  10    7057    5108
  -4  10  10    -804    4583
  -3  10  10    -288    4062
  -2  10  10   10450    4010
  -1  10  10    1642    4010
   0  10  10   50245   10592
   1  10  10    4699    3941
   2  10  10    -733    4674
   3  10  10    4878   11978
   4  10  10    1597    4124
   5  10  10   22251    5277
   6  10  10   11393    4949
  -4  11  10    4306    5108
  -3  11  10   23115   10517
  -2  11  10    1075    4967
  -1  11  10    -545    6719
   0  11  10    4366   11021
   1  11  10    7968    4106
   2  11  10    1773   10225
   3  11  10    8272    5108
   4  11  10    1785    4647
  -1  12  10   -1722    4647
   0  12  10    4973    8764
   1  12  10    1100    5259
  -4 -11  11    6063    4636
  -3 -11  11    -532    4313
  -2 -11  11     393    6394
  -1 -11  11    9146    4062
   0 -11  11    6436    6197
   1 -11  11    -358    6394
   2 -11  11    6119    6394
   3 -11  11    4394    4367
   4 -11  11    5252    4730
  -6 -10  11     -19    6876
  -5 -10  11      69    4594
  -4 -10  11     332    4095
  -3 -10  11    1062    4030
  -2 -10  11   23747    4908
  -1 -10  11    1584    3822
   0 -10  11   16818    6159
   1 -10  11    -119    5980
   2 -10  11    5887    4332
   3 -10  11     666    5037
   4 -10  11    8230    4446
   5 -10  11    2719    8180
   6 -10  11     427    7011
  -7  -9  11     800    5183
  -6  -9  11     262    4095
  -5  -9  11   -1652    6388
  -4  -9  11   -4111    3680
  -3  -9  11    4627    3607
  -2  -9  11   25543    3954
  -1  -9  11    3871    3348
   0  -9  11    1851    2671
   1  -9  11     838    2642
   2  -9  11    5672    5566
   3  -9  11    -158    4111
   4  -9  11   -1539    5251
   5  -9  11    2227    5183
   6  -9  11   -1356    5609
   7  -9  11    3260   13146
  -8  -8  11    3106    5054
  -7  -8  11    5921    4631
  -6  -8  11   13926    3864
  -5  -8  11   11550    4462
  -4  -8  11    6090    5399
  -3  -8  11    -229    4866
  -2  -8  11   25138    2894
  -1  -8  11   55732    4048
   0  -8  11   15030    3057
   1  -8  11   24666    3199
   2  -8  11    6024    3220
   3  -8  11    6515    4468
   4  -8  11    3276    3822
   5  -8  11   46320    5895
   6  -8  11   -3002    5183
   7  -8  11   15264    5609
   8  -8  11   -2948    5895
  -9  -7  11      76    4631
  -8  -7  11    2565    4489
  -7  -7  11   -3246    4070
  -6  -7  11   13029    4323
  -5  -7  11   42064    4644
  -4  -7  11   14446    6719
  -3  -7  11  113608   15484
  -2  -7  11    7917    3438
  -1  -7  11    6256    3174
   0  -7  11  165617    5821
   1  -7  11    5955    2404
   2  -7  11   57329    3684
   3  -7  11   26906    9184
   4  -7  11    4883    5183
   5  -7  11   33403   14899
   6  -7  11   23017    5054
   7  -7  11    -764    8180
   8  -7  11    5822    5609
   9  -7  11   -1618    6369
 -10  -6  11   13625    5431
  -9  -6  11   -7653    4128
  -8  -6  11    9100    3964
  -7  -6  11    6250    3877
  -6  -6  11   10283    3650
  -5  -6  11   29481    4489
  -4  -6  11   87060    9349
  -3  -6  11  175281    8897
  -2  -6  11    7123    2999
  -1  -6  11   27528    3712
   0  -6  11   24034    3520
   1  -6  11    1624    2826
   2  -6  11    4087    2279
   3  -6  11  119897    9344
   4  -6  11   57324    9447
   5  -6  11    3917    6719
   6  -6  11    1291    4755
   7  -6  11    5871    5344
   8  -6  11     494    4673
   9  -6  11    2507    5834
  10  -6  11    3166    6269
 -10  -5  11    -151    4090
  -9  -5  11    3701    4070
  -8  -5  11   29001    4906
  -7  -5  11   33305    5741
  -6  -5  11   13004    7011
  -5  -5  11   27612    3475
  -4  -5  11   23764    3249
  -3  -5  11   17552    3587
  -2  -5  11   11043    3137
  -1  -5  11   86938    4264
   0  -5  11   15683    2656
   1  -5  11   58291    4359
   2  -5  11   58358    3069
   3  -5  11   89539    3414
   4  -5  11   65785    3514
   5  -5  11   24544    4805
   6  -5  11   15496    4150
   7  -5  11   93373    6585
   8  -5  11   74686    6030
   9  -5  11     341   10809
  10  -5  11  -12042    5728
 -11  -4  11     484    5565
 -10  -4  11     378    3691
  -9  -4  11   -4207    3606
  -8  -4  11     -27    4232
  -7  -4  11   86826    4862
  -6  -4  11  124883    6283
  -5  -4  11    9507    3475
  -4  -4  11   14096    4674
  -3  -4  11    8118    3339
  -2  -4  11  413595    8642
  -1  -4  11    -821    2361
   0  -4  11   31857    2279
   1  -4  11   -1226    1644
   2  -4  11   39143    7511
   3  -4  11   15546    2446
   4  -4  11    4464    2776
   5  -4  11   15211    2760
   6  -4  11   21194    5728
   7  -4  11   34174    8180
   8  -4  11    -224    4150
   9  -4  11     -84    5296
  10  -4  11     420    5396
  11  -4  11   16568    6158
 -11  -3  11    2308    5399
 -10  -3  11    5108    3922
  -9  -3  11   -4530    3707
  -8  -3  11    -219    3981
  -7  -3  11   40900    5465
  -6  -3  11  112495    9545
  -5  -3  11   18667    2648
  -4  -3  11   17299    2990
  -3  -3  11   47392    3228
  -2  -3  11 1321443   27975
  -1  -3  11   73874    2789
   0  -3  11  316966   23544
   1  -3  11   28924    2789
   2  -3  11  246158   27897
   3  -3  11    7337    2508
   4  -3  11    2708    2783
   5  -3  11   22677    3872
   6  -3  11  165947    7179
   7  -3  11   42149    5418
   8  -3  11    1064    4324
   9  -3  11    -179    5183
  10  -3  11     841    5609
  11  -3  11   -3611    5728
 -11  -2  11    4162    5262
 -10  -2  11    8061    3570
  -9  -2  11    7842    3458
  -8  -2  11   18942    2212
  -7  -2  11   27661    2418
  -6  -2  11   17374    1829
  -5  -2  11   19242    2473
  -4  -2  11   76570    7400
  -3  -2  11  833967   32899
  -2  -2  11  126743   33157
  -1  -2  11  763952   34324
   0  -2  11 1165785   61948
   1  -2  11  974104   34324
   2  -2  11 1143941   28837
   3  -2  11   83284   25322
   4  -2  11   95385    7357
   5  -2  11   20018    3361
   6  -2  11     195    2724
   7  -2  11   12781    4285
   8  -2  11   11634    5843
   9  -2  11    8061    3369
  10  -2  11    4452    5296
  11  -2  11    2244    9933
 -11  -1  11    2246    2615
 -10  -1  11    -780    2699
  -9  -1  11    1164    2416
  -8  -1  11   14191    2671
  -7  -1  11    2531    2867
  -6  -1  11   15164    2050
  -5  -1  11   35118    3194
  -4  -1  11    1176    4382
  -3  -1  11   40179    2735
  -2  -1  11  411229   34518
  -1  -1  11 1832804   85512
   0  -1  11  507408   51634
   1  -1  11 1384166   85512
   2  -1  11  811893   34161
   3  -1  11   32685    2717
   4  -1  11    -471    3180
   5  -1  11   57863    7596
   6  -1  11   11720    3533
   7  -1  11       3    2604
   8  -1  11   37608    6728
   9  -1  11    -639    3101
  10  -1  11    2060    3471
  11  -1  11   -5106    5396
 -11   0  11      27    2615
 -10   0  11    1015    2622
  -9   0  11     511    2491
  -8   0  11     294    3092
  -7   0  11   32832    5539
  -6   0  11   96541    2757
  -5   0  11    4095    1694
  -4   0  11   60011    2798
  -3   0  11 1314689   22495
  -2   0  11  381570   60047
  -1   0  11  738689   49926
   0   0  11    5332    1495
   1   0  11 2058391   61147
   2   0  11 1931334   60047
   3   0  11   38898   65441
   4   0  11     250    3351
   5   0  11    2314    3006
   6   0  11    3041    7304
   7   0  11   71735    7566
   8   0  11  106952   11101
   9   0  11    -175    3706
  10   0  11   20099    3505
  11   0  11     807    6427
 -11   1  11    -871    7011
 -10   1  11    2282    2434
  -9   1  11   -1023    2853
  -8   1  11   12688    3340
  -7   1  11    5514    2443
  -6   1  11   17396    2151
  -5   1  11   35034    4301
  -4   1  11    -326    1818
  -3   1  11   30870    3938
  -2   1  11  403548   40109
  -1   1  11 1832773   84169
   0   1  11  436297   60321
   1   1  11 1298693  101636
   2   1  11  847735   40818
   3   1  11   33684    4382
   4   1  11    -255    2554
   5   1  11   57648    5054
   6   1  11    5297    4967
   7   1  11    -123    2631
   8   1  11   34698    3245
   9   1  11    1598    3052
  10   1  11    6709    3273
  11   1  11     858    5221
 -11   2  11   -5399    3149
 -10   2  11   18482    6041
  -9   2  11    7544    2435
  -8   2  11   17557    4558
  -7   2  11   25105    4816
  -6   2  11   13956    2054
  -5   2  11   21180    2751
  -4   2  11   88104   11394
  -3   2  11  854446   33692
  -2   2  11  102777   32816
  -1   2  11  814433   39915
   0   2  11 1107498   74574
   1   2  11  980439   49165
   2   2  11 1085047   32385
   3   2  11   88196   59598
   4   2  11  101736   12854
   5   2  11   23138    4090
   6   2  11     119    5551
   7   2  11   16002    6202
   8   2  11    9025    2881
   9   2  11    5419    4835
  10   2  11    7561    6732
  11   2  11     745    4308
 -11   3  11    -763    4967
 -10   3  11    9383    2563
  -9   3  11   -1695    2674
  -8   3  11     325    4301
  -7   3  11   41982    4825
  -6   3  11  116652   13393
  -5   3  11   14036    4967
  -4   3  11   10864    3006
  -3   3  11   50329    3228
  -2   3  11 1316013   35285
  -1   3  11   93667    3340
   0   3  11  321050   35531
   1   3  11   30601    4070
   2   3  11  307065   59598
   4   3  11    9769    3214
   5   3  11   19096    3889
   6   3  11  148329   16360
   7   3  11   43179   11978
   8   3  11     314    2531
   9   3  11     -70    3595
  10   3  11     583    4229
  11   3  11   -2171    4752
 -11   4  11     944    4583
 -10   4  11    1267    8180
  -9   4  11   23945    3889
  -8   4  11     642    3879
  -7   4  11  103116    6833
  -6   4  11  105173    7888
  -5   4  11    5612    3069
  -4   4  11   33762    4674
  -3   4  11    5630    6719
  -2   4  11  389666   10742
  -1   4  11   -1413    2119
   0   4  11   31759    2994
   1   4  11     382    2066
   2   4  11   44948   23372
   3   4  11    4069    2477
   5   4  11   17794   11978
   6   4  11   27912    6314
   7   4  11   24905    3471
   8   4  11    5660    6933
   9   4  11      23    2805
  10   4  11   -3065    4271
  11   4  11   -3461    4795
 -10   5  11     112    4058
  -9   5  11     880    3185
  -8   5  11   24450    8180
  -7   5  11   37373    8180
  -6   5  11   12937    3889
  -5   5  11   32128    3889
  -4   5  11   21620    6148
  -3   5  11   17765    3414
  -2   5  11    9868    4070
  -1   5  11   83430    4214
   0   5  11    6848    2921
   1   5  11   50395    7011
   2   5  11   50064    4382
   3   5  11  116444    4070
   4   5  11   68370    6135
   5   5  11   25258    4382
   6   5  11   19782    3601
   7   5  11  109804    8072
   8   5  11   66842    5036
   9   5  11    1002    4181
  10   5  11  -10150    5259
 -10   6  11    8410    4509
  -9   6  11    -923    4069
  -8   6  11   10685    3981
  -7   6  11   10728    9641
  -6   6  11   17211    3889
  -5   6  11   34888    3889
  -4   6  11  112799   30091
  -3   6  11  195380   36810
  -2   6  11    3723    3136
  -1   6  11   46358    7596
   0   6  11   25107    8180
   1   6  11    1506    2443
   2   6  11   10843    5551
   3   6  11  170371   17529
   4   6  11   86081   10517
   5   6  11   10849    3889
   6   6  11     -60    3601
   7   6  11   14766    4124
   8   6  11     147    9641
   9   6  11    1584    6427
  10   6  11   15084    4752
  -9   7  11    3520    4423
  -8   7  11    9632    4423
  -7   7  11   -1209    3981
  -6   7  11   12336   10809
  -5   7  11   58176    6427
  -4   7  11   11460    5259
  -3   7  11  101714    9349
  -2   7  11   10902    3476
  -1   7  11    5802    3798
   0   7  11  145266   11686
   1   7  11   10565    2375
   2   7  11   53127    2656
   3   7  11   30203   13146
   4   7  11    6871    3238
   5   7  11   27481    4506
   6   7  11   29456    2881
   7   7  11    -235    4067
   8   7  11   10286    5758
   9   7  11    -621    2811
  -8   8  11     -78    4509
  -7   8  11   15355    4862
  -6   8  11    4537    4509
  -5   8  11   10802    9933
  -4   8  11   10190    4124
  -3   8  11   -2901    4674
  -2   8  11   15732    7063
  -1   8  11   44415    3935
   0   8  11   17993    6155
   1   8  11   14871    7011
   2   8  11    4426    2458
   3   8  11    3749    2459
   4   8  11    -366    2674
   5   8  11   48987    3877
   6   8  11    8450    2881
   7   8  11    9454    6133
   8   8  11    8569    5682
  -7   9  11     964    4955
  -6   9  11     340    4967
  -5   9  11    2904    4583
  -4   9  11    -586    5843
  -3   9  11    8181    4289
  -2   9  11   25066    3624
  -1   9  11   11835    3526
   0   9  11   19580    5782
   1   9  11    9286    7011
   2   9  11    2004    3981
   3   9  11    -138    2770
   4   9  11   -1972    2853
   5   9  11    2701    3065
   6   9  11     882    3093
   7   9  11   13768    5676
  -6  10  11    2287    5108
  -5  10  11    2023    6719
  -4  10  11    -809    4647
  -3  10  11    5191   12270
  -2  10  11   14987    4583
  -1  10  11    2925    4423
   0  10  11   36093   27170
   1  10  11     555    5259
   2  10  11    5754    5259
   3  10  11    4837    7888
   4  10  11     -59    4967
   5  10  11   -1748    3318
   6  10  11     349    5351
  -4  11  11   -1741    7888
  -3  11  11  -14085    9933
  -2  11  11      86    4583
  -1  11  11       0    4509
   0  11  11     337    4509
   1  11  11   -1111    4509
   2  11  11   -8651    5551
   3  11  11    -511    5259
   4  11  11       0    5259
  -3 -11  12    2565    6156
  -2 -11  12    4647    4879
  -1 -11  12    7151    4251
   0 -11  12     355    9933
   1 -11  12       0    6197
   2 -11  12   -2001    4313
   3 -11  12   -6542    4367
  -5 -10  12    4072    4344
  -4 -10  12    6209    4378
  -3 -10  12    5084    4030
  -2 -10  12   31338    4461
  -1 -10  12    3162    3891
   0 -10  12     880    5784
   1 -10  12    3638    4111
   2 -10  12   52485    9615
   3 -10  12    7597    4378
   4 -10  12     909    4595
   5 -10  12   -5309    5728
  -7  -9  12    8927    8472
  -6  -9  12    1482    4095
  -5  -9  12    9624    4100
  -4  -9  12    6632    3954
  -3  -9  12    3790    4030
  -2  -9  12   15273    3758
  -1  -9  12     -33    3254
   0  -9  12   25989    9179
   1  -9  12     533    2615
   2  -9  12   15086    4607
   3  -9  12   29203    4179
   4  -9  12    4434    4862
   5  -9  12      48    6427
   6  -9  12    7913    6719
   7  -9  12   19565    6427
  -8  -8  12    3163    5054
  -7  -8  12    5751    4631
  -6  -8  12   29099    4208
  -5  -8  12   58887    5895
  -4  -8  12   14748    3520
  -3  -8  12    1851    4469
  -2  -8  12   17520    3019
  -1  -8  12   35457    5060
   0  -8  12   53460    4392
   1  -8  12   27818    4791
   2  -8  12   25172    5648
   3  -8  12    2864    2697
   4  -8  12    4919    4789
   5  -8  12   52772   21911
   6  -8  12    3833    5475
   7  -8  12    2583    7304
   8  -8  12   19553    6034
  -9  -7  12     963    5054
  -8  -7  12    7180    5551
  -7  -7  12   16259    4631
  -6  -7  12    6981    4489
  -5  -7  12  137614    7838
  -4  -7  12   19743    5376
  -3  -7  12   53094    6135
  -2  -7  12   22372    5834
  -1  -7  12   86239    7009
   0  -7  12  318720   19546
   1  -7  12   34569    4217
   2  -7  12  102934    6072
   3  -7  12   28187    3880
   4  -7  12   78625   10875
   5  -7  12   54495   13058
   6  -7  12    6747    5183
   7  -7  12   20696    5609
   8  -7  12   10012    5728
   9  -7  12    1755    7596
  -9  -6  12   13717    4358
  -8  -6  12   21068    5551
  -7  -6  12   15762    4489
  -6  -6  12    8446    6427
  -5  -6  12   12104    3587
  -4  -6  12  630378   30967
  -3  -6  12  704596   25185
  -2  -6  12   21131    3137
  -1  -6  12   67536    4121
   0  -6  12  140820    7140
   1  -6  12   36055    4208
   2  -6  12    6996    2885
   3  -6  12  396902   25180
   4  -6  12  188137   19938
   5  -6  12    1876    4631
   6  -6  12    3591    5843
   7  -6  12   62091    4883
   8  -6  12   21568    5472
   9  -6  12    6670    7011
 -10  -5  12    2605    4161
  -9  -5  12    2750    4323
  -8  -5  12   72399    4750
  -7  -5  12   67424    8040
  -6  -5  12   42970    3560
  -5  -5  12   32378    3909
  -4  -5  12   42004    4738
  -3  -5  12   74423    7596
  -2  -5  12  206822    8758
  -1  -5  12  129121    7304
   0  -5  12   47266    3137
   1  -5  12   54818    7175
   2  -5  12   52483    8866
   3  -5  12   20844    4207
   4  -5  12   74588    4410
   5  -5  12    5097    3174
   6  -5  12     888    4755
   7  -5  12  203835    8304
   8  -5  12   21663    8703
   9  -5  12    -876    5834
  10  -5  12     637    5834
 -10  -4  12    1938    3732
  -9  -4  12   21588    3637
  -8  -4  12    6334    3527
  -7  -4  12   26747    5123
  -6  -4  12  251382   22488
  -5  -4  12   74750    4020
  -4  -4  12   10124    3718
  -3  -4  12   97614   11101
  -2  -4  12  404817   35966
  -1  -4  12   40394    2295
   0  -4  12   27872    6417
   1  -4  12   20993    2530
   2  -4  12 1013802   31104
   3  -4  12  102837    6350
   4  -4  12   28174    3376
   5  -4  12    7763    3571
   6  -4  12  540134   27268
   7  -4  12  134961    6490
   8  -4  12    7816    6135
   9  -4  12     407    5396
  10  -4  12   -7141    9349
 -11  -3  12     172    3732
 -10  -3  12     411    3570
  -9  -3  12   24722    3933
  -8  -3  12    5886    3470
  -7  -3  12   26307    7011
  -6  -3  12  365835   24826
  -5  -3  12   33367    4020
  -4  -3  12  127063    9349
  -3  -3  12    9453    1708
  -2  -3  12  371386   15319
  -1  -3  12  302952   10962
   0  -3  12  312924   12032
   1  -3  12  150948   10860
   2  -3  12  214223   15319
   3  -3  12    3547    1843
   4  -3  12   56586    7856
   5  -3  12   95043    3542
   6  -3  12  321248   20948
   7  -3  12   38425    4315
   8  -3  12   -2901    4423
   9  -3  12    4501    5296
  10  -3  12   16022    5843
  11  -3  12    -183    5834
 -11  -2  12   19728    3732
 -10  -2  12   18348    4072
  -9  -2  12   14596    3570
  -8  -2  12   41100    3101
  -7  -2  12   65659    4792
  -6  -2  12   24008    2183
  -5  -2  12  175033    7043
  -4  -2  12  650590   33793
  -3  -2  12  314547   17498
  -2  -2  12  296946   22597
  -1  -2  12 2436093   97439
   0  -2  12 2865515  110716
   1  -2  12  859114   69641
   2  -2  12  561407   19642
   3  -2  12  419565   17457
   4  -2  12  502797   26939
   5  -2  12  137996   10065
   6  -2  12   17751    3770
   7  -2  12  135656    5655
   8  -2  12   33067   11006
   9  -2  12    2594    3101
  10  -2  12    6893    6034
  11  -2  12     -88    5728
 -11  -1  12    1223    5880
 -10  -1  12     864    5903
  -9  -1  12     373    3296
  -8  -1  12   13770    3333
  -7  -1  12   35765    5670
  -6  -1  12   73867    3259
  -5  -1  12  175340    5742
  -4  -1  12   70013    2699
  -3  -1  12   64275   13160
  -2  -1  12  654150   78823
  -1  -1  12 1413417   79366
   0  -1  12  270075   11797
   1  -1  12 1642435   79366
   2  -1  12 1900681   78823
   3  -1  12  241701   10109
   4  -1  12    7545    2508
   5  -1  12   77289    8232
   6  -1  12   35509    5183
   7  -1  12   45316    6459
   8  -1  12   61022    4982
   9  -1  12   -4640    3101
  10  -1  12   35430    3505
  11  -1  12       8    5728
 -11   0  12   23789    3289
 -10   0  12    4355    2699
  -9   0  12   36863    4733
  -8   0  12    4002    2895
  -7   0  12   72236   17233
  -6   0  12   22266    4661
  -5   0  12     306    2279
  -4   0  12  209088    6125
  -3   0  12  149563   11318
  -2   0  12 1486709  125491
  -1   0  12   26748   11807
   0   0  12    9897    1532
   1   0  12  304931   14663
   2   0  12 2333616  125491
   3   0  12  211054   13041
   4   0  12  211723    8876
   5   0  12   18532    4967
   6   0  12   31671    6733
   7   0  12  729128   34765
   8   0  12   32645    4042
   9   0  12   77963    6201
  10   0  12     527    3505
  11   0  12    -592    6239
 -11   1  12   18880    3116
 -10   1  12     671    2527
  -9   1  12    -966    3601
  -8   1  12   12106    2815
  -7   1  12   56149    3356
  -6   1  12   61018    3312
  -5   1  12  193262    5755
  -4   1  12   63931    2751
  -3   1  12   46118   13336
  -2   1  12  630192   78936
  -1   1  12 1381098   78689
   0   1  12  270225   11906
   1   1  12 1472309   95439
   2   1  12 1944209   79162
   3   1  12  303315   15076
   4   1  12    5163    3351
   5   1  12   86549   19866
   6   1  12   39551    4755
   7   1  12   46059    5183
   8   1  12   53450    5476
   9   1  12   -2295    3003
  10   1  12   31759    3426
  11   1  12       3    3771
 -11   2  12    1345    3718
 -10   2  12   23458    6333
  -9   2  12    6026    2671
  -8   2  12   43434    4217
  -7   2  12   71006    4814
  -6   2  12   21204    2353
  -5   2  12  154706    8204
  -4   2  12  659754   33695
  -3   2  12  337791   18069
  -2   2  12  306373   22365
  -1   2  12 2500641   79003
   0   2  12 2761022  148736
   1   2  12  838836   95439
   2   2  12  494869   22038
   3   2  12  414999   32136
   4   2  12  501360   40489
   5   2  12  144942   16944
   6   2  12   17920    5259
   8   2  12   32695    3423
   9   2  12    2139    3844
  10   2  12    5728    3796
  11   2  12    1844    3664
 -11   3  12     273    4181
 -10   3  12    2513    6325
  -9   3  12   27232    2626
  -8   3  12    4611    2614
  -7   3  12   22002    6651
  -6   3  12  405672   24718
  -5   3  12   41872    4020
  -4   3  12  150380    7694
  -3   3  12   16172    3082
  -2   3  12  324932   21977
  -1   3  12  372189   13144
   0   3  12  306082   16113
   1   3  12  104616   12596
   3   3  12    5224    4674
   4   3  12   63673    7402
   5   3  12   83736    8764
   6   3  12  384590   43238
   7   3  12   43606   11978
   8   3  12   10043    2727
   9   3  12    2424    3155
  10   3  12   11288    4271
  11   3  12     128    6427
 -10   4  12    2826    4349
  -9   4  12   11973    3031
  -8   4  12    6549    2995
  -7   4  12   31375    6156
  -6   4  12  283044   27059
  -5   4  12   73503    4906
  -4   4  12   15910    2885
  -3   4  12  164263   15191
  -2   4  12  422569   35516
  -1   4  12   41405    3096
   0   4  12   33245    9061
   1   4  12   18164    6135
   2   4  12  960664   60766
   3   4  12   77563    7221
   4   4  12   33615    3351
   5   4  12   13459    6427
   6   4  12  525999   27473
   7   4  12  149072    9057
   8   4  12    5411    2892
   9   4  12    1120    4042
  10   4  12   12238    7011
 -10   5  12      32    4423
  -9   5  12    2319    4285
  -8   5  12   77124    8180
  -7   5  12   74547    7867
  -6   5  12   54811    5665
  -5   5  12   22514    2818
  -4   5  12   43096    5054
  -3   5  12   50988    4264
  -2   5  12  222525    8991
  -1   5  12  168248    8876
   0   5  12   27733    3506
   1   5  12   48427   12270
   2   5  12   73013   15191
   3   5  12   50755    7596
   4   5  12   68138    7304
   5   5  12   10209    3533
   6   5  12    2026    9057
   7   5  12  254627    9913
   8   5  12   24097   10809
   9   5  12   -1774    4181
  10   5  12    1028    4703
  -9   6  12   32284    3385
  -8   6  12   21654    9057
  -7   6  12   15766    4324
  -6   6  12    8156    3981
  -5   6  12   19660    4324
  -4   6  12  713538   40316
  -3   6  12  719118   31684
  -2   6  12   20929    5175
  -1   6  12   60511    4378
   0   6  12  179859   10517
   1   6  12   33653    6427
   2   6  12   16209    3305
   3   6  12  489501   47327
   4   6  12  197975   47035
   5   6  12    1746    3889
   6   6  12   15486    3601
   7   6  12   57489    7888
   8   6  12   21736    6719
   9   6  12    3599    6427
  -9   7  12    2664    4862
  -8   7  12    5493    5259
  -7   7  12   30647    7011
  -6   7  12   10704    4755
  -5   7  12  160850   13439
  -4   7  12   14353    6733
  -3   7  12   53282   10809
  -2   7  12   23283   11101
  -1   7  12   70025    5740
   0   7  12  327079   24455
   1   7  12   42596    5324
   2   7  12   89896   17821
   3   7  12   30186    4674
   4   7  12   91560    5740
   5   7  12   48650   12562
   6   7  12    8382    4423
   7   7  12   32446    4647
   8   7  12   11304    2799
   9   7  12     882    2811
  -8   8  12    8099    4955
  -7   8  12   12553    8180
  -6   8  12   23188    4862
  -5   8  12   67345    8180
  -4   8  12   10279    4058
  -3   8  12    3990    4058
  -2   8  12   23238    4862
  -1   8  12   38252    4755
   0   8  12   70875    4738
   1   8  12   26751    4489
   2   8  12   27618    7011
   3   8  12    7543    5666
   4   8  12    4616    3571
   5   8  12   56055    5566
   6   8  12    3454    3245
   7   8  12    2280    3070
   8   8  12   11199    5625
  -7   9  12    1313    7011
  -6   9  12    6215    7888
  -5   9  12    2231    7888
  -4   9  12    8725    4583
  -3   9  12    4173    4583
  -2   9  12   10370    4509
  -1   9  12   -7157    4058
   0   9  12   29361   13731
   1   9  12    -418    4674
   2   9  12   14165    5259
   3   9  12   48839    5259
   4   9  12    6243    3065
   5   9  12     206   10809
   6   9  12    6300    4181
   7   9  12    6052    3315
  -5  10  12    1994    5843
  -4  10  12   -3644    9933
  -3  10  12    8123   10225
  -2  10  12   44213    8180
  -1  10  12   11239    4583
   0  10  12   11289    5843
   1  10  12    2500    4509
   2  10  12   70133    6427
   3  10  12    8082    5259
   4  10  12    7868    5259
  -3  11  12    3803    5259
  -2  11  12    6574    4955
  -1  11  12    5565   10225
   0  11  12   -1879    4509
   1  11  12     956    5843
   2  11  12     560    4583
   3  11  12   -9783    5259
  -2 -11  13    2970    6266
  -1 -11  13   -1728    4632
   0 -11  13   -1522    6197
   1 -11  13   -5560    6572
   2 -11  13   17469    7398
  -5 -10  13   -6671    4446
  -4 -10  13   -4062    4862
  -3 -10  13    7412    4179
  -2 -10  13    7244    4111
  -1 -10  13    4664    3891
   0 -10  13   12358    4470
   1 -10  13    1742    5282
   2 -10  13     545    4179
   3 -10  13   16666    4446
   4 -10  13   -2119    4446
   5 -10  13    -974    5728
  -6  -9  13   33351    5054
  -5  -9  13    7326    4100
  -4  -9  13   12507    4030
  -3  -9  13     787    4030
  -2  -9  13    5543    3680
  -1  -9  13    5595    2929
   0  -9  13   25329    3328
   1  -9  13    8284    3519
   2  -9  13    8567    3969
   3  -9  13     757    3995
   4  -9  13    5178    6638
   5  -9  13    3128    5296
   6  -9  13     447    5728
  -8  -8  13     766    5054
  -7  -8  13   -1954    4906
  -6  -8  13    5801    4489
  -5  -8  13    1362    3680
  -4  -8  13   -2281    4123
  -3  -8  13   15525    3757
  -2  -8  13     376    2632
  -1  -8  13   14316    3289
   0  -8  13    1089    3328
   1  -8  13    5477    3519
   2  -8  13    1811    3963
   3  -8  13   15689    2928
   4  -8  13   -3438    7888
   5  -8  13    1476    5259
   6  -8  13    2420    5609
   7  -8  13    2915    5609
   8  -8  13   10546    7304
  -8  -7  13   -1661    4631
  -7  -7  13     613    4489
  -6  -7  13   25932    4489
  -5  -7  13   32831    3780
  -4  -7  13   55574    3864
  -3  -7  13    9843    3475
  -2  -7  13    4429    3438
  -1  -7  13    8685    4475
   0  -7  13   38435    6223
   1  -7  13   15583    2733
   2  -7  13    4042    4128
   3  -7  13    2340    3023
   4  -7  13    4236    3092
   5  -7  13   16742    5326
   6  -7  13     224    6135
   7  -7  13    5843    5609
   8  -7  13    7741    7011
  -9  -6  13   30835    4906
  -8  -6  13    2640    6012
  -7  -6  13   10924    4323
  -6  -6  13   -3104    3909
  -5  -6  13   55032    6314
  -4  -6  13   45269    4738
  -3  -6  13    -899    3340
  -2  -6  13   65369    3945
  -1  -6  13  271644   11487
   0  -6  13   16380    3650
   1  -6  13  220274   11607
   2  -6  13   36566    3520
   3  -6  13    2209    3563
   4  -6  13   13924    6441
   5  -6  13  119642   14023
   6  -6  13     760    4703
   7  -6  13   13579    6135
   8  -6  13    5433    6963
   9  -6  13    1567    6427
 -10  -5  13    1065   11101
  -9  -5  13    9334    4128
  -8  -5  13   -5363    3937
  -7  -5  13   20338    3900
  -6  -5  13   18559    7375
  -5  -5  13     906    3909
  -4  -5  13   55280    5165
  -3  -5  13   28519    3036
  -2  -5  13   20221    3926
  -1  -5  13    1152    2798
   0  -5  13   12212    2798
   1  -5  13   17077    3873
   2  -5  13   17461    5575
   3  -5  13   32382    3069
   4  -5  13   91141    5123
   5  -5  13    2025    3174
   6  -5  13   65080    6733
   7  -5  13    3624    5313
   8  -5  13   -5214    5396
   9  -5  13   -3434    5396
  10  -5  13   -2076    9933
 -10  -4  13   -2516    5575
  -9  -4  13     874    8167
  -8  -4  13    3619    3476
  -7  -4  13   21977    3757
  -6  -4  13   11946    5152
  -5  -4  13   18115    5470
  -4  -4  13   15073    3494
  -3  -4  13   34044    3729
  -2  -4  13  238094   24507
  -1  -4  13   10994    4685
   0  -4  13   45383    3036
   1  -4  13   60483    4787
   2  -4  13  206286   21249
   3  -4  13    7457    2529
   4  -4  13    1473    2528
   5  -4  13   91759    4042
   6  -4  13   52685    3457
   7  -4  13   14921    4150
   8  -4  13     -64    4967
   9  -4  13     228    8180
  10  -4  13    6596   10517
 -10  -3  13    2044    3840
  -9  -3  13    5670    3740
  -8  -3  13   13846    3476
  -7  -3  13   10220    3414
  -6  -3  13    -915    3137
  -5  -3  13    5490    3559
  -4  -3  13   38847    4891
  -3  -3  13   19181    2104
  -2  -3  13    3865    7024
  -1  -3  13  206883    7855
   1  -3  13   57998   11364
   2  -3  13   43532    4787
   3  -3  13    1309    1914
   4  -3  13   47206    2500
   5  -3  13    2567    3626
   6  -3  13    1759    4201
   7  -3  13    9786    2813
   8  -3  13   11644    4269
   9  -3  13    -276    5296
  10  -3  13   -2725   11101
 -11  -2  13    2022    4541
 -10  -2  13   -5055    3757
  -9  -2  13    5002    3637
  -8  -2  13   19570    2754
  -7  -2  13     581    2449
  -6  -2  13   11131    2685
  -5  -2  13  112921    3194
  -4  -2  13  175688   20004
  -3  -2  13  221282    5233
  -2  -2  13  186732    7068
  -1  -2  13  416707   14498
   0  -2  13   49504    3340
   1  -2  13   45855   12557
   2  -2  13   40383    6194
   3  -2  13   62116    4115
   4  -2  13 1102091   17766
   5  -2  13   42892    4095
   6  -2  13   17762   11686
   7  -2  13   43767    3333
   8  -2  13    5285    3003
   9  -2  13   10604    3471
  10  -2  13     843   11686
  11  -2  13    6171    6158
 -11  -1  13   -4358    3400
 -10  -1  13    1490    3983
  -9  -1  13   13509    2700
  -8  -1  13   13372    2418
  -7  -1  13   17664    2397
  -6  -1  13   73728    9314
  -5  -1  13    3309    1943
  -4  -1  13  120705    4661
  -3  -1  13  154247    8351
  -2  -1  13  414343   14498
  -1  -1  13   33374    3340
   0  -1  13   15161    5324
   1  -1  13   60825    3340
   2  -1  13  253636   14498
   3  -1  13  261689    9843
   4  -1  13  157753    4787
   5  -1  13    2130    4383
   6  -1  13  213031   16652
   7  -1  13    3906    3476
   8  -1  13   13537    3494
   9  -1  13    6515    3130
  10  -1  13    9444    3505
  11  -1  13   -1341    5728
 -11   0  13    -235    2750
 -10   0  13     425    2527
  -9   0  13   30826    2718
  -8   0  13    -206    5843
  -7   0  13    2555    3170
  -6   0  13    3350    2371
  -5   0  13   14048    2021
  -4   0  13    6958    2699
  -3   0  13    6736    1644
  -2   0  13   39280    3340
  -1   0  13  168411    4958
   0   0  13    2662    1851
   1   0  13   70463    5324
   2   0  13   57374    8180
   3   0  13    5848    2119
   4   0  13   24370    5843
   5   0  13    3617    2282
   6   0  13   33438    4967
   7   0  13   94282    5475
   8   0  13    -534    4276
   9   0  13    2858    3471
  10   0  13     904    3505
  11   0  13    5478    5491
 -11   1  13   -2340    3879
 -10   1  13    1634    3213
  -9   1  13   19239    2945
  -8   1  13   17646    2971
  -7   1  13   18308    3373
  -6   1  13   69593    9412
  -5   1  13    6095    2237
  -4   1  13  140587    6231
  -3   1  13  143604   11356
  -2   1  13  398841   14498
  -1   1  13   36299    4090
   0   1  13   18512    6133
   1   1  13   64557    4070
   2   1  13  242826   14728
   3   1  13  243060   11155
   4   1  13  135110    7596
   5   1  13    1608    5843
   6   1  13  241337   18697
   7   1  13    6494    3798
   8   1  13    8626    3179
   9   1  13    4979    3369
  10   1  13   21869    5728
  11   1  13    2861    3796
 -11   2  13    8758    6015
 -10   2  13    4136    2542
  -9   2  13    4881    3503
  -8   2  13     879    3081
  -7   2  13     539    2387
  -6   2  13   14672    4554
  -5   2  13  121389    3780
  -4   2  13  169528   23272
  -3   2  13  244405    5376
  -2   2  13  236868   16944
  -1   2  13  335942   14835
   0   2  13   44641    8764
   1   2  13   55347   18382
   2   2  13   53718    9061
   3   2  13   76384   13146
   4   2  13 1172833   63688
   5   2  13   50926    4755
   6   2  13   14233    6135
   7   2  13   39223    6427
   8   2  13    1641    3443
   9   2  13    5830    4750
  10   2  13   -4072    5054
  11   2  13    7724    3796
 -10   3  13    4362    2945
  -9   3  13   12935    3817
  -8   3  13   12751    2599
  -7   3  13   13315    2939
  -6   3  13   12068    2826
  -5   3  13    8859    5843
  -4   3  13   27189    2907
  -3   3  13   17279    2551
  -2   3  13    5564    7863
  -1   3  13  211071   23956
   0   3  13     358    2477
   1   3  13   55980   11769
   2   3  13   40079    9933
   3   3  13    1348    5551
   4   3  13   45246    3351
   5   3  13     528    5843
   6   3  13    2948    7011
   7   3  13    5004    3222
   8   3  13   20607    3116
   9   3  13    3925    6817
  10   3  13    2015    3448
 -10   4  13    6133    3889
  -9   4  13    1115    4565
  -8   4  13   -3740    2414
  -7   4  13   29747    3724
  -6   4  13   11836    4631
  -5   4  13   23669    5953
  -4   4  13    9504    2610
  -3   4  13   40623    4954
  -2   4  13  261299   24621
  -1   4  13   15062    5841
   0   4  13   46595    6719
   1   4  13   73554    9933
   2   4  13  197525   42653
   3   4  13   13203    4674
   4   4  13    1851    5843
   5   4  13  108575    5475
   6   4  13   52048    4967
   7   4  13   16570    6719
   8   4  13    -426    3132
   9   4  13    -374    2940
  10   4  13   -3467    4271
 -10   5  13    6963    4408
  -9   5  13   11939    3340
  -8   5  13   14240    3889
  -7   5  13   17921    4207
  -6   5  13   18854    5583
  -5   5  13   -2485    3762
  -4   5  13   58841    5123
  -3   5  13   36555    6166
  -2   5  13   27564    3935
  -1   5  13    2146    2610
   0   5  13   16452    3506
   1   5  13   15477    3506
   2   5  13   18034    4545
   3   5  13   28601    5259
   4   5  13   98612    8180
   5   5  13   -1762    6427
   6   5  13   89074    7888
   7   5  13    1927    4967
   8   5  13    7198    4674
   9   5  13    5021   14023
  10   5  13   -6709    4752
  -9   6  13   16232    3688
  -8   6  13    9096    5843
  -7   6  13   17062    4674
  -6   6  13   -3564    3889
  -5   6  13   79690    8764
  -4   6  13   48298    4862
  -3   6  13    4757    4674
  -2   6  13   79204    7888
  -1   6  13  302914   37979
   0   6  13   36657   13731
   1   6  13  229855   21619
   2   6  13   45230    6427
   3   6  13    7018    6135
   4   6  13    8803    5843
   5   6  13  125001    6733
   6   6  13    3015    3798
   7   6  13   11887    4181
   8   6  13    2488    4229
   9   6  13    4702    6135
  -8   7  13   -6372    4423
  -7   7  13   12213    4423
  -6   7  13   23530    4423
  -5   7  13   57800    6719
  -4   7  13   63055   10225
  -3   7  13   10711    4674
  -2   7  13    6434    4058
  -1   7  13    9017    3981
   0   7  13   34021    8764
   1   7  13   19546    6427
   2   7  13     740    2477
   3   7  13    1270    6597
   4   7  13    3386    8472
   5   7  13   18149    4058
   6   7  13     632    9933
   7   7  13    3233    4181
   8   7  13     360    2799
  -8   8  13    1753    4955
  -7   8  13   -1336    4674
  -6   8  13   31783    4509
  -5   8  13   11007    4583
  -4   8  13    1324    4124
  -3   8  13   14749    4382
  -2   8  13   -2883    4058
  -1   8  13   11234    3981
   0   8  13    4523    3981
   1   8  13    5744    4674
   2   8  13    3280    4674
   3   8  13   19699    3228
   4   8  13    -745    2805
   5   8  13    6313    9349
   6   8  13    2513    5641
   7   8  13    3773    8463
   8   8  13    8120    6825
  -6   9  13   19907    5843
  -5   9  13    3499    8180
  -4   9  13  -14043    4583
  -3   9  13    2208    6135
  -2   9  13    5824    4583
  -1   9  13   11602    4967
   0   9  13   22145    4755
   1   9  13    9503    4967
   2   9  13   22423    5259
   3   9  13     125    5259
   4   9  13    5690    4070
   5   9  13    2200    3494
   6   9  13     565    3494
  -5  10  13    5038    5108
  -4  10  13      25    5551
  -3  10  13    6422    5036
  -2  10  13   14035    4583
  -1  10  13    1746    4583
   0  10  13   -3401   10517
   1  10  13    1017   12854
   2  10  13     286    5259
   3  10  13    2586    5259
   4  10  13    1324    5259
   5  10  13    1296    5259
  -2  11  13    7928    5396
  -1  11  13    -720    5036
   0  11  13    2154    5259
   1  11  13   -1655    6135
   2  11  13   18188    5036
  -1 -11  14    8453    4955
   0 -11  14    3595    6611
   1 -11  14    2070    6611
  -4 -10  14    1731    4378
  -3 -10  14    1252    4281
  -2 -10  14   33247    6611
  -1 -10  14   10120    4179
   0 -10  14   -3318    4324
   1 -10  14   13776    4238
   2 -10  14   21957    5364
   3 -10  14   -2241    4971
   4 -10  14    5695    4795
  -6  -9  14   32732    5566
  -5  -9  14     928    4208
  -4  -9  14    2103    4121
  -3  -9  14    3435    4121
  -2  -9  14    2692    3935
  -1  -9  14   22985    4801
   0  -9  14   20125    4111
   1  -9  14    5842    3546
   2  -9  14   29749    4095
   3  -9  14   25485    6181
   4  -9  14      34    7408
   5  -9  14   -2903    7011
   6  -9  14   56912   12270
  -7  -8  14    1624    5054
  -6  -8  14    9070    5843
  -5  -8  14   24160    4442
  -4  -8  14    4628    3680
  -3  -8  14    9815    3864
  -2  -8  14    1048    2668
  -1  -8  14   91962   10120
   0  -8  14   -3351    2711
   1  -8  14   37551    4608
   2  -8  14      67    5293
   3  -8  14   25626    3644
   4  -8  14    6499    4232
   5  -8  14   51207    5728
   6  -8  14    8278    8764
   7  -8  14    2708    7011
  -8  -7  14    -357    9057
  -7  -7  14    2227    4489
  -6  -7  14   38405    4738
  -5  -7  14    8852    5054
  -4  -7  14   33964    5215
  -3  -7  14   11643    3475
  -2  -7  14   40984    5152
  -1  -7  14    5200    3438
   0  -7  14   34284    3607
   1  -7  14   49481    3328
   2  -7  14   72720    6788
   3  -7  14   19454    2789
   4  -7  14   25969    4474
   5  -7  14   76946    9641
   6  -7  14    6256    5296
   7  -7  14    1550    6427
   8  -7  14  -20108    7304
  -9  -6  14   14026    5324
  -8  -6  14    4144    4738
  -7  -6  14   10495    4489
  -6  -6  14     385    3909
  -5  -6  14  185838   16068
  -4  -6  14  153022   15510
  -3  -6  14   41336    4738
  -2  -6  14   29450    3796
  -1  -6  14  534842   25526
   0  -6  14   51563    8876
   1  -6  14  314043   24696
   2  -6  14    3128    3414
   3  -6  14   14570    3476
   4  -6  14   98389   11393
   5  -6  14   55772   14023
   6  -6  14    4290    4862
   7  -6  14   18598    5296
   8  -6  14   38868    5728
   9  -6  14    8920    6458
  -9  -5  14   12582    4489
  -8  -5  14   33617    4967
  -7  -5  14   12052    4958
  -6  -5  14  106410   10809
  -5  -5  14   10537    4323
  -3  -5  14     320    2999
  -2  -5  14   86036    7433
  -1  -5  14  103924    4462
   0  -5  14   36902    4905
   1  -5  14   78464    6409
   2  -5  14  268068    7245
   3  -5  14     198    3489
   4  -5  14  165975   21992
   5  -5  14   26038    4307
   6  -5  14  115009    9234
   7  -5  14   47661    6333
   8  -5  14   11531    7596
   9  -5  14    -183    5484
 -10  -4  14    6656    5798
  -9  -4  14    9314    4132
  -8  -4  14    8029    3822
  -7  -4  14   28663    4104
  -6  -4  14   43179   10065
  -4  -4  14   20049    4967
  -3  -4  14   33499    5152
  -2  -4  14  584657   37307
  -1  -4  14  534462   17885
   0  -4  14  113620    3864
   1  -4  14  444985   17958
   2  -4  14  548603   32115
   3  -4  14   26381    3432
   4  -4  14   74727    4217
   5  -4  14  295593   13361
   6  -4  14  211070    7135
   7  -4  14    3505    5036
   8  -4  14    6403    7596
   9  -4  14   11899    5396
  10  -4  14       0    9057
 -10  -3  14    1408    6269
  -9  -3  14   20553    3999
  -8  -3  14   26193    4323
  -7  -3  14   17524    3560
  -6  -3  14    3828    4631
  -5  -3  14   10091    6928
  -4  -3  14   18004    5843
  -3  -3  14   26720    3258
  -2  -3  14   34888    8880
  -1  -3  14  399962   15319
   0  -3  14    8634    1767
   1  -3  14  210251   15319
   2  -3  14  185693    6256
   3  -3  14   66687    2948
   4  -3  14  121895    3864
   5  -3  14     649    2881
   6  -3  14   55216    4679
   7  -3  14    2480    7243
   8  -3  14   34820    3766
   9  -3  14    3100    5396
  10  -3  14  -10404    5728
 -10  -2  14    9638    5174
  -9  -2  14    9213    8302
  -8  -2  14    -333    3340
  -7  -2  14   59950    6804
  -6  -2  14   35025    2673
  -5  -2  14   81944    6914
  -4  -2  14  663054   35638
  -3  -2  14  235015    7513
  -2  -2  14   47387    4541
  -1  -2  14  613233   49813
   0  -2  14  215488   10109
   1  -2  14 1363926   49926
   2  -2  14   28740    9641
   3  -2  14   38780    7641
   4  -2  14  861147   30961
   5  -2  14   29805    8818
   6  -2  14   24143    4058
   7  -2  14    1037    3924
   8  -2  14     661    3003
   9  -2  14    9332    3505
  10  -2  14   22195    6427
 -11  -1  14   -5378    3606
 -10  -1  14    8530    3606
  -9  -1  14   50609    8764
  -8  -1  14   77338    6737
  -7  -1  14     613    3023
  -6  -1  14  210002   17965
  -5  -1  14   18883    3626
  -4  -1  14  313541   17233
  -3  -1  14  578338   18102
  -2  -1  14  561432   50237
  -1  -1  14  166552   17198
   0  -1  14 1065903   66334
   1  -1  14  453668   17198
   2  -1  14 1268288   50237
   3  -1  14  133874   15628
   4  -1  14  228260   17373
   5  -1  14   33313    8025
   6  -1  14  432994   35642
   7  -1  14   11256    3101
   8  -1  14   10557    6886
   9  -1  14   11075    4195
  10  -1  14   14653    3591
  11  -1  14   -3267    8472
 -11   0  14    -158    4229
 -10   0  14   -1270    3468
  -9   0  14    9186    3737
  -8   0  14     841    2446
  -7   0  14   21358    2705
  -6   0  14      90    6036
  -5   0  14   42103    4190
  -4   0  14    2068    4784
  -3   0  14    1325    1614
  -2   0  14  222679    8322
  -1   0  14 1781101   80358
   0   0  14   28970    2917
   1   0  14 1081499   80358
   2   0  14   64674   12183
   3   0  14    8046    2616
   4   0  14   19199    8180
   5   0  14      94    3305
   6   0  14  253589   12854
   7   0  14    2820    3981
   8   0  14      30    3228
   9   0  14   35007    6191
  10   0  14    -569    3263
  11   0  14     342    3906
 -11   1  14    1805    3795
 -10   1  14   11432    2699
  -9   1  14   55180    2895
  -8   1  14   82684    3764
  -7   1  14    1434    2668
  -6   1  14  183358   17965
  -5   1  14   16427    3553
  -4   1  14  324024   17304
  -3   1  14  552517   40024
  -2   1  14  558121   50911
  -1   1  14  191449   17090
   0   1  14 1025649   65885
   1   1  14  448575   20658
   2   1  14 1154737   63213
   3   1  14  143469   22101
   4   1  14  182789   24167
   5   1  14   31430    6427
   6   1  14  419860   35642
   7   1  14   12978    5551
   8   1  14    9848    8764
   9   1  14   12415    4070
  10   1  14   13587    3533
  11   1  14   -2456    3558
 -10   2  14    7984    3289
  -9   2  14   13911    2527
  -8   2  14   14779    2435
  -7   2  14   52418    3587
  -6   2  14   43361    2999
  -5   2  14   75277    6836
  -4   2  14  685126   35411
  -3   2  14  234867    7744
  -2   2  14   18061    5259
  -1   2  14  585833   49926
   0   2  14  222132   10229
   1   2  14 1393537   61147
   2   2  14   14406    4674
   3   2  14   38182   12854
   4   2  14  815499   61643
   5   2  14   32981   10517
   6   2  14    7754    7011
   7   2  14    1336   11394
   8   2  14    8549    3706
   9   2  14    5299    3273
  10   2  14   23091    3796
 -10   3  14   -1900    3458
  -9   3  14   35290    3245
  -8   3  14   32817    4470
  -7   3  14   17557    2651
  -6   3  14    3245    3793
  -5   3  14     778    2551
  -4   3  14   17688    4240
  -3   3  14   18857    3680
  -2   3  14   38835    7611
  -1   3  14  417392   21150
   0   3  14    4590    2405
   1   3  14  245609   22927
   2   3  14  242812   13439
   3   3  14   61584    5843
   4   3  14  144110    7011
   5   3  14   11441    3006
   6   3  14   51306    8764
   7   3  14    5729    8180
   8   3  14   41272    5256
   9   3  14    2450    3296
  10   3  14    2891    4229
 -10   4  14   -3799    3213
  -9   4  14   11138    3174
  -8   4  14    4068    2599
  -7   4  14   26452    3637
  -6   4  14   50396   10304
  -5   4  14  143834   15484
  -4   4  14   20845    5292
  -3   4  14   38190    4121
  -2   4  14  632752   37869
  -1   4  14  533011   21127
   0   4  14  102664    9245
   1   4  14  487920   36810
   2   4  14  623931   66609
   3   4  14   31430    4738
   4   4  14   85859   10809
   5   4  14  267278   20450
   6   4  14  267948   14023
   7   4  14    3884   10225
   8   4  14   11150    4628
   9   4  14   -1098    4229
  10   4  14    4628    5259
  -9   5  14    1832    3385
  -8   5  14   45593    6070
  -7   5  14   12459    4283
  -6   5  14  114363    8462
  -5   5  14    9279    3353
  -4   5  14  320467   22787
  -3   5  14      96    2885
  -2   5  14   98540    7744
  -1   5  14  116925    4699
   0   5  14   53303    7888
   1   5  14   92278    7596
   2   5  14  312642   13439
   3   5  14     624    3506
   4   5  14  129207   18697
   5   5  14   29620    3889
   6   5  14  101677   12854
   7   5  14   52561    8472
   8   5  14   12043    6427
   9   5  14     -45    5259
  -9   6  14   13683    3737
  -8   6  14    4859    4423
  -7   6  14   17352    4423
  -6   6  14     -26    3981
  -5   6  14  190037    7744
  -4   6  14  169347   10950
  -3   6  14   44727    4423
  -2   6  14   19165    7596
  -1   6  14  550934   25576
   0   6  14   60028   10809
   1   6  14  309024   37395
   2   6  14    5950    7596
   3   6  14   14517    5259
   4   6  14  115591   20742
   5   6  14   56834   13439
   6   6  14   -4733    3601
   7   6  14   11484    7888
   8   6  14   13484    4674
   9   6  14    8120    5843
  -8   7  14     469    7596
  -7   7  14    1461    6427
  -6   7  14   48288    6427
  -5   7  14   13562   11978
  -4   7  14   46596    4509
  -3   7  14    9828    5551
  -2   7  14   45510    6427
  -1   7  14    7406    8472
   0   7  14   25363    3981
   2   7  14   57940   11978
   3   7  14   17469    2805
   4   7  14   29674    5259
   5   7  14  102144    6427
   6   7  14   10532    5259
   7   7  14     507    4674
   8   7  14   36908    5259
  -7   8  14    3812    4955
  -6   8  14   26548    4583
  -5   8  14   22434   10809
  -4   8  14    2211    4509
  -3   8  14    6125    4862
  -2   8  14   11564    4124
  -1   8  14   87877    9641
   0   8  14   -1130    3981
   1   8  14   46195    8180
   2   8  14     113    4674
   3   8  14   36236    5843
   4   8  14    6456    2917
   5   8  14   50779    6427
   6   8  14    7825    7888
   7   8  14    1049    3228
  -6   9  14   25906    7304
  -5   9  14    2880    4647
  -4   9  14     444    4583
  -3   9  14    3675    4583
  -2   9  14    2266    4583
  -1   9  14   23446    4955
   0   9  14   13792    4755
   1   9  14    7114    5054
   2   9  14   23038    5259
   3   9  14   28363    5259
   4   9  14    -424    5259
   5   9  14     712    5843
   6   9  14   29589    7888
  -4  10  14     313    5108
  -3  10  14    2152    5036
  -2  10  14   25303    5036
  -1  10  14   11399    4955
   0  10  14      84    4509
   1  10  14    5023    4862
   2  10  14   15803    5843
   3  10  14   -2303    5259
   4  10  14  -11857    5259
  -1  11  14    3513    5036
   0  11  14   13512    7011
   1  11  14    1850    7011
  -3 -10  15    1408    4378
  -2 -10  15  -17269   11101
  -1 -10  15   28600    5138
   0 -10  15    3819    8594
   1 -10  15    1553    4179
   2 -10  15     289    4378
   3 -10  15   10233    4504
  -5  -9  15    5230    4281
  -4  -9  15     746    4054
  -3  -9  15    7391    4299
  -2  -9  15   11294    3954
  -1  -9  15    1547    3567
   0  -9  15    4317    3057
   1  -9  15    -141    3092
   2  -9  15   13519    5819
   3  -9  15   13241    5296
   4  -9  15    4915    4446
   5  -9  15    6654    5728
  -7  -8  15   14002   14023
  -6  -8  15   -3674    4738
  -5  -8  15    8725    4738
  -4  -8  15   14917    3864
  -3  -8  15   16241    3757
  -2  -8  15     -47    3607
  -1  -8  15   11420    2892
   0  -8  15   -2390    3884
   1  -8  15    1311    2978
   2  -8  15     357    2892
   3  -8  15     278    3458
   4  -8  15     934    4862
   5  -8  15    3050    5183
   6  -8  15   -4141    9641
   7  -8  15  -11023    6034
  -8  -7  15    4715    5152
  -7  -7  15   11955    4906
  -6  -7  15    6626    4323
  -5  -7  15   -2128    4323
  -4  -7  15    -776    3543
  -3  -7  15   48809    5666
  -2  -7  15     115    3340
  -1  -7  15   14426    4967
   0  -7  15    1425    4299
   1  -7  15   40132    7423
   2  -7  15     924    2812
   3  -7  15   38705    4499
   4  -7  15    -466    2929
   5  -7  15   -2054    4862
   6  -7  15     352    4955
   7  -7  15    1203    7011
   8  -7  15    4595   19282
  -8  -6  15    2586    7011
  -7  -6  15    8481    5843
  -6  -6  15   10606    4674
  -5  -6  15    2312    4382
  -4  -6  15  160323    5895
  -3  -6  15      10    3898
  -2  -6  15    9539    7888
  -1  -6  15     330    6481
   0  -6  15  300783   25709
   1  -6  15     257    4967
   2  -6  15   17078    3827
   3  -6  15   23852    5036
   4  -6  15   13028    8015
   5  -6  15    6158    4423
   6  -6  15    2192    7596
   7  -6  15   -1793    5843
   8  -6  15    9742    6427
  -9  -5  15    6638    4738
  -8  -5  15   27665    4545
  -7  -5  15   -3417    4132
  -6  -5  15    3294    7888
  -5  -5  15   31104    3909
  -4  -5  15  214981    9703
  -3  -5  15  110093    6458
  -2  -5  15   48598    3249
  -1  -5  15   18132    3137
   0  -5  15  151270   10323
   1  -5  15    7596    2999
   2  -5  15   10877    3652
   3  -5  15    5533    3973
   4  -5  15  103407    9476
   5  -5  15     479    3119
   6  -5  15   -1855    4324
   7  -5  15    -600    4674
   8  -5  15    5365    8180
   9  -5  15    1002    5928
  -9  -4  15    5131    9057
  -8  -4  15   32460    4545
  -7  -4  15    1896    3909
  -6  -4  15    6099    5980
  -5  -4  15  135817    9289
  -4  -4  15    4383    5609
  -3  -4  15     649    5259
  -2  -4  15  257360    8647
  -1  -4  15  159188    8306
   0  -4  15   58108    6988
   1  -4  15  108031    8474
   2  -4  15   28152    5723
   3  -4  15    4267    2819
   4  -4  15   56555    2789
   5  -4  15   45472    7611
   6  -4  15   43074    4692
   7  -4  15    -323    3998
   8  -4  15    2750    5036
   9  -4  15    3453    5834
 -10  -3  15    2692    4323
  -9  -3  15   17327    8472
  -8  -3  15   23871    3796
  -7  -3  15   44261    5566
  -6  -3  15   13959    4674
  -4  -3  15    9085    3718
  -3  -3  15   16872    3718
  -2  -3  15   60301    6719
  -1  -3  15    3992    1943
   0  -3  15  100014    4239
   1  -3  15    3751    2062
   2  -3  15   13113    3494
   3  -3  15   12484    2279
   4  -3  15    4649    2176
   5  -3  15   61586    4449
   6  -3  15   11425    5475
   7  -3  15   65988    4446
   8  -3  15     528    3400
   9  -3  15   24902    5484
  10  -3  15   -6609    6158
 -10  -2  15   -1790    6053
  -9  -2  15    4526    5551
  -8  -2  15   -6805    3285
  -7  -2  15    -218    3219
  -6  -2  15    1397    2380
  -5  -2  15   21223    4132
  -4  -2  15   83565    6392
  -3  -2  15   41453    3954
  -2  -2  15  169999    7406
  -1  -2  15    9581    2241
   0  -2  15  137573    5573
   1  -2  15    3985    2189
   2  -2  15   82319    7513
   3  -2  15  109506    3780
   4  -2  15   71348    7253
   5  -2  15     228    3601
   6  -2  15   14339    8180
   7  -2  15   -1082    5110
   8  -2  15    3511    3130
   9  -2  15     294    3505
  10  -2  15    -267    6427
 -10  -1  15    -476    3606
  -9  -1  15       0    3718
  -8  -1  15     262    3278
  -7  -1  15    5001    3179
  -6  -1  15   23757    2385
  -5  -1  15   11493    2297
  -4  -1  15  307998    9209
  -3  -1  15   23853    2341
  -2  -1  15    8214    2509
  -1  -1  15   70564   13131
   0  -1  15   75979    3438
   1  -1  15  425031   13249
   2  -1  15   31791    2405
   3  -1  15     590    3078
   4  -1  15  122705    9981
   5  -1  15     768    2337
   6  -1  15    -437    7596
   7  -1  15    7409    5259
   8  -1  15    1553    6719
   9  -1  15    2422    4178
  10  -1  15    -394    3533
 -10   0  15   -2962    3205
  -9   0  15      13    2608
  -8   0  15      18    3289
  -7   0  15   74675    3194
  -6   0  15  107836   12487
  -5   0  15    6739    6125
  -4   0  15    5374    4435
  -3   0  15   33143    4490
  -2   0  15   66926    6017
  -1   0  15     135    3174
   0   0  15  414998   27268
   1   0  15   43468    2877
   2   0  15   17105    6987
   3   0  15   26087    5566
   4   0  15  181987    5038
   5   0  15  138223    8263
   7   0  15   72309    4509
   8   0  15    6572    3567
   9   0  15    8191    3130
  10   0  15     307    3505
 -10   1  15    -292    3120
  -9   1  15     739    2681
  -8   1  15    -511    4754
  -7   1  15    8599    3520
  -6   1  15   15369    2338
  -5   1  15   13683    2614
  -4   1  15  292360   10109
  -3   1  15   53405    2183
  -2   1  15    8782    2375
  -1   1  15   69201   16729
   0   1  15   55091    3219
   1   1  15  429550   16729
   2   1  15   50152    2805
   3   1  15     277    2297
   4   1  15  113812   15776
   5   1  15     817    7304
   6   1  15    5065    8764
   7   1  15    8867    3601
   8   1  15    4556    3228
   9   1  15   -2461    3130
  10   1  15    -474    3505
 -10   2  15      29    2690
  -9   2  15    5626    2648
  -8   2  15    7295    2656
  -7   2  15    7611    3547
  -6   2  15    1451    2671
  -5   2  15   22659    3158
  -4   2  15   86470    6253
  -3   2  15   37633    5255
  -2   2  15  177870    7529
  -1   2  15    4617    2893
   0   2  15  144128    7024
   1   2  15    2896    4090
   2   2  15   80692    9289
   4   2  15   55529    9933
   5   2  15      78    3506
   6   2  15   18635    3078
   7   2  15    -907    3601
   8   2  15    2150    3228
   9   2  15     206    3154
  10   2  15    -158    3426
 -10   3  15    1290    3245
  -9   3  15   20305    4470
  -8   3  15   25608    3127
  -7   3  15   47636    5462
  -6   3  15   17115    3475
  -5   3  15   25214    3891
  -4   3  15    3384    2610
  -3   3  15   18898    2897
  -2   3  15   57972    5303
  -1   3  15    1412    2551
   0   3  15  121052   11290
   1   3  15    2835    4674
   2   3  15   11525    5551
   3   3  15   12017    4090
   4   3  15   12248    2917
   6   3  15   15254    6719
   7   3  15   80000    7011
   8   3  15     680    3158
   9   3  15   18303   15776
  10   3  15   -1345    3426
  -9   4  15   24861    4423
  -8   4  15   24376    3692
  -7   4  15    -651    3522
  -6   4  15    8702    7386
  -5   4  15  155515   13731
  -4   4  15    5135    3607
  -3   4  15    7235    2907
  -2   4  15  277950    7068
  -1   4  15  185540   16234
   0   4  15   65678    5463
   1   4  15  136956   18697
   2   4  15   38698   12270
   3   4  15   12616    3506
   4   4  15   67061    5296
   5   4  15   46879   20742
   6   4  15   52283    6135
   7   4  15      71    3880
   8   4  15    3146    6135
   9   4  15    9276    3315
  -9   5  15    1909    3607
  -8   5  15   14145    3340
  -7   5  15    1452    2933
  -6   5  15     709    5940
  -5   5  15   47887    3848
  -4   5  15  202035    7979
  -3   5  15   84797    5152
  -2   5  15   63824    3328
  -1   5  15   16787    5264
   0   5  15  181451   19282
   1   5  15   12017    4090
   2   5  15   11911    4674
   5   5  15     344    4674
   6   5  15     620    5843
   7   5  15   -3594    3706
   8   5  15    8804    6427
   9   5  15    1891   15776
  -8   6  15     777    7596
  -7   6  15    6343    3981
  -6   6  15   23935    6427
  -5   6  15    7039    4194
  -4   6  15  226661    5706
  -3   6  15     334    3981
  -2   6  15    5076    5843
  -1   6  15    1272    3533
   0   6  15  226001   16128
   1   6  15    -520    4090
   2   6  15   27028    4090
   3   6  15   20997    4674
   4   6  15   18402    8180
   5   6  15    2492    4674
   6   6  15    5147    4674
   7   6  15   16517    4674
   8   6  15     753    5259
  -8   7  15    3750    4955
  -7   7  15   11413    9349
  -6   7  15   11550    4967
  -5   7  15    2165    4058
  -4   7  15    -684    4058
  -3   7  15   53360    9349
  -2   7  15    -321    3658
  -1   7  15   22995    9349
   0   7  15     970    6427
   1   7  15   56151    5259
   2   7  15    1944    4674
   3   7  15   50622    7596
   4   7  15   -2967    4674
   5   7  15     861    4674
   6   7  15    1458    4674
   7   7  15     609    4674
   8   7  15    2833    5259
  -7   8  15   -4262    4955
  -6   8  15   -1422    4955
  -5   8  15   10897    4583
  -4   8  15   20523    4583
  -3   8  15    6935    4509
  -2   8  15     140    4058
  -1   8  15    7131    4058
   0   8  15    6151    4324
   1   8  15    -231    5551
   2   8  15    3045    4674
   3   8  15      78    5259
   4   8  15    1512    6427
   5   8  15    3100    3494
   6   8  15    3839    3078
   7   8  15   13047    3228
  -5   9  15    6419    5036
  -4   9  15    2606    4647
  -3   9  15    6907    5036
  -2   9  15    9667    4583
  -1   9  15   -6983    6135
   0   9  15    9107    4509
   1   9  15    -164    4423
   2   9  15   13843    5259
   3   9  15    8985    5843
   4   9  15       0    5259
   5   9  15    5618    5843
  -3  10  15    -986    5036
  -2  10  15    2342    4583
  -1  10  15    -387    4583
   0  10  15     382    4955
   1  10  15     373    4862
   2  10  15      76    6135
   3  10  15    7911    5843
  -2 -10  16     196    6630
  -1 -10  16    3464    4313
   0 -10  16      78    5115
   1 -10  16    -278    4297
   2 -10  16    9735    4533
  -5  -9  16   34880    5740
  -4  -9  16    1407    4208
  -3  -9  16    5779    4378
  -2  -9  16   16595    5784
  -1  -9  16    5683    3160
   0  -9  16   10150    3199
   1  -9  16   12865    4217
   2  -9  16   43533    4881
   3  -9  16   15724    4603
   4  -9  16   19830    4884
   5  -9  16   30904   14315
  -6  -8  16   -1280    6427
  -5  -8  16   11331    8180
  -4  -8  16   28151    4208
  -3  -8  16   16976    4121
  -2  -8  16     536    5152
  -1  -8  16   -3256    3607
   0  -8  16    9417    3015
   1  -8  16   -3958    3015
   2  -8  16    1249    3015
   3  -8  16   15030    4035
   4  -8  16   17095   13815
   5  -8  16   24862   11394
   6  -8  16   -3551    5728
  -7  -7  16    6013    6427
  -6  -7  16   22063    4738
  -5  -7  16     666    4323
  -4  -7  16    1672    4323
  -3  -7  16   74557    5213
  -2  -7  16    -893    3520
  -1  -7  16   67113    4236
   0  -7  16  105268   12968
   1  -7  16   17387    5441
   2  -7  16   -1549    3272
   3  -7  16   43538   12082
   4  -7  16   19905    3458
   5  -7  16    4436    7011
   6  -7  16   11096    5396
   7  -7  16    2676    7304
  -8  -6  16    3262    4906
  -7  -6  16    2888    7304
  -6  -6  16   40173    4906
  -5  -6  16   -1529    4132
  -4  -6  16   60619   19282
  -3  -6  16    6357    3340
  -2  -6  16   10906    3475
  -1  -6  16   22782    4323
   0  -6  16  134444   12481
   1  -6  16    8363    3414
   2  -6  16   30121    3904
   3  -6  16   -1755    3593
   4  -6  16  104671    5757
   5  -6  16    4881    4509
   6  -6  16   26628   12854
   7  -6  16   25289    5396
   8  -6  16    9820    6427
  -9  -5  16   12242    5475
  -8  -5  16   18669    4958
  -7  -5  16    2980    4323
  -6  -5  16    5861    4323
  -5  -5  16   43284    5324
  -4  -5  16   66102   14874
  -3  -5  16   20800    7011
  -2  -5  16    2810    4631
  -1  -5  16    7896    3718
   0  -5  16   91435    9911
   1  -5  16    1677    3219
   2  -5  16    -507    3599
   3  -5  16    4374    3656
   4  -5  16  188402   21034
   5  -5  16   46249    4836
   6  -5  16     530    5259
   7  -5  16     768    5036
   8  -5  16    4862    6427
   9  -5  16   19639   12270
  -9  -4  16    8678    4738
  -8  -4  16   15106    4738
  -7  -4  16    7468    7011
  -6  -4  16    6466    6987
  -5  -4  16  179087   14302
  -4  -4  16      81    4132
  -3  -4  16   24413    6427
  -2  -4  16  243500   12374
  -1  -4  16  125895   11686
   0  -4  16  123197    4566
   1  -4  16  131546    6510
   2  -4  16    2497    8602
   3  -4  16   67164    3233
   4  -4  16   19759    3036
   5  -4  16  335996   20450
   6  -4  16  140691    6572
   7  -4  16    1364    4647
   8  -4  16   15290    5484
   9  -4  16     735    5928
  -9  -3  16   14709    4545
  -8  -3  16    4772    4545
  -7  -3  16   20006    5566
  -6  -3  16    4264    4674
  -5  -3  16    1423    4132
  -3  -3  16   65214    5371
  -2  -3  16  139055    6156
  -1  -3  16    5079    4674
   0  -3  16   24775    4915
   1  -3  16   89901    5843
   2  -3  16   37906    4271
   3  -3  16   50641    3879
   4  -3  16   27764    3340
   5  -3  16    1277    5843
   6  -3  16   -3179    5259
   7  -3  16   60526    5511
   8  -3  16   31977    3637
   9  -3  16   24926    5834
 -10  -2  16     945    4323
  -9  -2  16    9494    4545
  -8  -2  16   13182    3909
  -7  -2  16   -1129    3718
  -6  -2  16    2560    3909
  -5  -2  16   12496    3426
  -4  -2  16   71516    9304
  -3  -2  16   29148    4208
  -2  -2  16  112403   12357
  -1  -2  16   14597    2297
   0  -2  16   78484    7851
   1  -2  16   23664    4496
   2  -2  16  330257   12235
   3  -2  16   50077    4359
   4  -2  16  354684    9433
   5  -2  16     165    2357
   6  -2  16   22215    4090
   7  -2  16   -1504    4967
   8  -2  16    4949    5934
   9  -2  16   16542    3906
  10  -2  16    7886    5928
 -10  -1  16    1715    4219
  -9  -1  16    4761    5259
  -8  -1  16    -131    3340
  -7  -1  16   15251    5229
  -6  -1  16    1103    2849
  -5  -1  16    9673    3179
  -4  -1  16   34910    7979
  -3  -1  16   20563    4824
  -2  -1  16   34228    2551
  -1  -1  16   42442    4208
   0  -1  16   90186    5820
   1  -1  16   76649    4208
   2  -1  16   22553    2826
   3  -1  16   62851    4070
   4  -1  16  200379    7965
   5  -1  16     391    2489
   6  -1  16   42909    4674
   7  -1  16   37097    5259
   8  -1  16    7057    4761
   9  -1  16   16365    4342
  10  -1  16   14067    4902
 -10   0  16    1477    3637
  -9   0  16    1399    2705
  -8   0  16    5753    2874
  -7   0  16   71411    8383
  -6   0  16   13881   11873
  -5   0  16   53248    4596
  -4   0  16   65067    4723
  -3   0  16   16459    2826
  -2   0  16   15012    8082
  -1   0  16   26590    5913
   0   0  16 1802537   96142
   1   0  16  169720    6987
   2   0  16  368213    9890
   3   0  16   12361    3351
   4   0  16     109    5038
   5   0  16   89186    6197
   6   0  16  268935   14607
   7   0  16  149278   10809
   8   0  16   25873    4419
   9   0  16    7393    3471
  10   0  16   -7518    3505
 -10   1  16   -1349    2705
  -9   1  16    6401    2699
  -8   1  16     356    3036
  -7   1  16   16148    4132
  -6   1  16     668    2614
  -5   1  16   12951    2436
  -4   1  16   39188    9916
  -3   1  16   13311    4283
  -2   1  16   30145    3228
  -1   1  16   52195    4100
   0   1  16   96639    7402
   1   1  16   82712    5324
   2   1  16   26564    3351
   3   1  16   50606    4489
   4   1  16  231525   12854
   5   1  16     728    3650
   6   1  16   37744    6719
   7   1  16   40478    5259
   8   1  16    8149    5593
   9   1  16   12589    3575
  10   1  16    2163    7498
 -10   2  16    1147    2837
  -9   2  16   13157    4217
  -8   2  16    6157    3542
  -7   2  16      35    2413
  -6   2  16    3528    2693
  -5   2  16     131    4427
  -4   2  16   61984   13240
  -3   2  16   21760    4208
  -2   2  16  115834   12135
  -1   2  16   15030    7817
   0   2  16   80434    9703
   1   2  16   18187    3351
   2   2  16  297039   14663
   3   2  16   61878    7011
   4   2  16  378314   16360
   5   2  16     949    3351
   6   2  16   30100    4090
   7   2  16    4224    4090
   8   2  16    4017    3086
   9   2  16   20915    4143
  10   2  16    1297    4139
  -9   3  16   16158    4027
  -8   3  16    4618    6473
  -7   3  16   18346    3879
  -6   3  16    2073    2867
  -5   3  16    5663    4132
  -4   3  16   33905    3680
  -3   3  16   61764    4359
  -2   3  16  173320    5038
  -1   3  16    8207    3607
   0   3  16   29146    5402
   1   3  16  101235    7011
   3   3  16   49152    6427
   4   3  16   34452    7011
   5   3  16    1674    4090
   6   3  16   10362    7011
   7   3  16   45190    9349
   8   3  16   17193    3400
   9   3  16   33339    4314
  -9   4  16    5596    3527
  -8   4  16   20062    4388
  -7   4  16   11035    2621
  -6   4  16    7974    7633
  -5   4  16  199957   12075
  -4   4  16     161    4545
  -3   4  16   41497    3954
  -2   4  16  243723   10331
  -1   4  16  144475   10611
   0   4  16  136447    5481
   1   4  16  175079   14023
   2   4  16    4569   17529
   3   4  16   84172    7596
   4   4  16   24166    4090
   5   4  16  382662   21034
   6   4  16  147790   10225
   7   4  16    1841    4058
   8   4  16   20968    3400
   9   4  16    1522    3799
  -9   5  16   16041    8871
  -8   5  16   16958    3527
  -7   5  16     -60    3571
  -6   5  16   -2621    3958
  -5   5  16   49977    4550
  -4   5  16   70931   12244
  -3   5  16   17338    3328
  -2   5  16   -2387    3475
  -1   5  16    3594    4674
   0   5  16   95066    7888
   2   5  16    3903    4090
   3   5  16   14059    4090
   4   5  16  211615   20450
   5   5  16   61220    6427
   6   5  16       0    4090
   7   5  16   -1543    4090
   8   5  16   30685    8764
  -8   6  16   -3208    4423
  -7   6  16   10116    4423
  -6   6  16   50918   13146
  -5   6  16    -963    3290
  -4   6  16   57258    8110
  -3   6  16     940    3601
  -2   6  16   15364    5259
  -1   6  16   30186    3981
   0   6  16  148306   21619
   2   6  16   31273    4674
   3   6  16    4049    4090
   4   6  16  142139   10517
   5   6  16    2725    4090
   6   6  16   26714    5843
   7   6  16   12571    5259
   8   6  16     995    5259
  -7   7  16    8201    4509
  -6   7  16   22602    4509
  -5   7  16   -1864    4509
  -4   7  16    2265    4509
  -3   7  16  104864    6314
  -2   7  16    2823    3658
  -1   7  16   72527    5183
   0   7  16  128983   22787
   1   7  16   25837    6135
   2   7  16    -473    4674
   3   7  16   55619    8764
   4   7  16   30656    5259
   5   7  16    2499    4674
   6   7  16   14745    5259
   7   7  16   -1942    5259
  -6   8  16    4651    4955
  -5   8  16   12147    4647
  -4   8  16   41542    5036
  -3   8  16   20336    4955
  -2   8  16     652    4509
  -1   8  16     559    4423
   0   8  16    1250    4967
   1   8  16    7353    9057
   2   8  16    2959    5259
   3   8  16   20574    5843
   4   8  16   19948    6427
   5   8  16   25187    3650
   6   8  16    3756    3228
  -5   9  16   34567    7888
  -4   9  16    7870    5108
  -3   9  16    3808    7011
  -2   9  16   15328    5296
  -1   9  16    1632    9349
   0   9  16   15619    4862
   1   9  16    4175    4862
   2   9  16   43217    6427
   3   9  16   14126    5843
   4   9  16   15262    5843
   5   9  16   21675    6427
  -2  10  16     136    5396
  -1  10  16    6878    5259
   0  10  16       0    7304
   1  10  16    -344    5296
   2  10  16   13282    5296
   0 -10  17     386    4313
  -4  -9  17    6696    4724
  -3  -9  17     565    4299
  -2  -9  17    4687    4299
  -1  -9  17    3123    4470
   0  -9  17     762    3239
   1  -9  17   24975    3399
   2  -9  17    6372    4976
   3  -9  17   17845    4446
   4  -9  17    2804    5728
  -6  -8  17   14856    5566
  -5  -8  17   -5489    4906
  -4  -8  17     127    4738
  -3  -8  17    1603    3780
  -2  -8  17   13140    3954
  -1  -8  17   28504    3954
   0  -8  17   12992    3275
   1  -8  17    3915    3317
   2  -8  17   13821    4048
   3  -8  17    3387    3181
   4  -8  17    1449    4446
   5  -8  17   -3624    5396
   6  -8  17   25409    6585
  -7  -7  17   11941   11978
  -6  -7  17   -5856    4738
  -5  -7  17    -407    5843
  -4  -7  17    3975    4323
  -3  -7  17    -614    3560
  -2  -7  17    7522    3680
  -1  -7  17     535    3520
   0  -7  17    2161    3864
   1  -7  17   18052    5238
   2  -7  17   18747    3680
   3  -7  17    8303    3570
   4  -7  17    6217    3570
   5  -7  17    2879   10517
   6  -7  17    -403    4955
   7  -7  17     268   13146
  -8  -6  17   18380    5324
  -7  -6  17     -82    4738
  -6  -6  17    1827    4545
  -5  -6  17    2297    4323
  -4  -6  17    2683    4323
  -3  -6  17    2668    4132
  -2  -6  17    -217    3249
  -1  -6  17   14265    3438
   0  -6  17   21603    3680
   1  -6  17    -810    7011
   2  -6  17   -1076    4030
   3  -6  17   15923    3757
   4  -6  17    2253    3385
   5  -6  17     736    8180
   6  -6  17   17627    4955
   7  -6  17    6333   13439
   8  -6  17   33787    7596
  -8  -5  17   -1405    4738
  -7  -5  17    2126    4545
  -6  -5  17    7101    4132
  -5  -5  17   13823    5843
  -4  -5  17   -1039    5259
  -3  -5  17  119960    7888
  -2  -5  17   51375   13439
  -1  -5  17   19127    4770
   0  -5  17     204    5308
   1  -5  17   20413    4506
   2  -5  17   65695    3441
   3  -5  17   53178    5803
   4  -5  17    -736    3340
   5  -5  17    1690    4423
   6  -5  17    1088    4423
   7  -5  17   16432    4955
   8  -5  17   -1109    5843
  -9  -4  17   12729    7011
  -8  -4  17   15139    7596
  -7  -4  17    -932    4132
  -6  -4  17    7741    5843
  -5  -4  17      59    4132
  -4  -4  17  196600   15776
  -3  -4  17  112798   11394
  -1  -4  17  289796   18989
   0  -4  17   -1678    2740
   1  -4  17   51974    8602
   2  -4  17      23    2371
   3  -4  17   29810    4685
   4  -4  17   85950   10894
   5  -4  17   -1475    4030
   6  -4  17   10524    3228
   7  -4  17    6406    3650
   8  -4  17    9025    8472
   9  -4  17   -4440    5562
  -9  -3  17     -12    6719
  -8  -3  17   -8123    4132
  -7  -3  17    3962    4323
  -6  -3  17   -5321    4132
  -5  -3  17   82176    9641
  -4  -3  17  166072    9641
  -2  -3  17  241574   13508
  -1  -3  17   45714    5472
   0  -3  17   13603    2723
   1  -3  17  116800    4724
   2  -3  17  124853   17237
   3  -3  17     297    2558
   4  -3  17   10605    5142
   6  -3  17    5677    3782
   7  -3  17     636    3588
   8  -3  17    -211    3962
   9  -3  17   -2711    5484
  -9  -2  17    9428    4545
  -8  -2  17   18849    4674
  -7  -2  17    9957    4323
  -6  -2  17   19305    4674
  -5  -2  17   26622    5371
  -4  -2  17    1499    4583
  -3  -2  17  165425   11546
  -2  -2  17     -20    2297
  -1  -2  17    2453    3052
   0  -2  17   56683    8991
   1  -2  17   24404    2826
   2  -2  17    7375    3381
   3  -2  17   96621    9869
   4  -2  17   -2232    2475
   5  -2  17   52817    8472
   6  -2  17    -228    3658
   7  -2  17   27881    6613
   8  -2  17   32230    3766
   9  -2  17    2483    7742
  -9  -1  17    2766    5259
  -8  -1  17   13014    4132
  -7  -1  17    6162    4132
  -6  -1  17    9507    3568
  -5  -1  17   70625    3258
  -4  -1  17   50844   19282
  -3  -1  17   74607    4699
  -2  -1  17   38574    2971
  -1  -1  17  601923   18990
   0  -1  17   49973    8180
   1  -1  17  129056   18990
   2  -1  17   37657    2971
   3  -1  17   43494    4802
   4  -1  17  191949    8758
   5  -1  17   17103    4423
   6  -1  17   12317    3658
   7  -1  17    3308    3706
   8  -1  17    2082    3400
   9  -1  17   32593    4139
 -10   0  17    2537    4132
  -9   0  17    2461    7843
  -8   0  17     591    4195
  -7   0  17     330    3825
  -6   0  17   10741    2671
  -5   0  17   59272    5843
  -4   0  17    2318    2673
  -3   0  17   39463    2751
  -2   0  17   37308    9329
  -1   0  17  292826    6159
   0   0  17    8701    2405
   1   0  17   19017    6527
   2   0  17  490313    9329
   3   0  17   25476    2826
   4   0  17      10    2528
   5   0  17   29420    3798
   6   0  17     198    2971
   7   0  17  129083    4509
   8   0  17    6024    3130
   9   0  17    -370    3727
  10   0  17     683    4043
  -9   1  17    3372    3879
  -8   1  17    6793    2751
  -7   1  17   11781    3340
  -6   1  17    8066    2587
  -5   1  17   76597    3238
  -4   1  17   48548   15776
  -3   1  17   77094    4699
  -2   1  17   46344    2776
  -1   1  17  547284   19315
   0   1  17   60340    8232
   1   1  17  136014   24167
   2   1  17   31745    3780
   3   1  17   39862    6156
   4   1  17  186027   14607
   5   1  17   23821    4674
   6   1  17    8304    2674
   7   1  17    -779    5551
   8   1  17    3831    3432
   9   1  17   34825    7439
  -9   2  17   23708    3094
  -8   2  17   24696    3788
  -7   2  17   11754    2757
  -6   2  17   23351    3333
  -5   2  17   24376    4020
  -4   2  17     400    2528
  -3   2  17  188728   12596
  -2   2  17       4    3946
  -1   2  17    4973    3172
   0   2  17   50792    8979
   1   2  17   39470    3780
   2   2  17   17305    2917
   3   2  17   99740   17529
   5   2  17   48521    6427
   6   2  17     807    3451
   7   2  17   24679   10517
   8   2  17   44823    3732
   9   2  17    6783    6864
  -9   3  17     324    2919
  -8   3  17   -1783    2699
  -7   3  17    3340    2671
  -6   3  17    5339    2826
  -5   3  17   74052    5935
  -4   3  17  157162    5503
  -3   3  17   -3300    2826
  -2   3  17  273954   19233
  -1   3  17   52796    4998
   0   3  17   23737    4833
   1   3  17  117375   11101
   2   3  17  135276   26293
   4   3  17   14545    8764
   5   3  17  102686    9933
   6   3  17    5189    4090
   7   3  17     788    4090
   8   3  17    1058    3351
   9   3  17    6082    4692
  -9   4  17     799    6620
  -8   4  17   21473    3822
  -7   4  17    1082    2999
  -6   4  17     269    3631
  -5   4  17    -298    3040
  -4   4  17  202011   14204
  -3   4  17  125526    6053
  -2   4  17    5783    3186
  -1   4  17  310950   13321
   0   4  17    6230    3753
   1   4  17   58952   15776
   2   4  17    6357    5259
   3   4  17   29785    9349
   4   4  17  114985   16360
   5   4  17   -3702    4090
   6   4  17   18597    4090
   7   4  17       0    4090
   8   4  17    6560    3650
   9   4  17    -333    3909
  -8   5  17   -3120    3333
  -7   5  17    2283    9057
  -6   5  17   -3842    5551
  -5   5  17    3453    3780
  -4   5  17   -5931    3328
  -3   5  17  125181    6392
  -2   5  17   53955    4802
  -1   5  17   25191    3954
   0   5  17     277    8764
   1   5  17   23011    5843
   2   5  17  103384    7011
   3   5  17   58622   10517
   4   5  17   -1882    4090
   5   5  17    1459    4090
   6   5  17    5848    4090
   7   5  17    1919    4674
   8   5  17   -1231    8180
  -8   6  17   25312    6306
  -7   6  17     -13    4423
  -6   6  17    3636    4423
  -5   6  17    3042    3866
  -4   6  17     118    5853
  -3   6  17    3492    4674
  -2   6  17   -3868    3981
  -1   6  17   10786    3601
   0   6  17   27842    3981
   1   6  17    7944    3889
   2   6  17       0    4674
   3   6  17   14134    4674
   4   6  17    3392    4674
   5   6  17    4069    4674
   6   6  17    7891    4674
   7   6  17    -411    4674
   8   6  17   32102    6427
  -7   7  17    7874    5551
  -6   7  17   -4757    5551
  -5   7  17  -10185    7011
  -4   7  17    -612    4124
  -3   7  17   11537    9349
  -2   7  17   13298    4509
  -1   7  17     768    4423
   0   7  17    3331    4862
   1   7  17   -3371    3981
   2   7  17   36260    5843
   3   7  17    8244    4674
   4   7  17   -2799    5259
   5   7  17    7520    4674
   6   7  17   -7126    5259
   7   7  17   -1501    5843
  -6   8  17   20260    5484
  -5   8  17   10700    5036
  -4   8  17   18171    5551
  -3   8  17    4666    4583
  -2   8  17   21254   10809
  -1   8  17   45058    4583
   0   8  17   15546    4967
   1   8  17    5377    4755
   2   8  17   19621    6427
   3   8  17    6666    5259
   4   8  17    1018    5843
   5   8  17    1674    4207
   6   8  17   25678    4070
  -4   9  17    3332    5108
  -3   9  17    1056    5036
  -2   9  17     354    5036
  -1   9  17    1435    5036
   0   9  17    4961    4862
   1   9  17   29254    5296
   2   9  17     519    4862
   3   9  17   21081    5843
   4   9  17    6261    5843
   0  10  17     918    5396
  -3  -9  18    1586    4550
  -2  -9  18   18332    8095
  -1  -9  18   33885    3546
   0  -9  18   -1645    3362
   1  -9  18    8768    4554
   2  -9  18   24732    6072
   3  -9  18   14270    5181
  -5  -8  18    3691    5566
  -4  -8  18   16749    5475
  -3  -8  18     481    4121
  -2  -8  18   58540    4970
  -1  -8  18   15529    5618
   0  -8  18   -5974    4358
   1  -8  18    6686    3453
   2  -8  18   38764    6578
   3  -8  18   -3449    3757
   4  -8  18   19918    7011
   5  -8  18    7552    5834
  -6  -7  18    3644    5152
  -5  -7  18   20849    4738
  -4  -7  18    1787    5259
  -3  -7  18   11714    4738
  -2  -7  18   11605    3780
  -1  -7  18    7280    5248
   0  -7  18    3250    4859
   1  -7  18   13840    3954
   2  -7  18    1958    3644
   3  -7  18   37561    6831
   4  -7  18    1904    7423
   5  -7  18   -1369    8764
   6  -7  18    2308   12270
  -7  -6  18     279    4738
  -6  -6  18    4297    4738
  -5  -6  18    4493    6427
  -4  -6  18    2427    5551
  -3  -6  18    1637    4323
  -2  -6  18    1480    4070
  -1  -6  18   60507    6939
   0  -6  18    5705    3587
   1  -6  18    8964    5240
   2  -6  18    4260    3680
   3  -6  18    -843    4323
   4  -6  18      53    3119
   5  -6  18    5453    4862
   6  -6  18   36007    5396
   7  -6  18    3450    5396
  -8  -5  18       2    4906
  -7  -5  18    8625    4738
  -6  -5  18    9018    4545
  -5  -5  18    -886    4323
  -4  -5  18   22247    6135
  -3  -5  18  109830   12270
  -2  -5  18  131177    8559
  -1  -5  18   53708    7011
   0  -5  18   21057    4869
   1  -5  18   32094    4724
   2  -5  18   72385    5650
   3  -5  18   58746    4685
   4  -5  18   48193   11978
   5  -5  18   -1154    3570
   6  -5  18     486    4955
   7  -5  18   17774    5843
   8  -5  18   30607    6427
  -8  -4  18   18441    5152
  -7  -4  18   -4858    4967
  -6  -4  18    8438    4545
  -5  -4  18   13746    5259
  -4  -4  18  373738   26664
  -3  -4  18  383793   17526
  -2  -4  18   83851    7304
  -1  -4  18   69857    9933
   0  -4  18   11965    8180
   1  -4  18  104229   20158
   2  -4  18    6354    3648
   3  -4  18  169669   17526
   4  -4  18  409805   28630
   5  -4  18   37939    7596
   6  -4  18   10323    3494
   7  -4  18     621    3650
   8  -4  18   26070    7011
  -9  -3  18       9    7011
  -8  -3  18   -5617    4545
  -7  -3  18   12635    4738
  -6  -3  18     521    4132
  -5  -3  18   15422    9641
  -4  -3  18  217052   17555
  -3  -3  18   19443    4674
  -2  -3  18  643468   26233
  -1  -3  18   73316   10517
   0  -3  18      12    2776
   1  -3  18   45084    6983
   2  -3  18  522695   21793
   3  -3  18   32183    3333
   4  -3  18  268011   14383
   5  -3  18  116282    7596
   6  -3  18    1089    4090
   7  -3  18   19463    3448
   8  -3  18     531    4674
   9  -3  18   -6342    5562
  -9  -2  18    9086    7011
  -8  -2  18   37267    5980
  -7  -2  18     250    4132
  -6  -2  18    -646    4132
  -5  -2  18   63149    8876
  -4  -2  18    7087    4382
  -3  -2  18  298007   20728
  -2  -2  18   46200    3142
  -1  -2  18   64023    9882
   0  -2  18  420317   16662
   1  -2  18  155452    7816
   2  -2  18    9951    3258
   3  -2  18  142758   20728
   4  -2  18    1742    5563
   5  -2  18  155094   11686
   6  -2  18    2965    3706
   7  -2  18    2260    3273
   8  -2  18   39895    5025
   9  -2  18   52923    4274
  -9  -1  18    1877    4323
  -8  -1  18   22130    4323
  -7  -1  18   16205    4967
  -6  -1  18   43572    3680
  -5  -1  18   22402    3258
  -4  -1  18    3118    5997
  -3  -1  18  107959    8180
  -2  -1  18  181915    7020
  -1  -1  18  686997   20452
   0  -1  18  153266   12810
   1  -1  18   69351   20452
   2  -1  18   96332    7272
   3  -1  18   93614    5481
   4  -1  18  203362    6253
   5  -1  18   14600    3718
   6  -1  18   66795    4955
   7  -1  18   15133    4674
   8  -1  18    1261    3839
   9  -1  18    7325    4055
  -9   0  18     272    4132
  -8   0  18   -1435    4132
  -7   0  18      20    3604
  -6   0  18    8061    2907
  -5   0  18   44697    3780
  -4   0  18    9567    3023
  -3   0  18    1993    3451
  -2   0  18      11   16867
  -1   0  18   83815   13148
   0   0  18     550    2610
   1   0  18  536471   13148
   2   0  18  433119   16977
   3   0  18   80881    6135
   4   0  18   20583    3340
   5   0  18   24293    3749
   6   0  18   30248    3601
   7   0  18     437    5843
   8   0  18       9    3154
   9   0  18    -236    6131
  -9   1  18    4760    4590
  -8   1  18   17496    3096
  -7   1  18   18724    3096
  -6   1  18   50367    3864
  -5   1  18   23481    3238
  -4   1  18    5350   10517
  -3   1  18  122829   11978
  -2   1  18  186397   14628
  -1   1  18  705313   25820
   0   1  18  153043   15489
   1   1  18   64528   25820
   2   1  18   85181    9476
   3   1  18   88978    8764
   4   1  18  196244   10517
   5   1  18   13445    3494
   6   1  18   57388    5205
   7   1  18   14859    4058
   8   1  18    3452    3890
   9   1  18    6969    4422
  -9   2  18    9397    3249
  -8   2  18   49094    6410
  -7   2  18     -55    2621
  -6   2  18    5211    2587
  -5   2  18   51255   11677
  -4   2  18    5078    4124
  -3   2  18  307371   29330
  -2   2  18   59069    3127
  -1   2  18   65134    9650
   0   2  18  391736   17919
   1   2  18  160921    7717
   2   2  18    9520    4124
   4   2  18    3407    4674
   5   2  18  136983   11101
   6   2  18     325    4090
   7   2  18    3499    4090
   8   2  18   41714    6427
   9   2  18   46104    4489
  -9   3  18      10    3787
  -8   3  18    1659    2895
  -7   3  18   17477    3305
  -6   3  18    -232    3036
  -5   3  18   15431    9016
  -4   3  18  192619   14845
  -3   3  18   15946    4475
  -2   3  18  619455   24066
  -1   3  18   86168    5597
   0   3  18     399    4436
   1   3  18   42754    5680
   2   3  18  470341   39732
   3   3  18   36995    5259
   4   3  18  277902   23956
   5   3  18  136581    9349
   6   3  18   -2575    4090
   7   3  18   24566    4674
   8   3  18    8373    4674
   9   3  18   -3230    4967
  -8   4  18   29123    3471
  -7   4  18    5917    2892
  -6   4  18   21623    3780
  -5   4  18   14571    3924
  -4   4  18  375251   44802
  -3   4  18  397000   17555
  -2   4  18  107461    3864
  -1   4  18   69622    6482
   0   4  18   25970    4003
   1   4  18   93112    7635
   2   4  18    7571    5259
   3   4  18  154967   25124
   4   4  18  472228   41485
   5   4  18   37513    5259
   6   4  18    6301    4674
   7   4  18     627    4090
   8   4  18   52525    4323
  -8   5  18       3    3644
  -7   5  18    4612    3680
  -6   5  18   12826    3328
  -5   5  18     306    6680
  -4   5  18   23884    5843
  -3   5  18  101597    7674
  -2   5  18  141191   10212
  -1   5  18   52811    4631
   0   5  18   34048    8180
   1   5  18   33924    4631
   2   5  18  115158   12270
   3   5  18   61728    9349
   4   5  18   46389    5259
   5   5  18   -1754    4674
   6   5  18    1847    4090
   7   5  18    2332    4674
   8   5  18   12273    5259
  -7   6  18     387    4423
  -6   6  18    2080    4423
  -5   6  18    3745    4324
  -4   6  18     495    6613
  -3   6  18    1449    4058
  -2   6  18    2761    4674
  -1   6  18   67837   14315
   0   6  18    4410    4324
   1   6  18   21819    6539
   2   6  18    6036    4674
   3   6  18    4428    4674
   4   6  18     140    4674
   5   6  18    2732    4674
   6   6  18   26190    5259
   7   6  18    4994    5259
  -6   7  18    4731    5551
  -5   7  18   19117    4967
  -4   7  18    4258    4583
  -3   7  18   18513    5036
  -2   7  18   11547    4509
  -1   7  18    6326    4862
   0   7  18   12178    4423
   1   7  18   16942    4755
   2   7  18    1486    5259
   3   7  18   29259    5259
   4   7  18    2309    5259
   5   7  18    4496    5259
   6   7  18   11082    5259
  -5   8  18     845    5259
  -4   8  18   29081    6135
  -3   8  18    -116   14899
  -2   8  18   91906    6457
  -1   8  18   28271    4955
   0   8  18    1734    5551
   1   8  18    5085    4862
   2   8  18   51311   11394
   3   8  18    7701    5259
   4   8  18   34346    7596
   5   8  18   -4624    5843
  -3   9  18     422    5108
  -2   9  18   13426    5834
  -1   9  18   28228    7888
   0   9  18    3687    5296
   1   9  18    5890    5296
   2   9  18   26001    7888
   3   9  18   -9838    6427
  -1  -9  19    7564    4533
   0  -9  19   -4061    3737
   1  -9  19   14516    4533
  -4  -8  19    4566    6427
  -3  -8  19     467    4906
  -2  -8  19    -587    4208
  -1  -8  19    8709    5260
   0  -8  19   45575    6235
   1  -8  19    9025    3618
   2  -8  19      71    3779
   3  -8  19    -273    3538
   4  -8  19    5394    9349
  -5  -7  19   13681    6719
  -4  -7  19   -1420    4738
  -3  -7  19    4798    4738
  -2  -7  19    -731    4738
  -1  -7  19    1162    3864
   0  -7  19   -1949    3864
   1  -7  19    7997    3864
   2  -7  19   -6388    3935
   3  -7  19     123    3298
   4  -7  19    2845    4525
   5  -7  19    9973    5834
  -6  -6  19   23014    4958
  -5  -6  19    -144    4738
  -4  -6  19   26867    4738
  -3  -6  19   10415    4489
  -2  -6  19   78326    5740
  -1  -6  19    1817    4323
   0  -6  19   67439    7280
   1  -6  19    2678    3680
   2  -6  19   38715    4626
   3  -6  19   12924    3822
   4  -6  19   10844    4035
   5  -6  19   -3890    4583
   6  -6  19    2293    5036
  -7  -5  19   27799    9057
  -6  -5  19    1488    4738
  -5  -5  19    -800    4323
  -4  -5  19   66638    6314
  -3  -5  19   94077   12562
  -2  -5  19   15272    4323
  -1  -5  19   19909    5843
   0  -5  19   10752    4323
   1  -5  19   74086    7888
   2  -5  19     926    3066
   3  -5  19   53914    6733
   4  -5  19   15920    7888
   5  -5  19   -1754    5843
   6  -5  19    5109    5259
   7  -5  19   10062    6427
  -8  -4  19   12203    5152
  -7  -4  19   -1130    4738
  -6  -4  19    8602    4545
  -5  -4  19   94177    6156
  -4  -4  19    6303    6427
  -3  -4  19   12455    4738
  -2  -4  19  289606   18113
  -1  -4  19   28614    4545
   0  -4  19   63957    9813
   1  -4  19    6021    2843
   2  -4  19   63334   13758
   3  -4  19   28369    5744
   4  -4  19    2985    4323
   5  -4  19   42780    6135
   6  -4  19    4753    6427
   7  -4  19    5355    3650
   8  -4  19    -273    6427
  -8  -3  19  -16354    5551
  -7  -3  19     720    4545
  -6  -3  19    9490    4132
  -5  -3  19   61405   11394
  -4  -3  19   19992    4545
  -3  -3  19   13508    4545
  -2  -3  19   56843    4738
  -1  -3  19    9534    8180
   0  -3  19  645797   42760
   1  -3  19   81757    3741
   2  -3  19   72631    3401
   3  -3  19   10365    2971
   4  -3  19   26560    4323
   5  -3  19   57980    6269
   6  -3  19    4322    4674
   7  -3  19    2342    3650
   8  -3  19    -903    3780
  -8  -2  19   10219    4545
  -7  -2  19   -3723    4132
  -6  -2  19   13882    7596
  -5  -2  19    4098    4132
  -4  -2  19  251813   15456
  -3  -2  19   11541    3607
  -2  -2  19   67971    4030
  -1  -2  19  141139    7402
   0  -2  19   70172    4256
   1  -2  19   59210    8966
   2  -2  19   48886    4208
   3  -2  19   10100    3864
   4  -2  19  263305   15635
   5  -2  19     714    5551
   6  -2  19   52560    6427
   7  -2  19    6661    5259
   8  -2  19     564    6849
  -9  -1  19    4517    4545
  -8  -1  19    5734    4545
  -7  -1  19   29599    4545
  -6  -1  19   23733    4323
  -5  -1  19   25000    3680
  -4  -1  19     757    2723
  -3  -1  19   63423    4967
  -2  -1  19   68791    6352
  -1  -1  19  115204   10224
   0  -1  19   99846    5740
   1  -1  19   54734   12562
   2  -1  19  135693    6392
   3  -1  19   44640    4442
   4  -1  19   13943    4138
   5  -1  19   52966    5843
   6  -1  19   48470    4674
   7  -1  19   11639    4271
   8  -1  19    2918    3533
   9  -1  19    7782    3906
  -9   0  19    2140    4323
  -8   0  19   41496    5843
  -7   0  19    -102    4132
  -6   0  19   80258    5495
  -5   0  19    1923    3351
  -4   0  19  296710    7513
  -3   0  19  826042   49165
  -2   0  19     885    9524
  -1   0  19     928    5740
   0   0  19    4737    2799
   1   0  19   92069    5740
   2   0  19   64575    4281
   3   0  19  716797   40255
   4   0  19   61592    7744
   5   0  19   11774    3228
   6   0  19   64498   12270
   8   0  19   22783    5484
   9   0  19    5078    3906
  -9   1  19    5084    4967
  -8   1  19   30205    6972
  -7   1  19    6165    3432
  -6   1  19   13917    3258
  -5   1  19   21948    3864
  -4   1  19     840    3023
  -3   1  19   69262    4378
  -2   1  19   72858    7402
  -1   1  19  137654   10517
   0   1  19   93898    8180
   1   1  19   55746    9933
   2   1  19  120852    7635
   3   1  19   29167    8180
   4   1  19   14312    4090
   5   1  19   49095    4323
   6   1  19   21369    4674
   7   1  19    3515    4674
   8   1  19    4167    3780
   9   1  19    9159    8472
  -8   2  19   17380    3096
  -7   2  19    4024    2971
  -6   2  19   19705    4240
  -5   2  19    5386    3918
  -4   2  19  252943   20450
  -3   2  19    6649    9057
  -2   2  19   44196    9933
  -1   2  19  146759   11101
   0   2  19   84370    7011
   1   2  19   59927    6482
   2   2  19   33851    5566
   3   2  19    5755    5843
   4   2  19  235647   20450
   5   2  19    1395    4090
   6   2  19   60986    6427
   7   2  19     672    4090
   8   2  19     997    4674
  -8   3  19   -4796    5397
  -7   3  19    2844    3784
  -6   3  19    6160    2770
  -5   3  19   59213    4891
  -4   3  19   27292    3888
  -3   3  19   14128    3174
  -2   3  19   44486    4755
  -1   3  19    4318   10517
   0   3  19  613616   34061
   1   3  19   84871    5259
   2   3  19   86248    5259
   3   3  19   25682    4674
   4   3  19   24398    4674
   5   3  19   74697    8180
   6   3  19    6943    4674
   7   3  19   -4198    4674
   8   3  19    -471    4674
  -8   4  19   12125    4217
  -7   4  19     766    2959
  -6   4  19   12998    7724
  -5   4  19  109668    7311
  -4   4  19    8509    4126
  -3   4  19   23412    6195
  -2   4  19  291890   22733
  -1   4  19   31063    3328
   0   4  19   63844   12867
   1   4  19    7055    7304
   2   4  19   79416   21034
   3   4  19   30122    5259
   4   4  19   16051    4674
   5   4  19   50479    7596
   6   4  19    5307    4674
   7   4  19   15613    4674
   8   4  19    -167    5259
  -7   5  19   21015    3414
  -6   5  19   -1614    3384
  -5   5  19     539    3504
  -4   5  19   70426    5414
  -3   5  19  100132    9489
  -2   5  19   33884    3526
  -1   5  19   32814    4626
   0   5  19   11506    4674
   1   5  19   72390    5324
   2   5  19    3492    5259
   3   5  19   86505    9933
   4   5  19   23012    8180
   5   5  19    2640    4674
   6   5  19   -1308    4674
   7   5  19   21098    5259
  -6   6  19    9722    4423
  -5   6  19    1062    3741
  -4   6  19   34101    7228
  -3   6  19    8213    4423
  -2   6  19   65003    5609
  -1   6  19    2908    8180
   0   6  19   88872   22495
   1   6  19    1375    4324
   3   6  19   15830    5259
   4   6  19   16617    5259
   5   6  19    4322    4674
   6   6  19    -466    5259
  -5   7  19   24620    5296
  -4   7  19     611    6719
  -3   7  19    5353    7596
  -2   7  19    1024    4509
  -1   7  19    2043    4967
   0   7  19   -1109    4509
   1   7  19    4940    4423
   2   7  19    6142    4423
   3   7  19    3220    5259
   4   7  19   -8933    5259
   5   7  19    8849    5843
  -4   8  19     920    5036
  -3   8  19   -1732    5036
  -2   8  19    9541    8764
  -1   8  19   15246    5036
   0   8  19   54316    7888
   1   8  19    9700    5183
   2   8  19     -81    5551
   3   8  19     352    5843
   4   8  19    2828    5843
  -1   9  19    4516    5484
   0   9  19    4315   10517
   1   9  19   16079    5396
  -3  -8  20    3266   10517
  -2  -8  20    -186    6135
  -1  -8  20   19297    4644
   0  -8  20   79968    9961
   1  -8  20   28088    8433
   2  -8  20     696    3538
   3  -8  20     -69    3790
  -4  -7  20    4170    5152
  -3  -7  20    7584    4958
  -2  -7  20    -228    4906
  -1  -7  20    4051    5324
   0  -7  20   -2290    4517
   1  -7  20   34240    4550
   2  -7  20   -1872    5303
   3  -7  20    5859    3711
   4  -7  20    4330    4087
  -6  -6  20     516    5152
  -5  -6  20    1463    4738
  -4  -6  20   42853    7596
  -3  -6  20   11223    4738
  -2  -6  20  298565   16360
  -1  -6  20    9061    4738
   0  -6  20   59315    8839
   1  -6  20   22568    6421
   2  -6  20   47963   14315
   3  -6  20   10825    4168
   4  -6  20   51926    6661
   5  -6  20    2149    5843
   6  -6  20       0    6427
  -6  -5  20    3585    4906
  -5  -5  20       0    4545
  -4  -5  20   63872   12270
  -3  -5  20  134396   14899
  -2  -5  20   26738    4738
  -1  -5  20   97322   11101
   0  -5  20   15203    4738
   1  -5  20   36259    9933
   2  -5  20    3526    4545
   3  -5  20  103857    9057
   4  -5  20   27924    7596
   6  -5  20   14071    5843
  -7  -4  20    8775    5152
  -6  -4  20   39515    5566
  -5  -4  20   41533   13731
  -4  -4  20    6842    4323
  -3  -4  20   14877    4738
  -2  -4  20  562193   30675
  -1  -4  20    1548    4545
   0  -4  20   48574   11101
   1  -4  20   31183    3096
   2  -4  20  288777   23964
   3  -4  20   11034    3780
   4  -4  20   10592    2971
   5  -4  20   41639    5843
   6  -4  20   17843    4738
   7  -4  20   10044    5843
  -8  -3  20   -6725    4958
  -7  -3  20    2582    4738
  -6  -3  20    1170    4738
  -5  -3  20   66134    8876
  -4  -3  20   10925    8180
  -3  -3  20   23650    4545
  -2  -3  20   25993    4545
  -1  -3  20   79489    6026
   0  -3  20  738419   34809
   1  -3  20   60248    4958
   2  -3  20   11835    3096
   3  -3  20    6851    3258
   4  -3  20   17935    4323
   5  -3  20   81267   11101
   6  -3  20   31162    5259
   7  -3  20    1872    4967
   8  -3  20    2353    4070
  -8  -2  20    4591    4958
  -7  -2  20    2088    4545
  -6  -2  20   34918   21327
  -5  -2  20      14    4545
  -4  -2  20  417040   27886
  -3  -2  20   10969    5332
  -2  -2  20   45797    3155
  -1  -2  20  199077   12257
   0  -2  20    3240    2723
   1  -2  20  161245   12286
   2  -2  20   11193    3485
   3  -2  20   27121    3520
   4  -2  20  371596   22597
   5  -2  20    4131    3494
   6  -2  20  138647   11101
   7  -2  20    -443    4674
   8  -2  20   43670    5843
  -8  -1  20   11788    4958
  -7  -1  20   24235    5843
  -6  -1  20     387    4323
  -5  -1  20   96753    6808
  -4  -1  20    7076    3174
  -3  -1  20   57225    8855
  -2  -1  20  305748   12347
  -1  -1  20   24899    4868
   0  -1  20    4885    3006
   1  -1  20   23808    3258
   2  -1  20  213942   12472
   3  -1  20   65275    5209
   4  -1  20   61801    3869
   5  -1  20   63573    8180
   6  -1  20    7063    4674
   7  -1  20   28990    5259
   8  -1  20   21502    4489
  -8   0  20   53805    7221
  -7   0  20    -357    4323
  -6   0  20   77686    8270
  -5   0  20    2595    5275
  -4   0  20  204070    7097
  -3   0  20  901970   37893
  -2   0  20    1506    3336
  -1   0  20   17736    2610
   0   0  20    3035    2852
   1   0  20    1721    2673
   2   0  20     343    2885
   3   0  20  383925   37893
   4   0  20   68519    9641
   5   0  20   24076    6135
   6   0  20  233917   11686
   7   0  20    3968    4674
   8   0  20   64154    9349
  -8   1  20    8302    3438
  -7   1  20   35207    3520
  -6   1  20     319    3258
  -5   1  20   92114    5503
  -4   1  20   12454    3328
  -3   1  20   68101    4783
  -2   1  20  310283   12472
  -1   1  20   27094    3328
   0   1  20    5813    2826
   1   1  20   25273    3889
   2   1  20  190704   15270
   3   1  20   43553    4550
   4   1  20   34271    3650
   5   1  20   70941    5980
   6   1  20    2391    4090
   7   1  20   19964    5259
   8   1  20   12397    5259
  -8   2  20   -1726    3798
  -7   2  20    -914    3174
  -6   2  20   42568   10718
  -5   2  20      12    3238
  -4   2  20  424311   22713
  -3   2  20    7411    3414
  -2   2  20   55889    7596
  -1   2  20  202930   22787
   0   2  20   -2142    4738
   1   2  20  184863   15684
   2   2  20   11144    4324
   3   2  20   35252    4674
   4   2  20  394632   39147
   5   2  20    1951    4674
   6   2  20  128565   24248
   7   2  20    2063    4674
   8   2  20   -1647    5259
  -8   3  20    9281    3928
  -7   3  20    1051    3591
  -6   3  20    1021    3238
  -5   3  20   80077    7289
  -4   3  20    6309    3981
  -3   3  20   22227    3981
  -2   3  20   43809    4324
  -1   3  20   58938    5414
   0   3  20  719047   40671
   1   3  20   67086    7937
   2   3  20   21571    5259
   3   3  20    6256    4674
   4   3  20   23710    4674
   5   3  20  119881   12270
   6   3  20   11907    4674
   7   3  20    1099    4674
   8   3  20    3430    4674
  -7   4  20    6175    3338
  -6   4  20   49718    3837
  -5   4  20   44035    9956
  -4   4  20    4300    4946
  -3   4  20   12871    3644
  -2   4  20  559849   38375
  -1   4  20    2035    4064
   0   4  20   31591   11788
   1   4  20   31298    4207
   2   4  20  321411   40900
   3   4  20   14377    5259
   4   4  20    2123    4674
   5   4  20   55020    7011
   6   4  20   19596    6427
   7   4  20    8198    5259
  -6   5  20    4410    3822
  -5   5  20     763    7195
  -4   5  20   66134    5895
  -3   5  20  136915   16144
  -2   5  20   20038    3758
  -1   5  20  103411    6020
   0   5  20   22310    4324
   1   5  20   35747   20742
   2   5  20     608    4674
   3   5  20  160227   13439
   4   5  20   33738    7011
   5   5  20    -518    4674
   6   5  20   12683    5259
  -6   6  20    8250    4755
  -5   6  20    4964    3822
  -4   6  20   49073    6234
  -3   6  20    9098    4674
  -2   6  20  257726   40608
  -1   6  20   10539    5259
   0   6  20   63507   39732
   1   6  20   19940    4967
   2   6  20   57582   28046
   3   6  20   16224    5259
   4   6  20   67734    7011
   5   6  20    2776    5259
   6   6  20   -2919    5259
  -4   7  20    4000    4955
  -3   7  20    5699    4583
  -2   7  20    3166    8472
  -1   7  20    5059    7304
   0   7  20    2366    4862
   1   7  20   44298    5183
   2   7  20    9694   13439
   3   7  20   19165    5843
   4   7  20   26691    5843
  -3   8  20   -1778    7596
  -2   8  20    -222    7888
  -1   8  20   27002    9057
   0   8  20   97557   22495
   1   8  20   19453   10809
   2   8  20    3307    6427
   3   8  20    -483    5296
  -3  -7  21    8724    5324
  -2  -7  21    5551    8764
  -1  -7  21    4001    5152
   0  -7  21    -237    4906
   1  -7  21   21703    5054
   2  -7  21   26307    4626
   3  -7  21   14207    3843
  -5  -6  21     309    5152
  -4  -6  21   -8128    4738
  -3  -6  21   46391    9641
  -2  -6  21   13085    5152
  -1  -6  21   17760    5740
   0  -6  21   50044    7011
   1  -6  21   64904    5740
   2  -6  21   10567    4906
   3  -6  21   79918    8764
   4  -6  21    7700    6427
   5  -6  21    2027    6427
  -6  -5  21    1323    5152
  -5  -5  21     881    4958
  -4  -5  21   15886    5371
  -3  -5  21    -141    4545
  -2  -5  21    -176    4738
  -1  -5  21  131560   12270
   0  -5  21    -489    4738
   1  -5  21   34200    7011
   2  -5  21   -5472    4738
   3  -5  21    2182    4545
   4  -5  21   11776    5259
   6  -5  21    5321    5843
  -6  -4  21    2191    5259
  -5  -4  21    6319    4958
  -4  -4  21     262    6135
  -3  -4  21   51627    4958
  -2  -4  21   12452   13731
  -1  -4  21   52468    7151
   0  -4  21    6533    5843
   1  -4  21   72538    7151
   2  -4  21   72868    4111
   3  -4  21   14915    4152
   4  -4  21    5807    3889
   5  -4  21   22847    4674
   6  -4  21   -3896    3650
  -7  -3  21    5275    4958
  -6  -3  21   64764    6808
  -5  -3  21   -2075    5843
  -4  -3  21    4881    4738
  -3  -3  21    1674    4323
  -2  -3  21    3347    4958
  -1  -3  21    2523    4323
   0  -3  21    8437    3155
   1  -3  21     432    4660
   2  -3  21    9146    3401
   3  -3  21     266    3451
   4  -3  21   19420    8764
   5  -3  21    1065    4674
   6  -3  21   50078    7596
   7  -3  21   14672    5551
  -7  -2  21   37619    5371
  -6  -2  21    7399    7011
  -5  -2  21   -2302    8180
  -4  -2  21   10563    5784
  -3  -2  21   48120    4958
  -2  -2  21     923    2723
  -1  -2  21   74521    4810
   0  -2  21   61996    9862
   1  -2  21  101048    4810
   2  -2  21   -2407    2971
   3  -2  21   21709    3624
   4  -2  21   71465    4631
   5  -2  21  -10633    4674
   7  -2  21   14491    5843
  -7  -1  21    9482    4958
  -6  -1  21   24665   10809
  -5  -1  21   55246    7151
  -4  -1  21  132397    6351
  -3  -1  21     949    3638
  -2  -1  21   63254    4892
  -1  -1  21    5944    2971
   0  -1  21      18    2723
   1  -1  21    8532    4545
   2  -1  21   18475    6808
   3  -1  21   -3247    3871
   4  -1  21   71270    7151
   5  -1  21  121692    6611
   6  -1  21   58684    6427
   7  -1  21   16320    5259
  -7   0  21   -3371    4545
  -6   0  21   16309    4738
  -5   0  21   13299    4323
  -4   0  21   13580    3328
  -3   0  21   34692    5394
  -2   0  21   99104    6498
  -1   0  21    2310    2971
   0   0  21   -2166    2885
   1   0  21    9633    4323
   2   0  21  159920    6498
   3   0  21   37400    4090
   4   0  21   19530    3650
   5   0  21     748    3228
   6   0  21       8    5259
   7   0  21   -1847    4674
  -7   1  21    8573    3520
  -6   1  21   24855    4504
  -5   1  21   63112   10517
  -4   1  21  127742    5803
  -3   1  21    -237    4323
  -2   1  21   67078    6394
  -1   1  21    -588    4070
   0   1  21    -197    3569
   1   1  21    8830    3023
   2   1  21   26073    6733
   3   1  21   -4506    3023
   5   1  21  122429    8764
   6   1  21   89870    7011
   7   1  21   16763    5259
  -7   2  21   29920    3864
  -6   2  21    3177    4090
  -5   2  21     798    3931
  -4   2  21    7367    4281
  -3   2  21   59706    4004
  -2   2  21    3067    3889
  -1   2  21   82233    9349
   0   2  21   69738   12270
   1   2  21   98497    9057
   2   2  21    1737    3451
   3   2  21   28357    4674
   4   2  21  104308    6427
   5   2  21       0    4674
   6   2  21   47972   22787
   7   2  21   19322    5259
  -7   3  21   18600    4177
  -6   3  21   73246    5123
  -5   3  21   -1537    3238
  -4   3  21    4835    3527
  -3   3  21   13814    6427
  -2   3  21    3947    4324
  -1   3  21    1671    4674
   0   3  21    8751    7596
   1   3  21    -666    3533
   2   3  21    8104    4674
   3   3  21     516    4090
   4   3  21   14883    4674
   5   3  21    9404    4090
   6   3  21   65479    8180
   7   3  21    9583    5259
  -6   4  21    1188    3520
  -5   4  21   18549    4324
  -4   4  21    5989    4324
  -3   4  21   40666    4423
  -2   4  21    7916    9349
  -1   4  21   58697   14752
   0   4  21    7545    3680
   1   4  21   72054   16944
   2   4  21   62375    5054
   3   4  21   11944    5259
   4   4  21   10844    4674
   5   4  21   50786    5259
   6   4  21   -1216    4674
  -6   5  21     808    3587
  -5   5  21     386    3877
  -4   5  21   11334    4755
  -3   5  21   -1034    4090
  -2   5  21    -232    3822
  -1   5  21   89738   19282
   0   5  21    2037    8764
   1   5  21   41898   34765
   2   5  21    4671    5259
   3   5  21    2488    5259
   4   5  21   12104    5259
   5   5  21   -3099    4674
   6   5  21   19601    5259
  -5   6  21     452    4179
  -4   6  21    1200    6427
  -3   6  21   37012    6879
  -2   6  21   13538    4955
  -1   6  21   26145    9641
   0   6  21   54869    5296
   1   6  21   72866   11101
   2   6  21    4731    8764
   3   6  21   89684    8764
   4   6  21   -5010    5259
   5   6  21   20771    5259
  -3   7  21   10619    5036
  -2   7  21    9668    6427
  -1   7  21    5459    5396
   0   7  21     -44    4955
   1   7  21   15068    5551
   2   7  21   37864    5183
   3   7  21   20823    5183
  -2  -7  22   13001    6135
  -1  -7  22   14592    5740
   0  -7  22   -1206    5324
   1  -7  22   33991   11394
   2  -7  22    6726    8764
  -4  -6  22   -3118    5152
  -3  -6  22   82252   14607
  -2  -6  22     381    5566
  -1  -6  22   31257    9349
   0  -6  22    3492    5324
   1  -6  22   23251    5740
   2  -6  22   20993    5152
   3  -6  22   62791    7720
   4  -6  22  -14572    7011
  -5  -5  22    1332    5152
  -4  -5  22   13638    5566
  -3  -5  22    6696    4958
  -2  -5  22    4751    4738
  -1  -5  22  101779   13731
   0  -5  22    1244    5152
   1  -5  22   63715    6879
   2  -5  22    8580    7011
   3  -5  22   -2047    4958
   4  -5  22   64496    6701
  -6  -4  22    1044    4958
  -5  -4  22   15479    5566
  -4  -4  22   24471    6719
  -3  -4  22   28360    5566
  -2  -4  22   32716    7596
  -1  -4  22   54902    5566
   0  -4  22   24456    9641
   1  -4  22   35883    7596
   2  -4  22   17524    6804
   3  -4  22   35333    3758
   4  -4  22    8467    3526
   5  -4  22   25563    5259
   6  -4  22     272    6719
  -6  -3  22   94998    7635
  -5  -3  22     197    4738
  -4  -3  22   24857    5371
  -3  -3  22    7807    4738
  -2  -3  22    9201    4958
  -1  -3  22   16653    4738
   0  -3  22    3985    7043
   1  -3  22   24666    3155
   2  -3  22    8133    4958
   3  -3  22     168    4655
   4  -3  22   33540    3822
   5  -3  22   -1275    4674
   6  -3  22   67362    8764
  -7  -2  22   29695    5324
  -6  -2  22   30327    5371
  -5  -2  22    1801    4738
  -4  -2  22   23208    5152
  -3  -2  22   38056    4958
  -2  -2  22   41760    9349
  -1  -2  22   74291    4884
   0  -2  22     505    3096
   1  -2  22   25583    5857
   2  -2  22  130564    7037
   3  -2  22    2940    3462
   4  -2  22   26957    4324
   5  -2  22    3250    4674
   6  -2  22   11785    5259
   7  -2  22   15615    5843
  -7  -1  22   52125    5371
  -6  -1  22   41432   11101
  -5  -1  22   39969    7304
  -4  -1  22   20839    5152
  -3  -1  22     785    6497
  -2  -1  22   39280    7318
  -1  -1  22  142302    9981
   0  -1  22    8433    3040
   1  -1  22  204267   10109
   2  -1  22  129436    5157
   3  -1  22    2299    4562
   4  -1  22   24589    4324
   5  -1  22   63829    7596
   6  -1  22   48542    5843
   7  -1  22   14414    5843
  -7   0  22    7479    6427
  -6   0  22    4696    4738
  -5   0  22      71    9795
  -4   0  22   99454    5839
  -3   0  22   32845    3680
  -2   0  22   12719    3520
  -1   0  22    1136    4323
   0   0  22   -2269    2971
   1   0  22    4040    3023
   2   0  22    2364    3096
   3   0  22    1310    4777
   4   0  22    2699    9641
   5   0  22   39126   16068
   6   0  22    3707    4674
   7   0  22    7087    5259
  -7   1  22   54632    7596
  -6   1  22   56647   12854
  -5   1  22   37336    9933
  -4   1  22   22648    3935
  -3   1  22    2687    3238
  -2   1  22   44427    6733
  -1   1  22  151486   10088
   0   1  22    8768    3576
   1   1  22  180897   10088
   2   1  22  114906    5199
   3   1  22    2534    3238
   4   1  22   21666    7888
   5   1  22   58035   11394
   6   1  22   54705    6427
   7   1  22   10617    5843
  -7   2  22   34062    3864
  -6   2  22   29426    3680
  -5   2  22    5699    3328
  -4   2  22   22513    3587
  -3   2  22   37204    4359
  -2   2  22   43203    6020
  -1   2  22   90695    9933
   0   2  22   16934    4967
   1   2  22   34564    6457
   2   2  22  122095   10809
   3   2  22    2943    4674
   4   2  22   25430    4674
   5   2  22    5987    3650
   6   2  22   23165    5259
   7   2  22   10630    5843
  -6   3  22   84787    7402
  -5   3  22    -898    3384
  -4   3  22   21543    3822
  -3   3  22   21085    7011
  -2   3  22   11364    4423
  -1   3  22   20020    4382
   0   3  22    1711    7304
   1   3  22   16970    4674
   2   3  22   11598    5259
   3   3  22     915    4674
   4   3  22   25527    5259
   5   3  22    5268    4674
   6   3  22   83364    9933
  -6   4  22     528    3680
  -5   4  22   22089    4281
  -4   4  22   34003    4509
  -3   4  22   45117    8180
  -2   4  22   38078    7888
  -1   4  22   59863    7011
   0   4  22   27369    8764
   1   4  22   41831    6427
   2   4  22    8974    5843
   3   4  22   35628    5843
   4   4  22    6945    5259
   5   4  22   31332    5843
   6   4  22   -4935    5259
  -5   5  22     650    6135
  -4   5  22   24034    5609
  -3   5  22   13853    8180
  -2   5  22   20463    4862
  -1   5  22  119504    9933
   0   5  22   -1667    4752
   1   5  22   89429    9933
   2   5  22   11443    5259
   3   5  22   -2996    5259
   4   5  22   68381    7011
   5   5  22    6529    5259
  -4   6  22    -166    5425
  -3   6  22  107735   32720
  -2   6  22     198    5396
  -1   6  22   28481    9057
   0   6  22    3220    4955
   1   6  22   26578   18113
   2   6  22   18178    9349
   3   6  22   77935   11686
   4   6  22   17316    5843
  -2   7  22   25337   10517
  -1   7  22   10847    5834
   0   7  22      -9    5036
   1   7  22   31361    5834
   2   7  22   19640    7596
  -2  -6  23    4839    5566
  -1  -6  23   14926    5566
   0  -6  23    9095    5843
   1  -6  23    6537    5566
   2  -6  23    -821    7596
  -4  -5  23   19821    5980
  -3  -5  23   26280    5566
  -2  -5  23     528    5152
  -1  -5  23    3483    5324
   0  -5  23   64927   19866
   1  -5  23    1002    5551
   2  -5  23    2291    5152
   3  -5  23   13282    5371
   4  -5  23   47079    8180
  -5  -4  23   16612    6135
  -4  -4  23    9029    9641
  -3  -4  23    7654    4958
  -2  -4  23    6328    5152
  -1  -4  23   22513    5152
   0  -4  23   20593    5152
   1  -4  23   14924    5371
   2  -4  23   21405    5371
   3  -4  23    2847    7452
   4  -4  23   22150    6427
   5  -4  23   20768    5259
  -5  -3  23    3216    5371
  -4  -3  23    7191    4738
  -3  -3  23   44265    9349
  -2  -3  23  136427   21327
  -1  -3  23    2994    4958
   0  -3  23    -873    4958
   1  -3  23    7245    3680
   2  -3  23  214960   13545
   3  -3  23    9943    3526
   4  -3  23   13400    3462
   5  -3  23    1634    5259
  -6  -2  23     817    7011
  -5  -2  23   13634    5152
  -4  -2  23    9918    8764
  -3  -2  23   64947   16360
  -2  -2  23   12971    4958
  -1  -2  23    9941    8180
   0  -2  23   12882    4179
   1  -2  23   36003    3758
   2  -2  23     919    3624
   3  -2  23  165538    8914
   4  -2  23    3823    3462
   5  -2  23    1096    4674
   6  -2  23   -4322    5259
  -6  -1  23     577    5371
  -5  -1  23   -1792    4738
  -4  -1  23   23391    5152
  -3  -1  23    -352    7304
  -2  -1  23   17609    4249
  -1  -1  23   53290    8180
   0  -1  23   13296    3741
   1  -1  23   84151    5329
   2  -1  23   48151    3822
   3  -1  23    4669    3384
   4  -1  23    9767    3680
   5  -1  23   20650    4674
   6  -1  23   -4711    5259
  -6   0  23    1568    4906
  -5   0  23   24811    6073
  -4   0  23   27269    3587
  -3   0  23     -55    3174
  -2   0  23  104383    4378
  -1   0  23     159    3741
   0   0  23   91573    6392
   1   0  23   56270    3741
   2   0  23   58351    4446
   3   0  23   -2319    3328
   4   0  23    1125    4382
   5   0  23   78583    5740
   6   0  23   18626    5259
  -6   1  23    1502    3587
  -5   1  23    7061    6007
  -4   1  23   22303    5173
  -3   1  23   12546    3384
  -2   1  23   23639    3995
  -1   1  23   56777    5414
   0   1  23    9957    3680
   1   1  23   86470    5414
   2   1  23   60334    6354
   3   1  23    3104    3328
   4   1  23    9977    4090
   5   1  23   11292    3780
   6   1  23    7700    5259
  -6   2  23    -320    3587
  -5   2  23    5066    3587
  -4   2  23   16334    3885
  -3   2  23   61075    9072
  -2   2  23   12956    3409
  -1   2  23   12204    3995
   0   2  23   14507    4484
   1   2  23   36825    3995
   2   2  23    -145    3384
   3   2  23  178464   10742
   4   2  23    6495    3780
   5   2  23    3925    4070
   6   2  23   -2284    4674
  -5   3  23    2388    3587
  -4   3  23    2159    3670
  -3   3  23   31517    3877
  -2   3  23  155291   12556
  -1   3  23    4165    6427
   0   3  23    -718    3981
   1   3  23    2050    4058
   2   3  23  247848   16944
   3   3  23   12378    5843
   4   3  23   16671    4674
   5   3  23    6066    5259
  -5   4  23   12177    4168
  -4   4  23    7731    5589
  -3   4  23     909    4509
  -2   4  23    4896    8472
  -1   4  23    9992    8180
   0   4  23   20544    4862
   1   4  23   17623    5843
   2   4  23   13977    5259
   3   4  23    2576    5259
   4   4  23   62165    5843
   5   4  23   29008    5843
  -4   5  23   22698    9349
  -3   5  23   27223    4862
  -2   5  23   17748    9349
  -1   5  23    3098    5843
   0   5  23   72568    9349
   1   5  23   14513    5843
   2   5  23    3059    5843
   3   5  23     718    5259
   4   5  23   53620    7011
  -2   6  23   21282    5843
  -1   6  23    4478    6427
   0   6  23   14525    6427
   1   6  23    5877    5843
   2   6  23    1336    6427
  -2  -5  24   13419   10517
  -1  -5  24   22631    9933
   0  -5  24   68529    7635
   1  -5  24     193    5980
   2  -5  24    8164    5566
  -3  -4  24    1752    4958
  -2  -4  24    1490    5371
  -1  -4  24    6582    9641
   0  -4  24   -6616    5152
   1  -4  24   43453    5980
   2  -4  24    8336    5371
   3  -4  24     655    7888
  -4  -3  24    1021    4967
  -3  -3  24   -3498    5371
  -2  -3  24   86924    9641
  -1  -3  24    6746    5152
   0  -3  24   -5048    5152
   1  -3  24    9846    5371
   2  -3  24  133420    6348
   3  -3  24    -596    3462
   4  -3  24    -958    3526
  -5  -2  24   11988    5371
  -4  -2  24    2680    5152
  -3  -2  24   40181   10517
  -2  -2  24    2152    5566
  -1  -2  24   48715    5784
   0  -2  24   56098    5928
   1  -2  24   29886    6129
   2  -2  24   37396    3891
   3  -2  24   77080    5847
   4  -2  24    4644    3462
   5  -2  24   16537    5259
  -5  -1  24   16275    9349
  -4  -1  24   26650    7888
  -3  -1  24    7013    4958
  -2  -1  24   25935    5784
  -1  -1  24  102723   14885
   0  -1  24   36042    6413
   1  -1  24  287245   14373
   2  -1  24   27828    4179
   3  -1  24    8136    3513
   4  -1  24   23360    4324
   5  -1  24   31794    5259
  -5   0  24   87390    7221
  -4   0  24   -1270    4906
  -3   0  24    -221    3328
  -2   0  24  102639    8165
  -1   0  24    4856    4095
   0   0  24  290131   16295
   1   0  24   59660    4179
   2   0  24  123380    6099
   3   0  24    2196    4065
   4   0  24    -726    5843
   5   0  24   45404    8180
  -5   1  24   19868    5269
  -4   1  24   21817    3935
  -3   1  24   19508    3644
  -2   1  24   38233    5609
  -1   1  24  113169   11521
   0   1  24   31556    4281
   1   1  24  275351   11654
   2   1  24   42535    4344
   3   1  24   10778    4207
   4   1  24   18379    5551
   5   1  24   24666    6719
  -5   2  24    9761    4121
  -4   2  24    5317    3644
  -3   2  24   48831    7720
  -2   2  24    1233    6352
  -1   2  24   60152    4344
   0   2  24   63855   10735
   1   2  24   28024    4344
   2   2  24   54702    3995
   3   2  24   85079    6808
   4   2  24   11532    4090
   5   2  24   30307    4489
  -4   3  24    1444    3644
  -3   3  24   -2265    3688
  -2   3  24   95429    8525
  -1   3  24    6667    4509
   0   3  24    3632    4423
   1   3  24   12006    4423
   3   3  24   11487    5259
   4   3  24    4886    5259
  -3   4  24   -3303    4862
  -2   4  24   -1041    4862
  -1   4  24    8077    5396
   0   4  24   -6222    5259
   1   4  24   59235    6427
   2   4  24   16576    5843
   3   4  24   -3893    5259
  -2   5  24   32893    6427
  -1   5  24   18387    6427
   0   5  24   72443    9349
   1   5  24      93    6427
   2   5  24   14604    6427
  -1  -4  25   33377    6394
   0  -4  25   22510    6394
   1  -4  25   72061    6611
  -3  -3  25    8598    5371
  -2  -3  25   16290    5371
  -1  -3  25    2905    5566
   0  -3  25   24874    5784
   1  -3  25   10021    5551
   2  -3  25    -645    5566
   3  -3  25   11579    6701
  -3  -2  25   -9541    5371
  -2  -2  25    7576    5371
  -1  -2  25   67671    5784
   0  -2  25    4387    5566
   1  -2  25    1386    3949
   2  -2  25     562    4031
   3  -2  25      -6    3513
  -4  -1  25   18762    7888
  -3  -1  25   14083    6719
  -2  -1  25    9309    5980
  -1  -1  25  159357    9654
   0  -1  25   43036    5726
   1  -1  25   57469    7272
   2  -1  25   34435    4179
   3  -1  25   31326    5566
   4  -1  25   36215    6427
  -4   0  25   49090    9057
  -3   0  25    8085    5324
  -2   0  25   79073    4095
  -1   0  25    3668    3822
   0   0  25    7496    3513
   1   0  25   25538    3924
   2   0  25    7536    3877
   3   0  25   12631    3741
   4   0  25   21069    4631
  -4   1  25   26532    4911
  -3   1  25    9047    3877
  -2   1  25   13070    4281
  -1   1  25  162224    7272
   0   1  25   29782    4095
   1   1  25   51288    7161
   2   1  25   27623    4150
   3   1  25   16487    7596
   4   1  25   43162   11101
  -3   2  25    1959    3741
  -2   2  25   -2546    3644
  -1   2  25   68428    4433
   0   2  25    5189    5018
   1   2  25    1027    4150
   2   2  25    4935    7011
   3   2  25    -183    4070
  -3   3  25    2992    3836
  -2   3  25    8875    4046
  -1   3  25    7871    4306
   0   3  25   27626    4792
   1   3  25    9106    4207
   2   3  25     134    4207
   3   3  25    8788    4207
  -1   4  25   46589    6269
   0   4  25   22593    7011
   1   4  25   66593    7596
  -1  -2  26   26835    6197
   0  -2  26   17350    5980
   1  -2  26   47702    6156
  -2  -1  26   15446    7596
  -1  -1  26  115810    9532
   0  -1  26    4347    3877
   1  -1  26   87705   13439
   2  -1  26   13797    4238
  -2   0  26   32492    4378
  -1   0  26   10860    3877
   0   0  26    -379    3670
   1   0  26   16134    5968
   2   0  26     914    4238
  -2   1  26   18852    4190
  -1   1  26  100185    6757
   0   1  26    5956    3877
   1   1  26   76278    6757
   2   1  26   11935    4289
  -1   2  26   21375    4289
   0   2  26   26770    4150
   1   2  26   28018    4150
;
_shelx_hkl_checksum                12330
_shelx_fab_file
;
    1   13    0     -0.98     -1.17
    0   12    0    -11.20      0.11
    1   12    0     -1.55     -6.30
    2   12    0     -3.40      1.31
    3   12    0      0.49      2.49
    4   12    0     -2.46      2.82
    5   12    0     -2.79     -2.08
    1   11    0      2.61     -2.97
    2   11    0      1.21      3.83
    3   11    0      2.01     -0.06
    4   11    0     -9.69      0.36
    5   11    0      0.34      4.89
    6   11    0      0.19     -2.64
    0   10    0     -4.06     12.20
    1   10    0      4.08      8.34
    2   10    0     -8.71      8.57
    3   10    0      1.26      0.63
    4   10    0     -8.12      3.04
    5   10    0      7.58     -3.94
    6   10    0     -0.75      3.08
    7   10    0      8.51     -0.83
    8   10    0     -3.82      9.57
    1    9    0     -8.60      8.45
    2    9    0     -1.55      1.27
    3    9    0     -0.87     -5.88
    4    9    0     10.95      2.55
    5    9    0      4.43      1.50
    6    9    0      9.46     -4.75
    7    9    0     -4.21      9.07
    8    9    0      3.76     -4.30
    9    9    0    -13.50      1.81
    0    8    0     41.59     12.01
    1    8    0     -0.83    -19.80
    2    8    0     18.85    -16.91
    3    8    0     -0.02    -12.44
    4    8    0     24.95      2.24
    5    8    0    -11.79    -18.30
    6    8    0      7.67     11.39
    7    8    0      0.17    -21.61
    8    8    0      7.43      9.15
    9    8    0     -0.70     -2.65
   10    8    0     13.03      2.40
    1    7    0    -15.86      1.01
    2    7    0      8.69    -13.96
    3    7    0      8.32      0.95
    4    7    0    -14.74     -6.07
    5    7    0      9.68     10.78
    6    7    0    -19.34    -22.49
    7    7    0     11.78     -2.94
    8    7    0      0.71      5.69
    9    7    0     10.62     -8.47
   10    7    0     -7.45     -8.22
    0    6    0    -12.32    -30.68
    1    6    0      6.50     13.59
    2    6    0     -3.52     -9.06
    3    6    0     60.44     26.15
    4    6    0      7.06      9.67
    5    6    0      6.41     16.52
    6    6    0     -0.64     -7.09
    7    6    0     18.44     -7.85
    8    6    0     -9.53    -15.16
    9    6    0     -2.52      1.03
   10    6    0      2.19     -6.50
   11    6    0     -0.18      4.37
    1    5    0     39.85     10.58
    2    5    0     41.24    -33.09
    3    5    0      5.30     -3.66
    4    5    0     25.45     65.58
    5    5    0    -49.81    -18.97
    6    5    0    -14.13     -0.57
    7    5    0    -37.64      8.10
    8    5    0      1.33     10.38
    9    5    0    -14.25     -3.21
   10    5    0     -3.39     11.04
   11    5    0      1.55     -0.17
   12    5    0     -4.31     -1.24
    0    4    0    -33.60   -170.10
    1    4    0     -6.62     14.96
    2    4    0    -46.19    -89.82
    3    4    0     34.74      1.75
    4    4    0    -35.35    -44.14
    5    4    0    -75.57    -11.74
    6    4    0      7.66     20.05
    7    4    0    -10.76     -8.22
    8    4    0    -14.47     35.68
    9    4    0     -4.77      0.84
   10    4    0    -14.80     12.58
   11    4    0     -3.95     -2.42
   12    4    0     -5.26     -0.53
    1    3    0    -51.26    -57.97
    2    3    0    -21.73    -45.96
    3    3    0   -126.62    -93.06
    4    3    0    -28.00     28.40
    5    3    0     21.19     -6.07
    6    3    0     40.57    -14.92
    7    3    0     23.66     23.76
    8    3    0     13.10      6.90
    9    3    0      4.16      2.88
   10    3    0      2.08     -1.52
   11    3    0      0.32     -1.80
   12    3    0      3.51     -3.30
    1    2    0    -98.48    -37.54
    3    2    0     -3.53     24.80
    4    2    0    -46.74     14.73
    5    2    0    -15.49    -32.62
    6    2    0      7.93     -7.60
    7    2    0      2.89      4.09
    8    2    0      5.72    -15.99
    9    2    0     -4.11     -4.91
   10    2    0     11.64     -3.57
   11    2    0     -0.74     -4.18
   12    2    0     -1.59      8.14
    1    1    0    115.69    337.06
    2    1    0     94.66    -35.27
    3    1    0     14.18     42.55
    4    1    0     22.80     22.35
    5    1    0     29.68      0.10
    6    1    0     29.95     -7.13
    7    1    0      2.86      5.14
    8    1    0     12.71     -4.83
    9    1    0      0.11     -6.98
   10    1    0      9.05     -5.81
   11    1    0     -0.85      3.42
   12    1    0      5.85     -1.54
    1    0    0    -72.66      5.03
    3    0    0      3.97      7.87
    4    0    0    190.73      9.55
    5    0    0    -14.97      3.10
    6    0    0     31.80     16.02
    7    0    0      8.65      0.17
    8    0    0    -27.77     -1.14
    9    0    0      1.63     -0.38
   10    0    0     -0.07     -0.90
   11    0    0      1.46      0.80
   12    0    0      8.64     -0.86
   13    0    0     -3.08      0.56
    0   13    1     -0.34      0.08
   -5   12    1      2.82      3.25
   -4   12    1      0.88     -0.04
   -3   12    1      3.42      4.02
   -2   12    1      3.43     -0.41
   -1   12    1      4.39      1.02
    0   12    1      1.15     -3.53
    1   12    1     -0.34      0.51
    2   12    1      2.57     -4.44
    3   12    1     -5.01      2.88
    4   12    1     -0.06     -0.46
    5   12    1     -0.07      3.69
   -6   11    1      1.61      1.50
   -5   11    1     -2.74     -1.37
   -4   11    1     -3.94      1.16
   -3   11    1      5.86     -0.07
   -2   11    1      2.27      0.17
   -1   11    1      1.97      1.48
    0   11    1     -1.11     -0.58
    1   11    1     -4.19      1.54
    2   11    1      5.17     -1.27
    3   11    1     -2.57      3.00
    4   11    1      5.95     -7.66
    5   11    1      0.93     -1.95
    6   11    1     -0.19     -3.43
   -8   10    1      9.06     -9.85
   -7   10    1     -0.66      1.03
   -6   10    1      1.02     -4.54
   -5   10    1     -3.49     -4.95
   -4   10    1      7.17     -9.50
   -3   10    1     -7.46     -6.07
   -2   10    1      2.68     -2.68
   -1   10    1     -8.78     -1.00
    0   10    1     -3.05      3.66
    1   10    1     -2.68     -4.89
    2   10    1      7.02      1.19
    3   10    1     -0.49      2.88
    4   10    1     -0.14      3.09
    5   10    1      1.54      4.64
    6   10    1      4.77      3.59
    7   10    1     -5.76      0.72
    8   10    1      1.82     -2.07
   -9    9    1      0.82      1.64
   -8    9    1     -0.89      1.00
   -7    9    1     -0.69      8.79
   -6    9    1     -3.99     -1.16
   -5    9    1     -5.71      0.31
   -4    9    1      2.10      3.75
   -3    9    1    -11.64      5.14
   -2    9    1     -2.66     -0.11
   -1    9    1      0.35     -4.64
    0    9    1     -7.64     -1.27
    1    9    1      6.92     -8.85
    2    9    1      1.27      2.27
    3    9    1      3.70     14.56
    4    9    1      3.91     -2.27
    5    9    1      6.15     -1.12
    6    9    1      0.72      3.73
    7    9    1      0.95     -7.00
    8    9    1      5.51      0.52
    9    9    1      1.23     -7.30
  -10    8    1     -1.69     -6.61
   -9    8    1      0.91      2.37
   -8    8    1     -9.84     -1.60
   -7    8    1     -2.57      2.50
   -6    8    1     -8.51      0.05
   -5    8    1      4.22      1.99
   -4    8    1     -5.48      6.56
   -3    8    1      3.92      0.28
   -2    8    1     -3.64    -13.57
   -1    8    1      1.64      6.04
    0    8    1     -3.68    -13.49
    1    8    1     -0.67     -2.65
    2    8    1     11.81     -4.70
    3    8    1     -5.18    -10.12
    4    8    1     -6.64    -13.12
    5    8    1      7.10     -0.98
    6    8    1     -3.22      0.11
    7    8    1      4.84      4.56
    8    8    1     -3.23     -1.89
    9    8    1      2.46      1.08
   10    8    1     -8.65      1.85
  -10    7    1     -2.30     -2.72
   -9    7    1      9.63     -3.94
   -8    7    1     -1.15      6.03
   -7    7    1     13.25     -7.44
   -6    7    1     -8.07    -14.98
   -5    7    1     33.27      4.65
   -4    7    1    -12.71    -16.40
   -3    7    1     15.48     -3.06
   -2    7    1      4.27     -8.20
   -1    7    1     -4.22     23.90
    0    7    1     -0.24      1.64
    1    7    1     -3.56     -4.47
    2    7    1     -5.40      3.65
    3    7    1     -9.57     -3.92
    4    7    1     -3.91    -15.26
    5    7    1      0.42      3.04
    6    7    1      0.93     -5.45
    7    7    1    -16.95      6.06
    8    7    1     -6.82     -3.08
    9    7    1     -4.81      7.05
   10    7    1      4.27     -0.89
  -11    6    1      1.14     -1.27
  -10    6    1     -0.41      3.45
   -9    6    1     -1.33     -6.98
   -8    6    1      6.40      8.86
   -7    6    1    -15.71     -1.12
   -6    6    1      9.64    -17.84
   -5    6    1     12.44     -1.69
   -4    6    1    -19.23      0.73
   -3    6    1     -0.46     16.20
   -2    6    1     -4.29     -6.82
   -1    6    1     10.39     38.68
    0    6    1    -49.02    -14.52
    1    6    1     11.88     35.99
    2    6    1    -29.38     -1.41
    3    6    1    -19.04     23.40
    4    6    1      6.04     13.78
    5    6    1     -4.04    -13.84
    6    6    1      6.31     21.51
[truncated: 1,375,343 more chars]
