# Supplementary material for: The folding propensity of α/sulfono-γ-AA peptidic foldamers with both left- and right-handedness
Source: Commun Chem. 2021 May 10;4:58. doi: 10.1038/s42004-021-00496-0 (PMC9814141; doi:10.1038/s42004-021-00496-0)
Supplement: Supplementary file 7 — Supplementary Data 5 [file 42004_2021_496_MOESM7_ESM.cif]

data_jc_tp_h_108_1
_audit_creation_date               2019-05-03
_audit_creation_method
;
Olex2 1.3-alpha
(compiled 2019.04.16 svn.r3589 for OlexSys, GUI svn.r5734)
;
_shelx_SHELXL_version_number       '2018/3'
_audit_contact_author_address      ?
_audit_contact_author_email        ?
_audit_contact_author_name         ''
_audit_contact_author_phone        ?
_publ_contact_author_id_orcid      ?
_publ_section_references
;
Dolomanov, O.V., Bourhis, L.J., Gildea, R.J, Howard, J.A.K. & Puschmann, H.
 (2009), J. Appl. Cryst. 42, 339-341.

Sheldrick, G.M. (2008). Acta Cryst. A64, 112-122.
;
_chemical_name_common              ?
_chemical_name_systematic          ?
_chemical_formula_moiety           '2(C51.5 H68 Cl3.5 N11.5 O15 S3.5)'
_chemical_formula_sum              'C103 H136 Cl7 N23 O30 S7'
_chemical_formula_weight           2648.91
_chemical_absolute_configuration   syn
_chemical_melting_point            ?
loop_
  _atom_type_symbol
  _atom_type_description
  _atom_type_scat_dispersion_real
  _atom_type_scat_dispersion_imag
  _atom_type_scat_source
 'C' 'C' 0.0181 0.0091 'International Tables Vol C Tables 4.2.6.8 and 6.1.1.4'
 'H' 'H' 0.0000 0.0000 'International Tables Vol C Tables 4.2.6.8 and 6.1.1.4'
 'Cl' 'Cl' 0.3639 0.7018 'International Tables Vol C Tables 4.2.6.8 and 6.1.1.4'
 'N' 'N' 0.0311 0.0180 'International Tables Vol C Tables 4.2.6.8 and 6.1.1.4'
 'O' 'O' 0.0492 0.0322 'International Tables Vol C Tables 4.2.6.8 and 6.1.1.4'
 'S' 'S' 0.3331 0.5567 'International Tables Vol C Tables 4.2.6.8 and 6.1.1.4'

_shelx_space_group_comment
;
The symmetry employed for this shelxl refinement is uniquely defined
by the following loop, which should always be used as a source of
symmetry information in preference to the above space-group names.
They are only intended as comments.
;
_space_group_crystal_system        'tetragonal'
_space_group_IT_number             96
_space_group_name_H-M_alt          'P 43 21 2'
_space_group_name_Hall             'P 4nw 2abw'
loop_
  _space_group_symop_operation_xyz
 'x, y, z'
 '-x, -y, z+1/2'
 '-y+1/2, x+1/2, z+3/4'
 'y+1/2, -x+1/2, z+1/4'
 '-x+1/2, y+1/2, -z+3/4'
 'x+1/2, -y+1/2, -z+1/4'
 'y, x, -z'
 '-y, -x, -z+1/2'

_cell_length_a                     17.1371(4)
_cell_length_b                     17.1371(4)
_cell_length_c                     29.0104(8)
_cell_angle_alpha                  90
_cell_angle_beta                   90
_cell_angle_gamma                  90
_cell_volume                       8519.8(5)
_cell_formula_units_Z              2
_cell_measurement_reflns_used      9734
_cell_measurement_temperature      99.99
_cell_measurement_theta_max        72.61
_cell_measurement_theta_min        2.99
_shelx_estimated_absorpt_T_max     0.748
_shelx_estimated_absorpt_T_min     0.509
_exptl_absorpt_coefficient_mu      2.369
_exptl_absorpt_correction_T_max    1.0000
_exptl_absorpt_correction_T_min    0.7856
_exptl_absorpt_correction_type     multi-scan
_exptl_absorpt_process_details
;
SADABS-2016/2 (Bruker,2016/2) was used for absorption correction.
wR2(int) was 0.1102 before and 0.0896 after correction.
The Ratio of minimum to maximum transmission is 0.7856.
The \l/2 correction factor is Not present.
;
_exptl_absorpt_special_details     ?
_exptl_crystal_colour              ?
_exptl_crystal_density_diffrn      1.033
_exptl_crystal_density_meas        ?
_exptl_crystal_density_method      ?
_exptl_crystal_description         block
_exptl_crystal_F_000               2772
_exptl_crystal_size_max            0.33
_exptl_crystal_size_mid            0.15
_exptl_crystal_size_min            0.13
_exptl_transmission_factor_max     ?
_exptl_transmission_factor_min     ?
_diffrn_reflns_av_R_equivalents    0.0492
_diffrn_reflns_av_unetI/netI       0.0328
_diffrn_reflns_Laue_measured_fraction_full  0.999
_diffrn_reflns_Laue_measured_fraction_max  0.994
_diffrn_reflns_limit_h_max         21
_diffrn_reflns_limit_h_min         -20
_diffrn_reflns_limit_k_max         16
_diffrn_reflns_limit_k_min         -19
_diffrn_reflns_limit_l_max         36
_diffrn_reflns_limit_l_min         -34
_diffrn_reflns_number              74789
_diffrn_reflns_point_group_measured_fraction_full  0.999
_diffrn_reflns_point_group_measured_fraction_max  0.994
_diffrn_reflns_theta_full          67.679
_diffrn_reflns_theta_max           74.807
_diffrn_reflns_theta_min           3.647
_diffrn_ambient_temperature        99.99
_diffrn_detector_area_resol_mean   ?
_diffrn_measured_fraction_theta_full  0.999
_diffrn_measured_fraction_theta_max  0.994
_diffrn_measurement_device_type    'Bruker D8 Venture Photon II CPAD'
_diffrn_measurement_method         'omega scans'
_diffrn_radiation_monochromator    mirrors
_diffrn_radiation_type             CuK\a
_diffrn_radiation_wavelength       1.54178
_diffrn_source                     'INCOATEC Imus micro-focus source'
_diffrn_standards_number           0
_reflns_Friedel_coverage           0.761
_reflns_Friedel_fraction_full      1.000
_reflns_Friedel_fraction_max       0.994
_reflns_number_gt                  6970
_reflns_number_total               8717
_reflns_special_details
;
 Reflections were merged by SHELXL according to the crystal
 class for the calculation of statistics and refinement.
 
 Structure factors included contributions from the .fab file.
 
 _reflns_Friedel_fraction is defined as the number of unique
 Friedel pairs measured divided by the number that would be
 possible theoretically, ignoring centric projections and
 systematic absences.
;
_reflns_threshold_expression       'I > 2\s(I)'
_computing_cell_refinement         'SAINT V8.38A (?, 2016)'
_computing_data_collection         ?
_computing_data_reduction          'SAINT V8.38A (?, 2016)'
_computing_molecular_graphics      'Olex2 (Dolomanov et al., 2009)'
_computing_publication_material    'Olex2 (Dolomanov et al., 2009)'
_computing_structure_refinement    'XL (Sheldrick, 2008)'
_computing_structure_solution      ?
_refine_diff_density_max           0.323
_refine_diff_density_min           -0.291
_refine_diff_density_rms           0.051
_refine_ls_abs_structure_details
;
 Flack x determined using 2495 quotients [(I+)-(I-)]/[(I+)+(I-)]
 (Parsons, Flack and Wagner, Acta Cryst. B69 (2013) 249-259).
;
_refine_ls_abs_structure_Flack     0.143(8)
_refine_ls_extinction_coef         .
_refine_ls_extinction_method       none
_refine_ls_goodness_of_fit_ref     1.069
_refine_ls_hydrogen_treatment      constr
_refine_ls_matrix_type             full
_refine_ls_number_parameters       419
_refine_ls_number_reflns           8717
_refine_ls_number_restraints       96
_refine_ls_R_factor_all            0.0755
_refine_ls_R_factor_gt             0.0661
_refine_ls_restrained_S_all        1.070
_refine_ls_shift/su_max            0.001
_refine_ls_shift/su_mean           0.000
_refine_ls_structure_factor_coef   Fsqd
_refine_ls_weighting_details      
 'w=1/[\s^2^(Fo^2^)+(0.1524P)^2^+0.2272P] where P=(Fo^2^+2Fc^2^)/3'
_refine_ls_weighting_scheme        calc
_refine_ls_wR_factor_gt            0.2052
_refine_ls_wR_factor_ref           0.2183
_refine_special_details            ?
_olex2_refinement_description
;
1. Fixed Uiso
 At 1.2 times of:
  All C(H) groups, All C(H,H) groups, All N(H) groups, All N(H,H,H) groups
 At 1.5 times of:
  All C(H,H,H) groups
2. Uiso/Uaniso restraints and constraints
S9 \\sim C12 \\sim C13 \\sim C14 \\sim C15 \\sim C16 \\sim C17 \\sim Cl18:
within 2A with sigma of 0.04 and sigma for terminal atoms of 0.08
3. Rigid body (RIGU) restrains
 S9, C12, C13, C14, C15, C16, C17, Cl18
 with sigma for 1-2 distances of 0.004 and sigma for 1-3 distances of 0.004
4. Others
 Fixed Sof: H3AA(0.875) H3AB(0.875) H3BC(0.125) H3BD(0.125) H3BE(0.125)
 N4(0.875) C5(0.875) H5A(0.875) H5B(0.875) C6(0.875) H6(0.875) H7A(0.875)
 H7BA(0.125) H7BB(0.125) C8(0.875) H8A(0.875) H8B(0.875) H8C(0.875) S9(0.875)
 O10(0.875) O11(0.875) C12(0.875) C13(0.875) H13(0.875) C14(0.875) H14(0.875)
 C15(0.875) C16(0.875) H16(0.875) C17(0.875) H17(0.875) Cl18(0.875) H33A(0.875)
 H33B(0.875) H33C(0.125) H33D(0.125) H33E(0.125) N34(0.875) C35(0.875)
 H35A(0.875) H35B(0.875) C36(0.875) H36(0.875) H37(0.875) H37A(0.125)
 H37B(0.125) C38(0.875) H38A(0.875) H38B(0.875) H38C(0.875) S39(0.875)
 O40(0.875) O41(0.875) C42(0.875) C43(0.875) H43(0.875) C44(0.875) H44(0.875)
 C45(0.875) C46(0.875) H46(0.875) C47(0.875) H47(0.875) Cl48(0.875)
5.a Riding coordinates:
 C3(H3BC,H3BD,H3BE), N7(H7BA,H7BB), C33(H33C,H33D,H33E), N37(H37A,H37B)
5.b Ternary CH refined with riding coordinates:
 C6(H6), C23(H23), C36(H36), C53(H53)
5.c Secondary CH2 refined with riding coordinates:
 C3(H3AA,H3AB), C5(H5A,H5B), C33(H33A,H33B), C35(H35A,H35B)
5.d Aromatic/amide H refined with riding coordinates:
 N7(H7A), C13(H13), C14(H14), C16(H16), C17(H17), N24(H24), N37(H37), C43(H43),
  C44(H44), C46(H46), C47(H47), N54(H54)
5.e Idealised Me refined as rotating group:
 C8(H8A,H8B,H8C), C25(H25A,H25B,H25C), C38(H38A,H38B,H38C), C55(H55A,H55B,H55C)
;
_atom_sites_solution_hydrogens     mixed
_atom_sites_solution_primary       ?
_atom_sites_solution_secondary     ?
loop_
  _atom_site_label
  _atom_site_type_symbol
  _atom_site_fract_x
  _atom_site_fract_y
  _atom_site_fract_z
  _atom_site_U_iso_or_equiv
  _atom_site_adp_type
  _atom_site_occupancy
  _atom_site_site_symmetry_order
  _atom_site_calc_flag
  _atom_site_refinement_flags_posn
  _atom_site_refinement_flags_adp
  _atom_site_refinement_flags_occupancy
  _atom_site_disorder_assembly
  _atom_site_disorder_group
 O1 O 0.6405(3) -0.10415(17) 0.39342(14) 0.1051(11) Uani 1 1 d . . . . .
 C2 C 0.6522(4) -0.0346(3) 0.39832(17) 0.0938(14) Uani 1 1 d . . . . .
 C3 C 0.5840(4) 0.0204(3) 0.3885(2) 0.1058(16) Uani 1 1 d . . . . .
 H3AA H 0.569304 0.013891 0.355751 0.127 Uiso 0.875 1 calc R . P A 1
 H3AB H 0.539049 0.002610 0.407217 0.127 Uiso 0.875 1 calc R . P A 1
 H3BC H 0.540126 0.007201 0.408690 0.159 Uiso 0.125 1 d R . P B 2
 H3BD H 0.568206 0.014401 0.356230 0.159 Uiso 0.125 1 d R . P B 2
 H3BE H 0.599796 0.074491 0.394080 0.159 Uiso 0.125 1 d R . P B 2
 N4 N 0.5942(3) 0.1030(2) 0.39693(18) 0.0913(12) Uani 0.875 1 d . . P C 1
 C5 C 0.5692(4) 0.1533(3) 0.3590(2) 0.0964(15) Uani 0.875 1 d . . P C 1
 H5A H 0.563804 0.207592 0.370193 0.116 Uiso 0.875 1 calc R . P C 1
 H5B H 0.517671 0.135838 0.347566 0.116 Uiso 0.875 1 calc R . P C 1
 C6 C 0.6282(3) 0.1510(3) 0.3196(2) 0.0892(13) Uani 0.875 1 d . . P C 1
 H6 H 0.638242 0.095581 0.310493 0.107 Uiso 0.875 1 calc R . P C 1
 N7 N 0.6996(2) 0.1867(2) 0.33367(14) 0.0880(10) Uani 1 1 d . . . . .
 H7A H 0.698931 0.234803 0.344313 0.106 Uiso 0.875 1 calc R . P C 1
 H7BA H 0.657522 0.165773 0.321859 0.106 Uiso 0.125 1 d R . P C 2
 H7BB H 0.697822 0.231543 0.347939 0.106 Uiso 0.125 1 d R . P C 2
 C8 C 0.5969(4) 0.1954(5) 0.2790(2) 0.1104(19) Uani 0.875 1 d . . P C 1
 H8A H 0.593446 0.250917 0.286793 0.166 Uiso 0.875 1 calc GR . P C 1
 H8B H 0.544877 0.175680 0.271152 0.166 Uiso 0.875 1 calc GR . P C 1
 H8C H 0.631879 0.188522 0.252600 0.166 Uiso 0.875 1 calc GR . P C 1
 S9 S 0.56670(11) 0.13258(9) 0.44904(6) 0.1030(5) Uani 0.875 1 d . U P C 1
 O10 O 0.5861(4) 0.0713(3) 0.47919(18) 0.1302(17) Uani 0.875 1 d . . P C 1
 O11 O 0.5977(3) 0.2085(3) 0.45616(18) 0.1154(14) Uani 0.875 1 d . . P C 1
 C12 C 0.4622(5) 0.1442(5) 0.4457(3) 0.122(2) Uani 0.875 1 d . U P C 1
 C13 C 0.4204(6) 0.0799(7) 0.4577(4) 0.154(3) Uani 0.875 1 d . U P C 1
 H13 H 0.444002 0.033456 0.468859 0.185 Uiso 0.875 1 calc R . P C 1
 C14 C 0.3357(8) 0.0884(11) 0.4520(7) 0.202(6) Uani 0.875 1 d . U P C 1
 H14 H 0.302692 0.045169 0.458394 0.242 Uiso 0.875 1 calc R . P C 1
 C15 C 0.3058(9) 0.1517(14) 0.4389(7) 0.203(6) Uani 0.875 1 d . U P C 1
 C16 C 0.3540(9) 0.2237(11) 0.4323(5) 0.197(5) Uani 0.875 1 d . U P C 1
 H16 H 0.332652 0.273638 0.425601 0.237 Uiso 0.875 1 calc R . P C 1
 C17 C 0.4294(6) 0.2101(7) 0.4370(5) 0.163(4) Uani 0.875 1 d . U P C 1
 H17 H 0.463144 0.253738 0.433568 0.196 Uiso 0.875 1 calc R . P C 1
 Cl18 Cl 0.2078(3) 0.1620(6) 0.4440(3) 0.359(5) Uani 0.875 1 d . U P C 1
 O21 O 0.7745(2) 0.08688(16) 0.31058(10) 0.0936(9) Uani 1 1 d . . . . .
 C22 C 0.7664(3) 0.1491(2) 0.33102(15) 0.0832(11) Uani 1 1 d . . . . .
 C23 C 0.8357(3) 0.1890(3) 0.3523(2) 0.0950(13) Uani 1 1 d . . . . .
 H23 H 0.868821 0.147152 0.366272 0.114 Uiso 1 1 calc R . . . .
 N24 N 0.8165(3) 0.2429(2) 0.38920(15) 0.0912(11) Uani 1 1 d . . . . .
 H24 H 0.820854 0.293560 0.384933 0.109 Uiso 1 1 calc R . . . .
 C25 C 0.8857(4) 0.2294(4) 0.3155(3) 0.121(2) Uani 1 1 d . . . . .
 H25A H 0.857190 0.274222 0.302960 0.182 Uiso 1 1 calc GR . . . .
 H25B H 0.897259 0.192489 0.290643 0.182 Uiso 1 1 calc GR . . . .
 H25C H 0.934646 0.247428 0.329400 0.182 Uiso 1 1 calc GR . . . .
 O31 O 0.7836(3) 0.14424(18) 0.43593(15) 0.1115(12) Uani 1 1 d . . . . .
 C32 C 0.7920(3) 0.2149(2) 0.42966(19) 0.0912(13) Uani 1 1 d . . . . .
 C33 C 0.7680(4) 0.2678(3) 0.46954(17) 0.0959(14) Uani 1 1 d . . . . .
 H33A H 0.710807 0.263524 0.473391 0.115 Uiso 0.875 1 calc R . P D 1
 H33B H 0.792326 0.247199 0.498024 0.115 Uiso 0.875 1 calc R . P D 1
 H33C H 0.724590 0.301391 0.460265 0.144 Uiso 0.125 1 d R . P E 2
 H33D H 0.812750 0.300121 0.478255 0.144 Uiso 0.125 1 d R . P E 2
 H33E H 0.752180 0.235731 0.495905 0.144 Uiso 0.125 1 d R . P E 2
 N34 N 0.7877(3) 0.3503(2) 0.46596(16) 0.0849(11) Uani 0.875 1 d . . P F 1
 C35 C 0.7273(3) 0.4045(3) 0.48385(17) 0.0813(12) Uani 0.875 1 d . . P F 1
 H35A H 0.750230 0.457181 0.487270 0.098 Uiso 0.875 1 calc R . P F 1
 H35B H 0.710315 0.386691 0.514732 0.098 Uiso 0.875 1 calc R . P F 1
 C36 C 0.6546(3) 0.4094(3) 0.4514(2) 0.0888(13) Uani 0.875 1 d . . P F 1
 H36 H 0.633979 0.355468 0.446319 0.107 Uiso 0.875 1 calc R . P F 1
 N37 N 0.6816(3) 0.4392(2) 0.40861(14) 0.0886(10) Uani 1 1 d . . . . .
 H37 H 0.701552 0.486555 0.408733 0.106 Uiso 0.875 1 calc R . P F 1
 H37A H 0.659218 0.418616 0.433531 0.106 Uiso 0.125 1 d R . P F 2
 H37B H 0.703198 0.485476 0.410661 0.106 Uiso 0.125 1 d R . P F 2
 C38 C 0.5947(4) 0.4556(4) 0.4733(3) 0.117(2) Uani 0.875 1 d . . P F 1
 H38A H 0.615113 0.507790 0.479979 0.176 Uiso 0.875 1 calc GR . P F 1
 H38B H 0.578761 0.430410 0.502172 0.176 Uiso 0.875 1 calc GR . P F 1
 H38C H 0.549548 0.459861 0.452749 0.176 Uiso 0.875 1 calc GR . P F 1
 S39 S 0.87715(8) 0.37503(6) 0.47978(5) 0.0856(4) Uani 0.875 1 d . . P F 1
 O40 O 0.9274(3) 0.3156(2) 0.46159(16) 0.1024(12) Uani 0.875 1 d . . P F 1
 O41 O 0.8896(2) 0.45323(19) 0.46758(14) 0.0898(9) Uani 0.875 1 d . . P F 1
 C42 C 0.8807(4) 0.3694(3) 0.5413(2) 0.0984(16) Uani 0.875 1 d . . P F 1
 C43 C 0.8939(6) 0.3011(4) 0.5615(2) 0.128(3) Uani 0.875 1 d . . P F 1
 H43 H 0.908342 0.256577 0.543960 0.154 Uiso 0.875 1 calc R . P F 1
 C44 C 0.8853(8) 0.2964(5) 0.6125(4) 0.157(4) Uani 0.875 1 d . . P F 1
 H44 H 0.886465 0.248062 0.628591 0.189 Uiso 0.875 1 calc R . P F 1
 C45 C 0.8758(6) 0.3651(5) 0.6344(3) 0.134(3) Uani 0.875 1 d . . P F 1
 C46 C 0.8673(5) 0.4343(5) 0.6138(3) 0.1118(19) Uani 0.875 1 d . . P F 1
 H46 H 0.861737 0.480409 0.631733 0.134 Uiso 0.875 1 calc R . P F 1
 C47 C 0.8666(3) 0.4381(3) 0.5662(2) 0.0909(14) Uani 0.875 1 d . . P F 1
 H47 H 0.856832 0.486041 0.550762 0.109 Uiso 0.875 1 calc R . P F 1
 Cl48 Cl 0.8773(3) 0.3620(3) 0.69465(9) 0.2163(19) Uani 0.875 1 d . . P F 1
 O51 O 0.6475(2) 0.33619(18) 0.36409(15) 0.1025(11) Uani 1 1 d . . . . .
 C52 C 0.6794(3) 0.4015(2) 0.36779(18) 0.0892(12) Uani 1 1 d . . . . .
 C53 C 0.7152(4) 0.4399(3) 0.32595(18) 0.1020(15) Uani 1 1 d . . . . .
 H53 H 0.737463 0.397733 0.306103 0.122 Uiso 1 1 calc R . . . .
 N54 N 0.7780(3) 0.4921(2) 0.33812(14) 0.0981(12) Uani 1 1 d . . . . .
 H54 H 0.770294 0.542779 0.336580 0.118 Uiso 1 1 calc R . . . .
 C55 C 0.6515(5) 0.4814(4) 0.2981(2) 0.125(2) Uani 1 1 d . . . . .
 H55A H 0.631555 0.525925 0.315676 0.187 Uiso 1 1 calc GR . . . .
 H55B H 0.608722 0.444877 0.291823 0.187 Uiso 1 1 calc GR . . . .
 H55C H 0.673390 0.499856 0.268823 0.187 Uiso 1 1 calc GR . . . .

loop_
  _atom_site_aniso_label
  _atom_site_aniso_U_11
  _atom_site_aniso_U_22
  _atom_site_aniso_U_33
  _atom_site_aniso_U_23
  _atom_site_aniso_U_13
  _atom_site_aniso_U_12
 O1 0.147(3) 0.0592(15) 0.109(2) 0.0013(14) 0.024(2) -0.0152(17)
 C2 0.135(4) 0.061(2) 0.085(3) 0.0064(18) 0.012(3) -0.006(2)
 C3 0.130(4) 0.071(2) 0.116(4) -0.011(2) 0.022(3) -0.003(3)
 N4 0.103(3) 0.065(2) 0.106(3) -0.0020(19) 0.017(2) -0.0097(19)
 C5 0.110(4) 0.080(3) 0.099(4) -0.008(3) 0.003(3) -0.007(3)
 C6 0.098(3) 0.075(3) 0.095(3) -0.011(2) -0.002(3) -0.019(2)
 N7 0.097(3) 0.073(2) 0.094(2) -0.0100(17) 0.0066(19) -0.0139(17)
 C8 0.106(4) 0.129(5) 0.096(4) 0.011(3) -0.011(3) -0.001(4)
 S9 0.1186(11) 0.0809(8) 0.1095(10) 0.0005(7) 0.0233(8) -0.0077(7)
 O10 0.170(5) 0.102(3) 0.119(3) 0.013(3) 0.020(3) -0.016(3)
 O11 0.134(4) 0.092(3) 0.120(3) -0.010(2) 0.028(3) -0.005(2)
 C12 0.116(5) 0.117(5) 0.133(5) -0.011(4) 0.034(4) -0.012(4)
 C13 0.134(6) 0.163(7) 0.164(8) -0.036(6) 0.036(6) -0.034(6)
 C14 0.130(7) 0.228(12) 0.247(15) -0.053(11) 0.079(9) -0.051(7)
 C15 0.128(8) 0.283(16) 0.198(12) -0.039(13) 0.026(8) 0.005(8)
 C16 0.154(8) 0.240(13) 0.199(11) 0.054(10) 0.024(8) 0.073(8)
 C17 0.117(6) 0.153(7) 0.220(11) 0.000(7) 0.027(7) 0.010(5)
 Cl18 0.127(3) 0.581(14) 0.368(9) -0.079(9) 0.035(4) 0.011(5)
 O21 0.144(3) 0.0588(14) 0.0784(16) -0.0041(12) -0.0067(17) 0.0075(15)
 C22 0.118(3) 0.0513(17) 0.080(2) 0.0038(15) 0.006(2) -0.0055(19)
 C23 0.106(3) 0.068(2) 0.110(3) -0.008(2) -0.011(3) 0.011(2)
 N24 0.109(3) 0.0578(17) 0.107(3) -0.0119(17) -0.008(2) 0.0051(17)
 C25 0.122(4) 0.090(3) 0.151(5) -0.033(3) 0.042(4) -0.021(3)
 O31 0.148(3) 0.0566(16) 0.130(3) -0.0005(16) -0.005(2) -0.0038(17)
 C32 0.108(3) 0.0542(19) 0.111(3) -0.011(2) -0.013(3) 0.0072(19)
 C33 0.136(4) 0.061(2) 0.091(3) -0.0055(19) -0.005(3) -0.006(2)
 N34 0.101(3) 0.0535(17) 0.101(3) -0.0068(16) 0.002(2) 0.0029(17)
 C35 0.104(3) 0.059(2) 0.081(3) -0.0079(19) 0.007(2) 0.006(2)
 C36 0.092(3) 0.071(3) 0.104(3) -0.008(2) 0.011(3) -0.005(2)
 N37 0.104(3) 0.0601(17) 0.101(2) -0.0042(16) -0.006(2) -0.0017(16)
 C38 0.090(4) 0.094(4) 0.167(7) -0.002(4) 0.016(4) -0.004(3)
 S39 0.1031(8) 0.0580(5) 0.0958(7) -0.0094(5) -0.0131(6) 0.0090(5)
 O40 0.100(2) 0.078(2) 0.130(3) -0.029(2) -0.016(2) 0.0219(18)
 O41 0.095(2) 0.0666(17) 0.107(3) -0.0056(16) 0.0047(18) -0.0066(16)
 C42 0.128(4) 0.066(2) 0.101(3) -0.018(2) -0.021(3) 0.006(3)
 C43 0.205(9) 0.087(4) 0.094(4) -0.006(3) -0.047(5) 0.014(4)
 C44 0.222(11) 0.103(5) 0.146(7) 0.031(5) -0.055(7) -0.002(6)
 C45 0.174(8) 0.123(6) 0.106(5) -0.014(4) -0.036(5) 0.018(5)
 C46 0.115(5) 0.110(4) 0.110(4) -0.017(4) -0.021(4) -0.003(4)
 C47 0.094(3) 0.076(3) 0.103(4) -0.014(2) -0.017(3) 0.001(2)
 Cl48 0.326(5) 0.221(4) 0.1019(14) -0.0054(17) -0.047(2) 0.044(3)
 O51 0.108(2) 0.0600(15) 0.139(3) -0.0143(16) -0.009(2) -0.0084(14)
 C52 0.104(3) 0.060(2) 0.104(3) -0.0167(19) -0.014(2) 0.0098(19)
 C53 0.149(5) 0.060(2) 0.097(3) -0.018(2) -0.012(3) 0.015(2)
 N54 0.144(4) 0.0553(17) 0.095(2) -0.0046(16) 0.007(2) 0.005(2)
 C55 0.153(6) 0.102(4) 0.119(4) -0.003(3) -0.028(4) 0.010(4)

_geom_special_details
;
 All esds (except the esd in the dihedral angle between two l.s. planes)
 are estimated using the full covariance matrix.  The cell esds are taken
 into account individually in the estimation of esds in distances, angles
 and torsion angles; correlations between esds in cell parameters are only
 used when they are defined by crystal symmetry.  An approximate (isotropic)
 treatment of cell esds is used for estimating esds involving l.s. planes.
;
loop_
  _geom_bond_atom_site_label_1
  _geom_bond_atom_site_label_2
  _geom_bond_distance
  _geom_bond_site_symmetry_2
  _geom_bond_publ_flag
 O1 C2 1.217(5) . ?
 C2 C3 1.529(9) . ?
 C2 N54 1.339(8) 5_645 ?
 C3 H3AA 0.9900 . ?
 C3 H3AB 0.9900 . ?
 C3 H3BC 0.9789 . ?
 C3 H3BD 0.9807 . ?
 C3 H3BE 0.9787 . ?
 C3 N4 1.446(6) . ?
 N4 C5 1.463(8) . ?
 N4 S9 1.662(5) . ?
 C5 H5A 0.9900 . ?
 C5 H5B 0.9900 . ?
 C5 C6 1.526(8) . ?
 C6 H6 1.0000 . ?
 C6 N7 1.428(7) . ?
 C6 C8 1.501(9) . ?
 N7 H7A 0.8800 . ?
 N7 H7BA 0.8754 . ?
 N7 H7BB 0.8731 . ?
 N7 C22 1.316(7) . ?
 C8 H8A 0.9800 . ?
 C8 H8B 0.9800 . ?
 C8 H8C 0.9800 . ?
 S9 O10 1.406(6) . ?
 S9 O11 1.421(5) . ?
 S9 C12 1.805(9) . ?
 C12 C13 1.358(13) . ?
 C12 C17 1.287(14) . ?
 C13 H13 0.9500 . ?
 C13 C14 1.469(19) . ?
 C14 H14 0.9500 . ?
 C14 C15 1.26(2) . ?
 C15 C16 1.50(3) . ?
 C15 Cl18 1.694(16) . ?
 C16 H16 0.9500 . ?
 C16 C17 1.321(17) . ?
 C17 H17 0.9500 . ?
 O21 C22 1.227(5) . ?
 C22 C23 1.504(7) . ?
 C23 H23 1.0000 . ?
 C23 N24 1.451(6) . ?
 C23 C25 1.535(8) . ?
 N24 H24 0.8800 . ?
 N24 C32 1.336(7) . ?
 C25 H25A 0.9800 . ?
 C25 H25B 0.9800 . ?
 C25 H25C 0.9800 . ?
 O31 C32 1.233(5) . ?
 C32 C33 1.526(7) . ?
 C33 H33A 0.9900 . ?
 C33 H33B 0.9900 . ?
 C33 H33C 0.9792 . ?
 C33 H33D 0.9787 . ?
 C33 H33E 0.9800 . ?
 C33 N34 1.457(6) . ?
 N34 C35 1.485(6) . ?
 N34 S39 1.640(5) . ?
 C35 H35A 0.9900 . ?
 C35 H35B 0.9900 . ?
 C35 C36 1.564(8) . ?
 C36 H36 1.0000 . ?
 C36 N37 1.420(7) . ?
 C36 C38 1.444(9) . ?
 N37 H37 0.8800 . ?
 N37 H37A 0.8915 . ?
 N37 H37B 0.8766 . ?
 N37 C52 1.349(6) . ?
 C38 H38A 0.9800 . ?
 C38 H38B 0.9800 . ?
 C38 H38C 0.9800 . ?
 S39 O40 1.434(4) . ?
 S39 O41 1.403(4) . ?
 S39 C42 1.789(7) . ?
 C42 C43 1.328(9) . ?
 C42 C47 1.403(7) . ?
 C43 H43 0.9500 . ?
 C43 C44 1.489(13) . ?
 C44 H44 0.9500 . ?
 C44 C45 1.348(13) . ?
 C45 C46 1.336(12) . ?
 C45 Cl48 1.747(9) . ?
 C46 H46 0.9500 . ?
 C46 C47 1.384(10) . ?
 C47 H47 0.9500 . ?
 O51 C52 1.251(6) . ?
 C52 C53 1.510(8) . ?
 C53 H53 1.0000 . ?
 C53 N54 1.444(8) . ?
 C53 C55 1.534(9) . ?
 N54 H54 0.8800 . ?
 C55 H55A 0.9800 . ?
 C55 H55B 0.9800 . ?
 C55 H55C 0.9800 . ?

loop_
  _geom_angle_atom_site_label_1
  _geom_angle_atom_site_label_2
  _geom_angle_atom_site_label_3
  _geom_angle
  _geom_angle_site_symmetry_1
  _geom_angle_site_symmetry_3
  _geom_angle_publ_flag
 O1 C2 C3 117.2(6) . . ?
 O1 C2 N54 121.0(5) . 5_645 ?
 N54 C2 C3 121.8(4) 5_645 . ?
 C2 C3 H3AA 107.6 . . ?
 C2 C3 H3AB 107.6 . . ?
 C2 C3 H3BC 109.5 . . ?
 C2 C3 H3BD 108.9 . . ?
 C2 C3 H3BE 110.0 . . ?
 H3AA C3 H3AB 107.1 . . ?
 H3BC C3 H3BD 109.6 . . ?
 H3BC C3 H3BE 109.5 . . ?
 H3BD C3 H3BE 109.5 . . ?
 N4 C3 C2 118.7(5) . . ?
 N4 C3 H3AA 107.6 . . ?
 N4 C3 H3AB 107.6 . . ?
 C3 N4 C5 114.5(5) . . ?
 C3 N4 S9 114.7(4) . . ?
 C5 N4 S9 115.0(4) . . ?
 N4 C5 H5A 109.5 . . ?
 N4 C5 H5B 109.5 . . ?
 N4 C5 C6 110.8(5) . . ?
 H5A C5 H5B 108.1 . . ?
 C6 C5 H5A 109.5 . . ?
 C6 C5 H5B 109.5 . . ?
 C5 C6 H6 109.6 . . ?
 N7 C6 C5 110.0(5) . . ?
 N7 C6 H6 109.6 . . ?
 N7 C6 C8 108.3(5) . . ?
 C8 C6 C5 109.7(5) . . ?
 C8 C6 H6 109.6 . . ?
 C6 N7 H7A 119.4 . . ?
 H7BA N7 H7BB 121.2 . . ?
 C22 N7 C6 121.2(4) . . ?
 C22 N7 H7A 119.4 . . ?
 C22 N7 H7BA 119.5 . . ?
 C22 N7 H7BB 119.3 . . ?
 C6 C8 H8A 109.5 . . ?
 C6 C8 H8B 109.5 . . ?
 C6 C8 H8C 109.5 . . ?
 H8A C8 H8B 109.5 . . ?
 H8A C8 H8C 109.5 . . ?
 H8B C8 H8C 109.5 . . ?
 N4 S9 C12 105.4(3) . . ?
 O10 S9 N4 105.7(3) . . ?
 O10 S9 O11 120.3(4) . . ?
 O10 S9 C12 110.5(4) . . ?
 O11 S9 N4 107.8(3) . . ?
 O11 S9 C12 106.2(4) . . ?
 C13 C12 S9 114.8(8) . . ?
 C17 C12 S9 122.7(8) . . ?
 C17 C12 C13 122.2(10) . . ?
 C12 C13 H13 122.8 . . ?
 C12 C13 C14 114.3(13) . . ?
 C14 C13 H13 122.8 . . ?
 C13 C14 H14 119.3 . . ?
 C15 C14 C13 121.4(14) . . ?
 C15 C14 H14 119.3 . . ?
 C14 C15 C16 121.6(14) . . ?
 C14 C15 Cl18 117.8(17) . . ?
 C16 C15 Cl18 118.1(16) . . ?
 C15 C16 H16 123.8 . . ?
 C17 C16 C15 112.4(14) . . ?
 C17 C16 H16 123.8 . . ?
 C12 C17 C16 127.0(14) . . ?
 C12 C17 H17 116.5 . . ?
 C16 C17 H17 116.5 . . ?
 N7 C22 C23 116.1(4) . . ?
 O21 C22 N7 123.5(5) . . ?
 O21 C22 C23 120.3(5) . . ?
 C22 C23 H23 106.7 . . ?
 C22 C23 C25 111.1(5) . . ?
 N24 C23 C22 114.4(5) . . ?
 N24 C23 H23 106.7 . . ?
 N24 C23 C25 110.6(4) . . ?
 C25 C23 H23 106.7 . . ?
 C23 N24 H24 120.3 . . ?
 C32 N24 C23 119.4(4) . . ?
 C32 N24 H24 120.3 . . ?
 C23 C25 H25A 109.5 . . ?
 C23 C25 H25B 109.5 . . ?
 C23 C25 H25C 109.5 . . ?
 H25A C25 H25B 109.5 . . ?
 H25A C25 H25C 109.5 . . ?
 H25B C25 H25C 109.5 . . ?
 N24 C32 C33 122.5(4) . . ?
 O31 C32 N24 121.2(5) . . ?
 O31 C32 C33 116.1(5) . . ?
 C32 C33 H33A 108.0 . . ?
 C32 C33 H33B 108.0 . . ?
 C32 C33 H33C 110.2 . . ?
 C32 C33 H33D 108.8 . . ?
 C32 C33 H33E 109.5 . . ?
 H33A C33 H33B 107.2 . . ?
 H33C C33 H33D 109.5 . . ?
 H33C C33 H33E 109.5 . . ?
 H33D C33 H33E 109.5 . . ?
 N34 C33 C32 117.4(4) . . ?
 N34 C33 H33A 108.0 . . ?
 N34 C33 H33B 108.0 . . ?
 C33 N34 C35 114.9(5) . . ?
 C33 N34 S39 116.7(4) . . ?
 C35 N34 S39 113.9(3) . . ?
 N34 C35 H35A 109.2 . . ?
 N34 C35 H35B 109.2 . . ?
 N34 C35 C36 112.2(4) . . ?
 H35A C35 H35B 107.9 . . ?
 C36 C35 H35A 109.2 . . ?
 C36 C35 H35B 109.2 . . ?
 C35 C36 H36 108.7 . . ?
 N37 C36 C35 106.6(4) . . ?
 N37 C36 H36 108.7 . . ?
 N37 C36 C38 114.8(5) . . ?
 C38 C36 C35 109.2(5) . . ?
 C38 C36 H36 108.7 . . ?
 C36 N37 H37 117.1 . . ?
 H37A N37 H37B 119.0 . . ?
 C52 N37 C36 125.8(4) . . ?
 C52 N37 H37 117.1 . . ?
 C52 N37 H37A 120.7 . . ?
 C52 N37 H37B 120.3 . . ?
 C36 C38 H38A 109.5 . . ?
 C36 C38 H38B 109.5 . . ?
 C36 C38 H38C 109.5 . . ?
 H38A C38 H38B 109.5 . . ?
 H38A C38 H38C 109.5 . . ?
 H38B C38 H38C 109.5 . . ?
 N34 S39 C42 105.2(3) . . ?
 O40 S39 N34 106.7(2) . . ?
 O40 S39 C42 107.9(3) . . ?
 O41 S39 N34 109.1(2) . . ?
 O41 S39 O40 119.6(3) . . ?
 O41 S39 C42 107.4(2) . . ?
 C43 C42 S39 119.6(5) . . ?
 C43 C42 C47 122.9(6) . . ?
 C47 C42 S39 117.5(4) . . ?
 C42 C43 H43 121.0 . . ?
 C42 C43 C44 118.0(7) . . ?
 C44 C43 H43 121.0 . . ?
 C43 C44 H44 122.2 . . ?
 C45 C44 C43 115.7(7) . . ?
 C45 C44 H44 122.2 . . ?
 C44 C45 Cl48 116.3(7) . . ?
 C46 C45 C44 125.3(8) . . ?
 C46 C45 Cl48 118.4(7) . . ?
 C45 C46 H46 120.3 . . ?
 C45 C46 C47 119.3(7) . . ?
 C47 C46 H46 120.3 . . ?
 C42 C47 H47 120.9 . . ?
 C46 C47 C42 118.2(6) . . ?
 C46 C47 H47 120.9 . . ?
 N37 C52 C53 119.1(4) . . ?
 O51 C52 N37 121.0(5) . . ?
 O51 C52 C53 119.9(4) . . ?
 C52 C53 H53 107.6 . . ?
 C52 C53 C55 109.7(6) . . ?
 N54 C53 C52 112.1(4) . . ?
 N54 C53 H53 107.6 . . ?
 N54 C53 C55 111.9(5) . . ?
 C55 C53 H53 107.6 . . ?
 C2 N54 C53 121.8(4) 5_655 . ?
 C2 N54 H54 119.1 5_655 . ?
 C53 N54 H54 119.1 . . ?
 C53 C55 H55A 109.5 . . ?
 C53 C55 H55B 109.5 . . ?
 C53 C55 H55C 109.5 . . ?
 H55A C55 H55B 109.5 . . ?
 H55A C55 H55C 109.5 . . ?
 H55B C55 H55C 109.5 . . ?

loop_
  _geom_torsion_atom_site_label_1
  _geom_torsion_atom_site_label_2
  _geom_torsion_atom_site_label_3
  _geom_torsion_atom_site_label_4
  _geom_torsion
  _geom_torsion_site_symmetry_1
  _geom_torsion_site_symmetry_2
  _geom_torsion_site_symmetry_3
  _geom_torsion_site_symmetry_4
  _geom_torsion_publ_flag
 O1 C2 C3 N4 175.9(5) . . . . ?
 C2 C3 N4 C5 131.4(6) . . . . ?
 C2 C3 N4 S9 -92.6(6) . . . . ?
 C3 N4 C5 C6 -75.1(6) . . . . ?
 C3 N4 S9 O10 35.7(6) . . . . ?
 C3 N4 S9 O11 165.6(5) . . . . ?
 C3 N4 S9 C12 -81.3(6) . . . . ?
 N4 C5 C6 N7 -67.7(6) . . . . ?
 N4 C5 C6 C8 173.4(5) . . . . ?
 N4 S9 C12 C13 91.5(7) . . . . ?
 N4 S9 C12 C17 -94.9(10) . . . . ?
 C5 N4 S9 O10 171.6(5) . . . . ?
 C5 N4 S9 O11 -58.6(5) . . . . ?
 C5 N4 S9 C12 54.5(5) . . . . ?
 C5 C6 N7 C22 124.5(5) . . . . ?
 C6 N7 C22 O21 11.1(7) . . . . ?
 C6 N7 C22 C23 -172.6(4) . . . . ?
 N7 C22 C23 N24 26.1(6) . . . . ?
 N7 C22 C23 C25 -100.1(5) . . . . ?
 C8 C6 N7 C22 -115.7(6) . . . . ?
 S9 N4 C5 C6 149.0(4) . . . . ?
 S9 C12 C13 C14 -176.2(9) . . . . ?
 S9 C12 C17 C16 177.5(12) . . . . ?
 O10 S9 C12 C13 -22.2(8) . . . . ?
 O10 S9 C12 C17 151.3(10) . . . . ?
 O11 S9 C12 C13 -154.3(7) . . . . ?
 O11 S9 C12 C17 19.3(11) . . . . ?
 C12 C13 C14 C15 -3(2) . . . . ?
 C13 C12 C17 C16 -9(2) . . . . ?
 C13 C14 C15 C16 -6(3) . . . . ?
 C13 C14 C15 Cl18 -167.4(11) . . . . ?
 C14 C15 C16 C17 7(3) . . . . ?
 C15 C16 C17 C12 1(2) . . . . ?
 C17 C12 C13 C14 10.2(16) . . . . ?
 Cl18 C15 C16 C17 168.6(12) . . . . ?
 O21 C22 C23 N24 -157.4(4) . . . . ?
 O21 C22 C23 C25 76.4(5) . . . . ?
 C22 C23 N24 C32 71.4(6) . . . . ?
 C23 N24 C32 O31 -1.8(8) . . . . ?
 C23 N24 C32 C33 -177.9(5) . . . . ?
 N24 C32 C33 N34 -12.5(8) . . . . ?
 C25 C23 N24 C32 -162.1(5) . . . . ?
 O31 C32 C33 N34 171.2(5) . . . . ?
 C32 C33 N34 C35 141.5(5) . . . . ?
 C32 C33 N34 S39 -81.4(6) . . . . ?
 C33 N34 C35 C36 -72.8(6) . . . . ?
 C33 N34 S39 O40 40.2(5) . . . . ?
 C33 N34 S39 O41 170.8(4) . . . . ?
 C33 N34 S39 C42 -74.3(4) . . . . ?
 N34 C35 C36 N37 -62.0(5) . . . . ?
 N34 C35 C36 C38 173.3(5) . . . . ?
 N34 S39 C42 C43 83.9(7) . . . . ?
 N34 S39 C42 C47 -94.1(5) . . . . ?
 C35 N34 S39 O40 177.8(4) . . . . ?
 C35 N34 S39 O41 -51.7(4) . . . . ?
 C35 N34 S39 C42 63.3(4) . . . . ?
 C35 C36 N37 C52 117.4(5) . . . . ?
 C36 N37 C52 O51 4.7(8) . . . . ?
 C36 N37 C52 C53 -176.4(5) . . . . ?
 N37 C52 C53 N54 28.2(7) . . . . ?
 N37 C52 C53 C55 -96.8(6) . . . . ?
 C38 C36 N37 C52 -121.5(6) . . . . ?
 S39 N34 C35 C36 148.9(4) . . . . ?
 S39 C42 C43 C44 -171.5(7) . . . . ?
 S39 C42 C47 C46 178.5(5) . . . . ?
 O40 S39 C42 C43 -29.8(8) . . . . ?
 O40 S39 C42 C47 152.3(5) . . . . ?
 O41 S39 C42 C43 -160.0(7) . . . . ?
 O41 S39 C42 C47 22.1(6) . . . . ?
 C42 C43 C44 C45 -9.3(15) . . . . ?
 C43 C42 C47 C46 0.6(11) . . . . ?
 C43 C44 C45 C46 5.7(17) . . . . ?
 C43 C44 C45 Cl48 -172.6(8) . . . . ?
 C44 C45 C46 C47 1.1(16) . . . . ?
 C45 C46 C47 C42 -4.6(11) . . . . ?
 C47 C42 C43 C44 6.3(13) . . . . ?
 Cl48 C45 C46 C47 179.4(6) . . . . ?
 O51 C52 C53 N54 -152.8(5) . . . . ?
 O51 C52 C53 C55 82.3(6) . . . . ?
 C52 C53 N54 C2 73.7(6) . . . 5_655 ?
 N54 C2 C3 N4 -3.8(8) 5_645 . . . ?
 C55 C53 N54 C2 -162.5(5) . . . 5_655 ?

_smtbx_masks_special_details       ?
loop_
  _smtbx_masks_void_nr
  _smtbx_masks_void_average_x
  _smtbx_masks_void_average_y
  _smtbx_masks_void_average_z
  _smtbx_masks_void_volume
  _smtbx_masks_void_count_electrons
  _smtbx_masks_void_content
 1 -0.803 -0.498 -0.387 2748.8 622.7 ?

_smtbx_masks_void_probe_radius     1.2
_smtbx_masks_void_truncation_radius  1.2
_shelx_res_file
;
TITL jc_tp_h_108_1_0m_a.res in P4(3)2(1)2
    jc_tp_h_108_1_0m.res
    created by SHELXL-2018/3 at 11:41:03 on 03-May-2019
CELL 1.54178 17.1371 17.1371 29.0104 90 90 90
ZERR 2 0.0004 0.0004 0.0008 0 0 0
LATT -1
SYMM -X,-Y,0.5+Z
SYMM 0.5-Y,0.5+X,0.75+Z
SYMM 0.5+Y,0.5-X,0.25+Z
SYMM 0.5-X,0.5+Y,0.75-Z
SYMM 0.5+X,0.5-Y,0.25-Z
SYMM +Y,+X,-Z
SYMM -Y,-X,0.5-Z
SFAC C H Cl N O S
UNIT 206 272 14 46 60 14
SIMU S9 C12 C13 C14 C15 C16 C17 Cl18
RIGU S9 C12 C13 C14 C15 C16 C17 Cl18

L.S. 4 0 0
PLAN  25
SIZE 0.13 0.15 0.33
TEMP -173.16
bond
BOND $H
conf
list 4
acta
ABIN
fmap 2 53
OMIT 0 1 2
OMIT 0 1 1
OMIT 1 1 1
REM <olex2.extras>
REM <HklSrc "%.\\JC_TP_H_108_1_0m.hkl">
REM </olex2.extras>

WGHT    0.152400    0.227200
FVAR       0.06586
O1    5    0.640549   -0.104149    0.393424    11.00000    0.14718    0.05915 =
         0.10882    0.00126    0.02357   -0.01522
C2    1    0.652211   -0.034591    0.398318    11.00000    0.13516    0.06129 =
         0.08488    0.00638    0.01150   -0.00640
C3    1    0.583986    0.020421    0.388530    11.00000    0.13007    0.07127 =
         0.11617   -0.01099    0.02169   -0.00329
PART 1
AFIX  23
H3AA  2    0.569304    0.013891    0.355751    10.87500   -1.20000
H3AB  2    0.539049    0.002610    0.407217    10.87500   -1.20000
AFIX   3
PART 0
PART 2
H3BC  2    0.540126    0.007201    0.408690    10.12500   -1.50000
H3BD  2    0.568206    0.014401    0.356230    10.12500   -1.50000
H3BE  2    0.599796    0.074491    0.394080    10.12500   -1.50000
AFIX   0
PART 0
PART 1
N4    4    0.594164    0.102979    0.396933    10.87500    0.10277    0.06493 =
         0.10614   -0.00201    0.01678   -0.00970
C5    1    0.569246    0.153316    0.358958    10.87500    0.10990    0.07996 =
         0.09919   -0.00848    0.00319   -0.00704
AFIX  23
H5A   2    0.563804    0.207592    0.370193    10.87500   -1.20000
H5B   2    0.517671    0.135838    0.347566    10.87500   -1.20000
AFIX   0
C6    1    0.628236    0.150973    0.319580    10.87500    0.09806    0.07457 =
         0.09488   -0.01085   -0.00152   -0.01918
AFIX  13
H6    2    0.638242    0.095581    0.310493    10.87500   -1.20000
AFIX   0
PART 0
N7    4    0.699602    0.186723    0.333669    11.00000    0.09693    0.07302 =
         0.09394   -0.00998    0.00661   -0.01393
PART 1
AFIX  43
H7A   2    0.698931    0.234803    0.344313    10.87500   -1.20000
AFIX   3
PART 0
PART 2
H7BA  2    0.657522    0.165773    0.321859    10.12500   -1.20000
H7BB  2    0.697822    0.231543    0.347939    10.12500   -1.20000
AFIX   0
PART 0
PART 1
C8    1    0.596890    0.195376    0.279011    10.87500    0.10597    0.12918 =
         0.09617    0.01080   -0.01083   -0.00083
AFIX 137
H8A   2    0.593446    0.250917    0.286793    10.87500   -1.50000
H8B   2    0.544877    0.175680    0.271152    10.87500   -1.50000
H8C   2    0.631879    0.188522    0.252600    10.87500   -1.50000
AFIX   0
S9    6    0.566699    0.132578    0.449037    10.87500    0.11858    0.08085 =
         0.10946    0.00050    0.02335   -0.00768
O10   5    0.586066    0.071336    0.479194    10.87500    0.16970    0.10203 =
         0.11879    0.01320    0.01988   -0.01628
O11   5    0.597737    0.208498    0.456159    10.87500    0.13382    0.09185 =
         0.12040   -0.00954    0.02804   -0.00465
C12   1    0.462164    0.144160    0.445709    10.87500    0.11635    0.11670 =
         0.13325   -0.01110    0.03367   -0.01193
C13   1    0.420396    0.079931    0.457715    10.87500    0.13398    0.16314 =
         0.16444   -0.03636    0.03590   -0.03422
AFIX  43
H13   2    0.444002    0.033456    0.468859    10.87500   -1.20000
AFIX   0
C14   1    0.335666    0.088402    0.452012    10.87500    0.12953    0.22841 =
         0.24723   -0.05348    0.07855   -0.05110
AFIX  43
H14   2    0.302692    0.045169    0.458394    10.87500   -1.20000
AFIX   0
C15   1    0.305784    0.151680    0.438856    10.87500    0.12848    0.28321 =
         0.19794   -0.03871    0.02587    0.00515
C16   1    0.353959    0.223747    0.432336    10.87500    0.15351    0.24007 =
         0.19878    0.05431    0.02433    0.07273
AFIX  43
H16   2    0.332652    0.273638    0.425601    10.87500   -1.20000
AFIX   0
C17   1    0.429409    0.210135    0.437004    10.87500    0.11654    0.15298 =
         0.22032   -0.00006    0.02660    0.00953
AFIX  43
H17   2    0.463144    0.253738    0.433568    10.87500   -1.20000
AFIX   0
CL18  3    0.207835    0.161950    0.444026    10.87500    0.12676    0.58096 =
         0.36789   -0.07880    0.03501    0.01083
PART 0
O21   5    0.774496    0.086876    0.310581    11.00000    0.14355    0.05882 =
         0.07835   -0.00408   -0.00675    0.00747
C22   1    0.766376    0.149060    0.331021    11.00000    0.11785    0.05129 =
         0.08044    0.00377    0.00622   -0.00545
C23   1    0.835697    0.189009    0.352346    11.00000    0.10648    0.06806 =
         0.11041   -0.00822   -0.01082    0.01076
AFIX  13
H23   2    0.868821    0.147152    0.366272    11.00000   -1.20000
AFIX   0
N24   4    0.816454    0.242911    0.389200    11.00000    0.10908    0.05785 =
         0.10680   -0.01190   -0.00757    0.00510
AFIX  43
H24   2    0.820854    0.293560    0.384933    11.00000   -1.20000
AFIX   0
C25   1    0.885722    0.229443    0.315506    11.00000    0.12202    0.08992 =
         0.15109   -0.03340    0.04247   -0.02139
AFIX 137
H25A  2    0.857190    0.274222    0.302960    11.00000   -1.50000
H25B  2    0.897259    0.192489    0.290643    11.00000   -1.50000
H25C  2    0.934646    0.247428    0.329400    11.00000   -1.50000
AFIX   0
O31   5    0.783644    0.144243    0.435927    11.00000    0.14822    0.05661 =
         0.12975   -0.00055   -0.00546   -0.00382
C32   1    0.791998    0.214917    0.429664    11.00000    0.10811    0.05418 =
         0.11120   -0.01147   -0.01255    0.00716
C33   1    0.768050    0.267781    0.469545    11.00000    0.13576    0.06136 =
         0.09070   -0.00546   -0.00530   -0.00606
PART 1
AFIX  23
H33A  2    0.710807    0.263524    0.473391    10.87500   -1.20000
H33B  2    0.792326    0.247199    0.498024    10.87500   -1.20000
AFIX   3
PART 0
PART 2
H33C  2    0.724590    0.301391    0.460265    10.12500   -1.50000
H33D  2    0.812750    0.300121    0.478255    10.12500   -1.50000
H33E  2    0.752180    0.235731    0.495905    10.12500   -1.50000
AFIX   0
PART 0
PART 1
N34   4    0.787681    0.350308    0.465961    10.87500    0.10059    0.05349 =
         0.10077   -0.00677    0.00206    0.00288
C35   1    0.727258    0.404493    0.483849    10.87500    0.10356    0.05914 =
         0.08131   -0.00795    0.00653    0.00628
AFIX  23
H35A  2    0.750230    0.457181    0.487270    10.87500   -1.20000
H35B  2    0.710315    0.386691    0.514732    10.87500   -1.20000
AFIX   0
C36   1    0.654587    0.409386    0.451374    10.87500    0.09167    0.07116 =
         0.10351   -0.00764    0.01120   -0.00517
AFIX  13
H36   2    0.633979    0.355468    0.446319    10.87500   -1.20000
AFIX   0
PART 0
N37   4    0.681608    0.439236    0.408612    11.00000    0.10404    0.06013 =
         0.10149   -0.00424   -0.00604   -0.00170
PART 1
AFIX  43
H37   2    0.701552    0.486555    0.408733    10.87500   -1.20000
AFIX   3
PART 0
PART 2
H37A  2    0.659218    0.418616    0.433531    10.12500   -1.20000
H37B  2    0.703198    0.485476    0.410661    10.12500   -1.20000
AFIX   0
PART 0
PART 1
C38   1    0.594688    0.455574    0.473333    10.87500    0.09015    0.09420 =
         0.16749   -0.00240    0.01557   -0.00381
AFIX 137
H38A  2    0.615113    0.507790    0.479979    10.87500   -1.50000
H38B  2    0.578761    0.430410    0.502172    10.87500   -1.50000
H38C  2    0.549548    0.459861    0.452749    10.87500   -1.50000
AFIX   0
S39   6    0.877152    0.375031    0.479777    10.87500    0.10308    0.05799 =
         0.09584   -0.00937   -0.01306    0.00900
O40   5    0.927392    0.315577    0.461593    10.87500    0.09956    0.07786 =
         0.12980   -0.02947   -0.01575    0.02186
O41   5    0.889639    0.453234    0.467577    10.87500    0.09538    0.06660 =
         0.10735   -0.00560    0.00475   -0.00657
C42   1    0.880683    0.369356    0.541322    10.87500    0.12761    0.06622 =
         0.10129   -0.01769   -0.02097    0.00604
C43   1    0.893874    0.301074    0.561520    10.87500    0.20453    0.08702 =
         0.09389   -0.00601   -0.04692    0.01387
AFIX  43
H43   2    0.908342    0.256577    0.543960    10.87500   -1.20000
AFIX   0
C44   1    0.885301    0.296361    0.612534    10.87500    0.22198    0.10300 =
         0.14629    0.03115   -0.05459   -0.00216
AFIX  43
H44   2    0.886465    0.248062    0.628591    10.87500   -1.20000
AFIX   0
C45   1    0.875783    0.365075    0.634445    10.87500    0.17443    0.12272 =
         0.10555   -0.01445   -0.03583    0.01796
C46   1    0.867266    0.434301    0.613850    10.87500    0.11514    0.10974 =
         0.11049   -0.01663   -0.02124   -0.00281
AFIX  43
H46   2    0.861737    0.480409    0.631733    10.87500   -1.20000
AFIX   0
C47   1    0.866583    0.438139    0.566205    10.87500    0.09385    0.07623 =
         0.10259   -0.01430   -0.01741    0.00135
AFIX  43
H47   2    0.856832    0.486041    0.550762    10.87500   -1.20000
AFIX   0
CL48  3    0.877321    0.362024    0.694647    10.87500    0.32618    0.22073 =
         0.10188   -0.00539   -0.04699    0.04397
PART 0
O51   5    0.647499    0.336191    0.364092    11.00000    0.10825    0.05998 =
         0.13940   -0.01430   -0.00942   -0.00837
C52   1    0.679449    0.401542    0.367792    11.00000    0.10364    0.06042 =
         0.10356   -0.01673   -0.01432    0.00975
C53   1    0.715160    0.439906    0.325952    11.00000    0.14870    0.06017 =
         0.09723   -0.01794   -0.01215    0.01531
AFIX  13
H53   2    0.737463    0.397733    0.306103    11.00000   -1.20000
AFIX   0
N54   4    0.778032    0.492082    0.338119    11.00000    0.14413    0.05531 =
         0.09498   -0.00456    0.00745    0.00497
AFIX  43
H54   2    0.770294    0.542779    0.336580    11.00000   -1.20000
AFIX   0
C55   1    0.651457    0.481385    0.298050    11.00000    0.15343    0.10219 =
         0.11870   -0.00327   -0.02788    0.00962
AFIX 137
H55A  2    0.631555    0.525925    0.315676    11.00000   -1.50000
H55B  2    0.608722    0.444877    0.291823    11.00000   -1.50000
H55C  2    0.673390    0.499856    0.268823    11.00000   -1.50000
AFIX   0
HKLF 4


REM  jc_tp_h_108_1_0m_a.res in P4(3)2(1)2
REM wR2 = 0.218283, GooF = S = 1.06869, Restrained GooF = 1.06993 for all data
REM R1 = 0.066074 for 6970 Fo > 4sig(Fo) and 0.075451 for all 8717 data
REM 419 parameters refined using 96 restraints

END

WGHT      0.1524      0.2272

REM Highest difference peak  0.323,  deepest hole -0.291,  1-sigma level  0.051
Q1    1   0.5683  0.1202  0.2640  11.00000  0.05    0.32
Q2    1   0.8214  0.4806  0.4951  11.00000  0.05    0.24
Q3    1   0.2253  0.0399  0.4513  11.00000  0.05    0.19
Q4    1   0.6008  0.4794  0.5104  11.00000  0.05    0.17
Q5    1   0.8025  0.4613  0.4448  11.00000  0.05    0.16
Q6    1   0.5837  0.0336  0.5226  11.00000  0.05    0.15
Q7    1   0.6396  0.2250  0.2582  11.00000  0.05    0.15
Q8    1   0.5770 -0.0412  0.4876  11.00000  0.05    0.15
Q9    1   0.9628  0.3059  0.5869  11.00000  0.05    0.15
Q10   1   0.5819  0.5384  0.5135  11.00000  0.05    0.15
Q11   1   0.7436  0.5143  0.4921  11.00000  0.05    0.14
Q12   1   0.6771  0.4526  0.5112  11.00000  0.05    0.14
Q13   1   0.9342  0.2538  0.4284  11.00000  0.05    0.14
Q14   1   0.8043  0.2621  0.4448  11.00000  0.05    0.13
Q15   1   0.5028  0.0999  0.2597  11.00000  0.05    0.13
Q16   1   0.8148  0.4877  0.6222  11.00000  0.05    0.13
Q17   1   0.7040  0.2067  0.2718  11.00000  0.05    0.13
Q18   1   0.8182  0.0988  0.4038  11.00000  0.05    0.12
Q19   1   0.9580  0.3847  0.6381  11.00000  0.05    0.12
Q20   1   0.9191  0.2376  0.6379  11.00000  0.05    0.12
Q21   1   0.1383  0.1383  0.5000  10.50000  0.05    0.12
Q22   1   0.9018  0.4597  0.4982  11.00000  0.05    0.12
Q23   1   0.9335  0.2404  0.6282  11.00000  0.05    0.12
Q24   1   0.8981  0.4844  0.5076  11.00000  0.05    0.12
Q25   1   0.5996  0.4332  0.3533  11.00000  0.05    0.11
;
_shelx_res_checksum                97423
_shelx_hkl_file
;
   1   0   0    1.11    0.11
   0   1   0    1.36    0.10
  -1   0   0    1.10    0.10
   0  -1   0    1.40    0.10
   1  -1   0  339.88   27.49
  -1   1   0  348.69   27.50
  -1  -1   0  335.59   27.54
   1   1   0  343.64   27.56
   0   2   0  165.53   13.22
  -1   2   0    6.33    0.49
  -2   1   0    5.77    0.49
   2  -1   0    5.23    0.48
   1   2   0    5.06    0.48
   2  -1   0    5.80    0.49
  -1  -2   0    5.67    0.48
  -2  -1   0    6.24    0.49
  -2  -1   0    6.23    0.48
  -1   2   0    6.82    0.49
   2   1   0    6.27    0.49
   2   1   0    5.98    0.48
  -2   1   0    5.75    0.49
  -1  -2   0    6.03    0.49
   1  -2   0    6.51    0.49
  -2   2   0    0.62    0.07
  -2  -2   0    0.58    0.08
  -2  -2   0    0.50    0.06
   2  -2   0    0.59    0.07
  -2   2   0    0.62    0.07
   2   2   0    0.58    0.08
   2   2   0    0.68    0.05
   2   2   0    0.53    0.05
   3   0   0    1.37    0.12
   0   3   0    1.68    0.13
  -3   0   0    1.34    0.13
   3   0   0    1.47    0.15
   0  -3   0    1.64    0.13
   3   0   0    1.23    0.13
   0   3   0    1.34    0.13
  -1  -3   0  124.22   10.35
   1   3   0  123.95   10.35
   3   1   0  129.71   10.35
   3   1   0  137.72   10.36
  -1  -3   0  121.40   10.35
  -3  -1   0  141.11   10.36
  -3   1   0  124.66   10.36
  -1   3   0  137.95   10.35
   3  -1   0  125.30   10.36
  -3   2   0    6.41    0.55
   2   3   0    6.43    0.54
   3  -2   0    6.40    0.54
  -2   3   0    7.22    0.55
  -3  -2   0    7.12    0.54
  -2  -3   0    6.18    0.55
  -3   2   0    6.60    0.56
  -3  -2   0    7.02    0.56
   3  -2   0    6.68    0.56
  -2  -3   0    6.52    0.54
   2  -3   0    7.23    0.55
   2   3   0    6.04    0.54
   3   2   0    7.02    0.56
   3   2   0    7.11    0.54
  -2   3   0    6.46    0.55
   3   3   0   19.06    1.52
   3   3   0   17.92    1.50
   3  -3   0   19.33    1.52
   3  -3   0   18.19    1.50
  -3   3   0   19.14    1.52
  -3   3   0   18.36    1.52
  -3  -3   0   19.77    1.52
  -3  -3   0   18.43    1.50
   0  -4   0  950.76   77.23
   4   0   0  937.47   76.92
   0   4   0 1000.00   77.29
  -4   0   0  941.16   76.95
  -1   4   0  131.38    9.35
  -1   4   0  125.65    9.35
   1   4   0  108.51    9.34
  -1   4   0  127.96    9.36
   4  -1   0  106.70    9.36
  -4   1   0  109.36    9.37
   1  -4   0  132.01    9.35
   4   1   0  123.18    9.35
   4  -1   0  102.05    9.34
  -1  -4   0  106.95    9.35
   4   1   0  126.98    9.34
   4   1   0  129.46    9.37
  -4  -1   0  129.09    9.37
   4  -1   0   99.79    9.35
  -1  -4   0  105.65    9.35
   1   4   0  107.09    9.35
  -4  -2   0   12.90    0.99
  -2   4   0   12.13    1.00
   4   2   0   12.68    1.02
   4   2   0   11.80    0.99
  -4  -2   0   12.24    1.02
   4   2   0   12.22    0.99
   2  -4   0   11.69    0.99
  -2   4   0   12.96    1.00
  -4   3   0    0.94    0.17
  -4   3   0    0.71    0.10
   3   4   0    0.79    0.08
   3   4   0    0.86    0.07
   4  -3   0    0.82    0.11
   4  -3   0    0.73    0.07
  -3  -4   0    0.79    0.12
  -4   4   0    5.18    0.47
   4   4   0    5.43    0.42
   4  -4   0    5.28    0.42
  -4  -4   0    5.02    0.45
   4  -4   0    5.55    0.45
  -4   4   0    4.95    0.44
  -5   0   0    0.06    0.04
   0  -5   0    0.05    0.03
   5   0   0    0.08    0.06
   5   0   0    0.08    0.04
   0   5   0    0.09    0.05
  -5   0   0    0.10    0.04
   5   0   0    0.13    0.03
   0   5   0    0.09    0.05
   1  -5   0  200.34   15.64
   1   5   0  199.91   15.64
   1   5   0  199.79   15.63
   5   1   0  186.41   15.64
  -1  -5   0  197.01   15.65
  -1  -5   0  198.50   15.64
  -1   5   0  191.94   15.65
   5  -1   0  201.77   15.66
  -5  -1   0  191.06   15.66
   1   5   0  188.10   15.64
  -5   1   0  198.71   15.66
  -1   5   0  195.69   15.64
   2  -5   0  118.86    9.96
  -5  -2   0  129.84    9.96
  -5   2   0  129.61    9.99
   5   2   0  125.95    9.96
   5   2   0  117.58    9.96
  -2  -5   0  124.57    9.98
  -2   5   0  119.33    9.98
   2   5   0  123.72    9.96
   5  -2   0  132.18    9.99
  -2   5   0  120.04    9.97
   2  -5   0  125.71    9.97
   5  -2   0  127.30    9.96
  -2  -5   0  126.04    9.98
  -5  -2   0  123.26    9.99
   5   2   0  123.07    9.99
  -5   2   0  128.11    9.97
   2   5   0  124.67    9.97
  -3  -5   0   96.31    7.29
  -3   5   0   90.17    7.28
   3   5   0   95.48    7.27
  -5   3   0   96.90    7.28
   5   3   0   85.50    7.30
  -5  -3   0   84.91    7.30
   3  -5   0   82.10    7.26
   5  -3   0   99.02    7.29
  -5   3   0   95.37    7.30
  -3   5   0   84.88    7.28
   3   5   0   95.44    7.26
   5   3   0   83.74    7.26
   5  -3   0   95.42    7.26
   3  -5   0   87.88    7.28
   5  -4   0   21.10    1.70
  -5  -4   0   19.52    1.73
   5   4   0   20.51    1.73
  -5   4   0   21.47    1.73
   4  -5   0   20.56    1.70
  -5   4   0   21.72    1.72
   5  -4   0   21.86    1.73
   4   5   0   21.97    1.70
  -4  -5   0   22.41    1.73
   5   4   0   21.21    1.71
  -4   5   0   20.49    1.72
   4  -5   0   21.59    1.72
  -4   5   0   20.99    1.72
   5   5   0   68.42    5.19
  -5  -5   0   63.26    5.23
  -5   5   0   63.42    5.22
   5  -5   0   65.19    5.22
   5  -5   0   64.81    5.19
  -5   5   0   64.78    5.23
   0  -6   0   25.82    2.04
   6   0   0   25.38    2.06
   0   6   0   24.87    2.04
  -6   0   0   24.97    2.06
   0  -6   0   24.12    2.02
  -6   0   0   26.26    2.04
   6   0   0   25.42    2.02
   1  -6   0   25.69    2.15
  -6  -1   0   25.42    2.15
  -6   1   0   27.53    2.18
  -1   6   0   24.70    2.15
   6   1   0   24.61    2.14
   1   6   0   27.98    2.15
   1  -6   0   24.46    2.14
   1   6   0   27.40    2.16
  -6   1   0   28.56    2.16
  -1  -6   0   28.47    2.16
   6   1   0   25.11    2.18
   6  -1   0   29.08    2.18
  -1  -6   0   28.04    2.16
   6  -1   0   29.48    2.14
  -1   6   0   24.76    2.16
  -6  -2   0    3.61    0.29
   2   6   0    3.07    0.29
  -2   6   0    3.70    0.30
   2  -6   0    3.93    0.30
  -2  -6   0    3.29    0.31
   6   2   0    3.50    0.28
  -6   2   0    3.62    0.30
  -6  -2   0    3.60    0.33
   6   2   0    3.26    0.33
   2  -6   0    3.57    0.28
  -2  -6   0    3.49    0.30
   2   6   0    3.28    0.29
   6  -2   0    3.28    0.32
   2   6   0    3.08    0.28
  -2   6   0    3.54    0.31
   6  -2   0    3.13    0.28
  -6   2   0    3.13    0.32
  -6  -3   0   30.21    2.51
   3  -6   0   30.41    2.47
   6   3   0   30.36    2.47
  -3  -6   0   30.84    2.49
   3   6   0   30.77    2.48
  -3  -6   0   32.49    2.51
   6  -3   0   32.76    2.47
  -3   6   0   30.01    2.49
   6  -3   0   31.65    2.51
   6   3   0   30.67    2.51
  -3   6   0   30.64    2.49
  -6   3   0   29.93    2.51
  -6   3   0   31.31    2.49
   3   6   0   28.26    2.48
   3  -6   0   32.21    2.49
   3   6   0   31.19    2.47
   4  -6   0    1.87    0.18
  -6  -4   0    1.99    0.24
  -4   6   0    2.07    0.21
   6   4   0    2.11    0.24
   6  -4   0    2.23    0.18
  -4   6   0    1.90    0.21
   4   6   0    2.24    0.18
   6  -4   0    2.41    0.23
   6   4   0    1.96    0.18
   4  -6   0    2.15    0.21
  -6   4   0    2.31    0.23
  -4  -6   0    2.30    0.22
  -6   4   0    2.25    0.21
  -5   6   0   25.40    1.94
  -6   5   0   21.58    1.94
   5  -6   0   25.28    1.90
   6   5   0   25.97    1.90
  -5  -6   0   21.81    1.93
   5  -6   0   26.36    1.93
   6  -5   0   21.48    1.90
   5   6   0   21.93    1.90
  -6  -5   0   24.32    1.95
  -6   5   0   22.02    1.93
  -5   6   0   25.25    1.93
   6  -5   0   22.79    1.93
  -6   6   0   -0.05    0.04
  -6   6   0    0.04    0.06
  -6  -6   0    0.12    0.06
   6  -6   0    0.08    0.03
   6  -6   0    0.03    0.05
   6   6   0    0.07    0.04
   7   0   0    0.59    0.06
   0  -7   0    0.53    0.05
   0   7   0    0.50    0.10
  -7   0   0    0.41    0.10
   0  -7   0    0.61    0.08
   7   0   0    0.45    0.10
  -7   0   0    0.46    0.08
   0  -7   0    0.61    0.08
   7   1   0    9.57    0.67
  -1  -7   0    6.97    0.68
   1  -7   0    9.20    0.67
   7  -1   0    7.41    0.71
   1   7   0    7.32    0.69
  -1  -7   0    7.77    0.69
   1  -7   0    9.31    0.68
  -7   1   0    7.54    0.69
  -7  -1   0    8.78    0.73
   7  -1   0    7.84    0.67
   7   1   0    9.10    0.73
  -1   7   0    8.96    0.70
  -7  -1   0    9.22    0.68
  -7   1   0    7.15    0.72
   2   7   0   19.24    1.57
  -2  -7   0   20.09    1.58
  -7  -2   0   18.51    1.60
  -2   7   0   19.25    1.57
   2  -7   0   20.32    1.57
   7   2   0   18.46    1.55
  -7  -2   0   19.65    1.56
   7  -2   0   19.60    1.55
   2  -7   0   21.08    1.55
   2   7   0   19.79    1.55
  -7   2   0   18.46    1.60
   2   7   0   18.09    1.57
  -2  -7   0   19.43    1.57
  -7   2   0   19.35    1.57
  -2   7   0   19.43    1.58
   7   2   0   18.63    1.60
   7  -2   0   19.50    1.60
  -7  -3   0    0.50    0.07
   7   3   0    0.60    0.07
   3  -7   0    0.63    0.05
  -7   3   0    0.87    0.13
   7   3   0    0.40    0.11
  -7  -3   0    0.51    0.12
   3  -7   0    0.62    0.09
  -3   7   0    0.43    0.10
  -3   7   0    0.66    0.10
   4  -7   0    3.21    0.25
  -4  -7   0    2.86    0.29
  -4   7   0    3.34    0.28
   4  -7   0    3.30    0.28
   7  -4   0    2.80    0.30
  -7   4   0    2.84    0.28
   7  -4   0    2.91    0.25
   7   4   0    3.04    0.25
  -4  -7   0    2.87    0.29
  -4   7   0    3.21    0.29
   4   7   0    2.89    0.25
  -7   4   0    2.71    0.30
   7   4   0    3.06    0.32
  -5   7   0    6.87    0.60
   7  -5   0    7.07    0.56
  -5   7   0    6.55    0.60
  -5  -7   0    7.29    0.62
   5   7   0    6.94    0.56
  -7   5   0    6.67    0.62
  -5  -7   0    6.79    0.61
   7   5   0    6.86    0.57
  -7   5   0    6.97    0.60
   7  -5   0    7.30    0.61
   5  -7   0    6.88    0.56
   5  -7   0    7.13    0.59
   6  -7   0    0.30    0.07
   6  -7   0    0.33    0.04
   7   6   0    0.35    0.05
   7  -6   0    0.31    0.05
  -6   7   0    0.32    0.09
   7  -6   0    0.17    0.08
  -6   7   0    0.29    0.08
  -7   6   0    0.17    0.08
   6   7   0    0.21    0.05
   7   7   0    7.28    0.58
   7  -7   0    7.04    0.62
  -7   7   0    6.97    0.64
   7  -7   0    7.07    0.58
  -7   7   0    7.26    0.63
   0  -8   0    7.76    0.72
   8   0   0    9.36    0.79
   0   8   0    9.40    0.75
  -8   0   0    9.42    0.75
   0  -8   0    8.82    0.74
   0  -8   0    9.05    0.74
   8   0   0    9.16    0.73
   1  -8   0    3.34    0.26
  -8   1   0    3.03    0.29
  -1  -8   0    3.35    0.29
   8   1   0    3.18    0.27
   8  -1   0    3.05    0.33
  -1  -8   0    3.03    0.28
   1   8   0    3.07    0.29
  -1   8   0    3.11    0.30
   8   1   0    3.08    0.33
   8  -1   0    3.16    0.27
   1  -8   0    3.36    0.28
  -8  -1   0    3.19    0.28
   2   8   0    3.48    0.32
  -2  -8   0    3.48    0.32
   8  -2   0    3.58    0.30
  -2  -8   0    3.81    0.33
  -8   2   0    3.61    0.33
   8  -2   0    3.63    0.36
   3   8   0    0.39    0.05
   3  -8   0    0.48    0.08
  -3  -8   0    0.59    0.10
  -3   8   0    0.45    0.08
  -3   8   0    0.40    0.10
   3   8   0    0.35    0.07
   8  -3   0    0.34    0.10
   8  -3   0    0.47    0.06
   3  -8   0    0.33    0.04
   3   8   0    0.44    0.07
  -3  -8   0    0.37    0.08
  -8   3   0    0.35    0.08
   8   3   0    0.39    0.06
   8   3   0    0.26    0.10
  -4  -8   0    1.11    0.15
   4  -8   0    0.99    0.12
  -4   8   0    1.07    0.15
  -4  -8   0    0.97    0.15
  -8   4   0    1.20    0.14
   8  -4   0    1.26    0.17
   8   4   0    1.12    0.19
   4  -8   0    0.93    0.09
   8  -4   0    1.17    0.10
   4   8   0    1.04    0.10
   8   4   0    1.05    0.11
  -4   8   0    1.15    0.13
  -8   5   0    7.15    0.64
  -5   8   0    7.80    0.64
   8  -5   0    7.02    0.65
   5   8   0    6.79    0.60
  -5  -8   0    7.14    0.66
  -5  -8   0    6.41    0.64
   5  -8   0    8.02    0.63
   8   5   0    8.33    0.61
  -5   8   0    7.83    0.65
   5  -8   0    7.79    0.60
   8  -5   0    7.08    0.60
  -6   8   0    1.02    0.15
   6   8   0    1.01    0.10
   6  -8   0    1.03    0.13
  -6  -8   0    1.05    0.18
  -8   6   0    1.02    0.15
  -6   8   0    1.03    0.15
   8   6   0    1.02    0.10
   8  -6   0    0.93    0.15
   8  -6   0    0.92    0.09
   6  -8   0    1.02    0.09
   7   8   0    0.33    0.06
   8  -7   0    0.48    0.06
  -8   7   0    0.30    0.10
   7  -8   0    0.46    0.06
   8  -7   0    0.19    0.08
   8   7   0    0.42    0.06
   7  -8   0    0.36    0.09
   7  -8   0    0.35    0.05
  -7   8   0    0.38    0.10
  -7  -8   0    0.38    0.12
   8  -7   0    0.28    0.05
   8  -8   0    4.63    0.40
  -8   8   0    5.17    0.47
   8  -8   0    4.99    0.40
  -8  -8   0    5.30    0.51
   8   8   0    4.91    0.41
   8   8   0    4.66    0.41
   0   9   0    0.32    0.09
  -9   0   0    0.41    0.09
   9   0   0    0.43    0.07
   9   0   0    0.32    0.11
   1   9   0    5.63    0.51
  -1  -9   0    5.95    0.50
  -1  -9   0    5.55    0.51
   9  -1   0    6.05    0.56
   9   1   0    7.54    0.58
  -1  -9   0    5.70    0.48
   9  -1   0    5.87    0.49
  -9   1   0    5.93    0.51
  -9  -2   0    0.95    0.12
   9   2   0    0.95    0.19
   9  -2   0    1.37    0.11
  -2  -9   0    1.09    0.13
  -2  -9   0    1.22    0.18
  -9  -2   0    0.86    0.14
  -9   2   0    1.42    0.15
   9   2   0    1.10    0.11
   2   9   0    1.21    0.13
  -2   9   0    1.01    0.15
   9  -2   0    1.29    0.19
  -3  -9   0    0.47    0.09
   9  -3   0    0.65    0.13
   9  -3   0    0.59    0.07
  -3  -9   0    0.66    0.11
  -9   3   0    0.60    0.11
   3   9   0    0.59    0.09
  -9   4   0   12.86    1.12
   4   9   0   12.01    1.08
   9   4   0   14.68    1.09
  -4   9   0   15.13    1.14
   9  -4   0   12.23    1.14
  -4  -9   0   12.83    1.13
  -4   9   0   13.29    1.12
   9  -4   0   12.54    1.08
   4  -9   0   12.97    1.08
   9   4   0   14.89    1.17
   4  -9   0   14.82    1.10
  -5   9   0    0.52    0.11
  -5  -9   0    0.44    0.11
   9  -5   0    0.42    0.11
   5  -9   0    0.46    0.09
   5   9   0    0.46    0.06
  -5   9   0    0.61    0.13
   9  -5   0    0.49    0.06
   9   5   0    0.61    0.07
  -9   5   0    0.45    0.11
   9   6   0    0.24    0.05
   6  -9   0    0.20    0.07
  -6  -9   0    0.26    0.10
   9  -6   0    0.38    0.05
   6  -9   0    0.35    0.06
  -9   6   0    0.42    0.11
   9  -6   0    0.40    0.05
  -6   9   0    0.25    0.10
   9  -6   0    0.27    0.09
   9  -6   0    0.33    0.06
   6   9   0    0.36    0.06
   9   6   0    0.26    0.06
   6  -9   0    0.20    0.04
   9  -7   0   -0.07    0.07
   7   9   0    0.05    0.04
   7  -9   0    0.06    0.03
   7   9   0   -0.02    0.05
  -7  -9   0   -0.06    0.08
   9  -7   0    0.03    0.04
   9   7   0    0.09    0.05
   7  -9   0    0.05    0.03
   9   7   0    0.07    0.04
  -9   7   0    0.05    0.08
   9   7   0   -0.03    0.06
   9  -7   0    0.01    0.03
   7  -9   0    0.13    0.07
  -7   9   0    0.05    0.07
   9   7   0    0.04    0.04
   8  -9   0    0.16    0.14
   8  -9   0    0.47    0.06
   9   8   0    0.42    0.09
   8  -9   0    0.59    0.07
   9   8   0    0.36    0.07
   9   8   0    0.45    0.07
   8   9   0    0.64    0.08
   8  -9   0    0.31    0.05
   9  -8   0    0.63    0.07
  -9   8   0    0.49    0.13
   9  -8   0    0.33    0.11
  -8  -9   0    0.18    0.12
  -8   9   0    0.25    0.10
   8   9   0    0.44    0.07
   9  -8   0    0.49    0.06
   8   9   0    0.52    0.07
   9  -8   0    0.51    0.06
   9   8   0    0.34    0.07
   9  -9   0    0.66    0.08
   9   9   0    1.04    0.09
   9  -9   0    0.89    0.09
  -9   9   0    0.59    0.16
   9   9   0    0.84    0.09
   9  -9   0    1.00    0.10
   9   9   0    0.77    0.11
   9   9   0    0.67    0.09
  -9  -9   0    0.55    0.24
  10   0   0    0.40    0.12
 -10   0   0    0.47    0.09
   0  10   0    0.44    0.10
  10   0   0    0.50    0.07
 -10  -1   0    3.28    0.31
  10   1   0    3.45    0.37
  10   1   0    3.42    0.29
  -1  10   0    3.36    0.33
 -10   1   0    3.70    0.33
  10  -1   0    3.80    0.38
  10  -1   0    3.61    0.29
   1  10   0    3.47    0.33
  10  -2   0    0.63    0.08
  -2 -10   0    0.43    0.09
  -2 -10   0    0.75    0.12
 -10  -2   0    0.86    0.10
  10  -2   0    0.59    0.14
  10   2   0    0.79    0.16
  -2  10   0    0.81    0.14
  10   2   0    0.79    0.09
 -10   2   0    0.72    0.12
   2  10   0    0.64    0.10
  10  -3   0   16.37    1.34
 -10   3   0   16.30    1.31
   3  10   0   16.53    1.28
  10  -3   0   16.70    1.27
  10   3   0   13.99    1.34
  10   3   0   14.11    1.27
  -3  10   0   15.16    1.31
  -3 -10   0   16.92    1.30
  -3 -10   0   15.39    1.30
  10  -4   0    0.21    0.09
  -4  10   0    0.29    0.10
  10   4   0    0.10    0.05
  10   4   0    0.26    0.05
  10  -4   0    0.31    0.06
  10   4   0    0.26    0.06
 -10   4   0    0.27    0.09
  10  -4   0    0.39    0.06
  -4 -10   0    0.18    0.08
  10  -4   0    0.29    0.05
  10  -5   0    0.53    0.07
  10   5   0    0.43    0.07
 -10   5   0    0.56    0.12
  -5 -10   0    0.57    0.12
   5 -10   0    0.64    0.08
  10   5   0    0.50    0.08
  10  -5   0    0.64    0.08
  10  -5   0    0.64    0.07
  10  -5   0    0.58    0.13
   5  10   0    0.63    0.06
  10   5   0    0.55    0.07
  -5  10   0    0.49    0.13
  10   5   0    0.51    0.07
  10  -6   0    0.47    0.07
  10  -6   0    0.54    0.06
   6  10   0    0.53    0.08
  10   6   0    0.44    0.06
  -6  10   0    0.46    0.13
   6  10   0    0.42    0.06
  10   6   0    0.36    0.07
  10   6   0    0.46    0.07
  10  -6   0    0.36    0.06
   6 -10   0    0.59    0.07
  -6 -10   0    0.34    0.11
 -10   6   0    0.44    0.12
  10  -6   0    0.30    0.11
   6 -10   0    0.43    0.06
   7  10   0    0.12    0.04
  10   7   0    0.03    0.04
  -7  10   0    0.04    0.08
 -10   7   0    0.11    0.08
  10  -7   0    0.14    0.04
   7 -10   0    0.01    0.04
  10  -7   0    0.09    0.04
   7  10   0    0.02    0.04
  10   7   0    0.09    0.04
  10  -7   0    0.00    0.08
  10   7   0    0.04    0.05
   7  10   0    0.11    0.05
  10  -7   0    0.11    0.05
  10  -7   0   -0.06    0.03
   7 -10   0    0.05    0.04
  10   7   0    0.07    0.05
  10  -8   0    0.62    0.08
  10  -8   0    0.63    0.08
  -8  10   0    0.99    0.16
 -10   8   0    0.71    0.16
  10   8   0    1.01    0.11
   8 -10   0    0.80    0.10
  10  -8   0    0.67    0.10
  10  -8   0    0.75    0.08
   8  10   0    0.64    0.09
   8  10   0    0.84    0.10
  -8 -10   0    0.44    0.17
   8  10   0    0.51    0.09
   8  10   0    0.58    0.09
   8 -10   0    0.94    0.08
  10   8   0    0.94    0.09
  10   8   0    0.87    0.09
  10   9   0    0.19    0.06
   9 -10   0    0.16    0.06
 -10   9   0    0.23    0.15
   9 -10   0    0.22    0.05
  10  -9   0    0.08    0.04
  10   9   0    0.12    0.05
   9  10   0    0.09    0.05
  10  -9   0    0.11    0.05
  10   9   0    0.05    0.06
  10   9   0    0.23    0.05
  -9  10   0    0.11    0.15
   9  10   0    0.07    0.05
   9  10   0    0.01    0.04
   9  10   0   -0.03    0.06
  10  -9   0    0.12    0.04
  10  10   0    0.38    0.08
  10  10   0    0.22    0.08
  10  10   0    0.37    0.09
  10 -10   0    0.34    0.07
  10 -10   0    0.32    0.06
 -10  10   0    0.40    0.20
  10  10   0    0.34    0.09
  11   0   0   -0.02    0.04
   0  11   0    0.00    0.06
 -11   0   0    0.03    0.06
  11   0   0   -0.05    0.07
  11   0   0    0.03    0.04
  11   0   0    0.01    0.05
  11   1   0    4.22    0.30
  11   1   0    4.14    0.30
  11  -1   0    3.45    0.30
  11  -1   0    3.24    0.39
 -11   1   0    3.25    0.33
  11   1   0    4.02    0.54
  11  -1   0    3.29    0.30
  -1  11   0    4.18    0.36
   1  11   0    3.29    0.33
  11  -1   0    3.22    0.30
 -11   2   0    0.23    0.08
  -2  11   0    0.26    0.10
  11   2   0    0.14    0.10
  11  -2   0    0.26    0.05
  11   2   0    0.24    0.05
  11  -2   0    0.27    0.05
  11   2   0    0.21    0.05
  11  -2   0    0.15    0.10
  11   2   0    0.21    0.05
  11  -2   0    0.30    0.05
  11  -2   0    0.31    0.06
  11   2   0    0.20    0.06
   2  11   0    0.26    0.07
 -11  -2   0    0.15    0.06
 -11   3   0    0.97    0.15
  11  -3   0    0.95    0.11
  11  -3   0    1.05    0.11
  11   3   0    0.75    0.11
  11  -3   0    0.95    0.22
  11  -3   0    1.13    0.11
  11  -3   0    1.26    0.11
  -3 -11   0    1.02    0.13
   3  11   0    1.13    0.12
  -4  11   0    0.34    0.12
  11   4   0    0.55    0.07
   4 -11   0    0.47    0.07
  11  -4   0    0.62    0.07
  -4 -11   0    0.59    0.10
 -11   4   0    0.60    0.12
  11   4   0    0.32    0.07
  11   4   0    0.33    0.07
  11  -4   0    0.47    0.14
  11  -4   0    0.51    0.07
  11  -4   0    0.54    0.07
  11  -4   0    0.63    0.07
  11  -5   0    1.94    0.28
  11  -5   0    2.32    0.20
   5 -11   0    2.29    0.20
  11  -5   0    2.28    0.20
  -5 -11   0    2.54    0.31
   5  11   0    2.10    0.21
  11  -5   0    2.15    0.20
  -5  11   0    2.62    0.27
  11   5   0    2.44    0.21
  11   5   0    2.48    0.20
  11  -5   0    2.15    0.20
   5 -11   0    2.29    0.20
 -11   5   0    2.17    0.25
  11   5   0    2.34    0.21
   5  11   0    2.28    0.22
  11   5   0    2.52    0.20
   6 -11   0    0.21    0.04
  11   6   0    0.20    0.05
  11  -6   0    0.13    0.05
   6  11   0    0.14    0.06
  11   6   0    0.05    0.05
  11   6   0    0.16    0.06
   6 -11   0    0.18    0.05
  -6  11   0    0.08    0.08
  11   6   0    0.16    0.05
  11  -6   0    0.14    0.05
  11  -6   0    0.01    0.10
  11  -6   0    0.16    0.05
  11  -6   0    0.19    0.05
 -11   6   0    0.19    0.09
   6  11   0    0.19    0.05
   6  11   0    0.27    0.05
  11  -7   0    3.94    0.33
  11   7   0    4.63    0.34
   7 -11   0    4.07    0.34
   7  11   0    3.42    0.34
  -7  11   0    4.20    0.42
  11  -7   0    4.10    0.33
   7  11   0    3.62    0.33
  11  -7   0    3.67    0.34
 -11   7   0    3.65    0.40
   7 -11   0    4.26    0.33
  11   7   0    4.22    0.33
   7  11   0    3.72    0.33
  11   7   0    4.16    0.33
  11  -7   0    3.66    0.33
  11   7   0    4.33    0.34
   8  11   0    0.14    0.05
   8  11   0    0.13    0.05
   8  11   0   -0.06    0.06
   8 -11   0    0.17    0.07
  11   8   0    0.15    0.05
  11  -8   0    0.24    0.05
  -8  11   0    0.08    0.09
 -11   8   0    0.10    0.11
  11  -8   0    0.14    0.05
  11  -8   0    0.16    0.10
  11   8   0    0.07    0.06
  11   8   0    0.16    0.06
   8 -11   0    0.16    0.04
  11  -8   0    0.22    0.04
  11   9   0    0.15    0.05
  11  -9   0    0.11    0.06
   9  11   0    0.15    0.06
  11   9   0    0.13    0.05
  11  -9   0    0.28    0.05
   9  11   0   -0.03    0.06
   9 -11   0    0.16    0.06
   9  11   0    0.18    0.05
   9 -11   0    0.11    0.05
  11  -9   0    0.18    0.05
   9  11   0    0.20    0.09
  11   9   0    0.14    0.06
  11   9   0   -0.03    0.07
  11  10   0    0.17    0.07
  11 -10   0    0.08    0.06
  10  11   0    0.05    0.06
  11  10   0    0.17    0.05
  10  11   0    0.02    0.05
  10 -11   0    0.11    0.06
  10  11   0    0.11    0.05
  10  11   0    0.00    0.04
  11  10   0    0.12    0.06
  11  10   0    0.16    0.05
  11 -10   0    0.08    0.05
  10 -11   0    0.23    0.05
  11 -11   0    3.52    0.28
  11  11   0    3.58    0.29
  11  11   0    3.23    0.28
  11  11   0    2.91    0.27
  11  11   0    3.00    0.28
  11 -11   0    3.36    0.29
   0  12   0    7.95    0.65
 -12   0   0    7.72    0.64
  12   0   0    7.55    0.60
  12   0   0    7.81    0.61
  12   0   0    7.07    0.60
  12   0   0    7.05    0.60
  12   0   0    6.78    0.61
  12   1   0    0.38    0.06
  12   1   0    0.55    0.06
  12  -1   0    0.13    0.09
   1  12   0    0.24    0.09
  12  -1   0    0.16    0.06
  12  -1   0    0.32    0.06
  12  -1   0    0.24    0.05
  -1  12   0    0.44    0.11
  12   1   0    0.47    0.06
  12   1   0    0.30    0.06
  12  -1   0    0.23    0.06
  12   1   0    0.39    0.07
 -12  -1   0    0.36    0.08
 -12   1   0    0.28    0.09
  12  -2   0    1.82    0.19
  12   2   0    2.27    0.19
  12   2   0    2.64    0.20
  12  -2   0    1.90    0.19
   2 -12   0    2.49    0.18
 -12   2   0    1.71    0.23
   2  12   0    2.02    0.21
  12   2   0    2.43    0.19
   2 -12   0    2.30    0.19
  12  -2   0    1.79    0.19
  12   3   0    0.19    0.07
   3 -12   0    0.29    0.05
 -12   3   0    0.49    0.11
  12  -3   0    0.45    0.07
  12  -3   0    0.53    0.07
  12   3   0    0.29    0.06
  12   3   0    0.26    0.06
   3 -12   0    0.32    0.06
  -3  12   0    0.30    0.12
  12  -3   0    0.42    0.06
  12   3   0    0.22    0.06
  12  -3   0    0.50    0.06
   4 -12   0   11.58    0.99
  -4  12   0   12.60    1.06
  12  -4   0   12.72    0.99
  12   4   0   11.87    1.00
  12  -4   0   12.33    0.99
  12  -4   0   13.25    1.00
   4 -12   0   11.53    0.99
  12   4   0   12.35    0.99
  12   4   0   11.99    1.00
  12  -4   0   12.85    0.99
 -12   4   0   12.67    1.05
  12   4   0   11.64    0.99
 -12   5   0    1.34    0.18
  12  -5   0    1.45    0.13
   5 -12   0    1.13    0.12
  12   5   0    1.19    0.13
  12   5   0    1.17    0.13
  -5  12   0    1.37    0.20
   5 -12   0    1.15    0.13
   5  12   0    1.35    0.12
  12  -5   0    1.42    0.13
  12   5   0    1.15    0.13
  12  -5   0    1.46    0.13
  12  -5   0    1.40    0.12
  12   5   0    1.21    0.14
  -6  12   0    0.37    0.12
  12  -6   0    0.13    0.06
  12   6   0    0.49    0.06
 -12   6   0    0.11    0.09
   6 -12   0    0.29    0.06
   6 -12   0    0.36    0.05
   6  12   0    0.24    0.05
  12   6   0    0.30    0.07
  12  -6   0    0.19    0.05
  12  -6   0    0.14    0.06
  12   6   0    0.30    0.07
   6  12   0    0.20    0.06
  12   6   0    0.31    0.06
  12  -6   0    0.11    0.05
  12  -7   0    0.26    0.07
   7  12   0    0.29    0.06
  12   7   0    0.42    0.07
  12  -7   0    0.32    0.06
   7 -12   0    0.52    0.07
  12  -7   0    0.30    0.07
  12  -7   0    0.34    0.06
  12   7   0    0.40    0.08
   7 -12   0    0.54    0.06
  -7  12   0    0.47    0.15
  12   7   0    0.33    0.07
 -12   7   0    0.32    0.12
  12  -8   0    2.06    0.19
   8 -12   0    1.98    0.19
  12  -8   0    2.18    0.19
  12  -8   0    2.15    0.18
   8  12   0    1.93    0.19
  12   8   0    2.01    0.18
   8  12   0    2.04    0.18
  12   8   0    1.94    0.18
  12   8   0    2.03    0.20
  12   8   0    1.96    0.19
  12  -8   0    1.65    0.20
   8 -12   0    2.08    0.18
  12   9   0    0.71    0.10
   9 -12   0    0.66    0.08
  12   9   0    0.59    0.09
   9  12   0    0.62    0.08
  12  -9   0    0.57    0.08
  12   9   0    0.75    0.09
   9  12   0    0.66    0.10
   9 -12   0    0.66    0.09
  12   9   0    0.65    0.09
  12  -9   0    0.61    0.09
  12  -9   0    0.62    0.08
  12 -10   0    0.11    0.05
  12  10   0    0.10    0.05
  12  10   0    0.09    0.07
  10 -12   0    0.13    0.06
  10  12   0    0.06    0.05
  10 -12   0    0.08    0.05
  12  10   0    0.10    0.05
  10  12   0    0.04    0.06
  10  12   0    0.09    0.06
  12  10   0    0.08    0.06
  12 -10   0    0.11    0.06
  11  12   0    0.10    0.07
  11  12   0    0.25    0.06
  11 -12   0    0.42    0.07
  12  11   0    0.31    0.08
  11 -12   0    0.32    0.06
  12  11   0    0.30    0.07
  12 -11   0    0.28    0.05
  11  12   0    0.29    0.08
  12 -11   0    0.25    0.06
  12  12   0    0.43    0.06
  12  12   0    0.40    0.08
  12 -12   0    0.53    0.07
  12  12   0    0.43    0.06
  12 -12   0    0.47    0.08
   0 -13   0    0.33    0.05
  13   0   0    0.23    0.07
  13   0   0    0.28    0.06
  13   0   0    0.27    0.05
  13   0   0    0.23    0.06
  13   0   0    0.15    0.06
   0  13   0    0.32    0.10
  13   1   0    3.04    0.26
  13   1   0    3.06    0.26
  13  -1   0    3.00    0.26
  13  -1   0    2.83    0.26
  -1  13   0    3.16    0.32
   1 -13   0    3.09    0.26
  13   1   0    3.08    0.26
  13  -1   0    2.93    0.25
  13  -1   0    2.93    0.25
  -1 -13   0    2.80    0.25
   1 -13   0    2.81    0.25
  13  -1   0    2.85    0.26
  13   1   0    3.13    0.26
  13   2   0    0.65    0.09
 -13   2   0    0.60    0.13
  13   2   0    0.68    0.09
  -2  13   0    0.53    0.13
   2 -13   0    0.67    0.07
  13  -2   0    0.63    0.09
  13  -2   0    0.58    0.09
  13   2   0    0.53    0.08
  13  -2   0    0.64    0.08
  13   2   0    0.51    0.09
   2 -13   0    0.54    0.08
  13  -2   0    0.57    0.08
  -3  13   0    3.40    0.38
  13  -3   0    4.30    0.32
  13  -3   0    4.18    0.32
 -13   3   0    4.27    0.38
  13   3   0    3.51    0.32
  13   3   0    3.53    0.32
  13  -3   0    4.21    0.32
   3 -13   0    3.27    0.32
  13   3   0    3.28    0.32
  13   4   0    0.39    0.10
   4 -13   0    0.48    0.06
  13   4   0    0.41    0.10
  13   4   0    0.31    0.08
  13  -4   0    0.28    0.07
  13   4   0    0.49    0.07
  -4  13   0    0.51    0.15
   4 -13   0    0.43    0.07
  13  -4   0    0.35    0.06
  13  -4   0    0.21    0.08
  13  -4   0    0.41    0.07
 -13   4   0    0.23    0.11
  13   5   0    1.12    0.13
  13   5   0    0.92    0.14
   5 -13   0    1.23    0.17
  13  -5   0    1.44    0.13
   5 -13   0    1.16    0.12
  13   5   0    1.07    0.13
 -13   5   0    1.66    0.22
  13  -5   0    1.64    0.15
  -5  13   0    1.12    0.19
  13  -5   0    1.40    0.13
  13  -5   0    1.53    0.15
  13   5   0    1.24    0.13
   6  13   0    1.67    0.16
 -13   6   0    2.07    0.27
  13   6   0    1.75    0.18
  13   6   0    1.56    0.17
  13   6   0    1.72    0.16
   6 -13   0    1.78    0.16
  13  -6   0    1.79    0.16
  13   6   0    1.72    0.17
  13  -6   0    1.84    0.17
  13  -6   0    1.75    0.16
  13  -6   0    1.77    0.16
   6 -13   0    1.82    0.17
   7  13   0    0.67    0.08
  13   7   0    0.44    0.09
  13  -7   0    0.77    0.10
   7 -13   0    0.51    0.08
  13   7   0    0.40    0.09
   7 -13   0    0.53    0.07
  13   7   0    0.53    0.08
  13   7   0    0.51    0.08
  13  -7   0    0.82    0.08
  13  -7   0    0.75    0.08
  13  -7   0    0.70    0.08
  13   8   0   -0.02    0.05
   8  13   0    0.03    0.06
   8 -13   0    0.06    0.04
  13  -8   0    0.10    0.06
   8 -13   0    0.03    0.05
  13   8   0   -0.05    0.06
  13  -8   0    0.03    0.05
   8  13   0   -0.06    0.04
  13  -8   0    0.04    0.04
  13   8   0   -0.03    0.05
  13  -8   0    0.01    0.04
  13   8   0    0.09    0.05
  13  -9   0    0.15    0.06
   9 -13   0    0.06    0.04
   9  13   0    0.07    0.04
  13   9   0    0.08    0.06
  13   9   0    0.11    0.05
  13  -9   0    0.13    0.05
  13   9   0    0.03    0.07
  13   9   0    0.06    0.05
   9  13   0    0.14    0.06
   9 -13   0    0.10    0.05
  13  10   0    0.98    0.12
  10 -13   0    1.04    0.11
  10  13   0    0.74    0.10
  13 -10   0    1.04    0.12
  13  10   0    1.00    0.11
  13  10   0    0.87    0.13
  10 -13   0    1.05    0.12
  13  10   0    1.15    0.12
  13 -10   0    1.08    0.12
  11  13   0    0.03    0.03
  13 -11   0    0.01    0.05
  11 -13   0    0.05    0.05
  13  11   0    0.16    0.05
  13  11   0    0.09    0.04
  13  11   0   -0.03    0.06
  13  11   0    0.10    0.04
  11 -13   0    0.03    0.04
  13 -11   0    0.20    0.05
  11  13   0    0.00    0.05
  12 -13   0    0.01    0.05
  13  12   0    0.06    0.04
  13  12   0    0.00    0.06
  12 -13   0    0.01    0.03
  12  13   0    0.02    0.04
  13  12   0    0.10    0.04
  13 -12   0    0.01    0.04
  12  13   0    0.01    0.05
  13 -12   0    0.03    0.05
  13  13   0    0.02    0.05
  13 -13   0    0.11    0.04
  13 -13   0    0.08    0.05
  14   0   0    5.87    0.49
  14   0   0    5.91    0.49
  14   0   0    6.07    0.49
   0 -14   0    5.76    0.49
  14   0   0    5.97    0.49
  14  -1   0    0.19    0.08
  14   1   0    0.17    0.06
  14  -1   0    0.16    0.06
  14   1   0    0.22    0.06
  14  -1   0    0.10    0.06
  14   1   0    0.13    0.07
  14  -1   0    0.27    0.06
  14   1   0    0.14    0.06
  14  -1   0    0.03    0.06
   1 -14   0    0.16    0.06
   1 -14   0    0.12    0.04
  14  -2   0    0.39    0.07
  14  -2   0    0.27    0.07
  14  -2   0    0.37    0.06
  14   2   0    0.12    0.08
   2 -14   0    0.17    0.05
  14   2   0    0.20    0.06
  -2  14   0    0.33    0.17
   2 -14   0    0.32    0.06
  14   2   0    0.16    0.06
  14   2   0    0.28    0.07
  14  -2   0    0.34    0.06
  14   3   0    0.22    0.07
  14  -3   0    0.30    0.06
   3 -14   0    0.16    0.06
  14   3   0    0.20    0.08
  14  -3   0    0.30    0.06
  -3  14   0    0.26    0.11
  14   3   0    0.20    0.06
  14  -3   0    0.32    0.06
  14  -3   0    0.31    0.07
  14   3   0    0.23    0.07
 -14   3   0    0.34    0.11
   3 -14   0    0.26    0.05
  14   4   0    0.07    0.05
  14  -4   0    0.06    0.06
  14   4   0   -0.01    0.06
  14   4   0    0.03    0.07
   4 -14   0   -0.07    0.05
  14   4   0    0.04    0.06
   4 -14   0    0.05    0.04
  14  -4   0    0.10    0.05
  14  -4   0    0.11    0.06
  14  -4   0    0.19    0.05
  14  -5   0    0.44    0.07
  14   5   0    0.59    0.09
  14  -5   0    0.49    0.08
  14   5   0    0.65    0.08
  14  -5   0    0.41    0.07
  14  -5   0    0.41    0.08
  14   5   0    0.75    0.09
   5 -14   0    0.71    0.09
  14   5   0    0.64    0.09
  14   6   0    0.02    0.06
   6  14   0   -0.04    0.05
  14  -6   0    0.04    0.05
  14  -6   0    0.00    0.05
  14   6   0    0.02    0.07
  14  -6   0    0.03    0.05
   6 -14   0    0.07    0.05
  14  -6   0    0.09    0.05
  14   6   0    0.06    0.06
  14   6   0    0.12    0.05
  14   7   0    0.56    0.08
  14  -7   0    0.68    0.09
   7 -14   0    0.61    0.09
  14  -7   0    0.59    0.08
   7 -14   0    0.50    0.07
  14  -7   0    0.67    0.08
  14   7   0    0.50    0.08
  14   7   0    0.53    0.09
   7  14   0    0.82    0.09
  14   7   0    0.40    0.09
   8 -14   0    0.12    0.06
  14  -8   0    0.10    0.05
  14   8   0    0.12    0.06
  14  -8   0    0.04    0.06
  14   8   0    0.22    0.06
  14   8   0    0.24    0.05
   8  14   0    0.09    0.05
  14  -8   0    0.08    0.04
  14   8   0    0.23    0.07
   8 -14   0    0.26    0.05
   9  14   0    0.01    0.05
  14  -9   0    0.07    0.04
  14  -9   0    0.07    0.06
   9 -14   0   -0.01    0.04
  14   9   0    0.03    0.04
  14   9   0   -0.01    0.05
  14   9   0    0.07    0.06
  14   9   0   -0.06    0.06
   9 -14   0    0.04    0.05
  14  10   0   -0.01    0.06
  10 -14   0    0.01    0.05
  14 -10   0    0.08    0.05
  14  10   0    0.11    0.05
  10  14   0    0.01    0.05
  14  10   0    0.02    0.04
  10 -14   0    0.03    0.03
  14  10   0    0.02    0.04
  14 -10   0    0.05    0.04
  11  14   0    0.25    0.06
  14  11   0    0.21    0.06
  14  11   0    0.16    0.06
  14 -11   0    0.22    0.06
  14 -11   0    0.22    0.05
  14  11   0    0.21    0.05
  11 -14   0    0.16    0.06
  11 -14   0    0.15    0.04
  14  11   0    0.15    0.05
  14 -12   0    0.04    0.04
  12  14   0    0.12    0.05
  12 -14   0    0.10    0.03
  14  12   0    0.15    0.04
  14  12   0    0.14    0.04
  14 -12   0    0.12    0.05
  12 -14   0    0.06    0.05
  14  12   0    0.08    0.06
  13  14   0    0.03    0.05
  13 -14   0   -0.01    0.03
  14 -13   0    0.03    0.03
  14 -13   0    0.03    0.04
  14  13   0   -0.01    0.05
  13 -14   0    0.00    0.04
  14  14   0    0.28    0.05
  14 -14   0    0.27    0.05
  14 -14   0    0.38    0.04
  15   0   0    0.04    0.06
  15   0   0   -0.03    0.05
  15   0   0    0.01    0.06
  15   0   0    0.06    0.06
  15   1   0    5.00    0.39
  15  -1   0    4.18    0.39
  15   1   0    5.07    0.39
  15  -1   0    4.45    0.39
  15   1   0    4.90    0.39
  15  -1   0    4.68    0.39
  15  -1   0    4.22    0.39
  15   2   0    0.66    0.09
  15  -2   0    0.70    0.09
   2 -15   0    0.56    0.08
  15   2   0    0.75    0.11
  15  -2   0    0.56    0.09
  15  -2   0    0.65    0.09
  15   2   0    0.81    0.10
  15   2   0    0.67    0.10
  15  -2   0    0.69    0.09
  15   3   0    1.74    0.18
  15   3   0    1.65    0.17
  15  -3   0    1.86    0.17
   3 -15   0    1.66    0.15
  15  -3   0    2.08    0.17
  15   3   0    1.49    0.17
   3 -15   0    1.61    0.16
  15  -3   0    2.08    0.17
  15  -3   0    2.04    0.17
  15   3   0    1.67    0.17
  15  -4   0    0.50    0.07
  15   4   0    0.34    0.07
   4 -15   0    0.26    0.05
  15   4   0    0.42    0.07
  15   4   0    0.34    0.08
   4 -15   0    0.35    0.07
  15   4   0    0.27    0.08
  15  -4   0    0.52    0.07
  15  -4   0    0.52    0.07
  15  -4   0    0.44    0.08
   5 -15   0    1.81    0.15
   5 -15   0    1.76    0.16
  15  -5   0    1.22    0.15
  15   5   0    1.67    0.17
  15  -5   0    1.43    0.15
  15   5   0    1.86    0.16
  15   5   0    1.86    0.17
  15   5   0    1.89    0.16
  15  -5   0    1.43    0.16
  15   6   0    1.29    0.15
   6 -15   0    1.29    0.13
  15  -6   0    1.31    0.14
  15   6   0    1.25    0.14
   6 -15   0    1.46    0.13
  15  -6   0    1.34    0.13
  15   6   0    1.47    0.13
  15  -6   0    1.40    0.13
  15  -6   0    1.11    0.13
  15   6   0    1.36    0.14
  15  -7   0    0.22    0.06
  15   7   0    0.18    0.10
   7 -15   0    0.25    0.04
  15  -7   0    0.35    0.10
   7 -15   0    0.24    0.06
   7  15   0    0.18    0.06
  15   7   0    0.21    0.08
  15   7   0    0.25    0.06
  15  -7   0    0.26    0.05
  15   7   0    0.25    0.07
  15  -7   0    0.24    0.07
   8 -15   0    0.76    0.10
   8  15   0    0.71    0.09
  15  -8   0    0.87    0.09
  15  -8   0    0.77    0.10
   8 -15   0    0.78    0.08
  15   8   0    0.74    0.09
  15   8   0    0.81    0.12
  15   8   0    0.78    0.09
  15   8   0    0.81    0.10
  15  -8   0    0.70    0.08
  15  -9   0    0.03    0.05
   9  15   0    0.05    0.05
  15   9   0   -0.03    0.06
   9 -15   0    0.00    0.03
  15  -9   0    0.00    0.04
  15   9   0    0.05    0.05
   9 -15   0    0.02    0.05
  15   9   0    0.04    0.05
  15   9   0    0.00    0.04
  15 -10   0    0.29    0.06
  15  10   0    0.29    0.07
  15  10   0    0.27    0.05
  15  10   0    0.30    0.07
  10 -15   0    0.41    0.08
  15 -10   0    0.23    0.05
  15  10   0    0.32    0.05
  10 -15   0    0.32    0.06
  10  15   0    0.28    0.06
  15 -11   0    0.05    0.04
  11 -15   0    0.05    0.04
  11  15   0    0.06    0.04
  11 -15   0    0.05    0.03
  15  11   0    0.04    0.05
  15 -11   0    0.08    0.05
  15  11   0    0.10    0.04
  15  11   0    0.08    0.04
  12 -15   0   -0.03    0.03
  15 -12   0   -0.04    0.04
  15  12   0   -0.04    0.06
  15  12   0    0.12    0.04
  15 -12   0   -0.01    0.03
  12 -15   0    0.05    0.04
  12  15   0    0.01    0.04
  15 -13   0    0.01    0.04
  15  13   0    0.03    0.04
  15 -13   0    0.03    0.03
  13  15   0    0.05    0.04
  13 -15   0    0.00    0.04
  15  14   0    0.04    0.04
  14 -15   0    0.06    0.03
  14  15   0    0.05    0.03
  15 -14   0    0.07    0.03
  16   0   0    0.17    0.06
  16   0   0    0.29    0.06
  16   0   0    0.10    0.06
  16   0   0    0.18    0.05
  16  -1   0    0.25    0.06
  16   1   0    0.28    0.06
  16   1   0    0.20    0.06
  16  -1   0    0.14    0.06
  16   1   0    0.17    0.07
  16   1   0    0.38    0.07
  16  -1   0    0.33    0.07
  16  -2   0    0.11    0.05
  16   2   0    0.08    0.06
  16   2   0    0.10    0.07
  16   2   0    0.11    0.06
  16  -2   0    0.07    0.05
  16   2   0    0.16    0.05
  16  -2   0    0.13    0.06
  16  -3   0    0.05    0.06
  16   3   0    0.06    0.05
  16  -3   0    0.04    0.05
  16  -3   0    0.06    0.05
  16  -3   0    0.05    0.05
  16   3   0    0.03    0.06
  16   3   0    0.04    0.06
   3 -16   0    0.04    0.05
  16   3   0    0.13    0.06
   4 -16   0    1.18    0.11
  16   4   0    0.80    0.14
  16  -4   0    1.58    0.14
  16  -4   0    1.28    0.12
  16   4   0    1.01    0.13
  16   4   0    0.99    0.13
  16  -4   0    1.16    0.15
  16   5   0    0.36    0.07
  16  -5   0    0.50    0.07
  16  -5   0    0.39    0.07
  16   5   0    0.48    0.07
  16   5   0    0.36    0.08
  16  -5   0    0.37    0.08
   5 -16   0    0.46    0.07
  16  -5   0    0.47    0.07
  16   6   0   -0.02    0.06
  16  -6   0    0.07    0.05
  16  -6   0    0.02    0.05
  16  -6   0    0.00    0.04
  16  -6   0    0.02    0.04
   6 -16   0    0.01    0.05
  16   6   0    0.07    0.05
  16   6   0   -0.03    0.06
  16   6   0    0.08    0.05
   7 -16   0    0.13    0.05
  16   7   0    0.09    0.06
  16  -7   0    0.12    0.05
  16   7   0    0.00    0.06
  16  -7   0    0.06    0.04
  16   7   0    0.06    0.04
  16  -7   0    0.03    0.04
  16   7   0    0.09    0.05
  16   8   0    0.05    0.05
  16  -8   0    0.12    0.05
  16   8   0    0.10    0.04
  16   8   0    0.03    0.06
   8 -16   0    0.04    0.05
  16  -8   0    0.07    0.05
  16   8   0    0.06    0.05
  16  -8   0    0.12    0.04
  16   9   0    0.15    0.06
   9 -16   0    0.15    0.05
  16  -9   0    0.15    0.04
  16  -9   0    0.20    0.05
  16   9   0    0.14    0.04
  10  16   0    0.16    0.04
  16 -10   0    0.04    0.03
  16  10   0    0.02    0.04
  16  10   0   -0.01    0.03
  10 -16   0    0.01    0.05
  16 -10   0    0.04    0.04
  16  10   0   -0.04    0.05
  16 -11   0    0.04    0.04
  16 -11   0    0.05    0.03
  16  11   0    0.11    0.03
  11 -16   0    0.10    0.04
  11  16   0    0.06    0.04
  16  11   0    0.07    0.05
  16 -12   0    0.16    0.03
  16 -12   0    0.13    0.04
  12 -16   0    0.15    0.04
  12  16   0    0.17    0.03
  16  12   0    0.15    0.05
  16 -13   0    0.00    0.02
  16  13   0   -0.02    0.03
  13 -16   0   -0.01    0.03
  16 -13   0    0.01    0.03
  16  14   0    0.03    0.02
  17   0   0   -0.02    0.04
  17   0   0    0.05    0.04
  17   0   0   -0.03    0.05
  17   0   0   -0.01    0.05
  17  -1   0    0.01    0.05
  17   1   0    0.07    0.05
  17  -1   0    0.04    0.05
  17  -1   0    0.00    0.05
  17   1   0    0.05    0.05
  17   1   0    0.12    0.05
  17   1   0    0.13    0.06
  17   2   0    0.17    0.07
  17   2   0    0.27    0.06
  17   2   0    0.21    0.06
  17  -2   0    0.24    0.06
  17  -2   0    0.22    0.07
  17   2   0    0.21    0.06
  17  -2   0    0.27    0.06
  17   3   0    0.25    0.06
  17   3   0    0.27    0.07
  17  -3   0    0.27    0.07
  17  -3   0    0.32    0.06
  17   3   0    0.29    0.06
  17   3   0    0.28    0.06
  17   4   0    0.01    0.06
   4 -17   0    0.09    0.04
  17   4   0    0.03    0.04
  17  -4   0    0.13    0.06
  17   4   0    0.03    0.06
  17   4   0   -0.09    0.05
  17  -4   0    0.14    0.05
  17  -4   0    0.05    0.04
  17  -5   0    0.10    0.05
   5 -17   0    0.02    0.04
  17   5   0    0.03    0.06
  17   5   0   -0.04    0.05
  17   5   0    0.05    0.05
  17  -5   0    0.02    0.04
  17  -5   0   -0.01    0.04
  17   5   0    0.04    0.05
  17  -6   0    0.24    0.05
  17   6   0    0.20    0.07
  17   6   0    0.23    0.07
  17  -6   0    0.19    0.05
  17   6   0    0.22    0.05
  17   6   0    0.23    0.05
   6 -17   0    0.31    0.05
  17  -6   0    0.24    0.05
  17  -6   0    0.22    0.08
  17   7   0   -0.01    0.05
  17   7   0   -0.03    0.04
   7 -17   0    0.00    0.06
  17  -7   0    0.04    0.04
  17   7   0    0.07    0.04
  17   7   0    0.05    0.04
  17  -7   0    0.10    0.03
  17  -7   0    0.06    0.04
  17   8   0    0.11    0.04
  17  -8   0    0.14    0.04
  17   8   0    0.09    0.04
  17  -8   0    0.17    0.05
  17   8   0    0.08    0.05
  17  -8   0    0.24    0.06
   8 -17   0    0.10    0.04
  17   9   0    0.15    0.04
  17  -9   0    0.23    0.04
  17   9   0    0.24    0.04
  17  -9   0    0.30    0.06
  17   9   0    0.19    0.06
   9 -17   0    0.18    0.04
  17 -10   0    0.08    0.03
  17  10   0    0.17    0.04
  17  10   0    0.18    0.05
  10 -17   0    0.23    0.04
  17  10   0    0.21    0.04
  17 -10   0    0.17    0.04
  17  11   0    0.28    0.05
  17 -11   0    0.42    0.05
  11 -17   0    0.39    0.05
  17  12   0    0.02    0.03
  17 -12   0    0.03    0.03
  12 -17   0    0.00    0.03
  17  13   0    0.03    0.03
  18   0   0    0.24    0.05
  18   0   0    0.16    0.05
  18   0   0    0.26    0.06
 -18   1   0    0.10    0.04
  18   1   0   -0.02    0.05
  18  -1   0    0.02    0.05
  18  -1   0    0.01    0.05
  18  -1   0    0.03    0.04
  18   1   0    0.00    0.04
  18   1   0    0.01    0.05
  18  -2   0    0.05    0.04
  18   2   0    0.02    0.05
  18  -2   0    0.00    0.09
  18  -2   0    0.06    0.04
  18   2   0   -0.06    0.05
  18   2   0    0.10    0.04
  18   2   0   -0.11    0.04
  18  -3   0    0.04    0.05
  18   3   0   -0.02    0.04
  18  -3   0    0.08    0.04
  18  -3   0   -0.02    0.04
  18   3   0    0.06    0.07
  18   3   0   -0.02    0.05
  18   3   0    0.00    0.04
  18  -4   0    0.15    0.04
  18   4   0    0.05    0.05
  18   4   0    0.04    0.04
  18  -4   0    0.04    0.04
  18   4   0    0.01    0.04
  18   4   0    0.00    0.05
  18   5   0   -0.01    0.05
  18   5   0    0.00    0.04
  18   5   0   -0.03    0.04
  18   5   0   -0.01    0.05
  18  -5   0   -0.01    0.04
  18  -5   0   -0.04    0.04
   6 -18   0    0.03    0.03
  18   6   0    0.00    0.05
  18   6   0    0.04    0.04
  18  -6   0   -0.02    0.03
  18  -6   0    0.00    0.03
  18   6   0    0.01    0.03
   7 -18   0    0.29    0.05
  18   7   0    0.28    0.05
  18   7   0    0.32    0.05
  18  -7   0    0.26    0.05
  18  -7   0    0.25    0.05
  18   7   0    0.25    0.06
  18   8   0    0.12    0.05
  18  -8   0    0.17    0.04
  18   8   0    0.09    0.04
   8 -18   0    0.13    0.04
  18   8   0    0.11    0.04
   9 -18   0    0.12    0.03
  18   9   0    0.10    0.03
  18  -9   0    0.11    0.03
  18   9   0    0.11    0.04
  18   9   0    0.16    0.03
  18  10   0    0.02    0.02
  18 -10   0    0.03    0.03
  10 -18   0   -0.05    0.02
  18  10   0   -0.01    0.04
  18  11   0    0.03    0.03
  18 -11   0    0.06    0.02
  19   0   0    0.04    0.04
  19   0   0    0.03    0.04
  19  -1   0    0.19    0.05
  19   1   0    0.27    0.05
  19   1   0    0.25    0.05
  19  -1   0    0.26    0.05
  19   2   0    0.03    0.04
 -19   2   0   -0.03    0.04
  19  -2   0   -0.05    0.05
  19  -2   0    0.00    0.04
  19   2   0   -0.01    0.04
  19   2   0   -0.01    0.04
  19  -3   0    0.08    0.04
  19   3   0   -0.01    0.04
  19  -3   0    0.09    0.04
  19   3   0    0.05    0.04
  19   3   0    0.06    0.04
 -19   3   0    0.08    0.03
  19   4   0    0.02    0.04
  19   4   0    0.08    0.04
  19  -4   0    0.11    0.04
  19   4   0    0.08    0.04
  19  -4   0    0.17    0.04
  19  -5   0    0.01    0.03
  19  -5   0    0.02    0.03
  19   5   0    0.05    0.04
  19   5   0    0.05    0.03
  19   5   0    0.02    0.04
  19  -6   0    0.17    0.03
  19  -6   0    0.12    0.04
  19   6   0    0.18    0.04
  19   6   0    0.12    0.04
  19   6   0    0.14    0.04
  19   7   0    0.06    0.04
  19  -7   0    0.04    0.03
  19   7   0    0.02    0.03
  19   7   0   -0.03    0.04
  19   8   0    0.08    0.04
  19   8   0    0.08    0.03
  19   8   0    0.07    0.03
  19  -8   0    0.03    0.02
  19   9   0    0.02    0.02
  19  -9   0    0.01    0.02
  19   9   0    0.03    0.03
  20   0   0    0.06    0.03
  20   0   0   -0.01    0.04
  20   1   0    0.14    0.04
  20  -1   0    0.11    0.04
  20   1   0    0.15    0.04
  20  -1   0    0.17    0.04
  20   2   0    0.22    0.04
  20   2   0    0.18    0.04
  20  -2   0    0.18    0.04
  20  -2   0    0.20    0.04
  20  -3   0    0.07    0.03
  20  -3   0    0.10    0.03
  20   3   0    0.10    0.04
  20   3   0    0.07    0.04
  20   4   0    0.22    0.04
  20  -4   0    0.19    0.04
  20   4   0    0.25    0.04
  20  -4   0    0.23    0.04
  20   4   0    0.22    0.04
  20  -5   0    0.00    0.03
  20   5   0    0.03    0.03
  20   5   0   -0.01    0.03
  20  -5   0    0.07    0.03
  20   5   0    0.03    0.03
  20   6   0    0.04    0.03
  20   6   0    0.06    0.03
  20  -6   0    0.03    0.03
  20   6   0    0.06    0.02
  20   7   0    0.07    0.03
  20   7   0    0.03    0.02
  20  -7   0    0.00    0.02
  21   0   0    0.00    0.03
  21   0   0    0.00    0.02
  21   1   0    0.03    0.03
  21  -1   0    0.02    0.03
  21  -1   0    0.03    0.03
  21   1   0    0.00    0.02
  21   2   0    0.06    0.03
  21  -2   0    0.07    0.03
  21   2   0    0.05    0.02
  21   3   0    0.01    0.02
  21   3   0    0.04    0.02
  21  -3   0    0.06    0.03
  21   4   0    0.01    0.02
  21   4   0    0.02    0.02
  21  -4   0   -0.02    0.02
   0  -1   1   50.49    3.97
  -1   0  -1   45.13    3.97
   0   1  -1   49.97    3.97
  -1   0   1   51.12    3.97
   1   0  -1   51.47    3.97
  -1   1  -1    4.67    0.35
  -1   1   1    4.17    0.34
  -1  -1  -1    4.13    0.34
   1   1   1    4.41    0.34
   1  -1   1    4.28    0.35
  -1   1  -1    4.29    0.35
   1  -1  -1    4.08    0.34
   1  -1   1    4.62    0.35
  -1  -1   1    4.03    0.35
  -1  -1  -1    3.96    0.35
   1   1   1    4.01    0.35
   0   2  -1    8.10    0.59
  -2   0   1    7.21    0.60
  -2   0  -1    7.90    0.59
   0  -2  -1    6.75    0.59
   2   0  -1    7.19    0.60
  -2   0   1    6.37    0.59
   0  -2   1    7.58    0.59
   0  -2   1    7.55    0.59
   0   2  -1    7.55    0.59
   2   0   1    7.02    0.60
  -2   0  -1    7.36    0.60
   0   2   1    6.50    0.59
   2   0   1    7.64    0.59
   2   1   1    3.67    0.34
   1  -2   1    3.92    0.34
   2  -1  -1    4.33    0.34
  -1  -2  -1    3.94    0.34
   1   2  -1    3.52    0.33
  -1  -2  -1    4.56    0.34
   1  -2   1    3.64    0.34
  -2   1  -1    4.39    0.34
  -1   2   1    3.69    0.34
   2  -1   1    4.46    0.34
  -2  -1  -1    4.25    0.35
   2  -1   1    4.51    0.35
   2   1  -1    4.31    0.33
   2   1  -1    4.01    0.35
  -2   1   1    4.62    0.35
  -1   2  -1    4.27    0.34
   1   2   1    4.19    0.34
  -2  -1  -1    3.56    0.34
   1   2   1    4.77    0.34
  -1   2  -1    4.10    0.34
  -1  -2   1    4.16    0.35
   1  -2  -1    4.29    0.34
   2  -2  -1   27.28    2.19
   2  -2   1   27.72    2.18
   2   2  -1   27.35    2.18
  -2  -2   1   26.80    2.20
   2   2   1   27.06    2.20
  -2  -2  -1   26.93    2.19
  -2   2  -1   25.93    2.20
   2  -2   1   27.58    2.20
   2   2   1   29.24    2.18
  -2   2   1   28.08    2.19
   2   2   1   26.61    2.19
  -2   2  -1   26.99    2.20
  -2  -2  -1   27.42    2.20
   0  -3  -1   24.54    1.87
  -3   0   1   23.93    1.88
  -3   0   1   26.54    1.87
   3   0   1   22.12    1.86
  -3   0  -1   20.48    1.87
   0   3   1   23.87    1.87
   0  -3   1   23.03    1.87
   3   0  -1   23.95    1.86
   3   0   1   23.95    1.88
   0   3  -1   20.50    1.87
   0   3  -1   22.30    1.87
   3   0  -1   24.50    1.88
  -3   0  -1   23.20    1.88
   1   3  -1   71.20    5.67
  -1  -3  -1   71.98    5.68
  -1   3   1   72.47    5.68
  -1   3   1   71.03    5.68
  -3  -1   1   72.40    5.69
   3   1   1   71.66    5.69
   3   1   1   73.85    5.68
   3   1   1   66.42    5.68
   3  -1  -1   71.45    5.69
   1   3  -1   73.34    5.68
  -3   1  -1   70.65    5.69
  -3  -1   1   68.57    5.67
  -1  -3  -1   71.60    5.68
   1  -3   1   74.71    5.68
   3  -1  -1   69.21    5.67
   1   3  -1   75.78    5.67
  -3   1   1   68.87    5.69
  -1   3  -1   70.93    5.68
  -1  -3   1   71.69    5.69
   3  -1   1   71.96    5.69
   1   3   1   66.57    5.68
  -3  -1  -1   71.93    5.68
   3   1  -1   71.10    5.67
  -3  -1  -1   72.49    5.69
   3  -1   1   69.39    5.68
  -3   1   1   65.14    5.68
   3  -1   1   68.54    5.67
   1  -3  -1   74.59    5.68
   3   1  -1   69.78    5.69
   3   2   1    8.01    0.59
   2   3  -1    7.92    0.59
   3  -2  -1    7.70    0.61
   2  -3   1    7.81    0.59
   3   2   1    7.25    0.59
  -2  -3  -1    7.64    0.61
  -2   3   1    7.97    0.60
   2  -3   1    7.93    0.61
   3  -2  -1    7.35    0.59
  -3  -2   1    7.60    0.61
  -3   2  -1    7.88    0.61
   2   3  -1    6.88    0.59
  -2   3   1    8.16    0.61
   3   2   1    8.15    0.61
  -2  -3  -1    8.32    0.60
  -3   2  -1    7.24    0.60
  -2   3  -1    7.10    0.61
   2   3   1    6.57    0.59
  -3  -2  -1    6.27    0.59
   3  -2   1    6.15    0.60
   2   3   1    6.93    0.61
   3  -2   1    7.39    0.59
   2   3   1    7.12    0.60
   2  -3  -1    7.01    0.60
  -2  -3   1    6.86    0.61
  -3   2   1    7.27    0.60
  -3   2   1    6.99    0.61
   3   2  -1    6.90    0.59
   3   2  -1    6.98    0.61
   3  -2   1    7.23    0.61
  -3  -2  -1    7.30    0.61
   3   3  -1    0.90    0.08
  -3  -3  -1    0.94    0.11
   3  -3  -1    1.13    0.11
  -3  -3  -1    0.78    0.09
  -3  -3   1    1.00    0.12
   3   3   1    0.93    0.12
   3   3   1    0.94    0.09
   3  -3  -1    1.04    0.08
  -3   3  -1    0.83    0.11
   3  -3   1    0.97    0.11
   3   3   1    0.96    0.08
  -3   3   1    1.01    0.11
   3  -3   1    0.91    0.08
   0  -4   1  189.40   14.59
   4   0  -1  181.03   14.60
   0   4  -1  182.69   14.59
   4   0   1  181.91   14.60
   0  -4  -1  184.85   14.58
  -4   0  -1  187.34   14.62
   0   4   1  179.26   14.59
   4   0   1  174.27   14.58
  -1  -4  -1  125.75   10.30
   4   1   1  130.06   10.32
   1   4  -1  139.17   10.30
   4   1   1  135.23   10.30
  -1  -4  -1  133.14   10.30
   4   1   1  126.09   10.29
   4  -1  -1  133.21   10.31
   1   4  -1  135.01   10.30
  -1   4   1  130.76   10.30
  -4  -1   1  128.11   10.32
   1   4  -1  134.16   10.29
  -4   1  -1  128.02   10.33
   1  -4   1  128.58   10.29
   1  -4   1  135.30   10.31
   4   1  -1  122.84   10.32
   4  -1   1  121.26   10.30
  -1   4  -1  123.46   10.30
   4  -1   1  126.99   10.29
   4  -1   1  128.01   10.31
  -4  -1  -1  124.89   10.32
   1  -4  -1  131.54   10.30
  -1  -4   1  135.78   10.31
   4   1  -1  124.29   10.29
  -4   1   1  128.24   10.32
  -1   4  -1  120.78   10.30
   1   4   1  120.18   10.30
   4   2   1  168.03   13.12
  -2  -4  -1  162.52   13.13
   2   4  -1  164.46   13.11
  -4   2  -1  167.97   13.14
  -2  -4  -1  163.39   13.12
   2  -4   1  174.29   13.13
  -4  -2   1  166.95   13.14
   4  -2  -1  169.82   13.13
   4   2   1  168.02   13.14
  -2   4   1  168.92   13.13
   2   4  -1  166.40   13.11
  -2   4   1  169.79   13.12
   4   2   1  164.27   13.11
   2   4  -1  159.47   13.11
   4  -2   1  152.68   13.12
   2  -4  -1  166.92   13.12
   2   4   1  158.75   13.11
  -2   4  -1  161.37   13.13
   4   2  -1  160.98   13.11
  -2  -4   1  167.03   13.13
  -4  -2  -1  165.97   13.14
   4   2  -1  163.45   13.14
   2   4   1  150.12   13.12
   4  -2   1  166.33   13.13
  -4   2   1  159.12   13.13
  -2  -4   1  162.41   13.13
   4   3   1   43.90    3.48
  -3   4   1   45.73    3.49
  -3   4   1   46.25    3.49
   3   4  -1   44.22    3.48
  -4   3  -1   42.48    3.49
   4   3   1   44.99    3.48
   4  -3  -1   44.75    3.50
   3  -4   1   45.34    3.48
   3  -4   1   45.25    3.50
  -4  -3   1   45.19    3.51
  -3  -4  -1   42.73    3.48
  -3  -4  -1   45.49    3.50
   4  -3  -1   43.07    3.48
  -4   3  -1   44.38    3.50
   4   3   1   44.26    3.50
   3  -4  -1   43.19    3.49
   3   4   1   40.06    3.48
   4   3  -1   40.99    3.48
   3  -4  -1   40.51    3.47
  -4   3   1   45.70    3.49
  -4   3   1   42.98    3.50
   4  -3   1   43.07    3.48
   3   4   1   42.47    3.50
  -3   4  -1   43.25    3.50
   4   3  -1   43.36    3.54
  -4  -3  -1   42.18    3.50
  -4  -3  -1   44.63    3.48
  -3  -4   1   42.59    3.50
   4  -3   1   44.74    3.50
  -3   4  -1   39.34    3.49
   3   4   1   41.19    3.48
   4  -4  -1   15.67    1.28
   4   4   1   15.80    1.28
  -4  -4   1   15.53    1.31
  -4  -4  -1   15.73    1.31
   4   4  -1   15.96    1.28
   4  -4   1   15.88    1.28
   4  -4   1   16.64    1.30
  -4   4  -1   16.34    1.30
   4   4   1   15.10    1.28
  -4   4   1   15.97    1.30
  -4  -4  -1   16.48    1.28
  -4   4  -1   16.16    1.31
  -4   4   1   15.39    1.30
   4  -4  -1   16.36    1.30
  -5   0  -1    2.69    0.21
   0   5   1    2.48    0.22
   5   0   1    2.24    0.24
   0  -5  -1    2.24    0.21
  -5   0   1    2.38    0.24
   0  -5  -1    2.36    0.21
   0  -5   1    2.28    0.22
   5   0  -1    2.39    0.24
   5   0   1    2.33    0.20
   5   0  -1    2.51    0.20
  -5   0  -1    2.42    0.24
  -5   1  -1   37.64    3.25
   1   5  -1   38.07    3.22
  -1  -5  -1   38.03    3.23
  -1  -5  -1   37.52    3.22
  -5   1  -1   34.12    3.23
  -1   5   1   45.72    3.22
   5  -1  -1   37.44    3.22
  -5  -1   1   45.33    3.22
   5   1   1   39.64    3.22
   1   5  -1   36.64    3.21
   1  -5   1   44.75    3.23
   5   1   1   43.31    3.22
   1  -5   1   42.95    3.21
   1   5  -1   35.22    3.22
   5  -1  -1   38.66    3.24
   5   1   1   43.26    3.25
  -5  -1   1   42.88    3.25
   1  -5  -1   44.91    3.22
   5  -1   1   36.81    3.21
  -1   5  -1   38.83    3.23
  -1   5  -1   41.21    3.23
   1   5   1   39.59    3.21
  -5  -1  -1   43.16    3.25
  -5   1   1   38.48    3.25
   5   1  -1   43.73    3.22
   5  -1   1   38.50    3.24
  -1  -5   1   38.86    3.23
  -5  -1  -1   41.19    3.22
   1   5   1   35.32    3.23
  -5   1   1   41.98    3.23
   5   1  -1   43.18    3.25
   5   2   1   41.32    3.41
   2  -5   1   43.16    3.40
  -5   2  -1   41.73    3.42
   2   5  -1   41.70    3.40
   5   2   1   41.36    3.40
  -2  -5  -1   42.86    3.42
   5  -2  -1   45.07    3.45
   2   5  -1   41.60    3.41
   5  -2  -1   42.60    3.40
  -5  -2   1   42.04    3.40
  -2   5   1   42.90    3.42
   2  -5   1   44.02    3.42
  -2  -5  -1   41.86    3.42
  -2   5   1   43.42    3.41
  -5  -2   1   41.32    3.43
  -5   2  -1   43.45    3.44
   2   5  -1   43.13    3.41
   5   2   1   42.62    3.43
  -5  -2  -1   42.96    3.44
  -5   2   1   43.57    3.43
   5  -2   1   43.91    3.43
  -5  -2  -1   42.48    3.41
   5   2  -1   41.52    3.40
   2  -5  -1   44.16    3.41
   5  -2   1   42.10    3.40
  -5   2   1   44.57    3.42
  -2  -5   1   43.04    3.42
   2   5   1   40.72    3.41
  -2   5  -1   38.25    3.42
  -2  -5   1   43.38    3.43
   5   2  -1   42.81    3.44
  -2   5  -1   41.97    3.42
   3  -5   1    4.87    0.48
  -5   3  -1    5.23    0.49
  -5  -3   1    4.78    0.49
   5  -3  -1    5.84    0.46
   3  -5   1    4.77    0.46
   3   5  -1    5.32    0.46
  -5   3  -1    5.51    0.48
   5  -3  -1    5.34    0.54
  -3  -5  -1    5.69    0.49
   5   3  -1    6.09    0.46
   3   5   1    6.40    0.46
  -5  -3  -1    4.92    0.46
   5   3  -1    5.93    0.50
  -3   5  -1    5.96    0.49
  -3  -5   1    6.58    0.49
  -5  -3  -1    5.81    0.50
  -3   5  -1    5.59    0.48
   3  -5  -1    5.68    0.45
   3  -5  -1    5.91    0.47
  -3  -5   1    6.12    0.50
  -5   3   1    6.50    0.48
   4  -5   1   14.69    1.27
  -4   5   1   15.15    1.30
  -4   5   1   14.96    1.30
  -5   4  -1   15.34    1.30
   5   4   1   14.34    1.27
   5   4   1   14.56    1.31
   4  -5   1   14.81    1.30
   4   5  -1   16.44    1.27
  -5  -4   1   14.12    1.31
   5  -4  -1   16.69    1.32
  -5   4  -1   15.86    1.31
  -4  -5  -1   15.96    1.30
   5   4   1   14.94    1.28
   5  -4  -1   16.24    1.27
   4   5   1   17.03    1.28
   5   4  -1   16.59    1.27
   4  -5  -1   16.80    1.29
   4  -5  -1   16.08    1.27
  -5  -4  -1   16.43    1.28
  -4  -5   1   18.52    1.31
  -4   5  -1   14.81    1.30
  -5   4   1   18.71    1.31
  -4   5  -1   16.22    1.30
  -5  -4  -1   15.79    1.31
  -5   5   1    0.54    0.10
  -5   5  -1    0.48    0.10
   5   5  -1    0.42    0.06
  -5  -5   1    0.30    0.08
   5  -5   1    0.57    0.05
   5  -5  -1    0.38    0.08
  -5   5   1    0.49    0.09
   5  -5   1    0.55    0.10
   5  -5  -1    0.39    0.05
   5   5   1    0.46    0.06
  -5  -5  -1    0.39    0.08
   0   6  -1   14.83    1.34
  -6   0  -1   15.78    1.34
   0   6  -1   16.69    1.35
  -6   0   1   16.82    1.37
   6   0   1   15.35    1.34
   6   0  -1   16.44    1.33
   6   0   1   16.97    1.33
   0  -6  -1   17.22    1.34
   0  -6   1   16.75    1.35
  -6   0  -1   16.21    1.37
  -6   0   1   17.55    1.34
   6   0   1   17.36    1.37
   0  -6  -1   16.17    1.33
   0   6   1   17.48    1.34
   6   0  -1   16.63    1.37
   6   1   1    7.80    0.71
  -1  -6  -1    7.62    0.68
  -6  -1   1    8.06    0.71
   1   6  -1    8.03    0.68
  -6   1  -1    8.71    0.68
   6  -1  -1    7.74    0.70
   6   1   1    7.97    0.67
   1   6  -1    8.86    0.68
   1  -6   1    8.46    0.68
   1  -6   1    8.59    0.66
  -1  -6  -1    7.73    0.68
  -6   1  -1    7.71    0.71
   6  -1   1    8.44    0.71
  -6   1   1    8.05    0.71
  -6   1   1    7.55    0.68
   6   1  -1    8.41    0.71
   6   1  -1    9.14    0.67
   6  -1   1    8.54    0.67
  -1  -6   1    8.49    0.69
   1  -6  -1    9.23    0.67
  -1  -6   1    9.05    0.69
   1   6   1    7.64    0.68
  -6  -1  -1    8.08    0.71
   6   2   1   41.36    3.40
  -6   2  -1   39.13    3.37
   2  -6   1   42.77    3.37
  -2   6   1   42.69    3.38
  -6  -2   1   41.74    3.36
  -6  -2   1   40.91    3.40
   2  -6   1   41.62    3.35
   2   6  -1   40.04    3.36
  -6   2  -1   40.42    3.40
  -2  -6  -1   42.06    3.37
   2   6  -1   37.59    3.36
   2   6  -1   41.47    3.35
  -2  -6  -1   41.75    3.38
   6   2   1   39.39    3.36
   6   2   1   40.74    3.36
   6  -2  -1   42.20    3.39
  -2   6   1   42.38    3.37
  -6   2   1   41.81    3.40
  -6  -2  -1   43.30    3.40
  -2   6  -1   39.71    3.38
   2  -6  -1   44.76    3.36
   2   6   1   43.48    3.35
  -6   2   1   46.65    3.38
  -6  -2  -1   43.56    3.37
   2   6   1   39.14    3.39
  -2  -6   1   42.24    3.38
   6   2  -1   42.13    3.36
   6  -2   1   42.88    3.36
   6   2  -1   43.72    3.40
  -2  -6   1   43.85    3.38
   6  -2   1   44.50    3.39
  -2   6  -1   43.09    3.38
   3  -6   1    6.19    0.45
  -6   3  -1    4.96    0.48
  -3  -6  -1    5.80    0.49
   3   6  -1    5.03    0.46
   6   3   1    6.32    0.46
   6  -3  -1    4.73    0.46
  -6   3  -1    5.41    0.50
   3   6  -1    4.99    0.45
  -3  -6  -1    5.55    0.48
   6  -3  -1    5.60    0.49
   3   6  -1    5.19    0.46
  -6   3   1    5.26    0.48
  -6   3   1    4.65    0.49
  -3   6  -1    6.26    0.50
   3  -6  -1    6.49    0.47
  -3  -6   1    4.86    0.49
  -6  -3  -1    6.20    0.51
   3  -6  -1    5.93    0.45
  -6  -3  -1    5.90    0.46
   6   3  -1    6.56    0.51
   6  -3   1    4.74    0.49
   6   3  -1    6.34    0.46
  -3   6  -1    5.63    0.48
  -4   6   1   32.47    2.72
   6   4   1   33.31    2.69
   6   4   1   34.08    2.73
  -6   4  -1   31.54    2.71
   4  -6   1   31.41    2.76
   6  -4  -1   34.54    2.72
   4  -6   1   33.41    2.69
  -6   4  -1   32.91    2.73
  -4  -6  -1   33.61    2.72
  -4   6   1   32.14    2.71
  -6  -4   1   32.51    2.73
   6   4  -1   34.47    2.69
   4  -6  -1   35.15    2.71
  -4  -6   1   35.76    2.73
   6  -4   1   36.16    2.73
  -4  -6   1   32.52    2.72
  -4   6  -1   33.76    2.72
  -4   6  -1   32.49    2.72
   6  -4   1   34.84    2.69
   4   6   1   31.27    2.69
  -6   4   1   35.54    2.72
   4  -6  -1   33.32    2.69
   4   6   1   34.47    2.69
  -6   4   1   34.41    2.73
  -6   5  -1   22.30    1.79
   6  -5  -1   22.80    1.75
   6   5   1   21.01    1.80
   5  -6   1   21.94    1.78
   5   6  -1   23.10    1.75
  -5  -6  -1   22.74    1.79
  -6  -5   1   20.71    1.80
  -5   6   1   20.03    1.78
   6  -5  -1   23.66    1.79
   5  -6   1   21.98    1.75
  -5   6   1   21.43    1.78
   6   5   1   21.39    1.75
  -6   5  -1   22.30    1.80
   6   5  -1   21.69    1.75
   6  -5   1   22.92    1.79
  -6  -5  -1   20.33    1.80
  -6   5   1   22.40    1.78
  -5   6  -1   21.29    1.79
  -5   6  -1   20.61    1.78
  -6   5   1   21.29    1.79
   5   6   1   23.65    1.75
   6  -5   1   22.98    1.75
   5  -6  -1   20.47    1.75
   5  -6  -1   21.61    1.78
   6  -6   1    4.51    0.41
   6  -6  -1    4.59    0.40
   6  -6   1    4.45    0.36
  -6   6  -1    4.09    0.41
   6   6   1    4.74    0.37
  -6  -6  -1    4.32    0.42
  -6   6   1    4.69    0.41
   6   6  -1    4.43    0.37
   6  -6  -1    4.27    0.36
   7   0  -1   12.72    1.03
   0  -7   1   12.73    1.03
   0   7   1   11.19    1.05
   0   7  -1   14.56    1.06
  -7   0   1   12.66    1.09
  -7   0  -1   12.50    1.09
   7   0  -1   13.04    1.08
   7   0   1   12.46    1.03
   7   0   1   13.09    1.08
   0  -7   1   13.62    1.05
   7   1   1    8.12    0.73
  -7  -1   1    8.81    0.69
  -1  -7  -1    8.64    0.69
   7  -1  -1    7.75    0.72
  -7   1  -1    8.36    0.70
  -7  -1   1    7.85    0.73
   1  -7   1    8.19    0.68
  -7   1  -1    7.41    0.73
  -1   7   1    7.67    0.70
   7  -1  -1    7.68    0.68
  -1  -7  -1    7.72    0.69
   1  -7   1    8.76    0.70
   7   1   1    7.82    0.68
   7   1  -1    8.86    0.68
  -1  -7   1    8.90    0.70
   7  -1   1    8.89    0.73
  -7   1   1    8.41    0.70
   7  -1   1    9.01    0.68
  -7  -1  -1    8.33    0.69
  -7   1   1    8.71    0.73
  -7  -1  -1    8.77    0.74
  -1  -7   1    8.82    0.71
  -1   7  -1    9.61    0.71
   7   1  -1    8.73    0.73
  -2  -7  -1    6.57    0.57
   7  -2  -1    6.46    0.55
   7  -2  -1    6.11    0.59
   2  -7   1    7.25    0.57
  -2   7   1    7.74    0.58
   2  -7   1    7.11    0.55
   2   7  -1    6.06    0.55
   7   2   1    5.83    0.57
  -7  -2   1    6.35    0.60
  -2  -7  -1    5.82    0.56
  -7  -2   1    7.63    0.56
  -7   2  -1    5.70    0.60
   7   2   1    6.62    0.60
   7   2   1    6.99    0.55
   7   2  -1    7.25    0.61
   2   7   1    6.75    0.55
   7  -2   1    6.85    0.55
  -2  -7   1    6.68    0.60
  -2   7  -1    6.90    0.58
  -2  -7   1    6.21    0.57
   2   7   1    7.60    0.57
  -7  -2  -1    6.69    0.56
  -7  -2  -1    6.91    0.61
   7   2  -1    7.73    0.55
  -7   2   1    6.65    0.60
  -2   7  -1    6.29    0.58
   7  -2   1    6.54    0.60
  -7   2   1    7.79    0.58
   2   7   1    7.72    0.58
   7   3   1   23.54    1.98
  -3  -7  -1   24.83    1.96
   3  -7   1   23.84    1.95
   3   7  -1   25.05    1.93
   7  -3  -1   25.32    1.93
   7   3   1   23.76    1.93
  -7   3  -1   26.68    1.96
   7  -3  -1   25.85    1.98
   3   7  -1   24.04    1.94
   3  -7   1   23.21    1.93
   7   3   1   23.98    1.94
   3   7  -1   25.43    1.94
  -7   3  -1   25.03    1.99
  -3  -7  -1   24.64    1.95
  -3   7   1   23.03    1.94
  -3   7   1   22.40    1.96
   3   7   1   24.49    1.93
   7   3  -1   22.50    1.93
  -7  -3  -1   22.62    1.98
  -3  -7   1   25.29    1.96
   3   7   1   23.80    1.94
   3   7   1   22.64    1.94
   7  -3   1   26.31    1.93
  -7   3   1   22.92    1.95
  -3   7  -1   23.99    1.96
   3  -7  -1   23.36    1.94
   7  -3   1   24.98    1.98
   3  -7  -1   21.45    1.92
  -7   3   1   23.78    1.98
   7   3  -1   22.42    1.98
  -3   7  -1   23.53    1.96
  -3  -7   1   25.23    1.97
  -7  -3  -1   24.82    1.94
   7   4   1    5.61    0.46
   7  -4  -1    4.53    0.44
  -4   7   1    4.84    0.43
  -7   4  -1    4.92    0.43
   7  -4  -1    4.63    0.39
  -4  -7  -1    4.65    0.43
  -7   4  -1    4.83    0.45
  -4   7   1    5.04    0.42
  -4  -7  -1    5.00    0.44
   4   7  -1    4.72    0.39
   4  -7  -1    5.00    0.39
   7   4  -1    5.23    0.40
   7  -4   1    3.96    0.43
   7  -4   1    4.12    0.39
   4  -7  -1    5.29    0.41
  -4  -7   1    4.73    0.44
   4   7   1    4.32    0.39
  -4   7  -1    5.17    0.43
  -5   7   1    0.63    0.09
   7  -5  -1    0.35    0.05
   7  -5  -1    0.28    0.08
   5   7  -1    0.32    0.06
  -7   5  -1    0.49    0.10
  -7   5  -1    0.30    0.09
  -5   7   1    0.40    0.09
   7   5   1    0.56    0.12
  -7   5   1    0.68    0.12
  -7   5   1    0.37    0.09
  -5  -7   1    0.57    0.11
   5   7   1    0.46    0.06
  -5  -7   1    0.39    0.10
   7  -5   1    0.53    0.06
   7  -5   1    0.47    0.10
   6  -7   1    5.33    0.47
   7  -6  -1    5.61    0.43
   6   7  -1    5.51    0.43
  -7   6  -1    5.46    0.48
   6  -7   1    5.21    0.43
   7   6   1    5.31    0.43
  -6   7   1    4.98    0.47
   7  -6  -1    5.85    0.48
  -6   7   1    4.95    0.47
   6   7   1    5.49    0.43
   7   6  -1    5.17    0.43
  -6   7  -1    5.18    0.48
   6  -7  -1    4.83    0.43
  -6   7  -1    4.88    0.51
   7  -6   1    5.61    0.43
  -7   6   1    5.16    0.47
   7  -6   1    5.52    0.48
  -7   6   1    5.09    0.49
   6  -7  -1    5.20    0.46
  -6  -7   1    5.53    0.50
   7  -7  -1    3.10    0.26
   7  -7   1    3.57    0.32
   7   7  -1    3.11    0.27
  -7   7   1    3.05    0.32
   7  -7   1    3.26    0.26
  -7   7   1    3.32    0.32
   7  -7  -1    3.18    0.31
  -7   7  -1    2.71    0.31
   7   7   1    3.22    0.27
  -8   0   1    4.53    0.36
   8   0   1    4.15    0.41
   0  -8   1    4.01    0.34
   0   8  -1    3.50    0.37
   8   0  -1    4.14    0.35
   8   0   1    4.41    0.35
   8   0  -1    3.88    0.40
  -8   0  -1    3.71    0.36
   0   8   1    4.84    0.38
   0  -8   1    4.45    0.40
   0  -8   1    4.44    0.37
   8   1   1    7.32    0.59
  -1  -8  -1    5.93    0.53
   8  -1  -1    5.60    0.57
  -8  -1   1    7.17    0.53
   1   8  -1    5.32    0.53
  -1  -8  -1    5.51    0.53
   8   1   1    7.20    0.52
   1  -8   1    7.04    0.51
   8  -1  -1    5.77    0.52
  -1   8   1    7.21    0.55
  -8   1  -1    5.66    0.54
  -1  -8  -1    5.40    0.51
   1  -8   1    7.26    0.54
  -1   8  -1    7.33    0.55
   8   1  -1    7.29    0.59
   1   8   1    6.58    0.54
  -1  -8   1    6.26    0.54
   8  -1   1    6.02    0.52
  -1  -8   1    5.55    0.54
  -8  -1  -1    7.32    0.54
   8  -1   1    5.78    0.57
  -8   1   1    6.02    0.54
   8  -2  -1   23.74    1.83
   2   8  -1   23.67    1.79
  -2   8   1   20.91    1.80
  -2  -8  -1   23.23    1.80
   8   2   1   21.22    1.77
  -8  -2   1   20.43    1.78
   2  -8   1   20.18    1.77
   2  -8   1   23.16    1.79
   8   2   1   21.71    1.83
  -2  -8  -1   24.90    1.80
   8  -2  -1   24.10    1.77
   8   2  -1   20.27    1.83
  -2  -8   1   22.45    1.80
   8   2  -1   20.23    1.77
   8  -2   1   22.84    1.83
  -2  -8   1   23.17    1.81
  -8  -2  -1   22.07    1.79
  -2   8  -1   20.15    1.83
   8  -2   1   23.32    1.77
  -8   2   1   20.32    1.79
   2   8   1   22.15    1.79
  -3  -8  -1   10.77    0.84
   3  -8   1   11.17    0.83
   8  -3  -1   10.42    0.80
   8   3   1   10.61    0.81
   3   8  -1   10.02    0.81
   8   3   1   10.40    0.87
  -3   8   1   10.97    0.84
  -3  -8  -1   10.43    0.83
   8  -3  -1   10.33    0.86
   3  -8   1   10.93    0.80
  -8   3  -1   10.09    0.83
  -3  -8   1    9.42    0.84
  -3  -8   1    8.65    0.83
  -3   8  -1    9.53    0.84
  -8   3   1    9.54    0.83
   3   8   1    9.48    0.80
  -3   8  -1    9.57    0.83
   8   3  -1    9.65    0.80
  -8  -3  -1    9.24    0.81
   8  -3   1    9.35    0.86
   3   8   1    9.27    0.82
   8  -3   1    9.51    0.80
   8   3  -1    9.42    0.87
  -4  -8  -1    6.90    0.59
  -4   8   1    6.63    0.58
  -8   4  -1    7.56    0.60
   8   4   1    7.27    0.65
   8  -4  -1    7.37    0.56
  -4   8   1    6.51    0.59
   4  -8   1    6.59    0.55
   8   4   1    6.94    0.56
   8  -4  -1    7.56    0.61
  -4  -8  -1    7.40    0.60
   4   8  -1    7.12    0.55
   4  -8   1    6.87    0.58
   4   8   1    6.76    0.55
   8   4  -1    6.30    0.56
  -4  -8   1    6.76    0.60
   4  -8  -1    6.25    0.57
   8  -4   1    7.47    0.62
   8  -4   1    7.28    0.56
   4   8   1    7.07    0.56
  -8   4   1    6.71    0.59
  -4   8  -1    6.26    0.59
  -4   8  -1    6.30    0.59
   4  -8  -1    5.87    0.55
   5  -8   1    8.29    0.77
  -5  -8  -1    9.12    0.79
   5   8  -1   10.09    0.74
  -8   5  -1   10.30    0.79
   5  -8   1    7.90    0.74
   8  -5  -1    9.74    0.80
  -5   8   1    7.77    0.77
   8  -5  -1    9.87    0.74
   8   5   1    8.15    0.74
   8   5   1    7.96    0.80
  -5  -8  -1   10.03    0.80
   5  -8  -1    8.37    0.76
   5   8   1   10.45    0.74
  -8   5   1    9.41    0.78
   8   5  -1    8.70    0.74
  -5   8  -1    9.19    0.79
  -5   8  -1    8.83    0.78
   5  -8  -1    7.98    0.74
  -5  -8   1    9.89    0.81
   8  -5   1   10.45    0.74
   8  -5   1   10.55    0.81
   6  -8   1    3.65    0.29
  -6   8   1    3.56    0.35
  -6  -8  -1    4.20    0.37
   8  -6  -1    3.88    0.35
  -6   8   1    3.47    0.34
   8   6   1    3.67    0.30
   6  -8   1    3.65    0.34
   6   8  -1    3.97    0.30
  -8   6  -1    3.82    0.35
   8  -6  -1    4.05    0.29
  -8   6   1    3.37    0.34
   6  -8  -1    2.99    0.32
   8  -6   1    3.44    0.29
  -6   8  -1    2.90    0.35
   6   8   1    3.44    0.29
   8   6  -1    3.23    0.30
  -6  -8   1    3.55    0.37
  -6   8  -1    2.99    0.34
   8  -6   1    3.81    0.37
  -7   8   1    0.66    0.13
  -7  -8  -1    0.51    0.14
   8  -7  -1    0.54    0.11
   8  -7  -1    0.75    0.08
   8   7   1    0.60    0.08
  -8   7  -1    0.45    0.12
   7  -8   1    0.75    0.09
   7   8  -1    0.55    0.07
  -7   8   1    0.45    0.15
   8  -7  -1    0.56    0.06
   7  -8   1    0.59    0.06
   7  -8   1    0.47    0.10
   8   7   1    0.63    0.09
  -7   8  -1    0.58    0.13
  -8   7   1    0.62    0.13
  -7  -8   1    0.47    0.14
   8  -7   1    0.38    0.10
   8   7  -1    0.62    0.07
   7  -8  -1    0.55    0.10
   7  -8  -1    0.60    0.06
   8  -7   1    0.74    0.08
   8  -7   1    0.54    0.06
   8   7  -1    0.62    0.10
   7   8   1    0.52    0.07
   7  -8  -1    0.60    0.08
   8  -8   1    0.43    0.05
   8   8   1    0.36    0.07
  -8  -8   1    0.32    0.13
   8   8  -1    0.39    0.07
   8  -8  -1    0.38    0.05
   8  -8   1    0.24    0.09
   8  -8   1    0.37    0.05
  -8   8  -1    0.31    0.11
   8  -8  -1    0.45    0.06
   8  -8  -1    0.40    0.07
   8   8  -1    0.50    0.07
   8   8  -1    0.40    0.07
  -8   8   1    0.36    0.11
   8   8   1    0.46    0.06
   9   0   1   15.64    1.34
  -9   0  -1   14.75    1.30
   9   0  -1   15.38    1.34
   0   9  -1   14.81    1.30
   0  -9   1   14.90    1.29
   0   9   1   17.79    1.33
   0  -9   1   16.15    1.30
  -9   0   1   17.25    1.30
   0  -9   1   15.87    1.27
   9   0  -1   16.02    1.28
   9   0   1   15.93    1.28
   1  -9   1   10.19    0.84
  -9   1  -1   10.52    0.91
   1  -9   1   10.97    0.86
  -1   9   1   10.94    0.88
   9  -1  -1   11.07    0.85
   9  -1  -1   10.71    0.91
   1   9  -1   11.16    0.87
   9   1   1   10.74    0.92
  -9  -1   1    9.83    0.86
   9   1   1   11.01    0.85
  -9   1   1    9.82    0.87
  -1   9  -1   10.07    0.88
  -1  -9   1    9.85    0.87
   9   1  -1   10.25    0.85
  -1  -9   1   10.23    0.84
   9  -1   1   10.50    0.85
   1   9   1    9.73    0.87
  -9  -1  -1   11.14    0.87
   9  -1   1   10.65    0.91
   9   1  -1    9.85    0.91
   2  -9   1    2.73    0.23
   9  -2  -1    2.52    0.28
   9   2   1    2.46    0.29
  -2   9   1    2.57    0.25
  -9  -2   1    2.64    0.22
  -9   2  -1    2.42    0.24
  -2  -9  -1    2.73    0.23
   2  -9   1    2.33    0.20
   9   2   1    2.50    0.21
  -9  -2   1    2.44    0.22
  -2  -9  -1    2.28    0.24
   9  -2  -1    2.50    0.21
   2   9  -1    2.45    0.23
   9  -2   1    2.26    0.21
   9   2  -1    2.31    0.29
   2   9   1    2.38    0.23
  -2  -9   1    2.21    0.24
   9   2  -1    2.38    0.21
  -2   9  -1    2.26    0.25
  -9   2   1    2.48    0.24
  -9  -2  -1    2.27    0.22
   9  -2   1    2.43    0.28
  -2  -9   1    2.06    0.23
  -3  -9  -1   18.39    1.53
  -3  -9  -1   19.68    1.54
  -9   3  -1   20.06    1.54
   9   3   1   18.72    1.51
   3  -9   1   17.65    1.50
   9  -3  -1   18.82    1.57
   9  -3  -1   19.57    1.51
  -3   9   1   16.48    1.54
   9   3   1   17.86    1.58
   3   9  -1   19.26    1.52
   3   9  -1   18.27    1.52
   3  -9   1   18.22    1.53
  -9   3   1   18.07    1.54
   9  -3   1   20.50    1.51
   9   3  -1   18.34    1.51
   9  -3   1   19.55    1.57
   9   3  -1   17.91    1.58
  -3  -9   1   18.65    1.54
   3   9   1   19.20    1.52
  -3   9  -1   19.65    1.55
  -9  -3  -1   18.51    1.52
  -3   9  -1   18.66    1.53
  -3  -9   1   19.35    1.55
   9  -4  -1    2.04    0.25
   4   9  -1    2.11    0.18
  -4  -9  -1    2.00    0.22
   4  -9   1    1.98    0.17
   4  -9   1    2.12    0.21
   9   4   1    1.73    0.20
  -9   4  -1    2.48    0.23
  -4  -9  -1    2.14    0.22
  -4   9   1    1.75    0.23
   9  -4  -1    2.01    0.18
   9   4   1    2.09    0.27
   4   9   1    1.90    0.18
  -4   9  -1    2.23    0.22
   9  -4   1    2.26    0.18
  -4  -9   1    2.01    0.23
  -4   9  -1    2.53    0.24
  -4  -9   1    2.00    0.23
   9   4  -1    2.26    0.19
   4   9   1    2.29    0.19
   9  -4   1    2.25    0.26
  -9   4   1    1.81    0.22
   9   5   1    2.63    0.26
  -5   9   1    2.51    0.31
   9  -5  -1    3.22    0.26
   9  -5  -1    3.13    0.32
  -5  -9  -1    2.98    0.31
   5  -9   1    2.60    0.25
  -5  -9  -1    2.88    0.31
   5   9  -1    3.30    0.26
   5  -9   1    2.75    0.29
  -9   5  -1    3.38    0.31
  -5   9  -1    3.25    0.31
  -5  -9   1    3.72    0.33
   9   5  -1    3.19    0.27
   9  -5   1    3.46    0.33
   5   9   1    3.31    0.26
   9  -5   1    3.50    0.26
  -9   5   1    2.98    0.31
  -5   9  -1    3.59    0.32
   6  -9   1    1.48    0.13
   9  -6  -1    1.32    0.19
  -6   9   1    1.27    0.18
   6  -9   1    1.43    0.12
   9  -6  -1    1.33    0.13
  -6  -9  -1    1.54    0.20
   9   6   1    1.30    0.13
   9  -6  -1    1.47    0.12
   6  -9   1    1.29    0.17
  -9   6  -1    1.28    0.18
   6   9  -1    1.33    0.12
   9   6   1    1.53    0.13
   6   9   1    1.27    0.12
  -9   6   1    1.18    0.17
   6  -9  -1    1.17    0.13
   9  -6   1    1.15    0.12
  -6   9  -1    1.44    0.19
   9   6  -1    1.32    0.13
   9  -6   1    1.07    0.18
   6  -9  -1    1.18    0.15
   9  -6   1    1.02    0.12
   6  -9  -1    1.42    0.11
   9  -6   1    1.36    0.14
   9   6  -1    1.38    0.13
  -6  -9   1    1.21    0.20
   7   9  -1    2.11    0.18
   9  -7  -1    2.12    0.17
   9   7   1    2.02    0.17
   7   9  -1    2.22    0.17
   9  -7  -1    1.95    0.17
   7  -9   1    1.80    0.16
   7  -9   1    1.98    0.16
  -9   7  -1    2.14    0.23
   9   7   1    2.11    0.17
  -7   9   1    2.12    0.24
   7  -9   1    1.90    0.22
  -7  -9  -1    1.94    0.25
   9   7   1    1.95    0.18
   9   7   1    2.17    0.18
   9  -7  -1    2.00    0.24
   7  -9   1    2.02    0.19
   7   9   1    1.79    0.17
   7  -9  -1    1.75    0.16
   9  -7   1    1.86    0.17
   9   7  -1    1.69    0.17
   9  -7   1    1.95    0.17
  -7  -9   1    2.15    0.26
   7  -9  -1    1.63    0.16
   7  -9  -1    1.56    0.17
   9   7  -1    1.50    0.17
   9   7  -1    1.76    0.17
  -9   7   1    1.82    0.22
   9  -7   1    1.80    0.17
   9  -7   1    1.74    0.23
  -7   9  -1    1.79    0.23
   9   7  -1    1.64    0.18
   9   8   1    0.28    0.05
   9  -8  -1    0.17    0.05
   8  -9   1    0.05    0.10
   8   9  -1    0.18    0.05
   9  -8  -1    0.04    0.09
   8  -9   1    0.28    0.06
   9   8   1    0.25    0.06
  -9   8  -1    0.36    0.11
   9   8   1    0.22    0.05
   8  -9   1    0.28    0.05
  -8  -9  -1   -0.02    0.11
  -8   9   1    0.15    0.09
   9   8   1    0.19    0.06
   9  -8  -1    0.26    0.05
   8  -9   1    0.25    0.05
   9  -8  -1    0.22    0.05
   8   9  -1    0.22    0.06
   8   9  -1    0.34    0.07
   8   9  -1    0.27    0.06
   8   9   1    0.26    0.06
   9   8  -1    0.17    0.06
  -8  -9   1    0.17    0.10
   9  -8   1    0.26    0.05
   9  -8   1    0.22    0.06
  -8   9  -1    0.23    0.11
   9   8  -1    0.31    0.07
   8  -9  -1    0.23    0.05
   9  -8   1    0.02    0.09
   8  -9  -1    0.24    0.04
  -9   8   1    0.20    0.10
   8   9   1    0.24    0.05
   8   9   1    0.14    0.06
   8  -9  -1    0.25    0.05
   9  -8   1    0.31    0.05
   9   8  -1    0.25    0.05
   9   8  -1    0.29    0.07
   9   9  -1    7.19    0.59
   9   9  -1    7.26    0.59
  -9   9  -1    6.91    0.65
   9  -9   1    7.19    0.58
   9   9   1    7.49    0.59
  -9  -9  -1    6.61    0.71
   9  -9   1    7.12    0.58
   9  -9  -1    7.41    0.58
   9  -9  -1    7.14    0.58
   9   9   1    6.84    0.58
   9   9  -1    7.22    0.58
  -9   9   1    7.15    0.65
   9   9   1    6.85    0.58
   9   9   1    7.57    0.59
   9   9  -1    6.60    0.58
   9  -9   1    7.14    0.58
  10   0   1    3.44    0.37
   0  10  -1    3.35    0.33
 -10   0   1    3.73    0.32
   0 -10   1    3.39    0.33
  10   0  -1    3.44    0.38
   0 -10   1    3.37    0.29
 -10   0  -1    3.36    0.32
  10   0   1    3.61    0.30
   0 -10   1    3.56    0.31
   0  10   1    3.76    0.33
  10   0  -1    3.74    0.30
  10  -1  -1    0.70    0.15
  10  -1  -1    0.83    0.09
  -1  10   1    0.92    0.13
   1  10  -1    0.72    0.12
 -10   1  -1    0.70    0.12
  10   1   1    0.79    0.09
  10   1   1    0.87    0.17
 -10  -1   1    0.95    0.11
  10  -1   1    1.00    0.09
  10  -1   1    1.14    0.18
  -1  10  -1    0.84    0.13
  10   1  -1    1.00    0.10
 -10  -1  -1    0.68    0.11
  10   1  -1    1.02    0.19
  -1 -10   1    0.80    0.12
  10   2   1    5.21    0.48
  10  -2  -1    5.95    0.48
 -10  -2   1    5.49    0.49
  -2  10   1    5.66    0.52
  10  -2  -1    5.75    0.56
  10   2   1    5.19    0.56
   2  10  -1    5.68    0.50
 -10   2  -1    6.20    0.52
 -10   2   1    5.85    0.51
  -2 -10   1    6.20    0.47
  10  -2   1    6.07    0.56
  -2 -10   1    5.70    0.51
  10  -2   1    6.47    0.48
  10   2  -1    5.55    0.56
  -2  10  -1    5.78    0.52
  10   2  -1    5.66    0.48
 -10  -2  -1    5.71    0.50
   2  10   1    6.47    0.51
  -2 -10   1    6.12    0.51
 -10   3  -1    1.68    0.19
   3  10  -1    1.69    0.16
  10  -3  -1    1.62    0.15
  -3 -10  -1    1.71    0.18
  -3 -10  -1    1.30    0.17
  10  -3  -1    1.78    0.23
  -3 -10   1    1.80    0.19
  -3 -10   1    1.50    0.22
  10  -3   1    1.72    0.15
 -10   3   1    1.70    0.19
   3  10   1    1.48    0.16
  10  -3   1    1.61    0.22
  -4  10   1    8.53    0.71
 -10   4  -1    8.26    0.70
  10   4   1    7.61    0.66
  10   4   1    6.90    0.65
  10  -4  -1    7.94    0.65
  10  -4  -1    9.37    0.74
  10   4   1    7.75    0.74
  -4 -10  -1    9.35    0.70
  10  -4  -1    8.94    0.66
  10   4   1    7.55    0.65
  10  -4   1    7.87    0.73
  10   4  -1    7.73    0.66
  10  -4   1    7.49    0.65
 -10   4   1    8.52    0.70
  -4  10  -1    6.80    0.70
  10  -4   1    8.42    0.65
  10  -4   1    7.52    0.65
  -4 -10   1    8.37    0.71
   4  10   1    8.16    0.66
  10  -5  -1    0.75    0.08
   5  10  -1    0.88    0.08
  10  -5  -1    0.82    0.09
  -5  10   1    0.70    0.15
  10   5   1    0.67    0.09
  -5 -10  -1    0.72    0.13
  10   5   1    0.62    0.10
  10  -5  -1    0.75    0.09
  10   5   1    0.75    0.09
 -10   5  -1    0.83    0.14
  10   5   1    0.63    0.09
   5 -10   1    0.68    0.09
  10  -5  -1    0.85    0.16
  10  -5   1    0.85    0.09
   5  10   1    0.90    0.08
  -5 -10   1    0.98    0.19
  10  -5   1    0.91    0.09
  10  -5   1    0.76    0.15
  10   5  -1    0.88    0.10
  10  -5   1    0.94    0.09
  10   5  -1    0.73    0.09
 -10   5   1    0.75    0.13
  -5  10  -1    0.91    0.15
  10   5  -1    0.81    0.09
  10   5  -1    0.87    0.09
  10  -6  -1    0.42    0.06
  10  -6  -1    0.46    0.06
  -6  10   1    0.43    0.12
   6 -10   1    0.44    0.07
 -10   6  -1    0.50    0.11
   6 -10   1    0.54    0.06
   6 -10   1    0.42    0.08
  10   6   1    0.48    0.06
  10   6   1    0.45    0.08
   6  10  -1    0.58    0.08
  10   6   1    0.46    0.08
  10  -6  -1    0.37    0.12
   6  10  -1    0.52    0.07
  -6 -10  -1    0.27    0.11
  10   6   1    0.32    0.07
  10  -6  -1    0.55    0.06
  10   6  -1    0.32    0.07
  10  -6   1    0.45    0.06
  10  -6   1    0.51    0.07
   6  10   1    0.34    0.06
   6 -10  -1    0.39    0.05
  -6  10  -1    0.38    0.11
  10   6  -1    0.35    0.08
   6 -10  -1    0.35    0.06
  10  -6   1    0.33    0.11
  10  -6   1    0.41    0.06
 -10   6   1    0.32    0.10
   6  10   1    0.36    0.07
  10  -6   1    0.40    0.06
  10   6  -1    0.36    0.06
  -6 -10   1    0.27    0.10
  10   6  -1    0.34    0.07
   7  10  -1    0.82    0.10
  10   7   1    0.73    0.09
   7 -10   1    0.69    0.09
   7  10  -1    0.91    0.10
  10   7   1    0.86    0.09
  10  -7  -1    0.70    0.09
   7  10  -1    0.77    0.10
   7  10  -1    0.69    0.08
   7 -10   1    0.88    0.08
  10  -7  -1    0.63    0.14
  10  -7  -1    0.74    0.08
  10   7   1    0.87    0.10
  -7 -10  -1    0.82    0.17
  10  -7  -1    0.75    0.08
  10   7   1    0.91    0.09
  10  -7   1    0.63    0.08
   7 -10  -1    0.78    0.08
  10  -7   1    0.72    0.08
   7  10   1    0.88    0.08
  10   7  -1    0.76    0.09
  10  -7   1    0.58    0.14
 -10   7   1    1.07    0.16
  -7 -10   1    0.78    0.16
  10   7  -1    0.82    0.09
  10  -7   1    0.52    0.09
  10  -7   1    0.69    0.08
  -7  10  -1    0.48    0.13
   7 -10  -1    0.93    0.09
   7  10   1    1.01    0.09
   7  10   1    0.85    0.10
  10   7  -1    0.82    0.09
  10   7  -1    0.80    0.10
   8  10  -1    5.53    0.46
  10  -8  -1    5.50    0.46
   8  10  -1    5.56    0.47
  10   8   1    5.51    0.47
   8  10  -1    5.28    0.46
  10  -8  -1    5.58    0.46
  10   8   1    5.07    0.46
 -10   8  -1    5.83    0.54
  10   8   1    5.36    0.46
  10  -8  -1    5.60    0.47
  -8  10   1    5.42    0.53
   8 -10   1    5.60    0.46
  10   8   1    5.39    0.47
   8 -10   1    5.50    0.47
   8  10  -1    5.76    0.47
 -10   8   1    5.73    0.54
  10  -8   1    5.95    0.46
  10   8  -1    5.69    0.46
  10   8  -1    5.77    0.47
  10  -8   1    4.97    0.47
   8 -10  -1    5.67    0.47
   8  10   1    5.72    0.46
   8  10   1    5.72    0.46
  -8 -10   1    5.82    0.58
  10  -8   1    5.90    0.46
  10  -8   1    5.74    0.47
  10  -8   1    5.73    0.56
   8  10   1    6.14    0.47
   8  10   1    5.58    0.47
   8 -10  -1    5.41    0.46
  10   8  -1    5.84    0.47
  10   8  -1    5.78    0.46
  -8  10  -1    5.89    0.54
  10   9   1    0.29    0.06
 -10   9  -1    0.44    0.26
   9  10  -1    0.20    0.07
   9  10  -1    0.31    0.06
   9  10  -1    0.33    0.07
   9 -10   1    0.42    0.06
  10   9   1    0.18    0.06
   9 -10   1    0.41    0.07
   9  10  -1    0.32    0.06
  10   9   1    0.25    0.07
  10  -9  -1    0.31    0.05
  10  -9  -1    0.18    0.06
  10  -9  -1    0.36    0.06
  10   9   1    0.34    0.06
  -9  10   1    0.29    0.16
   9  10   1    0.37    0.06
  10   9  -1    0.27    0.08
  -9  10  -1    0.30    0.14
   9  10   1    0.37    0.06
   9  10   1    0.39    0.07
  10  -9   1    0.32    0.06
   9 -10  -1    0.31    0.07
  10   9  -1    0.31    0.07
  10   9  -1    0.25    0.06
  10  -9   1    0.41    0.06
 -10   9   1    0.28    0.15
  10   9  -1    0.44    0.06
  10  -9   1    0.38    0.07
   9  10   1    0.26    0.07
   9 -10  -1    0.40    0.06
  10 -10  -1    0.87    0.10
  10  10  -1    0.72    0.11
  10  10  -1    0.89    0.10
  10 -10   1    0.94    0.10
  10  10   1    0.81    0.11
  10  10   1    0.96    0.10
  10  10   1    0.95    0.10
  10  10   1    0.94    0.12
  10 -10  -1    0.96    0.11
 -10  10  -1    0.95    0.25
 -10  10   1    1.45    0.29
  10 -10   1    0.56    0.10
 -11   0  -1    0.94    0.13
  11   0   1    1.13    0.21
  11   0  -1    1.33    0.22
  11   0  -1    0.94    0.11
 -11   0   1    1.26    0.14
  11   0  -1    1.10    0.11
  11   0   1    0.93    0.10
   0  11  -1    1.15    0.15
  11   0   1    1.11    0.11
   0  11   1    1.13    0.15
  11   0   1    0.92    0.11
  11   0  -1    0.87    0.10
  11   1   1    6.21    0.56
  11   1   1    6.31    0.56
  11  -1  -1    7.75    0.67
  11  -1  -1    6.71    0.56
 -11  -1   1    7.09    0.59
  11  -1  -1    6.96    0.56
   1  11  -1    7.53    0.60
  11   1   1    6.80    0.57
 -11   1  -1    7.12    0.60
  11  -1  -1    7.90    0.57
  -1  11   1    7.12    0.61
   1  11   1    7.11    0.60
  11  -1   1    6.78    0.56
  -1  11  -1    6.63    0.61
 -11  -1  -1    7.11    0.60
 -11   1   1    7.53    0.60
  11  -1   1    6.90    0.56
  11   1  -1    6.39    0.56
  11  -1   1    8.08    0.69
  11  -1   1    7.12    0.57
  11   1  -1    6.43    0.56
  11   1  -1    5.56    0.71
  11   1  -1    6.59    0.57
  11   2   1    0.36    0.06
  11  -2  -1    0.53    0.07
  11   2   1    0.37    0.06
  11   2   1    0.27    0.07
  -2  11   1    0.19    0.09
  11   2   1    0.38    0.06
  11  -2  -1    0.49    0.06
  11  -2  -1    0.54    0.06
  11   2   1    0.23    0.11
  11  -2  -1    0.35    0.12
 -11   2  -1    0.57    0.12
  11  -2  -1    0.44    0.07
   2  11  -1    0.24    0.09
  11   2  -1    0.33    0.06
  -2 -11   1    0.33    0.07
  -2  11  -1    0.36    0.11
  11  -2   1    0.50    0.06
   2  11   1    0.53    0.09
  11   2  -1    0.31    0.07
  11   2  -1    0.20    0.11
  11   2  -1    0.27    0.06
  11  -2   1    0.31    0.06
 -11   2   1    0.35    0.09
  11  -2   1    0.40    0.06
  11   2  -1    0.37    0.06
  11  -2   1    0.45    0.07
  11  -2   1    0.26    0.13
  11   3   1   10.63    0.99
  11   3   1   10.73    0.90
 -11   3  -1   11.00    0.94
  11  -3  -1   10.10    0.89
  11   3   1   10.76    0.89
  11   3   1   10.93    0.90
   3  11  -1    9.95    0.91
  11  -3  -1   10.81    0.90
  11   3   1   10.79    0.89
  11  -3  -1   10.22    0.89
  -3  11   1   11.20    0.95
  11  -3  -1   11.29    0.99
  11  -3  -1   10.74    0.89
  11  -3   1   10.77    0.89
  -3 -11   1   11.27    0.89
  11  -3   1   10.99    0.89
   3 -11  -1   10.77    0.89
  -3  11  -1   12.87    0.96
   3  11   1   12.67    0.92
  11   3  -1   11.76    0.90
  11   3  -1   12.01    0.91
  11  -3   1   11.60    0.90
  11  -3   1    8.84    1.04
  11  -3   1   10.78    0.89
  -3 -11   1   11.56    0.93
  11   3  -1   11.96    0.90
 -11   3   1   11.00    0.94
  11   4   1    2.11    0.30
  11  -4  -1    1.96    0.19
  11  -4  -1    1.84    0.34
  11   4   1    2.15    0.20
  11   4   1    1.88    0.20
  -4  11   1    2.24    0.26
  11  -4  -1    2.18    0.19
  11   4   1    1.95    0.19
   4 -11   1    1.82    0.19
  11   4   1    2.17    0.19
   4 -11   1    1.81    0.19
 -11   4  -1    2.33    0.26
  11  -4  -1    2.31    0.19
  11  -4  -1    2.13    0.19
 -11   4   1    2.47    0.25
  11  -4   1    2.47    0.20
  11  -4   1    2.49    0.29
  -4 -11   1    2.46    0.26
  11   4  -1    2.40    0.20
  -4  11  -1    2.61    0.27
  11  -4   1    2.29    0.19
  11   4  -1    2.22    0.19
  11   4  -1    2.18    0.19
  11  -4   1    2.30    0.19
   4 -11  -1    2.31    0.20
  11  -4   1    2.53    0.21
  11   4  -1    2.07    0.20
  11   5   1    1.32    0.15
  11  -5  -1    1.83    0.24
  11  -5  -1    1.75    0.14
  11   5   1    1.21    0.15
   5 -11   1    1.27    0.14
   5 -11   1    1.25    0.15
  11  -5  -1    1.83    0.15
  -5  11   1    1.56    0.21
 -11   5  -1    1.74    0.20
  11  -5  -1    1.81    0.14
  11   5   1    1.32    0.14
   5  11  -1    1.65    0.15
   5  11  -1    1.56    0.14
  11   5   1    1.24    0.14
  11   5  -1    1.47    0.15
  -5  11  -1    1.37    0.20
  11   5  -1    1.47    0.14
  11  -5   1    1.88    0.15
   5 -11  -1    1.29    0.14
  11  -5   1    1.77    0.14
  11  -5   1    1.61    0.14
   5 -11  -1    1.53    0.15
  11   5  -1    1.60    0.15
  -5 -11   1    2.01    0.24
 -11   5   1    1.78    0.21
  11  -5   1    1.94    0.24
  11   5  -1    1.25    0.15
  11  -5   1    1.59    0.15
  11   6   1    0.86    0.09
  11  -6  -1    0.56    0.08
   6 -11   1    0.93    0.09
  11  -6  -1    0.61    0.08
  11  -6  -1    0.36    0.13
  11  -6  -1    0.54    0.08
  11  -6  -1    0.58    0.08
  11   6   1    0.96    0.09
   6 -11   1    0.89    0.08
  -6  11   1    0.65    0.16
  11   6   1    0.94    0.09
   6  11  -1    0.75    0.08
   6  11  -1    0.67    0.08
  11   6   1    0.86    0.11
   6  11  -1    0.65    0.09
 -11   6  -1    0.65    0.14
  11   6  -1    0.79    0.09
   6 -11  -1    0.76    0.08
  11  -6   1    0.95    0.10
  11   6  -1    0.87    0.09
   6  11   1    0.66    0.08
   6  11   1    0.68    0.10
  -6  11  -1    0.97    0.17
  11  -6   1    0.62    0.08
  11  -6   1    0.64    0.08
  11   6  -1    0.83    0.09
  11   6  -1    0.81    0.10
 -11   6   1    0.40    0.12
   6 -11  -1    0.73    0.09
  11  -6   1    0.58    0.08
   6  11   1    0.54    0.07
  -6 -11   1    0.49    0.22
  11   7   1    7.87    0.60
   7  11  -1    7.02    0.60
  11  -7  -1    7.06    0.59
  11   7   1    7.58    0.60
   7  11  -1    6.69    0.59
  11  -7  -1    7.52    0.60
  11   7   1    6.92    0.59
  11  -7  -1    7.21    0.59
 -11   7  -1    6.87    0.66
  -7  11   1    7.40    0.67
  11  -7  -1    7.46    0.59
   7 -11   1    7.43    0.59
  11   7   1    7.40    0.59
  11  -7  -1    7.76    0.79
   7  11  -1    7.20    0.59
   7 -11   1    7.19    0.60
   7  11   1    7.42    0.60
  -7  11  -1    7.23    0.67
   7 -11  -1    7.26    0.60
  11  -7   1    6.74    0.59
  11   7  -1    7.84    0.60
   7 -11  -1    7.43    0.59
  11   7  -1    7.38    0.59
  11   7  -1    7.23    0.59
   7  11   1    7.03    0.59
   7  11   1    6.96    0.59
  11  -7   1    7.19    0.60
  11  -7   1    7.16    0.59
  11   7  -1    7.13    0.60
  11  -7   1    7.43    0.59
 -11   7   1    7.28    0.66
   8  11  -1    0.69    0.08
 -11   8  -1    0.53    0.16
  11  -8  -1    0.62    0.14
  11  -8  -1    0.72    0.07
  -8  11   1    0.35    0.12
   8  11  -1    0.64    0.08
   8  11  -1    0.57    0.08
   8  11  -1    0.55    0.09
   8 -11   1    0.44    0.07
  11  -8  -1    0.58    0.07
  11   8   1    0.31    0.07
  11   8   1    0.34    0.07
  11  -8   1    0.61    0.11
   8  11   1    0.56    0.07
  11   8  -1    0.34    0.08
   8 -11  -1    0.72    0.07
  -8  11  -1    0.30    0.12
  11  -8   1    0.58    0.07
  11   8  -1    0.38    0.07
   8 -11  -1    0.39    0.09
  11   8  -1    0.41    0.07
 -11   8   1    0.55    0.17
  11  -8   1    0.63    0.07
  11  -8   1    0.65    0.08
   8  11   1    0.54    0.08
   8  11   1    0.60    0.07
   9  11  -1    0.41    0.07
  11   9   1    0.35    0.08
  11  -9  -1    0.58    0.08
  11   9   1    0.36    0.06
  11  -9  -1    0.37    0.07
  11   9   1    0.27    0.07
  11   9   1    0.40    0.07
   9  11  -1    0.49    0.07
  11  -9  -1    0.53    0.07
   9 -11   1    0.49    0.06
   9 -11   1    0.33    0.07
   9  11  -1    0.27    0.07
  11   9  -1    0.31    0.07
   9  11   1    0.39    0.06
  11  -9   1    0.38    0.06
   9  11   1    0.44    0.06
   9  11   1    0.33    0.07
  11  -9   1    0.31    0.07
  11   9  -1    0.18    0.08
   9 -11  -1    0.27    0.07
  11  -9   1    0.39    0.06
  11   9  -1    0.32    0.08
   9  11   1    0.23    0.07
   9 -11  -1    0.36    0.06
  11   9  -1    0.28    0.06
  11  10   1    0.12    0.05
  11  10   1    0.13    0.05
  11 -10  -1    0.17    0.05
  10 -11   1    0.12    0.05
  11  10   1    0.22    0.06
  11  10   1    0.17    0.07
  10  11  -1    0.13    0.05
  10 -11   1    0.14    0.06
  10  11  -1    0.09    0.06
  11 -10  -1    0.17    0.06
  10  11  -1    0.08    0.07
  10  11  -1    0.15    0.05
  11  10  -1    0.09    0.07
  11  10  -1    0.14    0.05
  11 -10   1    0.19    0.07
  10 -11  -1    0.14    0.05
  11  10  -1    0.14    0.05
  11  10  -1    0.11    0.06
  10  11   1    0.23    0.05
  10 -11  -1    0.18    0.06
  11 -10   1    0.15    0.05
  10  11   1    0.08    0.06
  10  11   1    0.21    0.05
  10  11   1    0.10    0.06
  11  11   1    2.98    0.25
  11  11  -1    3.20    0.27
  11  11   1    3.28    0.27
  11 -11  -1    3.07    0.25
  11 -11   1    2.96    0.25
  11 -11   1    3.18    0.27
  11  11  -1    2.88    0.26
  11  11  -1    2.68    0.26
  11  11  -1    2.90    0.26
  11 -11  -1    3.06    0.26
  11  11   1    2.93    0.25
  11  11   1    2.88    0.26
  12   0   1    3.51    0.29
   0 -12   1    3.53    0.29
 -12   0  -1    3.29    0.33
  12   0   1    3.24    0.29
  12   0  -1    3.66    0.29
 -12   0   1    3.78    0.33
  12   0  -1    3.42    0.30
   0  12   1    3.58    0.34
  12   0   1    3.34    0.30
  12   0  -1    3.48    0.29
  12   0  -1    3.69    0.30
  12   0   1    3.39    0.29
  12   0  -1    3.61    0.29
  12   0   1    3.52    0.30
   0  12  -1    3.15    0.33
  12  -1  -1    1.31    0.12
  12  -1  -1    1.00    0.11
  12   1   1    1.04    0.12
  12  -1  -1    1.23    0.12
 -12   1  -1    1.08    0.16
  12   1   1    1.14    0.12
  12   1   1    1.01    0.12
  12   1   1    1.07    0.12
   1  12  -1    1.32    0.15
  12  -1  -1    1.40    0.12
  12  -1  -1    1.21    0.12
  -1  12   1    1.28    0.17
  12   1  -1    1.06    0.12
  12   1  -1    1.12    0.12
 -12  -1  -1    1.14    0.14
   1  12   1    1.45    0.16
  12  -1   1    1.34    0.12
  12  -1   1    1.35    0.12
  12  -1   1    1.04    0.12
  12   1  -1    1.07    0.12
  -1  12  -1    0.99    0.16
  12  -1   1    1.31    0.12
  12   1  -1    0.92    0.12
  12  -1   1    1.13    0.11
   2 -12   1    2.50    0.21
  12  -2  -1    2.51    0.22
 -12   2  -1    2.73    0.26
  12  -2  -1    2.37    0.21
  12   2   1    2.39    0.21
  -2  12   1    2.47    0.27
  12  -2  -1    2.33    0.21
  12   2   1    2.50    0.21
  12   2   1    2.56    0.22
   2  12  -1    2.73    0.24
  12   2   1    2.39    0.22
   2 -12   1    2.12    0.21
  12  -2  -1    2.15    0.21
  12   2  -1    2.40    0.22
  12   2  -1    2.24    0.22
   2 -12  -1    2.43    0.21
   2  12   1    2.72    0.24
  12  -2   1    2.40    0.21
  12  -2   1    2.49    0.21
  12   2  -1    2.05    0.21
  -2  12  -1    2.71    0.30
 -12   2   1    2.50    0.26
  12  -2   1    2.48    0.21
  12  -2   1    2.53    0.21
  12   2  -1    2.25    0.21
  12   3   1    4.66    0.39
  12   3   1    4.76    0.39
  12   3   1    4.86    0.38
   3 -12   1    4.34    0.39
  12  -3  -1    4.51    0.38
 -12   3  -1    4.77    0.44
  12   3   1    4.71    0.38
  12  -3  -1    4.33    0.38
   3 -12   1    5.13    0.39
  12  -3  -1    4.57    0.38
  12  -3  -1    4.73    0.39
  -3  12   1    4.83    0.45
 -12   3   1    4.54    0.43
  12   3  -1    4.81    0.39
  12   3  -1    4.55    0.39
  12  -3   1    4.09    0.38
  -3  12  -1    5.08    0.45
  12  -3   1    4.12    0.38
  12  -3   1    4.48    0.39
  12   3  -1    4.70    0.38
   3 -12  -1    4.68    0.38
   3 -12  -1    4.27    0.38
  12   3  -1    4.64    0.38
  12  -3   1    4.50    0.38
  12  -4  -1    0.81    0.09
  12   4   1    0.69    0.10
   4 -12   1    0.88    0.09
  12  -4  -1    0.98    0.09
  12   4   1    0.74    0.09
   4 -12   1    0.68    0.08
  12   4   1    0.62    0.10
  12   4   1    0.59    0.09
   4  12  -1    0.66    0.10
  12  -4  -1    0.89    0.09
  12  -4  -1    0.77    0.09
 -12   4  -1    0.80    0.15
  -4  12   1    0.58    0.15
  12   4  -1    0.76    0.10
  12  -4   1    0.74    0.09
  12   4  -1    0.83    0.09
  12  -4   1    0.86    0.09
  12  -4   1    0.90    0.10
   4 -12  -1    0.78    0.11
 -12   4   1    0.61    0.13
  -4  12  -1    0.81    0.16
  12   4  -1    0.67    0.10
   4 -12  -1    0.74    0.10
  12  -4   1    0.88    0.09
  12   4  -1    0.90    0.10
  12   5   1    0.21    0.06
   5  12  -1    0.19    0.06
  12   5   1    0.24    0.07
 -12   5  -1    0.19    0.09
   5  12  -1    0.26    0.05
   5 -12   1    0.11    0.05
  -5  12   1    0.28    0.12
  12  -5  -1    0.27    0.06
  12  -5  -1    0.27    0.05
  12   5   1    0.16    0.05
   5 -12   1    0.23    0.05
  12  -5  -1    0.41    0.06
  12  -5  -1    0.25    0.05
  12   5   1    0.15    0.06
   5 -12  -1    0.36    0.06
  -5  12  -1    0.10    0.09
 -12   5   1    0.35    0.10
   5 -12  -1    0.15    0.04
  12  -5   1    0.10    0.05
  12  -5   1    0.22    0.05
  12   5  -1    0.18    0.05
  12   5  -1    0.19    0.06
  12  -5   1    0.31    0.06
  12   5  -1    0.13    0.06
  12   5  -1    0.17    0.06
  12  -5   1    0.31    0.06
 -12   6  -1    2.10    0.26
  12   6   1    2.38    0.20
  12   6   1    2.30    0.20
  12   6   1    2.20    0.19
  12  -6  -1    2.27    0.19
   6  12  -1    1.99    0.20
  -6  12   1    2.57    0.28
  12  -6  -1    2.16    0.20
  12  -6  -1    2.23    0.19
   6  12  -1    1.97    0.19
  12   6   1    2.33    0.19
   6 -12   1    2.26    0.19
   6 -12   1    2.08    0.20
  12  -6  -1    2.02    0.19
  12   6  -1    2.25    0.19
  12   6  -1    2.15    0.20
  12  -6   1    1.97    0.19
  12   6  -1    2.05    0.20
  12  -6   1    2.27    0.20
 -12   6   1    2.13    0.25
   6  12   1    1.88    0.20
   6  12   1    1.96    0.21
   6 -12  -1    2.40    0.20
  12  -6   1    2.11    0.19
  12   6  -1    2.19    0.19
   6 -12  -1    2.08    0.19
  12  -6   1    2.07    0.19
  -6  12  -1    2.21    0.27
  12  -7  -1    0.69    0.08
  12   7   1    0.62    0.10
  12   7   1    0.71    0.09
  -7  12   1    0.82    0.17
   7  12  -1    0.54    0.08
  12   7   1    0.68    0.09
  12  -7  -1    0.56    0.08
  12  -7  -1    0.60    0.08
   7 -12   1    0.65    0.08
 -12   7  -1    0.46    0.13
   7  12  -1    0.74    0.09
   7 -12   1    0.62    0.09
  12  -7  -1    0.75    0.09
  12   7   1    0.59    0.09
  12  -7   1    0.51    0.08
 -12   7   1    0.55    0.14
   7 -12  -1    0.64    0.09
  12   7  -1    0.64    0.08
  12  -7   1    0.65    0.08
   7  12   1    0.73    0.10
  12  -7   1    0.57    0.09
  12   7  -1    0.71    0.10
  12   7  -1    0.64    0.10
  -7  12  -1    0.61    0.16
  12   7  -1    0.72    0.10
   7 -12  -1    0.58    0.07
   7  12   1    0.54    0.07
  12  -7   1    0.74    0.09
  12  -8  -1    0.61    0.09
   8 -12   1    0.88    0.08
  12  -8  -1    0.64    0.09
  12   8   1    0.75    0.09
   8  12  -1    0.55    0.09
   8 -12   1    0.74    0.10
   8  12  -1    0.70    0.09
  12   8   1    0.70    0.09
  12   8   1    0.74    0.11
  12  -8  -1    0.66    0.09
  12   8   1    0.80    0.09
  12  -8   1    0.60    0.09
   8  12   1    0.73    0.12
  12  -8   1    0.63    0.09
  12   8  -1    0.75    0.09
   8  12   1    0.62    0.09
   8 -12  -1    0.69    0.08
   8 -12  -1    0.77    0.10
  12  -8   1    0.65    0.09
  12  -8   1    0.64    0.08
  12   8  -1    0.63    0.10
  12   8  -1    0.71    0.09
  12   8  -1    0.68    0.10
  12   9   1    0.53    0.09
  12   9   1    0.67    0.08
   9  12  -1    0.59    0.08
   9 -12   1    0.36    0.08
  12  -9  -1    0.64    0.08
   9  12  -1    0.71    0.10
  12  -9  -1    0.81    0.10
   9 -12   1    0.62    0.08
  12   9   1    0.53    0.08
   9  12  -1    0.70    0.08
   9  12  -1    0.42    0.09
  12   9   1    0.60    0.08
  12  -9   1    0.58    0.07
   9 -12  -1    0.82    0.10
   9  12   1    0.78    0.08
  12   9  -1    0.50    0.08
  12   9  -1    0.48    0.08
  12  -9   1    0.47    0.08
  12  -9   1    0.60    0.08
   9 -12  -1    0.63    0.07
  12   9  -1    0.38    0.09
   9  12   1    0.56    0.09
  12   9  -1    0.45    0.09
  12  10   1    1.78    0.15
  12 -10  -1    1.77    0.16
  12  10   1    1.83    0.15
  12  10   1    1.68    0.16
  10  12  -1    1.38    0.15
  10  12  -1    1.67    0.15
  10  12  -1    1.48    0.15
  10 -12   1    1.88    0.15
  12  10   1    1.99    0.17
  10  12  -1    1.80    0.17
  10 -12   1    1.68    0.16
  12 -10  -1    1.53    0.15
  12  10  -1    1.59    0.17
  12 -10   1    1.55    0.16
  12  10  -1    1.67    0.15
  12  10  -1    1.54    0.15
  12 -10   1    1.58    0.15
  10  12   1    1.32    0.15
  10 -12  -1    1.69    0.15
  10  12   1    1.48    0.16
  12  10  -1    1.39    0.16
  10 -12  -1    1.86    0.16
  11 -12   1    0.15    0.06
  12  11   1    0.05    0.07
  11 -12   1    0.09    0.04
  12  11   1   -0.01    0.06
  12  11   1    0.03    0.06
  12 -11  -1    0.09    0.05
  11  12  -1    0.07    0.07
  12  11   1    0.08    0.06
  12 -11  -1    0.11    0.06
  11  12  -1    0.13    0.05
  12  11  -1    0.07    0.08
  11 -12  -1    0.08    0.04
  11  12   1    0.00    0.06
  12  11  -1    0.00    0.06
  11  12   1    0.19    0.05
  12 -11   1    0.06    0.05
  12  11  -1    0.04    0.07
  12  11  -1    0.14    0.09
  12 -11   1    0.12    0.04
  11 -12  -1    0.13    0.06
  12  12  -1    0.16    0.05
  12 -12   1    0.13    0.06
  12 -12  -1    0.17    0.06
  12 -12   1    0.24    0.05
  12  12   1    0.25    0.04
  12  12  -1    0.09    0.06
  12  12  -1    0.15    0.05
  12  12   1    0.18    0.04
  12 -12  -1    0.12    0.04
  12  12   1    0.09    0.06
  13   0  -1    2.89    0.22
  13   0   1    1.98    0.22
  13   0  -1    2.44    0.22
  13   0  -1    2.46    0.22
  13   0   1    2.58    0.22
  13   0   1    2.61    0.22
   0  13  -1    2.51    0.27
   0 -13   1    2.36    0.21
  13   0  -1    2.46    0.22
   0  13   1    2.99    0.28
  13   0  -1    2.44    0.22
  13   0   1    2.48    0.22
  13   0   1    2.42    0.22
 -13   1  -1    0.94    0.15
   1 -13   1    0.81    0.09
   1  13  -1    1.23    0.15
  13   1   1    0.98    0.11
  13  -1  -1    0.94    0.11
  13  -1  -1    1.00    0.11
  13   1   1    0.99    0.11
  13  -1  -1    1.06    0.11
  -1  13   1    1.09    0.16
  13  -1  -1    1.01    0.11
  13   1   1    0.98    0.11
  13   1   1    0.94    0.11
  13  -1  -1    1.01    0.11
   1  13   1    0.96    0.14
  -1  13  -1    0.85    0.16
  13  -1   1    0.83    0.11
  13   1  -1    0.74    0.11
 -13   1   1    0.96    0.14
  -1 -13   1    0.93    0.09
  13   1  -1    0.95    0.11
  13  -1   1    0.99    0.10
  13  -1   1    0.98    0.11
  13   1  -1    0.99    0.11
  13   1  -1    1.02    0.11
   1 -13  -1    1.12    0.11
  13  -1   1    0.81    0.11
  13  -1   1    0.88    0.11
  13   2   1    2.87    0.25
  13   2   1    2.73    0.25
  13  -2  -1    2.82    0.24
  13   2   1    2.79    0.24
  13  -2  -1    2.79    0.25
   2 -13   1    2.56    0.24
   2 -13   1    2.58    0.24
 -13   2  -1    2.92    0.30
  -2  13   1    3.10    0.31
  13  -2  -1    2.73    0.24
  13   2   1    2.86    0.24
  13  -2  -1    2.90    0.24
  13   2  -1    3.02    0.25
  13   2  -1    2.62    0.25
  13  -2   1    3.06    0.25
  13   2  -1    2.87    0.25
  13  -2   1    2.76    0.24
   2 -13  -1    2.40    0.24
  13  -2   1    2.92    0.24
 -13   2   1    3.00    0.30
  -2  13  -1    2.98    0.31
  13   2  -1    2.94    0.25
  13  -2   1    2.73    0.24
 -13   3  -1    4.20    0.40
  13   3   1    4.10    0.35
  13   3   1    4.18    0.34
  -3  13   1    4.09    0.41
   3 -13   1    3.84    0.34
  13  -3  -1    4.07    0.34
  13  -3  -1    4.13    0.34
  13  -3  -1    3.71    0.34
  13  -3  -1    4.06    0.34
  13   3   1    3.93    0.35
  13   3   1    4.23    0.34
   3 -13   1    4.15    0.33
  13   3  -1    3.82    0.35
  13  -3   1    4.17    0.34
  13  -3   1    4.09    0.34
   3 -13  -1    4.02    0.34
  13   3  -1    3.77    0.35
  13  -3   1    4.19    0.34
  13  -3   1    3.99    0.34
  13   3  -1    4.12    0.34
   3 -13  -1    4.04    0.33
 -13   3   1    3.85    0.39
  -3  13  -1    4.12    0.41
  13   3  -1    4.07    0.34
  13   4   1    0.32    0.08
  -4  13   1    0.46    0.14
  13  -4  -1    0.44    0.07
   4 -13   1    0.59    0.07
  13  -4  -1    0.46    0.08
  13  -4  -1    0.62    0.08
  13   4   1    0.34    0.08
  13   4   1    0.48    0.07
 -13   4  -1    0.62    0.14
  13   4   1    0.57    0.11
   4 -13   1    0.66    0.08
  13  -4  -1    0.45    0.10
 -13   4   1    0.33    0.11
   4 -13  -1    0.44    0.07
  13   4  -1    0.42    0.09
  13  -4   1    0.45    0.09
  13   4  -1    0.53    0.08
  13  -4   1    0.48    0.08
  13  -4   1    0.48    0.08
  13   4  -1    0.32    0.10
  -4  13  -1    0.59    0.15
   4 -13  -1    0.42    0.06
   5 -13   1    0.47    0.09
  -5  13   1    0.17    0.11
  13  -5  -1    0.31    0.06
  13   5   1    0.13    0.06
   5 -13   1    0.32    0.05
   5  13  -1    0.34    0.06
  13  -5  -1    0.33    0.06
  13   5   1    0.20    0.06
  13   5   1    0.17    0.07
  13  -5  -1    0.28    0.07
  13  -5  -1    0.41    0.08
 -13   5  -1    0.29    0.11
  13   5   1    0.14    0.07
   5 -13  -1    0.21    0.09
  13  -5   1    0.30    0.10
 -13   5   1    0.31    0.12
  13  -5   1    0.26    0.06
  13   5  -1    0.17    0.07
  13   5  -1    0.22    0.07
  13   5  -1    0.15    0.06
  13  -5   1    0.30    0.06
   5  13   1    0.48    0.08
  13  -5   1    0.24    0.08
  13   5  -1    0.21    0.06
  -5  13  -1    0.23    0.12
   5 -13  -1    0.27    0.05
  13  -6  -1    0.71    0.11
  13   6   1    0.82    0.10
   6 -13   1    0.87    0.09
  13   6   1    0.82    0.10
  13  -6  -1    0.80    0.10
  13  -6  -1    0.80    0.10
   6 -13   1    0.88    0.11
  13   6   1    0.82    0.12
 -13   6  -1    1.16    0.24
   6  13  -1    0.79    0.13
  13  -6  -1    0.73    0.10
  13   6   1    0.83    0.11
   6 -13  -1    0.83    0.10
  13  -6   1    0.87    0.10
  13   6  -1    0.97    0.12
  13  -6   1    0.92    0.10
  13   6  -1    0.85    0.11
   6  13   1    1.00    0.14
  13  -6   1    0.96    0.11
  13   6  -1    0.84    0.11
 -13   6   1    1.18    0.20
  13   6  -1    1.00    0.10
  13  -6   1    0.91    0.10
  13  -7  -1    1.28    0.13
  13   7   1    1.52    0.16
   7 -13   1    1.64    0.15
   7  13  -1    1.79    0.15
  13  -7  -1    1.40    0.14
   7 -13   1    1.49    0.13
  13   7   1    1.53    0.14
  13   7   1    1.56    0.15
   7  13  -1    1.17    0.13
  13  -7  -1    1.34    0.14
  13  -7  -1    1.44    0.14
  13   7   1    1.56    0.14
  13  -7   1    1.22    0.13
  13   7  -1    1.57    0.14
   7 -13  -1    1.47    0.14
  13   7  -1    1.60    0.16
  13   7  -1    1.31    0.14
   7  13   1    1.24    0.15
   7 -13  -1    1.58    0.13
  13  -7   1    1.31    0.14
  13  -7   1    1.27    0.14
  13   7  -1    1.32    0.14
  13  -7   1    1.46    0.15
   8  13  -1    0.19    0.06
  13  -8  -1    0.20    0.05
   8 -13   1    0.07    0.05
  13  -8  -1    0.15    0.05
  13  -8  -1    0.18    0.06
  13   8   1    0.11    0.05
   8  13  -1    0.12    0.05
  13   8   1    0.11    0.05
   8 -13   1    0.14    0.05
  13  -8  -1    0.27    0.05
  13   8   1    0.05    0.07
  13   8   1    0.12    0.06
   8 -13  -1    0.24    0.06
  13  -8   1    0.07    0.04
   8  13   1    0.19    0.06
   8 -13  -1    0.11    0.04
  13   8  -1    0.07    0.05
  13  -8   1    0.09    0.06
  13   8  -1    0.10    0.06
  13  -8   1    0.18    0.05
  13   8  -1   -0.01    0.07
  13  -8   1    0.11    0.05
  13   8  -1    0.07    0.05
   9  13  -1    0.44    0.09
   9  13  -1    0.48    0.07
  13   9   1    0.64    0.09
   9 -13   1    0.72    0.08
  13  -9  -1    0.66    0.09
  13  -9  -1    0.53    0.08
  13   9   1    0.79    0.08
  13   9   1    0.84    0.11
   9 -13   1    0.95    0.10
  13   9   1    0.66    0.09
  13  -9   1    0.56    0.09
  13   9  -1    0.71    0.10
  13   9  -1    0.66    0.08
   9 -13  -1    0.57    0.08
  13  -9   1    0.52    0.07
  13   9  -1    0.75    0.09
  13  -9   1    0.48    0.07
   9 -13  -1    0.56    0.07
   9  13   1    0.51    0.09
  13   9  -1    0.63    0.09
  10 -13   1    0.38    0.07
  13  10   1    0.33    0.06
  13  10   1    0.32    0.06
  13  10   1    0.23    0.07
  13  10   1    0.29    0.07
  10 -13   1    0.24    0.06
  13 -10  -1    0.19    0.06
  13 -10  -1    0.18    0.07
  10  13  -1    0.14    0.05
  13 -10   1    0.21    0.06
  13 -10   1    0.22    0.06
  13  10  -1    0.21    0.07
  10 -13  -1    0.27    0.05
  13  10  -1    0.22    0.07
  13  10  -1    0.38    0.07
  10 -13  -1    0.29    0.06
  13  10  -1    0.27    0.08
  13  11   1    0.25    0.05
  13 -11  -1    0.21    0.06
  11 -13   1    0.20    0.05
  11  13  -1    0.20    0.07
  13 -11  -1    0.21    0.05
  13  11   1    0.25    0.05
  13  11   1    0.18    0.07
  13  11   1    0.24    0.05
  11 -13   1    0.23    0.06
  13 -11   1    0.22    0.05
  11  13   1    0.12    0.06
  13  11  -1    0.26    0.05
  13  11  -1    0.21    0.06
  13  11  -1    0.08    0.07
  11 -13  -1    0.22    0.06
  11 -13  -1    0.21    0.05
  13  11  -1    0.23    0.05
  13 -11   1    0.25    0.06
  12  13  -1    0.09    0.06
  13 -12  -1    0.08    0.04
  12 -13   1    0.20    0.04
  13  12   1    0.10    0.06
  13  12   1    0.25    0.04
  12  13  -1    0.15    0.04
  13 -12  -1    0.18    0.05
  13  12   1    0.32    0.05
  12 -13   1    0.12    0.05
  13  12  -1    0.11    0.06
  13 -12   1    0.07    0.05
  12 -13  -1    0.21    0.04
  13  12  -1    0.20    0.05
  13 -12   1    0.09    0.04
  12  13   1    0.09    0.06
  12 -13  -1    0.25    0.06
  13 -13   1    0.02    0.05
  13  13  -1   -0.04    0.05
  13 -13  -1   -0.01    0.04
  13 -13   1    0.02    0.03
  13  13   1   -0.03    0.05
  13 -13  -1    0.01    0.05
  13  13  -1    0.09    0.03
   0 -14   1    2.91    0.26
  14   0   1    3.50    0.27
  14   0   1    2.91    0.28
  14   0  -1    3.34    0.27
  14   0  -1    2.87    0.28
  14   0  -1    3.24    0.27
  14   0   1    3.33    0.27
  14   0  -1    3.15    0.28
  14   0   1    3.25    0.28
  14  -1  -1    0.28    0.07
  14  -1  -1    0.32    0.07
  14  -1  -1    0.24    0.07
  14  -1  -1    0.36    0.07
   1 -14   1    0.30    0.05
  14   1   1    0.27    0.07
  14  -1  -1    0.39    0.07
  14   1   1    0.32    0.07
  14   1   1    0.30    0.06
  -1 -14   1    0.25    0.05
  14   1  -1    0.36    0.07
  14  -1   1    0.22    0.06
   1 -14  -1    0.46    0.06
  14  -1   1    0.30    0.08
  14   1  -1    0.27    0.08
  14  -1   1    0.19    0.10
  14  -1   1    0.40    0.07
  -1  14  -1    0.43    0.12
  14  -1   1    0.29    0.06
  14   1  -1    0.27    0.07
  14   1  -1    0.41    0.08
  14  -2  -1    0.54    0.07
  14  -2  -1    0.40    0.08
  14  -2  -1    0.51    0.07
   2 -14   1    0.54    0.06
  14   2   1    0.50    0.09
  14   2   1    0.50    0.07
  14  -2  -1    0.46    0.08
   2 -14   1    0.68    0.08
  14   2   1    0.54    0.08
  14   2   1    0.53    0.08
   2 -14  -1    0.47    0.07
  14   2  -1    0.32    0.08
  14   2  -1    0.52    0.08
  14   2  -1    0.42    0.07
  14  -2   1    0.39    0.07
  14   2  -1    0.46    0.08
  14  -2   1    0.40    0.07
  14  -2   1    0.34    0.07
  14  -2   1    0.28    0.08
  -2 -14   1    0.54    0.07
  14   3   1    0.94    0.12
   3 -14   1    0.80    0.12
   3 -14   1    0.96    0.12
  14  -3  -1    1.15    0.12
  14   3   1    0.99    0.12
  14   3   1    0.80    0.12
  -3  14   1    1.38    0.18
  14  -3  -1    1.10    0.11
  14  -3  -1    0.81    0.11
  14   3   1    1.00    0.11
  14  -3  -1    1.09    0.11
 -14   3  -1    1.31    0.17
  14  -3   1    1.13    0.11
  -3  14  -1    1.37    0.19
  14   3  -1    0.91    0.11
  14  -3   1    1.12    0.11
  14   3  -1    0.87    0.12
  14   3  -1    0.81    0.12
   3 -14  -1    0.69    0.11
  14  -3   1    0.95    0.11
  14  -3   1    0.94    0.11
  14   3  -1    0.87    0.12
  14   4   1    1.63    0.18
  14   4   1    1.53    0.17
  14   4   1    1.81    0.17
  14   4   1    1.82    0.16
  14  -4  -1    1.74    0.16
  14  -4  -1    1.70    0.16
  14  -4  -1    1.70    0.16
   4 -14   1    1.84    0.16
   4 -14   1    1.76    0.15
  14  -4  -1    1.74    0.16
   4 -14  -1    1.59    0.15
 -14   4   1    1.75    0.27
  14  -4   1    1.74    0.16
  14   4  -1    1.69    0.18
  14   4  -1    1.54    0.17
  14  -4   1    1.84    0.16
  14  -4   1    1.70    0.16
  14  -4   1    1.91    0.17
  14   4  -1    1.68    0.16
   4 -14  -1    1.54    0.16
  14   4  -1    1.62    0.17
  14   5   1    2.21    0.19
  14  -5  -1    2.09    0.19
  14  -5  -1    2.23    0.19
   5 -14   1    2.25    0.18
  14   5   1    2.11    0.20
   5 -14   1    2.33    0.20
  14  -5  -1    2.13    0.19
  14   5   1    1.93    0.20
  14   5   1    2.24    0.20
  14  -5  -1    1.99    0.19
   5 -14  -1    1.97    0.18
  14   5  -1    2.25    0.20
  14   5  -1    1.98    0.20
  14   5  -1    2.10    0.19
  14  -5   1    2.11    0.19
   5 -14  -1    1.78    0.19
  14  -5   1    2.06    0.19
  14   5  -1    2.25    0.21
  14  -5   1    2.20    0.20
  14  -5   1    2.36    0.19
  14   6   1    0.55    0.08
   6 -14   1    0.69    0.07
  14   6   1    0.38    0.09
  14   6   1    0.52    0.08
  14  -6  -1    0.44    0.08
   6 -14   1    0.68    0.09
  14  -6  -1    0.66    0.08
  14   6   1    0.49    0.09
  14  -6  -1    0.53    0.08
   6  14  -1    0.44    0.08
  14  -6  -1    0.63    0.09
  14   6  -1    0.50    0.09
  14   6  -1    0.64    0.09
  14  -6   1    0.81    0.08
   6  14   1    0.70    0.09
  14  -6   1    0.57    0.08
   6 -14  -1    0.54    0.07
  14  -6   1    0.54    0.09
  14   6  -1    0.68    0.08
  14  -6   1    0.55    0.08
  14   7   1    0.25    0.06
  14   7   1    0.38    0.06
  14  -7  -1    0.15    0.05
  14   7   1    0.34    0.08
  14  -7  -1    0.16    0.05
  14  -7  -1    0.25    0.06
   7 -14   1    0.33    0.05
   7 -14   1    0.28    0.06
   7  14  -1    0.22    0.06
  14   7   1    0.18    0.07
  14  -7  -1    0.16    0.06
   7  14   1    0.24    0.06
  14   7  -1    0.35    0.06
   7 -14  -1    0.36    0.07
  14   7  -1    0.26    0.07
  14   7  -1    0.36    0.06
  14  -7   1    0.22    0.06
  14  -7   1    0.32    0.07
  14   7  -1    0.32    0.07
  14  -7   1    0.22    0.06
  14  -7   1    0.28    0.05
   7 -14  -1    0.39    0.05
  14  -8  -1    0.56    0.07
  14  -8  -1    0.55    0.07
  14   8   1    0.48    0.09
  14   8   1    0.60    0.08
  14  -8  -1    0.48    0.07
  14   8   1    0.52    0.07
  14   8   1    0.42    0.09
  14  -8  -1    0.45    0.08
   8 -14   1    0.62    0.07
   8  14  -1    0.50    0.08
   8 -14   1    0.68    0.09
  14   8  -1    0.58    0.08
  14  -8   1    0.49    0.07
  14   8  -1    0.58    0.08
  14  -8   1    0.51    0.07
   8  14   1    0.49    0.08
   8 -14  -1    0.52    0.07
  14  -8   1    0.59    0.08
   8 -14  -1    0.39    0.08
  14   8  -1    0.66    0.09
  14  -8   1    0.54    0.07
  14   8  -1    0.63    0.09
  14   9   1    0.15    0.05
   9  14  -1    0.32    0.06
  14  -9  -1    0.28    0.06
  14  -9  -1    0.34    0.06
   9 -14   1    0.19    0.06
  14   9   1    0.15    0.07
  14   9   1    0.22    0.06
   9 -14   1    0.16    0.05
  14   9   1    0.24    0.05
  14   9  -1    0.16    0.06
  14   9  -1    0.16    0.06
   9 -14  -1    0.25    0.05
   9  14   1    0.31    0.06
  14  -9   1    0.25    0.04
   9 -14  -1    0.30    0.06
  14  -9   1    0.32    0.06
  14   9  -1    0.20    0.06
  14  -9   1    0.30    0.06
  14   9  -1    0.13    0.07
  10 -14   1    0.30    0.06
  14  10   1    0.29    0.07
  10 -14   1    0.40    0.05
  10  14  -1    0.20    0.06
  14 -10  -1    0.31    0.06
  14  10   1    0.34    0.06
  14  10   1    0.31    0.05
  14  10   1    0.32    0.07
  14 -10  -1    0.29    0.05
  10 -14  -1    0.25    0.06
  14  10  -1    0.30    0.06
  14  10  -1    0.23    0.06
  14 -10   1    0.21    0.06
  10  14   1    0.22    0.06
  14  10  -1    0.28    0.06
  14 -10   1    0.24    0.05
  14  10  -1    0.17    0.07
  10 -14  -1    0.29    0.05
  14  11   1    0.36    0.05
  14  11   1    0.25    0.07
  14  11   1    0.27    0.05
  11  14  -1    0.21    0.06
  14 -11  -1    0.30    0.06
  11 -14   1    0.25    0.05
  14 -11  -1    0.29    0.05
  11 -14   1    0.36    0.06
  11  14   1    0.22    0.06
  14  11  -1    0.31    0.07
  14  11  -1    0.38    0.06
  14 -11   1    0.26    0.05
  14  11  -1    0.37    0.05
  14  11  -1    0.32    0.05
  14 -11   1    0.29    0.07
  11 -14  -1    0.32    0.05
  11 -14  -1    0.29    0.06
  14 -12  -1    0.19    0.05
  12 -14   1    0.13    0.05
  12 -14   1    0.28    0.07
  14  12   1    0.10    0.06
  14 -12  -1    0.21    0.04
  14  12   1    0.20    0.04
  14  12   1    0.25    0.06
  12  14  -1    0.23    0.05
  14 -12   1    0.19    0.05
  14 -12   1    0.20    0.04
  12  14   1    0.24    0.06
  12 -14  -1    0.17    0.04
  12 -14  -1    0.08    0.05
  14  12  -1    0.21    0.04
  14  12  -1    0.12    0.06
  14  12  -1    0.21    0.04
  13  14  -1   -0.01    0.04
  13 -14   1    0.04    0.03
  13 -14   1    0.04    0.04
  14  13   1    0.07    0.05
  14 -13  -1    0.05    0.04
  14 -13  -1    0.04    0.03
  13 -14  -1    0.08    0.04
  14  13  -1    0.03    0.05
  13 -14  -1    0.06    0.03
  13  14   1    0.05    0.05
  14 -13   1    0.05    0.04
  14 -13   1    0.03    0.03
  14 -14   1    0.13    0.04
  14  14   1    0.13    0.04
  14 -14  -1    0.16    0.04
  14 -14   1    0.13    0.04
  14  14  -1    0.13    0.04
  14 -14  -1    0.17    0.02
  15   0  -1    0.13    0.06
  15   0   1    0.22    0.06
   0 -15   1    0.23    0.04
  15   0  -1    0.17    0.07
  15   0   1    0.25    0.06
  15   0   1    0.17    0.06
  15   0   1    0.18    0.07
  15   0  -1    0.24    0.06
  15   0  -1    0.21    0.06
  15   1   1    1.44    0.17
  15  -1  -1    1.73    0.17
  15   1   1    1.74    0.16
  15   1   1    1.69    0.16
  15  -1  -1    1.88    0.16
  15  -1  -1    1.42    0.16
  15   1   1    1.63    0.17
  15  -1  -1    1.88    0.16
  -1 -15   1    1.68    0.15
  15   1  -1    1.76    0.16
  15   1  -1    1.62    0.17
  15  -1   1    1.81    0.16
  15  -1   1    1.72    0.16
   1 -15  -1    1.61    0.16
  15   1  -1    1.90    0.17
  15  -1   1    1.93    0.16
  15  -1   1    1.64    0.17
  15  -2  -1    0.39    0.07
  15  -2  -1    0.41    0.07
  15   2   1    0.46    0.08
  15   2   1    0.51    0.08
  15   2   1    0.33    0.08
  15  -2  -1    0.41    0.08
  15  -2  -1    0.50    0.07
  15   2   1    0.50    0.07
   2 -15   1    0.48    0.06
  15   2  -1    0.44    0.07
  15   2  -1    0.52    0.08
  15   2  -1    0.50    0.07
  15  -2   1    0.38    0.07
  15  -2   1    0.51    0.08
  15  -2   1    0.50    0.08
   2 -15  -1    0.39    0.07
 -15  -2  -1    0.49    0.06
  15   2  -1    0.38    0.08
  15  -2   1    0.37    0.08
  -2 -15   1    0.47    0.06
  15   3   1    0.95    0.12
  15  -3  -1    0.95    0.11
  15  -3  -1    0.63    0.10
  15   3   1    0.82    0.11
   3 -15   1    1.02    0.10
   3 -15   1    0.97    0.09
  15   3   1    1.03    0.11
  15  -3  -1    0.68    0.10
  15   3   1    1.03    0.10
  15  -3  -1    0.76    0.10
  15  -3   1    0.84    0.10
  15   3  -1    1.00    0.11
  15  -3   1    0.75    0.11
  -3 -15   1    0.75    0.09
   3 -15  -1    0.75    0.10
  15  -3   1    0.92    0.11
  15   3  -1    1.01    0.11
  15   3  -1    1.07    0.11
  15   3  -1    1.09    0.12
  15  -3   1    0.82    0.10
  15  -4  -1    0.26    0.06
  15   4   1    0.20    0.08
  15  -4  -1    0.18    0.06
  15   4   1    0.23    0.07
  15  -4  -1    0.28    0.06
  15   4   1    0.25    0.06
  15  -4  -1    0.30    0.06
   4 -15   1    0.34    0.05
  15   4   1    0.23    0.07
   4 -15   1    0.30    0.06
  15  -4   1    0.33    0.06
  -4 -15   1    0.41    0.06
  15   4  -1    0.29    0.08
  15  -4   1    0.15    0.06
   4 -15  -1    0.30    0.06
  15   4  -1    0.26    0.07
  15   4  -1    0.31    0.06
  15  -4   1    0.28    0.07
  15   4  -1    0.30    0.07
  15  -4   1    0.38    0.06
  15  -5  -1    3.06    0.25
   5 -15   1    2.82    0.25
   5 -15   1    2.83    0.24
  15   5   1    2.49    0.26
  15   5   1    2.90    0.26
  15  -5  -1    2.99    0.25
  15   5   1    2.90    0.25
  15   5   1    2.74    0.25
  15  -5  -1    2.92    0.25
  15  -5  -1    2.61    0.25
  15  -5   1    2.99    0.25
  15   5  -1    2.94    0.26
  15  -5   1    3.09    0.25
  15   5  -1    2.87    0.25
  15  -5   1    2.80    0.25
  15   5  -1    2.69    0.26
  15   5  -1    3.32    0.26
   5 -15  -1    3.00    0.25
  15  -5   1    3.43    0.25
  15   6   1    0.09    0.06
  15  -6  -1    0.12    0.05
  15  -6  -1    0.15    0.05
  15   6   1    0.07    0.06
  15  -6  -1    0.16    0.06
  15   6   1    0.17    0.07
   6 -15   1    0.14    0.05
  15   6   1    0.14    0.05
   6 -15   1    0.14    0.04
  15  -6  -1    0.18    0.06
  15   6  -1    0.17    0.06
  15   6  -1    0.07    0.06
  15   6  -1    0.06    0.06
  15  -6   1    0.18    0.05
  15   6  -1    0.15    0.05
  15  -6   1    0.15    0.05
   6 -15  -1    0.14    0.05
  15  -6   1    0.08    0.05
  15  -6   1    0.07    0.06
   7 -15   1    1.82    0.15
  15   7   1    1.67    0.19
   7  15  -1    1.79    0.16
   7 -15   1    1.75    0.16
  15   7   1    1.77    0.16
  15   7   1    1.56    0.17
  15  -7  -1    1.50    0.16
  15  -7  -1    1.65    0.15
  15   7   1    1.73    0.16
  15  -7  -1    1.97    0.17
  15  -7  -1    1.63    0.16
  15   7  -1    1.72    0.18
  15   7  -1    1.64    0.16
  15   7  -1    1.82    0.21
  15  -7   1    1.67    0.15
   7 -15  -1    1.70    0.15
  15  -7   1    1.44    0.16
   7 -15  -1    1.70    0.16
  15  -7   1    1.75    0.17
   7  15   1    1.85    0.19
  15  -7   1    1.67    0.17
  15   8   1    0.16    0.05
  15   8   1    0.05    0.06
   8 -15   1    0.05    0.05
   8 -15   1    0.09    0.04
  15  -8  -1    0.13    0.04
  15   8   1    0.10    0.06
  15  -8  -1    0.11    0.05
  15  -8  -1    0.18    0.06
  15   8   1    0.11    0.05
   8  15  -1    0.16    0.05
  15  -8   1    0.20    0.04
   8 -15  -1    0.10    0.03
  15  -8   1    0.16    0.05
  15   8  -1    0.11    0.06
  15   8  -1    0.11    0.05
  15   8  -1    0.07    0.07
  15  -8   1    0.15    0.05
  15   8  -1    0.10    0.05
   8  15   1    0.22    0.05
   8 -15  -1    0.07    0.05
   9 -15   1    0.12    0.04
  15   9   1    0.15    0.06
   9 -15   1    0.11    0.05
  15   9   1    0.19    0.05
  15   9   1    0.18    0.06
  15  -9  -1    0.28    0.05
  15   9   1    0.16    0.05
  15  -9  -1    0.18    0.06
  15   9  -1    0.12    0.05
  15   9  -1    0.15    0.05
   9 -15  -1    0.22    0.06
   9 -15  -1    0.15    0.03
  15  -9   1    0.26    0.05
  15  -9   1    0.17    0.06
   9  15   1    0.24    0.05
  15   9  -1    0.14    0.06
  15   9  -1    0.06    0.06
  15 -10  -1    0.07    0.05
  15  10   1    0.01    0.04
  10 -15   1    0.07    0.03
  10 -15   1    0.03    0.05
  10  15  -1    0.10    0.05
  15  10   1    0.04    0.06
  15  10   1    0.07    0.04
  15 -10  -1    0.01    0.04
  15  10   1    0.18    0.08
  10 -15  -1    0.11    0.05
  10 -15  -1    0.11    0.03
  15  10  -1    0.10    0.04
  15 -10   1    0.07    0.04
  10  15   1    0.11    0.05
  15 -10   1    0.06    0.05
  15  10  -1    0.03    0.04
  15  10  -1    0.08    0.05
  15  10  -1    0.01    0.06
  11 -15   1    0.10    0.05
  15  11   1    0.17    0.04
  15  11   1    0.10    0.04
  15 -11  -1    0.11    0.04
  11 -15   1    0.12    0.03
  15  11   1    0.11    0.06
  11  15  -1    0.14    0.05
  15 -11  -1    0.15    0.05
  15  11  -1    0.13    0.06
  11  15   1    0.10    0.05
  15  11  -1    0.19    0.04
  11 -15  -1    0.13    0.05
  11 -15  -1    0.10    0.03
  15 -11   1    0.16    0.04
  15 -11   1    0.14    0.05
  15  11  -1    0.11    0.04
  15 -12  -1   -0.01    0.03
  12  15  -1    0.01    0.04
  12 -15   1    0.05    0.03
  15  12   1   -0.01    0.06
  12 -15   1    0.04    0.04
  15 -12  -1    0.02    0.04
  15 -12   1    0.00    0.04
  12 -15  -1    0.00    0.04
  15  12  -1    0.01    0.03
  15 -12   1    0.02    0.03
  15  12  -1    0.02    0.06
  15  12  -1    0.05    0.04
  12  15   1    0.02    0.04
  15 -13  -1    0.01    0.02
  15  13   1    0.03    0.04
  13  15  -1    0.04    0.04
  13 -15   1    0.09    0.02
  13 -15   1    0.04    0.04
  15 -13  -1    0.03    0.04
  15  13  -1    0.02    0.04
  15 -13   1    0.04    0.04
  15 -13   1    0.01    0.03
  13 -15  -1    0.02    0.04
  13  15   1    0.02    0.03
  15 -14  -1    0.03    0.03
  14  15  -1    0.04    0.03
  15  14   1    0.01    0.04
  14 -15   1    0.02    0.03
  14  15   1    0.07    0.03
  15  14  -1    0.01    0.04
  15 -14   1    0.00    0.03
  14 -15  -1    0.02    0.03
  15 -14   1    0.02    0.02
  15 -15  -1    0.06    0.03
  16   0  -1    2.39    0.20
  16   0   1    2.22    0.20
  16   0   1    2.39    0.20
  16   0  -1    2.06    0.20
  16   0   1    1.94    0.20
  16   0  -1    2.36    0.20
  16   0   1    2.24    0.20
  16   0  -1    1.89    0.20
  16  -1  -1    0.07    0.05
  16  -1  -1    0.14    0.07
  16   1   1    0.07    0.05
  16   1   1    0.10    0.06
  16   1   1    0.14    0.06
  16  -1  -1    0.08    0.06
  16   1   1    0.14    0.06
  16  -1  -1    0.19    0.05
 -16  -1  -1    0.07    0.05
  16   1  -1    0.09    0.06
  16  -1   1    0.07    0.06
  16  -1   1    0.10    0.06
  16   1  -1    0.09    0.06
  16   1  -1    0.16    0.05
  16  -1   1    0.21    0.05
  16  -1   1    0.06    0.05
  16   1  -1    0.17    0.06
  16   2   1    0.66    0.10
  16   2   1    0.81    0.09
  16  -2  -1    0.75    0.09
  16   2   1    0.79    0.10
  16   2   1    0.97    0.10
  16  -2  -1    0.80    0.09
  16  -2  -1    0.70    0.10
  16   2  -1    0.68    0.11
  16   2  -1    0.74    0.10
  16  -2   1    0.73    0.09
  16  -2   1    0.60    0.09
  16  -2   1    0.72    0.09
  16   2  -1    0.64    0.09
   2 -16  -1    0.86    0.11
  16   2  -1    0.60    0.10
  16   3   1    0.19    0.06
   3 -16   1    0.25    0.05
  16  -3  -1    0.17    0.07
  16   3   1    0.22    0.06
  16  -3  -1    0.20    0.05
  16  -3  -1    0.16    0.06
  16   3   1    0.24    0.07
  16  -3  -1    0.22    0.05
  16   3   1    0.20    0.07
   3 -16   1    0.11    0.04
  16   3  -1    0.23    0.06
  16   3  -1    0.12    0.06
   3 -16  -1    0.34    0.06
  16  -3   1    0.22    0.06
  16   3  -1    0.16    0.07
  16  -3   1    0.13    0.06
  16  -3   1    0.20    0.06
  16   3  -1    0.16    0.06
  16   4   1   -0.07    0.08
   4 -16   1    0.11    0.05
  16   4   1    0.08    0.06
  16  -4  -1    0.06    0.07
  16  -4  -1    0.07    0.07
  16  -4  -1    0.05    0.05
  16   4   1    0.03    0.08
  16  -4  -1    0.06    0.05
  16   4   1    0.05    0.08
   4 -16   1    0.17    0.04
  16  -4   1    0.10    0.05
  16   4  -1    0.20    0.09
  16   4  -1   -0.06    0.12
  16  -4   1    0.08    0.07
  16  -4   1    0.10    0.06
  16   4  -1    0.12    0.08
  16  -4   1    0.06    0.08
   4 -16  -1    0.04    0.05
   5 -16   1    0.15    0.05
  16  -5  -1    0.09    0.05
  16  -5  -1    0.06    0.05
  16   5   1    0.06    0.06
  16  -5  -1    0.11    0.05
  16   5   1    0.16    0.05
   5 -16   1    0.18    0.04
  16   5   1    0.14    0.06
  16   5   1    0.09    0.06
  16  -5  -1    0.14    0.05
  16  -5   1    0.07    0.05
  16  -5   1    0.12    0.05
  16  -5   1    0.11    0.06
  16  -5   1    0.08    0.05
  16   5  -1    0.08    0.06
  16   5  -1    0.00    0.06
  16   5  -1    0.07    0.05
   5 -16  -1    0.11    0.05
  16   5  -1    0.19    0.05
  16   6   1    0.52    0.07
  16   6   1    0.50    0.07
  16   6   1    0.47    0.09
  16  -6  -1    0.47    0.07
   6 -16   1    0.40    0.06
  16  -6  -1    0.47    0.07
  16   6   1    0.48    0.08
  16  -6  -1    0.45    0.06
  16  -6  -1    0.59    0.07
   6 -16   1    0.46    0.07
  16  -6   1    0.44    0.07
  16   6  -1    0.42    0.08
  16  -6   1    0.51    0.07
   6 -16  -1    0.58    0.07
  16   6  -1    0.47    0.08
  16   6  -1    0.49    0.07
  16  -6   1    0.44    0.07
  16  -6   1    0.44    0.07
  16   6  -1    0.41    0.08
  16   7   1    0.14    0.06
  16  -7  -1    0.18    0.05
   7 -16   1    0.08    0.03
   7 -16   1    0.16    0.05
  16   7   1    0.14    0.05
  16   7   1    0.05    0.06
  16  -7  -1    0.19    0.05
  16  -7  -1    0.16    0.04
  16   7   1    0.17    0.05
  16   7  -1    0.19    0.05
   7 -16  -1    0.23    0.06
  16  -7   1    0.32    0.06
  16  -7   1    0.17    0.04
  16  -7   1    0.33    0.06
  16   7  -1    0.08    0.06
  16  -7   1    0.25    0.05
  16   7  -1    0.11    0.05
  16   7  -1    0.10    0.06
  16   8   1    0.26    0.05
  16   8   1    0.28    0.07
  16  -8  -1    0.16    0.05
   8 -16   1    0.21    0.05
  16  -8  -1    0.16    0.04
  16   8   1    0.21    0.05
  16   8   1    0.27    0.06
  16  -8   1    0.14    0.04
  16  -8   1    0.30    0.05
  16   8  -1    0.20    0.07
  16   8  -1    0.19    0.05
  16   8  -1    0.16    0.06
   8 -16  -1    0.28    0.05
  16  -8   1    0.16    0.05
  16   8  -1    0.17    0.05
  16  -9  -1    0.27    0.06
  16  -9  -1    0.21    0.04
  16   9   1    0.19    0.06
  16   9   1    0.21    0.05
   9 -16   1    0.17    0.05
  16   9   1    0.13    0.05
   9 -16   1    0.18    0.03
  16   9  -1    0.16    0.06
  16  -9   1    0.13    0.05
   9 -16  -1    0.28    0.05
  16  -9   1    0.16    0.05
  16   9  -1    0.17    0.05
  16   9  -1    0.09    0.04
  10  16  -1    0.09    0.04
  16  10   1    0.08    0.05
  16 -10  -1    0.08    0.05
  16  10   1    0.16    0.04
  16 -10  -1    0.15    0.05
  16  10   1    0.19    0.04
  10 -16   1    0.11    0.07
  16  10  -1    0.16    0.06
  16 -10   1    0.10    0.04
  10 -16  -1    0.16    0.05
  16  10  -1    0.15    0.04
  16  10  -1    0.08    0.04
  16 -10   1    0.15    0.05
  10  16   1    0.15    0.04
  16 -11  -1    0.05    0.03
  16 -11  -1    0.12    0.04
  11 -16   1    0.08    0.04
  16  11   1    0.15    0.04
  16  11   1   -0.02    0.05
  11  16  -1    0.08    0.04
  16  11  -1    0.07    0.03
  16  11  -1   -0.01    0.05
  16 -11   1    0.03    0.04
  11  16   1    0.13    0.04
  16 -11   1    0.04    0.03
  16  11  -1    0.04    0.03
  11 -16  -1    0.07    0.04
  16  12   1    0.03    0.04
  16 -12  -1    0.01    0.03
  12 -16   1    0.06    0.03
  12  16  -1    0.08    0.03
  16 -12  -1    0.06    0.04
  16  12  -1    0.00    0.04
  16 -12   1    0.07    0.04
  16 -12   1    0.02    0.03
  12 -16  -1    0.05    0.04
  12  16   1    0.13    0.03
  16  13   1    0.02    0.03
  13 -16   1   -0.01    0.03
  16 -13  -1    0.03    0.03
  13 -16  -1    0.02    0.03
  16 -13   1    0.02    0.02
  16  13  -1    0.02    0.03
  16  14   1    0.06    0.03
  14 -16  -1    0.05    0.02
  16  14  -1    0.06    0.03
  17   0   1    0.15    0.06
  17   0  -1    0.22    0.06
  17   0   1    0.14    0.05
  17   0  -1    0.16    0.05
  17   0   1    0.20    0.07
  17   0   1    0.18    0.05
  17   0  -1    0.28    0.06
  17   0  -1    0.19    0.07
 -17   0  -1    0.16    0.05
  17  -1  -1    0.03    0.05
  17   1   1    0.13    0.05
  17   1   1    0.09    0.05
  17   1   1    0.00    0.04
  17   1   1    0.00    0.05
  17  -1  -1    0.10    0.06
  17  -1  -1    0.04    0.05
  17   1  -1    0.05    0.05
  17  -1   1    0.00    0.06
  17   1  -1    0.10    0.05
  17   1  -1    0.08    0.05
  17  -1   1    0.04    0.05
  17  -1   1    0.06    0.05
 -17  -1  -1    0.06    0.04
  17   1  -1    0.03    0.06
  17   2   1    0.22    0.07
  17   2   1    0.28    0.06
  17   2   1    0.22    0.06
  17  -2  -1    0.27    0.06
  17  -2  -1    0.18    0.06
  17   2   1    0.26    0.06
  17  -2  -1    0.20    0.07
  17   2  -1    0.25    0.06
  17   2  -1    0.22    0.06
  17  -2   1    0.16    0.05
  17  -2   1    0.21    0.06
  17   2  -1    0.25    0.06
  17   2  -1    0.20    0.07
  17  -2   1    0.25    0.07
  17  -3  -1    0.35    0.06
  17   3   1    0.42    0.07
  17   3   1    0.47    0.07
  17   3   1    0.43    0.07
  17  -3  -1    0.36    0.07
  17  -3  -1    0.38    0.06
  17   3   1    0.36    0.08
  17   3  -1    0.39    0.07
  17  -3   1    0.38    0.06
  17   3  -1    0.36    0.08
  17   3  -1    0.43    0.07
   3 -17  -1    0.64    0.07
  17  -3   1    0.30    0.06
  17   3  -1    0.36    0.07
  17  -3   1    0.31    0.07
  17   4   1    0.07    0.06
  17   4   1    0.14    0.05
  17  -4  -1    0.05    0.04
  17  -4  -1    0.10    0.05
  17   4   1    0.06    0.05
  17   4   1    0.06    0.06
  17  -4  -1    0.16    0.06
  17  -4   1    0.04    0.05
   4 -17  -1    0.17    0.05
  17  -4   1    0.06    0.05
  17  -4   1    0.13    0.05
  17   4  -1    0.05    0.05
  17   4  -1    0.08    0.06
  17   4  -1    0.10    0.05
  17   4  -1    0.13    0.05
   5 -17   1    0.01    0.04
  17  -5  -1    0.04    0.04
  17   5   1    0.01    0.05
  17  -5  -1   -0.02    0.04
  17  -5  -1    0.02    0.05
  17   5   1    0.04    0.04
  17  -5  -1    0.04    0.04
  17   5   1    0.02    0.05
  17   5   1   -0.04    0.05
  17  -5   1    0.02    0.04
  17   5  -1    0.00    0.05
  17   5  -1    0.01    0.05
  17  -5   1    0.09    0.04
  17  -5   1    0.01    0.05
  17   5  -1    0.01    0.04
  17   5  -1   -0.03    0.05
   5 -17  -1    0.13    0.04
  17   6   1    0.19    0.05
   6 -17   1    0.08    0.04
  17  -6  -1    0.18    0.05
  17   6   1    0.10    0.06
  17   6   1    0.13    0.05
  17  -6  -1    0.09    0.04
  17  -6  -1    0.08    0.04
  17   6   1    0.04    0.06
  17   6  -1    0.02    0.05
  17   6  -1    0.13    0.05
  17  -6   1    0.17    0.04
   6 -17  -1    0.15    0.05
  17  -6   1    0.16    0.05
  17   6  -1    0.06    0.06
  17   6  -1    0.10    0.05
  17   7   1    0.04    0.06
  17  -7  -1    0.19    0.05
  17  -7  -1    0.09    0.04
  17   7   1    0.22    0.06
  17   7   1    0.14    0.04
  17   7   1    0.09    0.05
   7 -17   1    0.10    0.05
  17  -7  -1    0.18    0.04
  17   7  -1    0.17    0.04
  17   7  -1    0.14    0.06
   7 -17  -1    0.14    0.05
  17   7  -1    0.19    0.05
  17  -7   1    0.16    0.04
  17  -7   1    0.17    0.04
  17   7  -1    0.08    0.06
  17  -7   1    0.11    0.05
   8 -17   1    0.06    0.04
  17   8   1    0.12    0.04
  17   8   1    0.11    0.04
  17  -8  -1    0.22    0.05
  17   8   1    0.06    0.05
  17  -8  -1    0.14    0.04
  17  -8   1    0.15    0.03
  17   8  -1    0.10    0.07
  17   8  -1    0.04    0.05
  17  -8   1    0.09    0.04
  17  -8   1    0.07    0.04
  17   8  -1    0.08    0.04
   8 -17  -1    0.08    0.04
  17  -9  -1    0.06    0.03
  17  -9  -1    0.12    0.04
   9 -17   1    0.07    0.04
  17   9   1    0.04    0.05
  17   9   1    0.03    0.04
  17   9   1    0.04    0.03
  17   9  -1    0.05    0.04
  17  -9   1    0.08    0.05
  17   9  -1    0.00    0.05
  17  -9   1    0.05    0.04
   9 -17  -1    0.07    0.04
  17   9  -1    0.03    0.03
  17  10   1    0.02    0.04
  17 -10  -1    0.07    0.03
  17 -10  -1    0.04    0.04
  10 -17   1    0.11    0.04
  17  10   1    0.01    0.03
  17  10   1    0.12    0.03
  17 -10   1    0.06    0.04
  17 -10   1    0.03    0.03
  17  10  -1    0.10    0.05
  17  10  -1    0.04    0.04
  17  10  -1    0.11    0.04
  10 -17  -1    0.04    0.03
  11 -17   1    0.07    0.04
  17  11   1    0.02    0.04
  17 -11  -1    0.04    0.03
  17 -11  -1    0.04    0.03
  17  11  -1    0.04    0.04
  11 -17  -1    0.00    0.03
  17  11  -1    0.09    0.03
  17 -11   1    0.02    0.03
  12 -17   1    0.05    0.03
  17  12   1    0.07    0.03
  12 -17  -1    0.03    0.03
  17 -12   1    0.05    0.02
  17  12  -1    0.08    0.03
  17  13   1    0.02    0.02
  17  13  -1    0.02    0.02
  18   0  -1    0.18    0.06
  18   0   1    0.20    0.05
 -18   0  -1    0.15    0.06
  18   0  -1    0.20    0.05
  18   0  -1    0.21    0.05
  18   0   1    0.28    0.05
  18   0   1    0.20    0.06
  18   0   1    0.18    0.05
  18   1   1    0.09    0.05
  18   1   1    0.11    0.05
  18  -1  -1    0.09    0.05
  18   1   1    0.09    0.05
 -18   1  -1    0.12    0.07
  18  -1  -1    0.14    0.05
  18   1   1    0.16    0.05
  18  -1  -1    0.09    0.05
  18   1  -1    0.10    0.05
  18   1  -1    0.01    0.05
  18   1  -1    0.16    0.06
  18  -1   1    0.05    0.05
  18   1  -1    0.08    0.04
 -18   1   1    0.16    0.04
  18  -1   1    0.10    0.04
  18  -1   1    0.13    0.06
  18  -2  -1    0.09    0.05
  18   2   1    0.13    0.04
  18   2   1    0.03    0.05
  18   2   1    0.00    0.06
  18  -2  -1    0.07    0.08
  18  -2  -1    0.08    0.05
  18   2   1    0.05    0.05
  18   2  -1   -0.01    0.04
  18   2  -1    0.10    0.05
  18  -2   1    0.10    0.05
  18   2  -1    0.08    0.05
  18  -2   1    0.11    0.05
  18   2  -1    0.01    0.04
  18  -2   1    0.12    0.07
  18  -3  -1    0.01    0.04
  18  -3  -1    0.02    0.04
  18   3   1   -0.01    0.04
  18   3   1    0.01    0.05
  18   3   1   -0.01    0.04
  18  -3  -1   -0.05    0.04
  18   3   1   -0.02    0.05
  18  -3   1    0.01    0.05
  18  -3   1    0.04    0.04
  18   3  -1   -0.01    0.05
  18   3  -1    0.03    0.05
  18   3  -1   -0.01    0.05
  18  -3   1    0.04    0.04
  18   3  -1    0.00    0.04
  18   4   1    0.06    0.05
  18   4   1    0.07    0.04
  18   4   1    0.02    0.05
  18   4   1    0.00    0.04
  18  -4  -1    0.03    0.04
  18  -4  -1    0.00    0.04
  18   4  -1   -0.04    0.05
  18  -4   1    0.02    0.04
  18   4  -1    0.00    0.05
  18   4  -1    0.02    0.05
  18  -4   1   -0.02    0.04
  18   4  -1   -0.01    0.04
  18   5   1    0.04    0.05
  18   5   1    0.04    0.04
  18   5   1    0.05    0.05
  18  -5  -1    0.05    0.04
  18  -5  -1    0.06    0.04
  18   5  -1    0.10    0.06
  18   5  -1    0.10    0.04
  18   5  -1    0.10    0.05
  18   5  -1    0.07    0.04
  18  -5   1    0.01    0.04
  18  -5   1    0.04    0.05
   5 -18  -1    0.11    0.04
  18  -6  -1    0.13    0.04
  18   6   1    0.19    0.05
  18  -6  -1    0.15    0.04
  18   6   1    0.12    0.05
  18   6   1    0.12    0.04
  18   6  -1    0.10    0.05
   6 -18  -1    0.12    0.04
  18  -6   1    0.13    0.04
  18   6  -1    0.27    0.05
  18  -6   1    0.15    0.04
  18  -7  -1    0.18    0.03
  18   7   1   -0.02    0.05
  18  -7  -1    0.03    0.04
  18   7   1    0.09    0.03
  18   7   1    0.00    0.04
  18  -7   1    0.07    0.03
   7 -18  -1    0.00    0.03
  18   7  -1    0.04    0.04
  18   7  -1    0.01    0.03
  18   7  -1    0.02    0.05
  18  -7   1    0.07    0.04
  18   8   1    0.14    0.05
  18  -8  -1    0.17    0.04
  18   8   1    0.23    0.04
   8 -18   1    0.28    0.04
  18   8   1    0.20    0.04
  18   8  -1    0.19    0.05
  18   8  -1    0.27    0.04
  18  -8   1    0.19    0.04
   8 -18  -1    0.20    0.05
  18   8  -1    0.23    0.04
  18  -9  -1   -0.01    0.03
   9 -18   1    0.00    0.03
  18   9   1    0.01    0.04
  18   9   1    0.02    0.02
  18   9   1   -0.01    0.03
  18  -9   1    0.04    0.03
  18   9  -1    0.01    0.03
  18   9  -1   -0.03    0.04
  18   9  -1    0.02    0.03
   9 -18  -1    0.01    0.03
  18 -10  -1    0.03    0.02
  18  10   1    0.01    0.04
  18  10   1    0.09    0.03
  18  10  -1    0.02    0.03
  18  10  -1    0.06    0.03
  10 -18  -1    0.09    0.03
  18  11   1   -0.01    0.03
  18  11  -1    0.00    0.03
  18 -11   1    0.03    0.02
  19   0   1    0.10    0.04
  19   0   1    0.06    0.04
  19   0  -1    0.14    0.04
  19   0  -1    0.14    0.04
  19   1   1    0.04    0.04
  19  -1  -1    0.05    0.04
  19  -1  -1    0.02    0.04
  19   1   1    0.01    0.04
  19   1  -1    0.00    0.04
  19  -1   1    0.00    0.04
  19  -1   1    0.06    0.04
  19   1  -1    0.01    0.04
  19  -2  -1    0.02    0.04
  19  -2  -1    0.01    0.04
  19   2   1    0.02    0.04
 -19   2  -1    0.02    0.03
  19   2   1   -0.06    0.04
  19   2   1    0.08    0.04
  19   2  -1    0.02    0.04
  19   2  -1   -0.01    0.04
  19  -2   1    0.02    0.04
  19   2  -1   -0.02    0.04
  19  -3  -1    0.03    0.04
  19   3   1    0.04    0.04
  19   3   1    0.09    0.04
 -19   3  -1    0.06    0.03
  19  -3  -1    0.07    0.04
  19   3   1    0.04    0.04
  19   3  -1    0.06    0.04
  19   3  -1   -0.05    0.04
  19  -3   1    0.03    0.04
  19  -3   1    0.07    0.04
  19   3  -1    0.00    0.05
 -19   3   1    0.11    0.04
  19  -4  -1    0.03    0.03
  19   4   1    0.06    0.04
  19  -4  -1    0.03    0.03
  19   4   1    0.06    0.04
  19   4   1    0.00    0.04
  19   4  -1    0.06    0.04
  19   4  -1    0.05    0.04
  19  -4   1    0.08    0.04
  19  -4   1    0.03    0.04
  19   5   1    0.15    0.05
  19  -5  -1    0.10    0.04
  19   5   1    0.13    0.04
  19  -5  -1    0.14    0.03
  19   5   1    0.13    0.04
  19  -5   1    0.15    0.04
  19   5  -1    0.15    0.04
  19  -5   1    0.21    0.04
  19   5  -1    0.20    0.05
  19   5  -1    0.18    0.05
  19  -6  -1    0.20    0.04
  19   6   1    0.07    0.03
  19   6   1    0.05    0.04
  19   6   1    0.05    0.04
  19   6  -1    0.06    0.04
  19   6  -1    0.03    0.03
  19   6  -1    0.02    0.04
  19  -6   1    0.06    0.03
  19  -6   1    0.10    0.03
  19   7   1    0.08    0.04
  19  -7  -1    0.09    0.03
  19   7   1    0.09    0.03
  19   7   1    0.06    0.03
  19   7  -1    0.03    0.04
  19   7  -1    0.08    0.03
  19   7  -1    0.07    0.03
  19  -7   1    0.07    0.03
  19   8   1    0.06    0.04
  19   8   1    0.02    0.04
  19   8   1    0.02    0.03
  19  -8  -1    0.01    0.03
  19  -8   1    0.05    0.03
  19   8  -1    0.03    0.03
  19   8  -1    0.04    0.02
  19   8  -1    0.01    0.03
  19  -9  -1    0.03    0.02
  19   9   1    0.04    0.02
  19   9   1    0.00    0.03
  19   9  -1    0.03    0.03
  19  -9   1   -0.01    0.02
  19   9  -1    0.04    0.02
  20   0   1    0.16    0.04
  20   0  -1    0.15    0.04
  20   0  -1    0.15    0.04
  20   0   1    0.14    0.04
  20   1   1    0.12    0.04
  20   1   1    0.16    0.04
  20  -1  -1    0.22    0.04
  20  -1  -1    0.18    0.04
  20   1  -1    0.18    0.04
  20  -1   1    0.20    0.04
  20   1  -1    0.17    0.04
  20  -1   1    0.20    0.04
  20  -2  -1    0.19    0.04
  20   2   1    0.15    0.04
  20   2   1    0.19    0.04
  20  -2  -1    0.19    0.04
  20   2  -1    0.13    0.04
  20   2  -1    0.14    0.04
  20  -2   1    0.23    0.04
  20  -2   1    0.14    0.04
  20  -3  -1    0.12    0.04
  20   3   1    0.03    0.04
  20   3   1    0.20    0.03
  20   3   1    0.09    0.04
  20  -3  -1    0.13    0.03
  20   3  -1    0.11    0.04
  20  -3   1    0.13    0.03
  20   3  -1    0.11    0.04
  20  -3   1    0.20    0.04
  20   3  -1    0.18    0.03
  20  -4  -1    0.07    0.03
  20   4   1    0.09    0.03
  20   4   1    0.05    0.03
  20  -4  -1    0.02    0.03
  20   4   1    0.02    0.03
  20  -4   1    0.05    0.03
  20   4  -1    0.05    0.04
  20   4  -1    0.05    0.03
  20  -4   1    0.07    0.03
  20   4  -1    0.02    0.03
  20   5   1    0.01    0.02
  20  -5  -1   -0.02    0.03
  20   5   1   -0.04    0.03
  20   5   1    0.02    0.03
  20  -5   1    0.00    0.03
  20  -5   1    0.01    0.03
  20   5  -1    0.04    0.03
  20   5  -1    0.03    0.03
  20   5  -1   -0.01    0.03
  20   6   1    0.05    0.03
  20  -6  -1    0.03    0.03
  20   6   1    0.03    0.03
  20   6   1    0.11    0.03
  20   6  -1    0.05    0.02
  20   6  -1    0.06    0.03
  20  -6   1    0.03    0.03
  20   6  -1    0.02    0.03
  20   7   1   -0.02    0.02
  20   7   1    0.01    0.03
  20  -7  -1    0.00    0.02
  20  -7   1    0.01    0.02
  20   7  -1    0.05    0.02
  20   7  -1    0.06    0.03
  21   0   1    0.01    0.03
  21   0  -1    0.00    0.03
  21   0   1    0.00    0.02
  21   0  -1    0.03    0.02
  21  -1  -1    0.06    0.03
  21   1   1    0.05    0.03
  21  -1  -1    0.06    0.03
  21   1   1    0.10    0.03
  21   1  -1    0.03    0.03
  21  -1   1    0.03    0.03
  21   1  -1    0.02    0.02
  21  -1   1    0.06    0.02
  21  -2  -1    0.01    0.03
  21   2   1   -0.01    0.02
  21  -2  -1    0.03    0.02
  21   2   1    0.02    0.03
  21   2  -1   -0.02    0.02
  21  -2   1    0.02    0.02
  21  -2   1   -0.01    0.02
  21   2  -1   -0.01    0.03
  21   3   1    0.06    0.02
  21   3   1    0.12    0.03
  21  -3  -1    0.08    0.03
  21  -3   1    0.08    0.02
  21   3  -1    0.04    0.03
  21   3  -1    0.06    0.02
  21  -3   1    0.08    0.02
  21  -4  -1   -0.01    0.02
  21   4   1    0.00    0.02
  21   4  -1    0.02    0.02
  21  -4   1    0.01    0.02
  21   4  -1   -0.01    0.02
   0   0   2    0.17    0.03
   0   0   2    0.15    0.03
   0   0  -2    0.13    0.02
   0   0  -2    0.15    0.02
   0  -1   2    1.06    0.09
  -1   0  -2    0.78    0.09
   1   0   2    1.05    0.09
   0   1  -2    1.05    0.09
   0   1  -2    0.96    0.09
  -1   0  -2    1.03    0.09
   0  -1   2    0.88    0.09
   1  -1  -2   41.67    3.16
  -1  -1   2   39.25    3.16
  -1  -1   2   40.05    3.17
  -1  -1  -2   39.67    3.16
   1   1   2   39.60    3.16
  -1   1   2   41.12    3.16
  -1  -1  -2   41.44    3.16
   1   1  -2   39.14    3.16
  -1   1   2   39.23    3.16
   1  -1   2   40.20    3.17
  -1   1  -2   37.61    3.16
   1   1   2   38.83    3.16
   1  -1   2   35.99    3.16
  -2   0  -2   81.06    6.16
  -2   0   2   70.67    6.15
   0  -2   2   80.64    6.16
   0  -2  -2   72.34    6.15
   2   0   2   80.50    6.16
  -2   0   2   77.61    6.16
   0   2  -2   79.34    6.16
   2   0  -2   78.25    6.16
   0  -2   2   76.91    6.15
   2   0   2   77.03    6.15
   0   2   2   72.40    6.15
   2   1   2   16.91    1.49
  -2   1  -2   18.72    1.49
   1  -2   2   16.97    1.49
  -1  -2  -2   18.93    1.48
   2   1   2   18.96    1.48
  -2  -1   2   17.61    1.49
  -1   2   2   18.14    1.49
   2   1   2   19.02    1.48
  -1  -2  -2   16.00    1.48
   2  -1  -2   18.47    1.49
   1   2  -2   20.93    1.48
   1   2  -2   19.36    1.48
   1  -2   2   16.16    1.48
  -1   2   2   17.58    1.48
  -2   1  -2   19.18    1.48
  -1  -2   2   20.79    1.48
  -2   1   2   19.38    1.49
  -1  -2   2   20.12    1.49
  -1   2  -2   18.17    1.48
   2   1  -2   18.19    1.48
   2  -1   2   19.03    1.48
  -1   2  -2   18.15    1.49
   1   2   2   18.45    1.48
   1  -2  -2   18.96    1.49
  -2  -1  -2   20.86    1.48
  -2   1   2   17.28    1.48
   1   2   2   15.66    1.48
   2  -1   2   17.98    1.48
   2  -1   2   19.63    1.49
   1  -2  -2   18.28    1.48
  -2  -1  -2   18.56    1.49
  -2   2  -2   70.39    5.79
  -2   2   2   71.29    5.79
  -2   2   2   73.25    5.79
   2   2  -2   71.82    5.78
  -2  -2  -2   72.54    5.78
   2  -2   2   74.83    5.79
   2   2   2   71.45    5.78
   2  -2   2   71.60    5.78
   2  -2   2   65.01    5.78
   2   2   2   72.32    5.79
   2  -2  -2   74.57    5.79
  -2   2  -2   74.27    5.79
  -2  -2   2   74.20    5.79
  -2  -2  -2   74.40    5.79
   2   2   2   73.07    5.78
   3   0   2    6.59    0.60
  -3   0  -2    7.14    0.62
   0  -3   2    8.48    0.61
   3   0  -2    7.39    0.62
   3   0   2    8.60    0.61
   0   3  -2    7.84    0.62
  -3   0   2    7.24    0.62
   0  -3   2    7.25    0.62
   3   0   2    6.98    0.62
  -1   3   2   22.97    2.04
   3  -1  -2   26.91    2.03
   3   1   2   22.98    2.03
  -3  -1   2   23.61    2.05
   1  -3   2   25.92    2.04
   3   1   2   23.98    2.05
  -3   1  -2   27.98    2.04
   1   3  -2   23.91    2.03
   1  -3   2   22.92    2.04
  -3  -1   2   26.24    2.03
   1  -3   2   24.65    2.03
   1   3  -2   29.20    2.03
   3  -1  -2   28.27    2.05
  -3  -1   2   26.66    2.03
  -1  -3  -2   28.13    2.04
  -3   1   2   28.01    2.04
  -3  -1  -2   23.06    2.05
  -3  -1  -2   21.47    2.03
  -1   3  -2   22.68    2.04
   3  -1   2   28.48    2.05
   3  -1   2   26.88    2.03
  -1  -3   2   25.87    2.05
  -3   1   2   26.87    2.05
   3  -1   2   26.34    2.04
   3   1  -2   22.64    2.05
   1   3   2   27.29    2.04
   3   1  -2   22.49    2.03
  -1   3  -2   24.13    2.04
   2   3  -2  151.62   12.37
   2  -3   2  157.10   12.38
   3   2   2  143.74   12.37
   3   2   2  149.35   12.37
   3  -2  -2  162.24   12.38
  -3  -2   2  150.90   12.39
   3   2   2  152.73   12.38
   2  -3   2  144.09   12.38
  -2   3   2  151.37   12.37
  -2  -3  -2  153.48   12.37
  -2  -3  -2  160.13   12.38
  -3   2  -2  157.84   12.39
  -3   2   2  160.22   12.38
   2  -3  -2  158.76   12.37
   2   3   2  153.38   12.37
   3  -2   2  158.59   12.39
  -2   3  -2  156.14   12.38
   2   3   2  152.44   12.36
  -2  -3   2  158.32   12.38
  -3   2   2  156.83   12.38
   3  -2   2  156.30   12.38
   3   2  -2  151.88   12.37
  -2  -3   2  161.48   12.39
   2   3   2  156.88   12.38
  -3  -2  -2  156.12   12.39
   3   3   2  118.97    9.40
  -3   3  -2  109.61    9.42
   3  -3  -2  120.10    9.42
   3  -3   2  119.45    9.43
  -3  -3  -2  120.70    9.42
   3  -3  -2  115.35    9.40
  -3   3  -2  117.52    9.43
  -3   3   2  121.82    9.42
   3  -3   2  119.97    9.40
   3   3   2  116.40    9.41
   3   3   2  120.47    9.42
   3   3  -2  118.73    9.40
  -3   3   2  125.04    9.42
  -3  -3  -2  117.99    9.41
  -3  -3   2  120.11    9.43
   3  -3   2  102.07    9.42
   0   4   2   26.01    1.97
   4   0  -2   23.83    1.98
   4   0   2   24.29    1.95
   4   0   2   24.49    1.98
   4   0   2   21.89    1.96
   0  -4  -2   27.13    1.97
   4   0  -2   24.66    1.95
  -4   0   2   25.44    1.96
   0   4  -2   22.60    1.97
  -4   0  -2   22.02    1.96
  -4   0   2   26.84    1.96
   0  -4   2   23.48    1.97
  -1  -4  -2   21.87    1.75
   4   1   2   19.92    1.75
  -4   1  -2   21.20    1.77
   4  -1  -2   22.48    1.74
   1   4  -2   22.70    1.74
  -4  -1   2   19.98    1.74
   1  -4   2   22.79    1.76
   1   4  -2   20.58    1.75
  -4  -1   2   20.54    1.76
   4  -1  -2   21.71    1.76
   4   1   2   20.01    1.74
   1  -4   2   21.67    1.74
   4   1   2   20.49    1.76
  -1  -4  -2   23.48    1.75
  -1   4  -2   22.94    1.76
  -1  -4   2   21.55    1.76
   1   4   2   23.12    1.75
   4   1  -2   22.31    1.74
  -4  -1  -2   22.35    1.77
  -1   4  -2   24.38    1.75
  -4   1   2   18.45    1.75
   4  -1   2   22.81    1.74
  -4   1   2   22.75    1.77
   4   2   2    6.87    0.59
   2   4  -2    8.25    0.59
   2   4  -2    7.47    0.59
   2  -4   2    6.93    0.60
   2  -4   2    7.16    0.58
   4   2   2    6.77    0.61
  -2   4   2    7.43    0.61
  -4   2  -2    7.46    0.62
   4   2   2    6.92    0.58
  -4  -2   2    6.58    0.61
  -2  -4  -2    8.14    0.60
   4  -2  -2    7.93    0.61
   2   4  -2    7.69    0.58
   4  -2  -2    7.77    0.58
  -2   4   2    7.42    0.59
  -2  -4   2    7.14    0.61
   4  -2   2    7.85    0.58
   2   4   2    7.63    0.58
   4   2  -2    6.85    0.62
  -4   2   2    7.22    0.61
  -4  -2  -2    6.74    0.61
  -4  -2  -2    6.89    0.59
   2   4   2    6.12    0.59
  -2   4  -2    6.70    0.61
   4   2  -2    6.96    0.59
   2  -4  -2    6.80    0.59
  -2  -4   2    7.66    0.61
   4  -2   2    7.80    0.61
   4   3   2   10.58    0.87
   4   3   2   10.58    0.89
  -4   3  -2   10.52    0.89
   4  -3  -2   10.78    0.86
  -3  -4  -2   11.02    0.89
  -4  -3   2   10.30    0.89
  -3   4   2   10.75    0.88
   3  -4   2   10.91    0.89
   4   3   2   10.60    0.86
   3   4  -2   10.71    0.86
  -3  -4  -2   10.53    0.87
  -4   3  -2   10.19    0.88
   4  -3  -2   11.05    0.89
  -3   4   2   10.34    0.88
   3  -4   2   10.86    0.86
  -3  -4   2   10.52    0.89
  -3   4  -2   10.29    0.90
   3  -4  -2   11.25    0.88
   3   4   2   10.98    0.89
  -4   3   2   11.27    0.88
   4  -3   2   11.22    0.89
  -4  -3  -2   11.09    0.89
  -3   4  -2   10.29    0.88
   3   4   2   10.25    0.87
  -4   3   2   10.77    0.89
  -4  -3  -2   10.91    0.87
   3   4   2   11.02    0.86
   3  -4  -2   10.80    0.86
   4  -3   2   11.17    0.86
   4   3  -2   11.16    0.87
  -4   4   2    3.87    0.39
   4   4  -2    4.74    0.37
   4  -4  -2    4.80    0.37
  -4  -4  -2    4.55    0.40
   4  -4   2    4.88    0.42
   4  -4   2    4.70    0.37
  -4   4  -2    4.81    0.40
  -4  -4   2    4.42    0.40
   4   4   2    4.37    0.40
  -4  -4  -2    4.64    0.38
   4  -4  -2    4.71    0.39
  -4   4  -2    4.53    0.41
  -4   4   2    4.38    0.39
   4   4   2    4.32    0.38
   4   4   2    4.71    0.37
   5   0  -2   11.35    0.94
   0  -5   2   11.90    0.93
   5   0   2   11.15    0.94
   0   5   2   11.56    0.92
  -5   0  -2   10.83    0.94
  -5   0   2   11.41    0.94
   5   0  -2   11.39    0.90
   5   0   2   10.93    0.90
   0   5  -2   10.81    0.93
   5   1   2   36.28    3.04
   5  -1  -2   40.52    3.04
  -5   1  -2   38.37    3.05
  -1  -5  -2   39.64    3.02
   5  -1  -2   38.33    3.01
  -5   1  -2   40.88    3.02
  -5  -1   2   35.69    3.04
   1  -5   2   37.18    3.01
   1   5  -2   40.15    3.01
   5   1   2   35.14    3.01
  -1  -5  -2   40.86    3.02
   1  -5   2   37.93    3.03
   1   5  -2   35.45    3.02
  -5  -1   2   38.19    3.01
  -5  -1   2   34.63    3.02
   5   1   2   33.26    3.02
   1   5  -2   36.45    3.02
  -5   1   2   36.00    3.02
   1   5   2   42.84    3.03
   5  -1   2   38.84    3.01
  -5  -1  -2   34.48    3.02
  -5   1   2   35.62    3.02
   5   1  -2   36.48    3.04
  -1   5  -2   37.56    3.03
   5  -1   2   40.39    3.04
   5   1  -2   35.86    3.01
  -5   1   2   39.38    3.04
  -1  -5   2   38.14    3.03
   5  -1   2   39.47    3.03
  -5  -1  -2   36.14    3.04
  -1   5  -2   36.38    3.02
   5   2   2   54.73    4.06
   5  -2  -2   48.68    4.06
   2   5  -2   46.26    4.06
  -2  -5  -2   50.61    4.07
  -5   2  -2   48.27    4.09
   5   2   2   47.78    4.06
   5   2   2   55.56    4.09
   2  -5   2   56.53    4.08
  -5   2  -2   47.21    4.07
   2   5  -2   49.25    4.06
   2  -5   2   56.16    4.06
  -2  -5  -2   52.72    4.07
  -5  -2   2   53.07    4.09
   2   5  -2   43.97    4.06
  -2  -5   2   48.44    4.08
   2   5   2   46.23    4.05
   2   5   2   49.08    4.07
   5  -2   2   47.26    4.06
   5   2  -2   53.89    4.06
  -5   2   2   48.75    4.09
  -2   5  -2   54.36    4.08
  -2   5  -2   52.18    4.07
  -2  -5   2   48.90    4.08
   5  -2   2   49.33    4.09
   5   2  -2   55.17    4.10
  -5   2   2   49.44    4.07
  -5  -2  -2   54.71    4.09
  -5  -2  -2   52.78    4.07
  -5  -3   2    2.04    0.22
   5   3   2    2.03    0.18
  -5   3  -2    2.24    0.21
   5   3   2    2.12    0.22
  -5   3  -2    2.06    0.22
   3  -5   2    2.18    0.18
  -3   5   2    2.13    0.19
  -3  -5  -2    1.85    0.19
   5  -3  -2    1.83    0.18
   5  -3  -2    2.02    0.22
   3   5  -2    2.07    0.18
   3  -5   2    2.28    0.21
  -3  -5  -2    1.88    0.20
   5   3   2    2.21    0.19
  -3  -5   2    2.31    0.21
   3  -5  -2    2.37    0.19
   5   3  -2    2.43    0.19
   5  -3   2    2.30    0.22
   3  -5  -2    2.20    0.17
  -5   3   2    1.90    0.21
   3   5   2    2.28    0.18
  -3  -5   2    2.62    0.23
   5  -3   2    2.27    0.18
   3   5   2    1.75    0.19
  -5  -3  -2    2.15    0.22
  -4  -5  -2    0.61    0.08
  -5   4  -2    0.62    0.12
   5   4   2    0.70    0.08
  -4  -5  -2    0.74    0.11
  -5   4  -2    0.68    0.11
  -5  -4   2    0.89    0.13
   4  -5   2    0.84    0.07
  -4   5   2    0.83    0.10
   5   4   2    0.75    0.07
  -4   5   2    0.73    0.11
   5  -4  -2    0.61    0.07
   5  -4  -2    0.69    0.11
   5   4   2    0.75    0.12
   4  -5   2    0.85    0.11
   4   5  -2    0.65    0.07
  -5   4   2    0.54    0.10
   4   5   2    0.57    0.08
   4   5   2    0.62    0.11
   4   5   2    0.68    0.07
  -4  -5   2    0.57    0.11
   4  -5  -2    0.75    0.06
  -5   4   2    0.65    0.10
   5   4  -2    0.74    0.07
   5  -4   2    0.64    0.11
   5  -4   2    0.60    0.07
  -5  -4  -2    0.80    0.08
  -4   5  -2    0.83    0.11
  -4   5  -2    0.77    0.11
   4  -5  -2    0.79    0.10
  -5  -4  -2    0.72    0.11
   5   5   2    1.36    0.13
   5  -5   2    1.46    0.17
  -5   5  -2    1.42    0.16
   5   5   2    1.44    0.17
   5  -5   2    1.51    0.13
  -5   5   2    1.63    0.16
  -5   5  -2    1.20    0.16
  -5  -5  -2    1.48    0.17
   5   5  -2    1.37    0.13
   5  -5  -2    1.41    0.15
  -5   5   2    1.34    0.15
  -5  -5   2    1.55    0.18
   5   5   2    1.38    0.13
   5  -5  -2    1.32    0.12
  -5  -5  -2    1.48    0.14
  -6   0   2    4.17    0.42
   6   0  -2    4.67    0.38
   0   6  -2    5.13    0.40
   6   0   2    4.52    0.42
   0  -6   2    4.75    0.40
   6   0  -2    4.53    0.42
   0   6  -2    4.49    0.40
  -6   0  -2    4.63    0.43
   6   0   2    4.73    0.38
   1   6  -2   19.47    1.72
  -1  -6  -2   20.85    1.71
   6   1   2   21.75    1.74
  -6   1  -2   20.02    1.74
  -6  -1   2   20.39    1.71
   6  -1  -2   23.98    1.70
   6   1   2   19.22    1.71
  -1  -6  -2   21.34    1.71
   1  -6   2   21.97    1.70
   1   6  -2   18.14    1.71
   1  -6   2   22.69    1.72
   6   1   2   21.74    1.70
   6  -1  -2   20.97    1.74
  -6   1  -2   19.97    1.71
  -6  -1   2   23.35    1.71
  -6  -1   2   20.99    1.74
  -1  -6   2   20.63    1.72
   6  -1   2   21.51    1.74
   6   1  -2   22.27    1.70
  -6  -1  -2   20.76    1.71
  -6   1   2   21.00    1.74
  -1   6  -2   19.94    1.72
   6  -1   2   21.49    1.70
   6   1  -2   21.69    1.74
  -1   6  -2   20.65    1.72
  -6   1   2   22.24    1.71
  -6  -1  -2   20.75    1.74
   1   6   2   24.03    1.74
  -6  -2   2   10.03    0.88
   2   6  -2   11.45    0.89
  -2   6   2    9.95    0.90
   6   2   2    9.45    0.92
  -6   2  -2   11.81    0.93
  -6  -2   2    9.21    0.92
  -6   2  -2   12.01    0.90
   2  -6   2    9.67    0.88
   6   2   2    9.39    0.88
   2  -6   2   10.04    0.90
  -6  -2   2    9.92    0.88
   2   6  -2   12.44    0.89
  -6   2   2   10.77    0.92
  -2  -6   2   11.89    0.91
   2   6   2   11.84    0.90
   6  -2   2   12.19    0.88
  -6   2   2   12.02    0.90
   6  -2   2   12.37    0.92
   6   2  -2    9.49    0.92
  -2  -6   2   11.57    0.93
   2   6   2   12.24    0.88
   3   6  -2   11.21    0.90
  -6  -3   2    9.38    0.98
  -3   6   2   10.47    0.92
   6  -3  -2   11.43    0.93
  -6   3  -2   11.44    0.94
   3   6  -2   11.46    0.90
   6   3   2   10.65    0.94
   6   3   2   10.65    0.90
   3   6  -2   11.71    0.90
   3  -6   2   11.24    0.92
  -3   6   2   11.04    0.91
   6  -3  -2   11.45    0.90
   6   3   2   11.71    0.91
   3  -6   2   10.69    0.89
  -6   3  -2   11.40    0.92
  -3  -6  -2   11.85    0.92
  -6   3   2   10.02    0.93
  -3  -6   2   11.48    0.94
   6  -3   2   11.37    0.90
   3   6   2   11.57    0.89
  -3   6  -2   11.06    0.92
  -6  -3  -2   12.52    0.91
  -6  -3  -2   10.80    0.94
  -3  -6   2   11.24    0.93
   6   3  -2   10.65    0.94
   3  -6  -2   10.92    0.90
   3  -6  -2   11.01    0.89
   6  -3   2   11.63    0.94
  -3   6  -2   10.85    0.93
  -6   3   2   10.76    0.92
   6   3  -2   10.94    0.90
   6   4   2    3.75    0.35
   4  -6   2    4.22    0.34
  -6   4  -2    4.71    0.40
   4  -6   2    4.49    0.38
  -6  -4   2    4.14    0.39
   6  -4  -2    4.95    0.39
   6   4   2    4.28    0.39
  -6   4  -2    4.67    0.38
  -4   6   2    4.24    0.36
  -4  -6  -2    4.87    0.38
   6   4   2    4.25    0.34
   4   6  -2    4.56    0.34
   6  -4  -2    4.72    0.34
  -4   6   2    3.91    0.37
  -6  -4  -2    4.23    0.43
   4   6   2    4.12    0.35
   4  -6  -2    3.77    0.36
  -4  -6   2    4.00    0.38
   6   4  -2    3.91    0.34
  -4  -6   2    4.13    0.40
   4  -6  -2    3.59    0.34
  -4   6  -2    3.70    0.37
   4   6   2    4.25    0.34
   6  -4   2    4.29    0.34
  -6   4   2    4.04    0.37
   6  -4   2    4.21    0.39
  -4   6  -2    3.79    0.38
  -6   4   2    4.01    0.38
   5   6  -2    3.54    0.31
  -6   5  -2    3.76    0.34
  -5  -6  -2    3.46    0.35
   6   5   2    4.22    0.31
   6   5   2    3.91    0.31
   5  -6   2    4.35    0.35
  -6   5  -2    3.57    0.42
   6  -5  -2    3.76    0.31
   5  -6   2    4.35    0.31
   6  -5  -2    3.65    0.34
   6   5   2    4.41    0.37
  -5   6   2    3.78    0.35
  -6  -5   2    4.12    0.37
  -5   6   2    4.13    0.34
  -5  -6   2    3.45    0.37
   5  -6  -2    4.02    0.34
  -6  -5  -2    3.81    0.32
  -5  -6   2    3.20    0.35
   6   5  -2    3.99    0.31
  -6   5   2    3.00    0.34
   6  -5   2    3.28    0.31
  -6  -5  -2    3.75    0.36
   5  -6  -2    3.79    0.31
   5   6   2    3.31    0.31
  -5   6  -2    3.82    0.35
   6  -5   2    3.28    0.35
  -5   6  -2    3.95    0.36
  -6   6  -2    0.93    0.15
   6  -6  -2    1.10    0.10
   6  -6   2    1.20    0.16
   6   6   2    1.11    0.10
  -6   6   2    1.08    0.14
  -6  -6  -2    1.10    0.16
  -6   6   2    1.13    0.15
   6   6  -2    1.11    0.11
  -6   6  -2    1.06    0.15
   6  -6  -2    1.33    0.14
   6  -6   2    1.17    0.10
   7   0  -2   20.12    1.63
   0  -7   2   20.90    1.66
   7   0   2   20.62    1.68
   7   0   2   20.41    1.63
   0   7  -2   20.78    1.65
  -7   0  -2   20.11    1.69
  -7   0   2   19.97    1.68
   0  -7   2   19.59    1.63
   7   0  -2   20.65    1.68
  -7   0  -2   22.25    1.65
  -7   0   2   18.33    1.64
   7  -1  -2   35.28    2.65
   7   1   2   32.09    2.70
  -7   1  -2   33.27    2.71
  -7  -1   2   30.76    2.70
  -1   7   2   33.82    2.67
   1  -7   2   34.17    2.67
   1   7  -2   31.04    2.66
   1  -7   2   33.87    2.65
   7  -1  -2   34.49    2.70
  -7  -1   2   34.25    2.66
   7   1   2   32.78    2.65
  -7   1  -2   33.91    2.67
  -7   1   2   36.09    2.67
  -1   7  -2   29.55    2.67
   7   1  -2   32.46    2.65
   7  -1   2   35.95    2.65
  -7  -1  -2   30.57    2.70
  -1  -7   2   33.62    2.67
  -1  -7   2   35.26    2.68
   7   1  -2   31.83    2.70
  -7  -1  -2   29.77    2.66
  -1   7  -2   31.26    2.67
  -7   1   2   32.76    2.70
   7  -1   2   35.53    2.70
   7   2   2   12.92    1.17
  -7   2  -2   14.83    1.19
  -7  -2   2   13.32    1.21
  -7  -2   2   15.40    1.17
  -2   7   2   15.62    1.19
   7   2   2   14.18    1.21
  -2  -7  -2   14.88    1.18
  -2  -7  -2   15.31    1.18
   2  -7   2   14.87    1.16
   7   2   2   14.54    1.16
   2  -7   2   15.11    1.19
   7  -2  -2   15.09    1.21
   2   7  -2   15.35    1.16
  -7  -2   2   14.38    1.17
   7  -2  -2   15.04    1.16
   2   7  -2   13.97    1.17
  -7   2  -2   13.78    1.22
  -2   7  -2   13.64    1.19
   7  -2   2   14.90    1.16
  -7  -2  -2   13.79    1.22
  -2  -7   2   14.53    1.19
  -7   2   2   14.58    1.22
  -7   2   2   15.50    1.19
  -2   7  -2   13.02    1.19
   7   2  -2   14.15    1.16
   7  -2   2   15.10    1.21
  -7  -2  -2   13.64    1.18
  -2  -7   2   14.74    1.20
   7   2  -2   14.32    1.22
   2   7   2   13.49    1.16
  -7   3  -2    6.41    0.65
   3   7  -2    7.14    0.60
   7  -3  -2    6.33    0.64
   7  -3  -2    6.39    0.60
   7   3   2    8.38    0.60
   3  -7   2    8.52    0.63
   3   7  -2    6.88    0.60
  -3  -7  -2    6.39    0.62
   7   3   2    8.57    0.66
   3  -7   2    8.31    0.59
  -7  -3  -2    8.54    0.67
  -7   3   2    6.80    0.62
   3   7   2    6.52    0.59
  -3   7  -2    8.46    0.63
  -3  -7   2    7.57    0.64
  -3   7  -2    8.46    0.64
   7   3  -2    8.46    0.67
  -7   3   2    6.73    0.65
  -3  -7   2    6.46    0.63
   7  -3   2    6.76    0.60
   7  -4  -2    5.74    0.49
   4  -7   2    4.63    0.47
  -4  -7  -2    5.69    0.48
   7   4   2    4.39    0.49
  -7   4  -2    6.21    0.48
   4  -7   2    4.52    0.44
   7  -4  -2    5.60    0.44
   4   7  -2    5.71    0.44
  -7   4  -2    5.43    0.50
  -4  -7  -2    5.57    0.48
  -7   4   2    5.25    0.47
  -7   4   2    5.57    0.50
   4  -7  -2    5.05    0.45
   4   7   2    5.95    0.46
   7   4  -2    4.97    0.44
  -4  -7   2    6.09    0.49
   7  -4   2    6.13    0.50
  -4   7  -2    5.34    0.48
  -4   7  -2    5.00    0.48
  -4  -7   2    5.95    0.50
   4   7   2    5.79    0.44
  -7  -4  -2    4.95    0.45
   7  -4   2    5.87    0.44
  -5   7   2    9.04    0.77
   7  -5  -2    8.97    0.78
  -5   7   2    8.44    0.78
   5   7  -2    9.20    0.74
  -5  -7  -2    8.95    0.78
   5  -7   2    9.32    0.74
   7   5   2    9.03    0.80
  -7   5  -2    9.11    0.78
   7  -5  -2    9.17    0.74
   5  -7   2    9.43    0.78
   7   5   2    9.31    0.74
  -5   7  -2    9.50    0.78
   7  -5   2    9.38    0.79
   5   7   2    8.34    0.75
  -7   5   2    8.83    0.80
  -5   7  -2    9.72    0.79
   5  -7  -2    9.54    0.76
   7  -5   2    9.42    0.74
   7   5  -2    9.55    0.75
   5   7   2    9.70    0.74
  -5  -7   2    9.85    0.81
   5  -7  -2    8.97    0.74
  -5  -7   2    9.32    0.79
  -7   5   2    8.92    0.78
  -6   7   2    0.52    0.11
   6  -7   2    0.60    0.12
   7  -6  -2    0.40    0.09
  -7   6  -2    0.61    0.11
   6   7  -2    0.48    0.06
  -6   7   2    0.52    0.10
   7  -6  -2    0.49    0.05
   6   7   2    0.38    0.06
   7  -6   2    0.40    0.06
   6  -7  -2    0.66    0.10
  -6  -7   2    0.41    0.12
   7  -6   2    0.31    0.09
  -6   7  -2    0.77    0.13
  -7   7  -2    1.96    0.23
   7  -7  -2    2.05    0.17
   7  -7   2    2.04    0.23
  -7  -7   2    2.29    0.27
   7   7   2    2.10    0.18
   7  -7   2    1.98    0.17
   7   7  -2    1.99    0.18
  -7   7   2    2.05    0.23
  -7   7   2    2.02    0.25
   7  -7  -2    2.03    0.21
   8   0   2   32.96    2.60
   0   8  -2   30.83    2.62
   0  -8   2   32.51    2.60
   8   0   2   31.89    2.66
   8   0  -2   31.78    2.60
  -8   0   2   33.77    2.62
  -8   0  -2   32.97    2.63
   0   8   2   34.16    2.63
   8   0  -2   31.75    2.66
   1  -8   2   12.58    1.08
  -1   8   2   14.38    1.08
  -8  -1   2   11.02    1.06
   8  -1  -2   14.33    1.05
   8  -1  -2   13.97    1.11
   8   1   2   12.66    1.05
   8   1   2   12.68    1.11
  -8   1  -2   13.60    1.07
   1  -8   2   12.33    1.04
  -1  -8   2   14.38    1.08
   8  -1   2   13.35    1.11
   8   1  -2   12.31    1.11
   8  -1   2   13.27    1.05
   8   1  -2   12.12    1.05
  -1   8  -2   10.95    1.07
  -8   1   2   14.46    1.07
  -1  -8   2   13.43    1.08
   1   8   2   11.94    1.07
  -8  -1  -2   13.84    1.07
   8  -2  -2    5.10    0.54
   8  -2  -2    5.46    0.48
   8   2   2    6.04    0.55
  -8   2  -2    5.17    0.52
  -2  -8  -2    6.06    0.50
  -8  -2   2    6.21    0.49
  -2   8   2    6.74    0.52
  -2  -8  -2    5.75    0.50
  -8  -2   2    6.59    0.49
   2  -8   2    6.03    0.55
   2   8  -2    5.14    0.51
   8   2   2    5.88    0.48
   2  -8   2    6.09    0.48
   2   8   2    6.82    0.51
  -2  -8   2    5.74    0.52
  -2   8  -2    6.07    0.52
  -8   2   2    6.17    0.51
   8   2  -2    6.16    0.49
   8  -2   2    5.88    0.54
   8   2  -2    5.95    0.55
  -2  -8   2    5.56    0.51
  -8  -2  -2    5.46    0.50
   8  -2   2    6.23    0.48
   8   3   2    0.58    0.06
   3   8  -2    0.42    0.05
  -3  -8  -2    0.56    0.09
  -3  -8  -2    0.40    0.08
   8  -3  -2    0.38    0.06
   8   3   2    0.61    0.13
   8  -3  -2    0.42    0.10
   3   8  -2    0.31    0.06
  -8   3  -2    0.37    0.10
   8   3   2    0.38    0.07
   3   8  -2    0.27    0.06
  -3  -8   2    0.44    0.09
   3   8   2    0.54    0.08
  -3  -8   2    0.29    0.08
   8  -3   2    0.43    0.06
   8   3  -2    0.56    0.07
  -3   8  -2    0.54    0.10
  -8   3   2    0.47    0.09
   8  -3   2    0.37    0.10
  -8  -3  -2    0.36    0.07
  -3   8  -2    0.42    0.09
   3   8   2    0.42    0.05
   8  -4  -2    2.15    0.25
  -4  -8  -2    2.23    0.22
   4   8  -2    2.22    0.19
   8   4   2    2.48    0.19
  -8   4  -2    2.05    0.23
   8   4   2    2.38    0.29
  -4   8   2    2.60    0.24
  -4  -8  -2    2.54    0.23
   8  -4  -2    2.26    0.19
  -4   8  -2    2.03    0.23
   8  -4   2    2.05    0.19
   8  -4   2    1.99    0.25
  -4  -8   2    1.81    0.24
  -8   4   2    2.07    0.22
   4   8   2    2.04    0.18
   4   8   2    2.57    0.21
  -4   8  -2    1.92    0.23
  -4  -8   2    1.90    0.23
   8   4  -2    2.38    0.19
  -5   8   2    4.30    0.42
   8   5   2    4.63    0.45
  -5   8   2    4.54    0.42
   5   8  -2    4.56    0.37
   8  -5  -2    4.62    0.43
  -8   5  -2    4.79    0.42
   8  -5  -2    4.51    0.37
  -5  -8  -2    4.91    0.45
   5  -8   2    4.60    0.41
  -5  -8  -2    4.69    0.43
   8   5   2    4.43    0.38
   5  -8   2    4.47    0.37
   5  -8  -2    4.05    0.37
  -5  -8   2    5.20    0.45
   8  -5   2    4.71    0.37
   8  -5   2    4.89    0.46
   8   5  -2    4.49    0.38
   5   8   2    4.49    0.38
   5   8   2    4.12    0.38
  -5   8  -2    4.44    0.43
  -8   5   2    4.47    0.41
   5   8   2    4.75    0.37
  -5   8  -2    4.97    0.42
   5  -8  -2    4.24    0.39
   6  -8   2    1.45    0.13
   8  -6  -2    1.55    0.19
   8  -6  -2    1.54    0.13
  -8   6  -2    1.69    0.19
  -6  -8  -2    1.47    0.20
   8   6   2    1.46    0.13
   6  -8   2    1.54    0.18
  -6   8   2    1.23    0.16
   6   8  -2    1.69    0.13
  -6   8   2    1.22    0.18
  -6   8  -2    1.32    0.20
   6   8   2    1.50    0.13
   6  -8  -2    1.13    0.15
  -6  -8   2    1.47    0.20
   6  -8  -2    1.21    0.12
   8  -6   2    1.52    0.13
   8  -6   2    1.51    0.20
  -8   6   2    1.23    0.17
  -6   8  -2    1.62    0.19
  -7   8   2    1.13    0.16
   7  -8   2    1.06    0.10
   7  -8   2    0.82    0.11
   8  -7  -2    1.10    0.09
   7   8  -2    1.15    0.12
   8  -7  -2    0.90    0.10
  -8   7  -2    1.04    0.15
   7  -8   2    1.04    0.16
   8  -7  -2    1.18    0.15
   8   7   2    1.04    0.12
  -8  -7   2    0.95    0.20
   7  -8  -2    0.92    0.09
  -7  -8   2    1.06    0.19
  -7   8  -2    0.89    0.15
   7  -8  -2    1.02    0.13
   8   7  -2    0.72    0.11
  -8   7   2    1.04    0.16
   8  -7   2    0.98    0.17
   7   8   2    1.01    0.10
   8  -7   2    1.00    0.10
   8   7  -2    1.02    0.10
   8  -7   2    1.15    0.11
   7  -8  -2    1.25    0.11
   8  -8   2    1.17    0.13
  -8   8   2    1.35    0.19
   8   8   2    1.29    0.14
   8  -8   2    1.49    0.17
   8  -8  -2    1.24    0.18
   8   8  -2    1.41    0.13
   8  -8  -2    1.52    0.12
   8   8  -2    1.39    0.14
   8  -8  -2    1.46    0.14
   8   8  -2    1.52    0.13
   8  -8  -2    1.33    0.13
  -8   8  -2    1.41    0.19
   8  -8   2    1.39    0.13
  -8  -8   2    1.28    0.23
   8   8  -2    1.44    0.14
   8  -8   2    1.49    0.20
   8   8   2    1.43    0.13
  -9   0   2   22.72    1.84
   0   9  -2   21.67    1.85
   0  -9   2   21.92    1.85
   9   0   2   22.37    1.89
   0   9   2   23.71    1.85
   0  -9   2   22.66    1.82
   0  -9   2   23.21    1.85
  -9   0  -2   21.93    1.84
   9   0  -2   23.98    1.82
   9   0   2   22.76    1.82
   9   0  -2   22.56    1.89
   1  -9   2    5.47    0.50
  -9   1  -2    6.27    0.51
   9  -1  -2    6.51    0.48
  -1   9   2    5.63    0.52
  -9  -1   2    5.53    0.49
   1   9  -2    5.86    0.50
   9   1   2    5.41    0.55
   1  -9   2    5.15    0.48
   9  -1  -2    6.16    0.56
   9   1   2    5.14    0.48
  -1  -9   2    6.81    0.52
   9   1  -2    5.65    0.48
  -1  -9   2    6.48    0.48
  -9  -1  -2    5.47    0.50
   9  -1   2    7.23    0.56
  -1  -9   2    6.50    0.51
   9   1  -2    5.85    0.56
  -1   9  -2    5.43    0.51
   9   2   2    1.14    0.19
   2  -9   2    1.26    0.14
   9  -2  -2    1.37    0.12
   2   9  -2    1.47    0.14
   9  -2  -2    1.24    0.19
   2  -9   2    1.13    0.11
   9   2   2    1.15    0.12
   9  -2   2    1.11    0.19
   2   9   2    1.13    0.14
  -2   9  -2    1.44    0.17
  -9  -2  -2    1.39    0.14
  -9   2   2    0.93    0.14
  -2  -9   2    1.17    0.16
   9   2  -2    1.22    0.12
   9   2  -2    1.13    0.20
   9  -2   2    1.24    0.12
  -2  -9   2    1.43    0.16
   9  -3  -2   10.27    0.80
  -3  -9  -2   10.03    0.82
   9  -3  -2   10.46    0.86
  -3  -9  -2   10.12    0.82
   3   9  -2    9.92    0.81
   9   3   2   11.23    0.88
   3   9  -2   10.01    0.81
   3  -9   2   11.43    0.83
  -9   3  -2    9.08    0.83
   3  -9   2   10.52    0.79
   9   3   2   10.85    0.80
  -9   3   2   10.52    0.83
  -3   9  -2    8.92    0.83
  -3  -9   2    9.53    0.84
  -9  -3  -2    9.37    0.81
  -3   9  -2    8.98    0.83
   9  -3   2    9.17    0.80
   9  -3   2    9.27    0.86
   9   3  -2    9.46    0.80
   3   9   2    9.01    0.81
  -3  -9   2    8.75    0.84
   4  -9   2   15.40    1.28
  -9   4  -2   15.52    1.29
   9  -4  -2   16.88    1.25
   9   4   2   14.57    1.26
  -4  -9  -2   16.57    1.29
  -4   9   2   15.64    1.30
  -4  -9  -2   14.59    1.28
   9  -4  -2   16.20    1.31
   4  -9   2   14.83    1.25
   4   9  -2   16.33    1.25
   9   4   2   14.65    1.32
   9   4  -2   14.09    1.25
   9  -4   2   16.34    1.32
   9  -4   2   16.56    1.25
  -4  -9   2   15.58    1.31
  -4   9  -2   13.42    1.29
  -4   9  -2   13.41    1.29
  -9   4   2   17.55    1.29
   4   9   2   17.19    1.27
   9  -5  -2    0.43    0.06
  -5  -9  -2    0.38    0.09
   5  -9   2    0.34    0.08
   5   9  -2    0.47    0.06
   5  -9   2    0.42    0.05
   9  -5  -2    0.35    0.10
  -5   9   2    0.28    0.10
  -9   5  -2    0.59    0.12
   9   5   2    0.45    0.07
  -5  -9  -2    0.26    0.10
   9  -5   2    0.37    0.11
  -5  -9   2    0.48    0.11
   9   5  -2    0.42    0.07
  -9   5   2    0.42    0.11
   5   9   2    0.41    0.05
   9  -5   2    0.44    0.07
  -5   9  -2    0.44    0.11
  -5   9  -2    0.49    0.10
   6  -9   2    0.29    0.04
   9   6   2    0.20    0.05
   6   9  -2    0.33    0.05
   9   6   2    0.26    0.05
  -6   9   2    0.20    0.10
   6  -9   2    0.42    0.06
   6  -9   2    0.29    0.08
   9  -6  -2    0.30    0.05
   9  -6  -2    0.28    0.05
  -6  -9  -2    0.10    0.08
   9  -6  -2    0.17    0.08
  -9   6  -2    0.26    0.10
   6   9   2    0.27    0.05
   9  -6   2    0.26    0.05
   9   6  -2    0.20    0.07
   9  -6   2    0.20    0.09
  -9   6   2    0.22    0.09
   9  -6   2    0.23    0.05
  -6  -9   2    0.12    0.08
  -6   9  -2    0.14    0.08
   9  -6   2    0.27    0.05
   9   6  -2    0.12    0.04
   9   6  -2    0.24    0.06
   6  -9  -2    0.21    0.05
   7   9  -2    1.35    0.14
  -9  -7   2    1.86    0.29
   9  -7  -2    1.46    0.14
   7  -9   2    1.81    0.14
   9   7   2    1.72    0.14
  -7  -9  -2    1.25    0.22
   9  -7  -2    1.41    0.14
   9  -7  -2    1.45    0.21
   7   9  -2    1.42    0.15
   7  -9   2    1.34    0.16
   7  -9   2    1.68    0.14
   9  -7  -2    1.60    0.14
  -9   7  -2    1.34    0.20
   9   7   2    1.71    0.15
   7   9  -2    1.34    0.14
  -7   9  -2    1.59    0.20
   9  -7   2    1.28    0.14
   9   7  -2    1.81    0.14
  -9   7   2    1.57    0.20
  -7  -9   2    1.57    0.23
   7  -9  -2    1.52    0.17
   7   9   2    1.27    0.15
   7   9   2    1.43    0.14
   9  -7   2    1.32    0.21
   9   7  -2    1.81    0.15
   9  -7   2    1.52    0.14
   9   7  -2    1.74    0.14
   9   7  -2    1.80    0.15
  -9  -8   2    0.29    0.13
   8   9  -2    0.47    0.07
   9  -8  -2    0.46    0.06
   9  -8  -2    0.54    0.06
   9   8   2    0.39    0.07
   9   8   2    0.43    0.07
   8   9  -2    0.48    0.07
  -9   8  -2    0.57    0.14
  -8  -9  -2    0.53    0.15
   9   8   2    0.57    0.07
   8  -9   2    0.56    0.06
   9   8   2    0.51    0.07
   8  -9   2    0.75    0.08
  -8   9   2    0.25    0.12
   9  -8  -2    0.37    0.12
   8  -9   2    0.39    0.06
   8   9  -2    0.53    0.07
   8   9  -2    0.54    0.08
   8   9   2    0.52    0.07
   9  -8   2    0.46    0.06
   8  -9  -2    0.31    0.06
   9  -8   2    0.50    0.07
  -9   8   2    0.37    0.12
  -8  -9   2    0.24    0.19
   9   8  -2    0.58    0.08
   9   8  -2    0.63    0.07
   9  -8   2    0.63    0.08
   9   8  -2    0.54    0.07
   9  -8   2    0.46    0.12
   8   9   2    0.62    0.07
  -8   9  -2    0.71    0.14
   9   8  -2    0.57    0.08
   8  -9  -2    0.50    0.09
   8   9   2    0.46    0.07
   9   9  -2    0.53    0.08
   9   9   2    0.56    0.08
   9   9   2    0.75    0.08
  -9  -9  -2    0.27    0.18
   9  -9  -2    0.75    0.09
   9   9  -2    0.59    0.09
   9   9   2    0.64    0.08
   9   9   2    0.79    0.10
   9  -9   2    0.61    0.08
   9  -9   2    0.55    0.07
   9  -9   2    0.75    0.09
   9  -9  -2    0.65    0.08
   9   9  -2    0.63    0.08
   9   9  -2    0.61    0.08
  -9   9   2    0.52    0.15
  -9   9  -2    0.61    0.15
  10   0  -2    1.79    0.16
  10   0   2    1.78    0.16
 -10   0   2    1.69    0.18
   0 -10   2    1.56    0.18
  10   0  -2    1.83    0.25
   0 -10   2    1.68    0.18
   0  10  -2    1.96    0.19
   0 -10   2    1.65    0.15
   0  10   2    1.55    0.19
  10   0   2    1.80    0.23
 -10   0  -2    1.83    0.19
  10   1   2    0.61    0.14
   1  10  -2    0.54    0.11
  10  -1  -2    0.47    0.14
 -10   1  -2    0.59    0.11
   1 -10   2    0.52    0.11
  10  -1  -2    0.62    0.08
   1 -10   2    0.77    0.10
  10   1   2    0.91    0.08
   1 -10   2    0.80    0.06
  10   1  -2    0.64    0.14
  10  -1   2    0.39    0.12
  10  -1   2    0.63    0.08
  -1  10  -2    0.65    0.12
 -10   1   2    0.77    0.11
 -10  -1  -2    0.77    0.11
  -1 -10   2    0.67    0.11
   1  10   2    0.63    0.11
  10   1  -2    0.85    0.09
  10  -2  -2    8.14    0.73
  -2  10   2    7.58    0.69
   2  10  -2    8.74    0.67
  10   2   2    7.83    0.73
  10   2   2    7.69    0.65
  10  -2  -2    8.33    0.65
 -10  -2   2    6.91    0.66
 -10   2  -2    9.31    0.70
   2 -10   2    7.79    0.65
   2 -10   2    7.97    0.67
  -2 -10   2    7.51    0.69
  -2 -10   2    7.86    0.65
 -10  -2  -2    9.04    0.68
  -2  10  -2    8.57    0.70
  -2 -10   2    8.41    0.69
 -10   2   2    7.11    0.68
  10   2  -2    7.67    0.73
  10  -2   2    8.12    0.65
  10   2  -2    7.85    0.65
  10  -2   2    8.05    0.73
  10  -3  -2    1.64    0.23
 -10   3  -2    1.61    0.19
   3 -10   2    1.50    0.17
  -3  10   2    1.63    0.20
  10   3   2    1.62    0.15
   3  10  -2    1.76    0.16
   3 -10   2    1.61    0.14
  10   3   2    1.52    0.23
  10  -3  -2    1.71    0.15
   3  10   2    1.52    0.17
  10   3  -2    1.59    0.15
  10  -3   2    1.80    0.15
  -3  10  -2    1.54    0.20
  -3 -10   2    1.66    0.19
  -3 -10   2    1.33    0.21
 -10  -3  -2    1.73    0.16
  10  -3   2    1.47    0.22
 -10   3   2    1.72    0.19
  10   4   2    5.93    0.55
  10   4   2    6.13    0.45
 -10   4  -2    5.25    0.49
  -4 -10  -2    5.41    0.48
   4 -10   2    5.32    0.44
  -4  10   2    6.01    0.51
  10  -4  -2    5.16    0.52
  10  -4  -2    4.67    0.44
  10  -4  -2    5.32    0.45
  10   4   2    5.16    0.45
   4 -10   2    6.04    0.48
  10   4   2    5.81    0.45
  10  -4  -2    5.79    0.46
  -4 -10   2    4.88    0.50
  10  -4   2    5.16    0.52
  10   4  -2    5.28    0.45
  10  -4   2    5.26    0.45
  10   4  -2    6.15    0.45
  10   4  -2    5.38    0.45
   4  10   2    5.66    0.46
  10   4  -2    5.50    0.45
 -10   4   2    5.03    0.49
  10  -4   2    4.48    0.45
  -4  10  -2    6.16    0.51
   5 -10   2    2.73    0.21
  10  -5  -2    2.55    0.29
  10  -5  -2    2.29    0.21
 -10   5  -2    2.93    0.27
  10   5   2    2.56    0.23
  10   5   2    2.32    0.21
   5  10  -2    2.65    0.21
   5 -10   2    2.58    0.21
  10   5   2    2.41    0.21
   5 -10   2    2.48    0.20
  -5  10   2    2.52    0.28
  10  -5  -2    2.26    0.21
  10   5   2    2.62    0.21
   5 -10   2    2.37    0.24
  10   5   2    2.71    0.31
  10  -5  -2    2.64    0.21
  -5 -10  -2    2.57    0.26
  10   5  -2    2.16    0.21
   5  10   2    2.25    0.20
  10   5  -2    2.07    0.21
 -10   5   2    2.05    0.25
  -5 -10   2    2.35    0.28
  10  -5   2    2.35    0.21
   5 -10  -2    2.18    0.21
  10  -5   2    2.50    0.21
  10  -5   2    2.44    0.21
  10  -5   2    2.22    0.21
  -5  10  -2    2.65    0.28
  10   5  -2    2.47    0.22
  10  -5   2    2.49    0.29
  10   5  -2    2.25    0.22
  10  -6  -2    1.75    0.15
  10  -6  -2    1.58    0.22
  10   6   2    1.64    0.15
   6 -10   2    1.64    0.14
   6  10  -2    1.70    0.15
  -6 -10  -2    1.15    0.24
  10   6   2    1.67    0.15
   6 -10   2    1.77    0.15
   6 -10   2    1.66    0.14
  10  -6  -2    1.59    0.15
   6 -10   2    1.49    0.21
  10   6   2    1.74    0.15
  10  -6  -2    1.56    0.14
  -6  10   2    1.68    0.22
  10   6   2    1.69    0.16
   6  10  -2    1.66    0.16
 -10   6  -2    1.58    0.20
   6  10  -2    1.58    0.15
  -6  10  -2    1.50    0.21
  10   6  -2    1.64    0.16
   6  10   2    1.60    0.14
  10  -6   2    1.55    0.22
  10  -6   2    1.42    0.14
   6 -10  -2    1.70    0.15
 -10   6   2    1.38    0.20
  10   6  -2    1.53    0.15
  -6 -10   2    1.77    0.24
   6  10   2    1.48    0.15
  10  -6   2    1.61    0.15
  10  -6   2    1.63    0.15
  10  -6   2    1.53    0.14
  10   6  -2    1.61    0.15
  10   6  -2    1.62    0.15
  -7  10   2    0.86    0.17
   7  10  -2    1.01    0.11
   7 -10   2    1.10    0.10
   7  10  -2    1.09    0.11
  10   7   2    1.10    0.11
   7  10  -2    1.17    0.12
  -7 -10  -2    0.84    0.19
  10  -7  -2    1.12    0.11
   7 -10   2    1.24    0.11
   7 -10   2    1.01    0.10
  10  -7  -2    0.89    0.11
 -10   7  -2    1.18    0.18
   7  10  -2    1.18    0.11
  10   7   2    1.13    0.11
  10  -7  -2    1.16    0.10
  10  -7  -2    0.91    0.17
  10   7   2    0.88    0.12
  10   7   2    0.91    0.11
  10  -7   2    1.02    0.11
  10   7  -2    1.15    0.11
  10  -7   2    1.16    0.11
 -10   7   2    0.92    0.16
   7  10   2    1.14    0.12
  10  -7   2    1.15    0.12
  -7 -10   2    1.00    0.21
  10   7  -2    1.06    0.11
   7 -10  -2    0.82    0.11
  10  -7   2    1.21    0.10
  10  -7   2    0.84    0.22
   7 -10  -2    0.90    0.11
  -7  10  -2    1.19    0.18
  10   7  -2    1.11    0.11
   7  10   2    1.04    0.10
  10   7  -2    1.17    0.13
   8  10  -2    0.58    0.08
   8  10  -2    0.64    0.07
  10   8   2    0.45    0.07
  10   8   2    0.43    0.07
   8 -10   2    0.57    0.07
  10   8   2    0.42    0.08
   8 -10   2    0.52    0.08
  10   8   2    0.31    0.08
   8  10  -2    0.64    0.09
   8  10  -2    0.70    0.08
  10  -8  -2    0.53    0.07
  10  -8  -2    0.75    0.09
  -8  10   2    0.29    0.12
  10  -8  -2    0.66    0.07
   8 -10   2    0.40    0.06
 -10   8  -2    0.63    0.15
  10   8  -2    0.49    0.08
 -10   8   2    0.80    0.15
  10  -8   2    0.58    0.07
  10   8  -2    0.44    0.08
  10  -8   2    0.67    0.07
  10   8  -2    0.53    0.08
  10   8  -2    0.50    0.08
  10  -8   2    0.56    0.07
   8 -10  -2    0.50    0.08
  -8 -10   2    0.50    0.21
  -8  10  -2    0.52    0.15
  10  -8   2    0.66    0.08
  10  -8   2    0.39    0.16
   8 -10  -2    0.40    0.07
   8  10   2    0.67    0.07
   8  10   2    0.66    0.08
   8  10   2    0.81    0.10
  10   9   2    2.99    0.27
  10  -9  -2    2.70    0.27
   9 -10   2    3.01    0.26
 -10   9  -2    3.08    0.41
   9  10  -2    3.25    0.27
   9  10  -2    3.45    0.27
   9  10  -2    3.35    0.26
  10  -9  -2    3.20    0.26
   9 -10   2    3.30    0.27
  10   9   2    3.08    0.26
  -9  10   2    3.05    0.42
  10   9   2    2.79    0.26
  10   9   2    3.42    0.28
   9 -10   2    3.10    0.26
   9  10  -2    3.55    0.28
   9  10   2    2.81    0.26
  10  -9   2    2.89    0.26
   9  10   2    2.97    0.27
   9 -10  -2    3.26    0.26
  10   9  -2    2.96    0.27
  10   9  -2    3.00    0.26
  10   9  -2    2.95    0.28
  10  -9   2    3.10    0.26
  10   9  -2    3.08    0.26
  10  -9   2    3.05    0.26
   9  10   2    3.05    0.26
  -9  10  -2    2.33    0.37
   9 -10  -2    3.00    0.27
   9  10   2    3.31    0.27
  10 -10   2    0.40    0.06
  10 -10   2    0.49    0.08
  10  10  -2    0.37    0.08
  10  10  -2    0.57    0.07
  10 -10  -2    0.48    0.08
  10  10   2    0.43    0.08
  10 -10   2    0.53    0.07
  10 -10  -2    0.52    0.07
  10  10   2    0.44    0.07
  10  10   2    0.46    0.07
  10  10   2    0.41    0.08
  10  10  -2    0.46    0.07
  10  10  -2    0.40    0.09
   0  11  -2    1.83    0.19
  11   0  -2    1.48    0.15
  11   0   2    1.54    0.31
  11   0  -2    1.95    0.26
 -11   0   2    1.52    0.17
 -11   0  -2    1.80    0.18
  11   0  -2    1.34    0.15
   0 -11   2    1.60    0.17
  11   0  -2    1.69    0.15
  11   0   2    1.69    0.15
  11   0   2    1.54    0.15
   0  11   2    1.57    0.19
  11   0   2    1.77    0.15
  -1  11   2    0.43    0.11
 -11  -1   2    0.48    0.09
  11  -1  -2    0.78    0.08
  11   1   2    0.45    0.07
  11   1   2    0.55    0.08
  11  -1  -2    0.63    0.15
  11   1   2    0.50    0.16
 -11   1  -2    0.75    0.12
  11   1   2    0.49    0.07
  11   1   2    0.53    0.07
  11   1  -2    0.62    0.07
  -1  11  -2    0.41    0.11
 -11  -1  -2    0.44    0.10
  11   1  -2    0.52    0.08
  -1 -11   2    0.73    0.10
  11   1  -2    0.38    0.17
  11  -1   2    0.77    0.08
  11  -1   2    0.85    0.25
  11   1  -2    0.56    0.07
  11   1  -2    0.49    0.10
 -11   1   2    0.71    0.10
  11  -2  -2    0.71    0.09
  11  -2  -2    0.77    0.09
  11   2   2    0.96    0.19
  11  -2  -2    0.76    0.10
  11   2   2    0.87    0.09
  11   2   2    0.86    0.09
  11  -2  -2    0.62    0.08
  -2  11   2    0.68    0.14
  11   2   2    0.82    0.09
   2  11  -2    0.87    0.11
  11  -2  -2    0.77    0.16
 -11   2  -2    0.90    0.14
  -2  11  -2    0.97    0.15
  11  -2   2    0.74    0.09
 -11   2   2    0.56    0.11
  11  -2   2    0.79    0.09
  11   2  -2    0.83    0.09
  11   2  -2    0.80    0.10
 -11  -2  -2    0.92    0.11
  11  -2   2    0.76    0.09
   2  11   2    0.65    0.11
  11   2  -2    0.93    0.10
  -2 -11   2    0.63    0.12
  11  -2   2    0.66    0.08
  -2 -11   2    0.62    0.07
  11  -2   2    0.55    0.17
  11   2  -2    0.76    0.08
  -3  11   2    2.08    0.24
  11   3   2    2.04    0.17
  11  -3  -2    1.77    0.17
  11  -3  -2    1.72    0.17
  11  -3  -2    2.06    0.28
  11   3   2    2.08    0.18
   3 -11   2    2.06    0.17
  11   3   2    1.95    0.28
 -11   3  -2    1.98    0.22
  11  -3  -2    1.64    0.17
  11   3   2    1.96    0.17
   3  11  -2    1.95    0.18
  11  -3  -2    1.62    0.17
  11  -3   2    1.91    0.17
   3 -11  -2    1.82    0.17
  -3 -11   2    1.68    0.22
  11   3  -2    2.54    0.23
 -11  -3  -2    2.15    0.19
  11  -3   2    1.73    0.26
  11   3  -2    2.11    0.17
  11   3  -2    2.17    0.17
  11  -3   2    1.80    0.17
  11   3  -2    2.13    0.18
  -3  11  -2    2.37    0.24
 -11   3   2    1.75    0.21
  -3 -11   2    1.85    0.16
  11  -3   2    1.82    0.17
  11  -3   2    2.00    0.18
   3  11   2    1.80    0.20
  11  -4  -2    2.25    0.19
  11   4   2    1.95    0.19
  11   4   2    2.13    0.19
  11  -4  -2    1.69    0.18
  11  -4  -2    1.93    0.18
  11  -4  -2    1.93    0.19
   4  11  -2    1.97    0.18
   4 -11   2    1.95    0.19
  11   4   2    2.21    0.29
  11   4   2    2.08    0.19
   4 -11   2    2.21    0.18
  -4  11   2    2.55    0.26
  11  -4  -2    1.71    0.35
 -11   4  -2    1.74    0.26
  11   4   2    2.27    0.19
  11   4  -2    2.25    0.19
  11   4  -2    2.40    0.19
  11  -4   2    1.90    0.27
  -4  11  -2    2.27    0.26
  11   4  -2    2.20    0.19
  11  -4   2    1.91    0.18
  11  -4   2    2.05    0.19
  11   4  -2    2.37    0.20
 -11   4   2    2.34    0.24
  11  -4   2    2.46    0.19
  11  -4   2    1.90    0.18
  -4 -11   2    2.15    0.28
   5  11  -2    0.34    0.06
  11  -5  -2    0.41    0.06
  11   5   2    0.57    0.08
  -5  11   2    0.67    0.15
  11   5   2    0.62    0.07
  11  -5  -2    0.33    0.13
   5  11  -2    0.32    0.07
  11  -5  -2    0.37    0.08
  11  -5  -2    0.41    0.07
   5 -11   2    0.56    0.06
 -11   5  -2    0.41    0.13
  11  -5  -2    0.50    0.07
  11   5   2    0.61    0.07
  11  -5   2    0.30    0.06
 -11   5   2    0.36    0.11
  -5  11  -2    0.51    0.13
  11   5  -2    0.61    0.08
  11   5  -2    0.66    0.08
   5  11   2    0.42    0.07
  11  -5   2    0.34    0.06
   5 -11  -2    0.62    0.07
  -5 -11   2    0.26    0.11
  11  -5   2    0.35    0.06
  11  -5   2    0.34    0.07
  11  -5   2    0.16    0.11
  11   5  -2    0.58    0.07
  11   6   2    2.66    0.26
  11   6   2    2.73    0.27
   6  11  -2    2.92    0.27
  11  -6  -2    3.42    0.26
  11  -6  -2    2.92    0.35
   6 -11   2    2.70    0.26
  11  -6  -2    2.74    0.26
  11  -6  -2    3.06    0.26
  11  -6  -2    3.09    0.26
   6  11  -2    3.28    0.26
 -11   6  -2    3.68    0.34
   6 -11   2    2.86    0.26
  -6  11   2    2.44    0.32
  11   6   2    2.79    0.26
  11   6   2    2.75    0.26
  -6  11  -2    3.37    0.34
   6 -11  -2    2.93    0.26
  11   6  -2    2.91    0.26
  11  -6   2    3.66    0.27
  11  -6   2    3.51    0.26
  -6 -11   2    3.38    0.37
 -11   6   2    2.92    0.32
  11   6  -2    3.15    0.26
  11   6  -2    3.14    0.27
  11  -6   2    3.64    0.26
   6 -11  -2    2.60    0.26
   6  11   2    3.44    0.27
  11  -6   2    3.19    0.26
  11   6  -2    3.06    0.27
  11   7   2    1.04    0.12
  11   7   2    1.27    0.12
   7 -11   2    1.27    0.12
  11  -7  -2    1.03    0.12
  11  -7  -2    1.00    0.11
  11   7   2    1.31    0.13
 -11   7  -2    1.12    0.19
  11   7   2    1.24    0.12
   7  11  -2    0.84    0.13
   7  11  -2    0.94    0.11
  11  -7  -2    1.08    0.11
   7  11  -2    0.98    0.11
   7 -11   2    1.27    0.11
   7  11  -2    1.25    0.11
  -7  11   2    1.02    0.19
  11  -7  -2    0.77    0.23
  11  -7  -2    0.93    0.11
   7 -11  -2    1.22    0.11
   7  11   2    1.12    0.13
  11  -7   2    1.16    0.11
  11   7  -2    1.24    0.12
   7  11   2    1.01    0.11
  11   7  -2    1.53    0.14
 -11   7   2    1.04    0.18
  11  -7   2    1.25    0.13
  11   7  -2    1.51    0.12
  11   7  -2    1.40    0.13
  11  -7   2    1.05    0.11
   7 -11  -2    1.32    0.12
  11  -7   2    1.10    0.11
  11   8   2    4.53    0.39
 -11   8  -2    5.07    0.48
  11  -8  -2    4.91    0.39
   8  11  -2    5.31    0.40
  11  -8  -2    4.78    0.40
  11   8   2    4.68    0.41
   8 -11   2    4.65    0.38
  -8  11   2    4.39    0.46
   8 -11   2    4.77    0.40
  11   8   2    4.44    0.39
  11  -8  -2    4.96    0.39
   8  11  -2    4.80    0.39
   8  11  -2    4.97    0.39
  11   8   2    4.35    0.39
   8  11   2    4.62    0.39
  11  -8   2    4.76    0.39
 -11   8   2    4.75    0.48
   8  11   2    4.72    0.39
  11  -8   2    4.56    0.38
   8 -11  -2    4.31    0.38
  11   8  -2    4.36    0.39
  -8  11  -2    4.65    0.47
  11   8  -2    4.28    0.39
  11  -8   2    4.91    0.40
  11   8  -2    4.53    0.41
   8  11   2    4.43    0.38
  11  -8   2    5.57    0.40
  11   8  -2    4.30    0.39
   8 -11  -2    3.98    0.40
  11   9   2    2.12    0.20
   9 -11   2    2.33    0.20
  11   9   2    2.16    0.20
   9  11  -2    2.32    0.21
  11  -9  -2    2.46    0.20
   9  11  -2    2.22    0.20
  11   9   2    2.10    0.21
   9  11  -2    2.16    0.21
   9 -11   2    2.13    0.20
  11   9   2    2.09    0.20
  11  -9  -2    2.36    0.19
  11   9  -2    2.03    0.20
   9 -11  -2    2.20    0.19
  11  -9   2    2.45    0.21
  11   9  -2    2.04    0.20
   9 -11  -2    2.29    0.20
  11   9  -2    2.14    0.21
  11  -9   2    2.13    0.19
   9  11   2    2.17    0.21
  11  -9   2    2.38    0.19
  11   9  -2    2.13    0.20
  11  -9   2    2.31    0.20
   9  11   2    2.22    0.19
   9  11   2    2.37    0.20
  11 -10  -2    1.22    0.12
  10 -11   2    1.03    0.12
  11  10   2    0.95    0.12
  10  11  -2    1.33    0.13
  10  11  -2    1.55    0.12
  10 -11   2    0.91    0.13
  11  10   2    1.14    0.12
  11  10   2    1.03    0.12
  11 -10  -2    1.16    0.13
  10  11  -2    1.30    0.14
  11  10   2    1.24    0.14
  10  11  -2    1.30    0.12
  10 -11  -2    1.22    0.12
  10  11   2    1.37    0.14
  11  10  -2    0.94    0.12
  11  10  -2    1.04    0.12
  11 -10   2    1.44    0.12
  10  11   2    1.42    0.12
  11  10  -2    1.01    0.15
  10  11   2    1.22    0.12
  11 -10   2    1.37    0.13
  11  10  -2    1.01    0.12
  10 -11  -2    1.32    0.13
  11  11  -2    0.42    0.09
  11 -11  -2    0.37    0.08
  11  11  -2    0.45    0.07
  11  11   2    0.46    0.09
  11  11   2    0.55    0.07
  11  11  -2    0.59    0.07
  11  11   2    0.41    0.07
  11  11  -2    0.54    0.08
  11 -11   2    0.64    0.08
  11 -11   2    0.58    0.09
  11 -11  -2    0.52    0.07
  11  11   2    0.49    0.07
  12   0  -2    0.72    0.10
  12   0  -2    0.55    0.09
 -12   0   2    0.61    0.10
  12   0  -2    0.64    0.08
  12   0  -2    0.58    0.08
  12   0   2    0.69    0.09
  12   0  -2    0.87    0.08
  12   0   2    0.61    0.08
 -12   0  -2    0.93    0.13
  12   0   2    0.85    0.14
   0  12   2    0.65    0.13
  12   0   2    0.75    0.08
   0  12  -2    0.77    0.13
  12   1   2    0.80    0.09
  -1  12   2    0.81    0.14
  12  -1  -2    0.71    0.09
  12   1   2    0.83    0.10
  12   1   2    0.73    0.09
  12  -1  -2    0.98    0.10
 -12   1  -2    0.72    0.13
  12   1   2    0.69    0.09
  12  -1  -2    0.58    0.09
   1  12  -2    0.62    0.11
   1 -12   2    0.74    0.08
  12  -1  -2    0.92    0.09
  12  -1  -2    0.67    0.09
  -1  12  -2    0.78    0.14
 -12   1   2    0.88    0.13
  12   1  -2    0.78    0.09
  12  -1   2    0.86    0.09
  12   1  -2    0.91    0.10
   1  12   2    0.94    0.14
   1 -12  -2    0.65    0.09
  12  -1   2    0.94    0.09
 -12  -1  -2    0.65    0.12
  12   1  -2    0.65    0.09
  12   1  -2    1.07    0.10
  12  -1   2    0.77    0.09
  12  -1   2    0.63    0.09
  12  -1   2    0.90    0.09
  12   2   2    2.44    0.22
  12  -2  -2    2.42    0.22
   2 -12   2    2.81    0.23
  12  -2  -2    2.32    0.22
 -12   2  -2    2.73    0.27
   2  12  -2    2.51    0.24
   2 -12   2    2.44    0.22
  -2  12   2    2.68    0.29
  12  -2  -2    2.27    0.22
  12   2   2    2.39    0.22
  12  -2  -2    2.51    0.22
  12   2   2    2.40    0.22
  12   2   2    2.48    0.22
  12  -2   2    2.30    0.22
  12   2  -2    2.71    0.23
   2  12   2    2.94    0.26
 -12   2   2    2.76    0.27
  -2  12  -2    2.85    0.33
  12   2  -2    2.67    0.22
  12   2  -2    2.64    0.23
  12  -2   2    2.69    0.22
  12   2  -2    2.59    0.22
  12  -2   2    2.24    0.22
  12  -2   2    2.42    0.22
  12  -3  -2    0.83    0.11
 -12   3  -2    1.01    0.16
  12   3   2    1.17    0.11
  12   3   2    1.13    0.12
  12  -3  -2    0.88    0.11
  -3  12   2    1.14    0.18
  12  -3  -2    1.23    0.11
  12   3   2    1.12    0.11
   3 -12   2    1.13    0.10
   3 -12   2    1.14    0.15
  12  -3  -2    0.85    0.11
  12   3   2    1.21    0.12
  12  -3   2    0.82    0.11
   3 -12  -2    1.00    0.11
  12   3  -2    1.18    0.11
  -3  12  -2    1.21    0.17
   3  12   2    1.17    0.13
  12  -3   2    0.97    0.11
  12  -3   2    0.89    0.11
  12  -3   2    0.90    0.11
  12   3  -2    1.04    0.11
  12   3  -2    1.09    0.12
 -12   3   2    1.00    0.15
  12  -4  -2    0.38    0.06
  12   4   2    0.48    0.07
 -12   4  -2    0.24    0.10
  12   4   2    0.41    0.08
  12  -4  -2    0.38    0.06
   4  12  -2    0.25    0.06
  12   4   2    0.53    0.06
  12   4   2    0.47    0.07
   4 -12   2    0.38    0.07
  12  -4  -2    0.53    0.07
  12  -4  -2    0.29    0.07
  -4  12   2    0.57    0.13
  12  -4   2    0.33    0.06
  12  -4   2    0.25    0.06
  12  -4   2    0.24    0.07
  12   4  -2    0.39    0.08
  12   4  -2    0.45    0.08
  12  -4   2    0.25    0.06
  12   4  -2    0.45    0.07
  -4  12  -2    0.27    0.11
  12   4  -2    0.42    0.06
 -12   4   2    0.26    0.10
  12  -5  -2    0.67    0.09
  12   5   2    0.94    0.10
   5 -12   2    1.11    0.10
  12   5   2    1.04    0.11
  12  -5  -2    0.79    0.10
   5 -12   2    0.98    0.09
   5  12  -2    0.76    0.10
  -5  12   2    0.99    0.17
  12   5   2    1.15    0.11
  12  -5  -2    0.71    0.10
 -12   5  -2    0.80    0.15
  12   5   2    0.97    0.11
  12  -5  -2    0.76    0.10
  12   5  -2    0.96    0.10
  12  -5   2    0.74    0.09
  12  -5   2    0.79    0.10
   5  12   2    0.83    0.10
   5 -12  -2    0.95    0.09
  12  -5   2    0.87    0.11
  12   5  -2    1.03    0.12
  12  -5   2    0.80    0.10
 -12   5   2    0.73    0.15
  -5  12  -2    1.16    0.18
  12   5  -2    0.94    0.11
  12   5  -2    1.05    0.11
   5 -12  -2    0.89    0.10
   6 -12   2    0.66    0.08
  12  -6  -2    0.56    0.08
  12   6   2    0.40    0.08
  12   6   2    0.61    0.08
  12  -6  -2    0.60    0.07
 -12   6  -2    0.61    0.14
   6  12  -2    0.63    0.07
  12  -6  -2    0.52    0.08
   6 -12   2    0.48    0.07
   6  12  -2    0.73    0.10
  12  -6  -2    0.64    0.08
  -6  12   2    0.43    0.14
  12   6   2    0.40    0.07
  12   6   2    0.36    0.08
  12  -6   2    0.73    0.08
  12   6  -2    0.54    0.09
  -6  12  -2    0.51    0.14
  12   6  -2    0.56    0.08
   6 -12  -2    0.38    0.07
 -12   6   2    0.53    0.14
  12  -6   2    0.68    0.09
  12  -6   2    0.57    0.07
  12   6  -2    0.59    0.09
  12  -6   2    0.55    0.08
  12   6  -2    0.52    0.08
   6  12   2    0.62    0.08
 -12   7  -2    0.33    0.13
  12   7   2    0.33    0.07
  12  -7  -2    0.20    0.06
  -7  12   2    0.20    0.11
   7 -12   2    0.28    0.07
   7  12  -2    0.26    0.06
   7  12  -2    0.18    0.07
  12   7   2    0.19    0.06
  12  -7  -2    0.23    0.06
  12   7   2    0.26    0.08
  12  -7  -2    0.16    0.05
   7 -12   2    0.29    0.08
  12   7   2    0.31    0.08
  12  -7  -2    0.23    0.05
 -12   7   2    0.23    0.11
  12  -7   2    0.22    0.06
  12  -7   2    0.29    0.06
   7 -12  -2    0.34    0.07
  12   7  -2    0.27    0.07
  12  -7   2    0.26    0.05
  12   7  -2    0.24    0.07
  12   7  -2    0.34    0.07
  12  -7   2    0.23    0.06
   7 -12  -2    0.44    0.05
  12   7  -2    0.30    0.06
  -7  12  -2    0.40    0.13
   7  12   2    0.22    0.06
  12   8   2    0.35    0.07
   8 -12   2    0.37    0.06
   8  12  -2    0.54    0.09
  12  -8  -2    0.41    0.06
  12   8   2    0.33    0.07
  12  -8  -2    0.27    0.07
   8  12  -2    0.60    0.07
  12   8   2    0.35    0.07
  12   8   2    0.39    0.07
   8 -12   2    0.25    0.07
  12  -8  -2    0.39    0.06
  12  -8  -2    0.45    0.06
   8  12   2    0.27    0.07
   8 -12  -2    0.30    0.07
  12   8  -2    0.32    0.07
  12  -8   2    0.46    0.06
  12  -8   2    0.43    0.07
  12  -8   2    0.45    0.06
  12   8  -2    0.17    0.07
  12   8  -2    0.25    0.08
  12   8  -2    0.38    0.07
   8 -12  -2    0.34    0.06
   9 -12   2    2.78    0.24
  12  -9  -2    2.82    0.24
  12   9   2    2.66    0.24
  12   9   2    2.55    0.24
  12   9   2    2.61    0.24
   9 -12   2    2.61    0.24
  12  -9  -2    3.01    0.24
   9  12  -2    2.87    0.24
   9  12  -2    2.96    0.25
   9  12  -2    2.77    0.23
  12   9   2    2.83    0.25
   9  12  -2    2.94    0.24
  12  -9   2    2.89    0.25
   9 -12  -2    2.80    0.24
   9 -12  -2    2.71    0.23
  12   9  -2    2.36    0.24
  12  -9   2    2.90    0.24
  12   9  -2    2.88    0.24
  12  -9   2    2.61    0.24
   9  12   2    2.86    0.25
  12  -9   2    2.60    0.23
  12   9  -2    2.70    0.24
  12   9  -2    2.69    0.25
  10 -12   2    0.39    0.06
  10  12  -2    0.26    0.06
  12  10   2    0.49    0.08
  10 -12   2    0.30    0.07
  12  10   2    0.30    0.06
  12 -10  -2    0.19    0.05
  10  12  -2    0.13    0.06
  10  12  -2    0.18    0.06
  12  10   2    0.44    0.08
  10  12  -2    0.19    0.07
  12  10   2    0.48    0.06
  12 -10  -2    0.23    0.07
  12  10  -2    0.38    0.08
  12  10  -2    0.34    0.08
  10 -12  -2    0.40    0.06
  10  12   2    0.24    0.07
  10  12   2    0.35    0.06
  10 -12  -2    0.35    0.07
  12 -10   2    0.28    0.06
  12  10  -2    0.38    0.06
  12 -10   2    0.17    0.07
  12  10  -2    0.34    0.06
  12  11   2    0.44    0.06
  11  12  -2    0.25    0.08
  11  12  -2    0.37    0.08
  11 -12   2    0.44    0.08
  11  12  -2    0.43    0.07
  12 -11  -2    0.40    0.07
  12 -11  -2    0.41    0.07
  12  11   2    0.42    0.08
  12  11   2    0.28    0.08
  11 -12   2    0.40    0.06
  12  11   2    0.49    0.07
  11  12   2    0.24    0.07
  12  11  -2    0.45    0.09
  11 -12  -2    0.34    0.07
  12  11  -2    0.27    0.08
  12 -11   2    0.43    0.07
  11  12   2    0.42    0.06
  12 -11   2    0.38    0.06
  12  12  -2    0.24    0.05
  12 -12  -2    0.24    0.05
  12 -12   2    0.21    0.05
  12  12  -2    0.18    0.05
  12  12  -2    0.19    0.06
  12  12  -2    0.08    0.06
  12 -12   2    0.24    0.06
  12  12   2    0.22    0.07
  12  12   2    0.15    0.06
  12 -12  -2    0.15    0.06
  13   0   2    0.13    0.05
   0 -13   2    0.16    0.05
  13   0  -2    0.08    0.06
   0  13  -2    0.23    0.15
   0 -13  -2    0.18    0.05
   0  13   2    0.10    0.08
  13   0   2    0.11    0.06
  13   0  -2    0.14    0.05
  13   0  -2    0.13    0.06
  13   0  -2    0.15    0.06
  13   0   2    0.12    0.06
  13   0   2    0.16    0.05
  13   0  -2    0.05    0.05
 -13   0  -2    0.01    0.08
  13  -1  -2    4.35    0.36
  13  -1  -2    4.24    0.36
  -1  13   2    4.51    0.43
   1 -13   2    4.27    0.36
  13   1   2    4.24    0.36
  13   1   2    4.19    0.37
  13  -1  -2    4.08    0.36
  13   1   2    4.46    0.37
  13   1   2    4.15    0.36
 -13   1  -2    4.48    0.42
  13  -1  -2    4.00    0.37
  13  -1  -2    4.19    0.37
  13   1  -2    4.67    0.37
  13  -1   2    4.56    0.36
 -13   1   2    4.41    0.41
  13  -1   2    4.36    0.36
  -1  13  -2    4.63    0.43
  13   1  -2    4.46    0.36
  13  -1   2    4.87    0.37
  13   1  -2    4.37    0.37
  13  -1   2    4.45    0.37
   1 -13  -2    4.11    0.36
  13  -1   2    4.36    0.36
 -13   2  -2    0.85    0.15
  13   2   2    0.80    0.10
  13  -2  -2    0.84    0.10
  -2  13   2    1.06    0.16
   2 -13   2    0.78    0.09
  13   2   2    1.06    0.10
  13   2   2    0.82    0.11
  13  -2  -2    0.72    0.10
  13  -2  -2    0.80    0.10
   2 -13   2    0.67    0.09
  13   2   2    0.85    0.10
  13   2  -2    0.94    0.10
  -2  13  -2    0.93    0.16
  13   2  -2    0.86    0.11
  13   2  -2    0.85    0.11
  13  -2   2    0.89    0.10
 -13   2   2    1.00    0.15
  13  -2   2    0.86    0.10
  13  -2   2    0.76    0.10
   2 -13  -2    0.70    0.10
  13   2  -2    1.00    0.11
  13  -2   2    1.02    0.10
  13   3   2    2.33    0.20
  13  -3  -2    1.82    0.19
  13   3   2    2.32    0.19
  13  -3  -2    2.03    0.19
  -3  13   2    2.63    0.27
  13   3   2    2.31    0.19
 -13   3  -2    1.86    0.25
  13  -3  -2    2.04    0.19
   3 -13   2    2.08    0.19
  13  -3  -2    1.95    0.19
  13   3   2    2.39    0.20
   3 -13   2    2.20    0.18
 -13   3   2    2.03    0.24
  13   3  -2    2.37    0.20
  13  -3   2    1.79    0.19
  13  -3   2    1.82    0.19
 -13  -3  -2    2.19    0.18
  13   3  -2    2.27    0.19
  13   3  -2    2.09    0.20
  -3  13  -2    2.20    0.26
  13  -3   2    1.91    0.19
  13  -3   2    1.84    0.19
   3 -13  -2    2.00    0.19
  13   3  -2    2.03    0.19
  13  -4  -2    0.49    0.08
  13   4   2    0.56    0.07
   4 -13   2    0.64    0.07
  13   4   2    0.31    0.11
  -4  13   2    0.64    0.17
  13   4   2    0.30    0.11
  13  -4  -2    0.67    0.08
  13  -4  -2    0.44    0.07
 -13   4  -2    0.74    0.14
  13  -4   2    0.47    0.08
  -4  13  -2    0.57    0.15
   4 -13  -2    0.46    0.08
  13   4  -2    0.61    0.14
  13  -4   2    0.48    0.08
  13   4  -2    0.36    0.10
  13  -4   2    0.58    0.08
 -13   4   2    0.48    0.12
  13   4  -2    0.72    0.10
  13  -4   2    0.47    0.08
  13  -5  -2    1.71    0.14
  13  -5  -2    1.59    0.15
  13  -5  -2    1.50    0.14
  -5  13   2    1.70    0.23
  13   5   2    1.22    0.15
  13   5   2    1.48    0.14
   5 -13   2    1.54    0.13
   5  13  -2    1.37    0.14
  13  -5  -2    1.42    0.15
  13   5   2    1.34    0.15
   5 -13   2    1.30    0.15
  13   5   2    1.33    0.14
 -13   5  -2    1.32    0.20
   5  13   2    1.51    0.16
  13  -5   2    1.40    0.14
  13  -5   2    1.53    0.15
  13  -5   2    1.46    0.14
  13   5  -2    1.12    0.15
  13   5  -2    1.52    0.14
  -5  13  -2    1.59    0.22
  13   5  -2    1.35    0.15
 -13   5   2    1.94    0.25
   5 -13  -2    1.39    0.14
  13  -5   2    1.18    0.14
  13   5  -2    1.34    0.14
   5 -13  -2    1.25    0.13
  13   6   2    0.14    0.05
  13  -6  -2    0.22    0.05
  13   6   2    0.12    0.07
   6 -13   2    0.16    0.05
  13   6   2    0.13    0.06
  13  -6  -2    0.23    0.06
  13  -6  -2    0.25    0.06
  13   6   2    0.09    0.07
  13  -6  -2    0.21    0.06
   6 -13   2    0.15    0.06
   6  13  -2    0.33    0.10
   6  13  -2    0.19    0.05
  13   6  -2    0.18    0.07
   6  13   2    0.37    0.09
  13  -6   2    0.23    0.05
  13   6  -2    0.11    0.06
  13  -6   2    0.32    0.06
   6 -13  -2    0.24    0.06
 -13   6   2    0.23    0.13
  13  -6   2    0.20    0.06
  13  -6   2    0.18    0.06
  13   6  -2    0.15    0.06
  13   6  -2    0.19    0.06
   6 -13  -2    0.23    0.06
  13  -7  -2    0.62    0.09
   7 -13   2    0.94    0.10
   7 -13   2    1.01    0.09
  13   7   2    0.90    0.10
  13  -7  -2    0.75    0.10
   7  13  -2    0.62    0.08
   7  13  -2    0.50    0.09
  13   7   2    0.85    0.09
  13   7   2    0.90    0.10
  13  -7  -2    0.64    0.09
  13  -7  -2    0.59    0.09
  13   7   2    0.75    0.11
   7 -13  -2    0.72    0.10
  13   7  -2    0.84    0.10
  13   7  -2    0.75    0.10
  13   7  -2    0.85    0.10
  13  -7   2    0.61    0.09
   7  13   2    0.73    0.10
  13  -7   2    0.64    0.09
  13  -7   2    0.65    0.09
  13  -7   2    0.75    0.09
   7 -13  -2    0.73    0.08
  13   7  -2    0.87    0.10
  13   8   2    0.07    0.06
   8  13  -2   -0.01    0.04
  13  -8  -2    0.02    0.04
  13   8   2    0.00    0.07
   8 -13   2    0.16    0.05
  13  -8  -2    0.13    0.04
  13  -8  -2   -0.02    0.05
   8 -13   2    0.13    0.06
  13   8   2    0.13    0.06
   8  13  -2    0.10    0.06
  13  -8  -2    0.08    0.06
  13   8   2    0.13    0.05
  13   8  -2   -0.05    0.06
  13  -8   2    0.09    0.05
  13   8  -2    0.11    0.06
  13   8  -2    0.10    0.06
   8 -13  -2    0.18    0.06
  13  -8   2    0.04    0.06
  13  -8   2    0.10    0.05
   8  13   2    0.09    0.06
  13  -8   2    0.15    0.04
  13   8  -2    0.10    0.05
   8 -13  -2    0.16    0.04
  13  -9  -2    0.79    0.10
  13   9   2    0.48    0.08
   9  13  -2    0.59    0.08
  13   9   2    0.56    0.08
  13  -9  -2    0.77    0.08
   9  13  -2    0.59    0.09
  13   9   2    0.52    0.09
   9 -13   2    0.62    0.08
  13   9   2    0.45    0.09
   9 -13   2    0.72    0.10
  13   9  -2    0.61    0.08
   9 -13  -2    0.67    0.08
  13   9  -2    0.68    0.10
  13  -9   2    0.80    0.08
   9 -13  -2    0.55    0.09
  13  -9   2    0.89    0.08
  13  -9   2    0.69    0.09
   9  13   2    0.80    0.10
  13  -9   2    0.71    0.08
  13   9  -2    0.64    0.09
  13   9  -2    0.69    0.09
  10  13  -2    0.10    0.08
  13 -10  -2    0.14    0.06
  13  10   2    0.15    0.05
  13  10   2    0.07    0.05
  13  10   2    0.00    0.06
  10  13  -2    0.13    0.05
  10 -13   2    0.11    0.05
  13  10   2    0.06    0.05
  10 -13   2    0.12    0.08
  13 -10  -2    0.06    0.05
  10  13   2    0.03    0.09
  13 -10   2    0.07    0.06
  10 -13  -2    0.07    0.06
  13 -10   2    0.16    0.05
  13  10  -2    0.07    0.08
  13  10  -2    0.05    0.06
  13  10  -2   -0.02    0.07
  13  10  -2    0.08    0.05
  10 -13  -2    0.08    0.04
  11 -13   2    0.38    0.05
  13 -11  -2    0.26    0.05
  11  13  -2    0.19    0.07
  13 -11  -2    0.30    0.06
  13  11   2    0.25    0.07
  13  11   2    0.41    0.05
  11 -13   2    0.22    0.06
  13  11   2    0.37    0.05
  11  13  -2    0.28    0.05
  13  11  -2    0.35    0.06
  13  11  -2    0.30    0.07
  13 -11   2    0.21    0.06
  13 -11   2    0.26    0.05
  11 -13  -2    0.29    0.05
  11  13   2    0.24    0.07
  13  11  -2    0.25    0.07
  11 -13  -2    0.29    0.06
  12 -13   2    0.28    0.06
  13 -12  -2    0.23    0.05
  12  13  -2    0.21    0.07
  13 -12  -2    0.30    0.06
  12  13  -2    0.32    0.05
  12 -13   2    0.27    0.05
  13  12   2    0.19    0.06
  12  13   2    0.25    0.06
  13 -12   2    0.22    0.06
  13  12  -2    0.28    0.05
  12 -13  -2    0.28    0.06
  13 -12   2    0.28    0.05
  13  12  -2    0.26    0.05
  12 -13  -2    0.24    0.04
  13  12  -2    0.16    0.07
  13 -13  -2    0.25    0.06
  13  13  -2    0.24    0.06
  13 -13  -2    0.31    0.04
  13 -13   2    0.27    0.06
  13 -13   2    0.28    0.05
  13  13  -2    0.24    0.04
  13  13   2    0.23    0.06
   0 -14   2    0.60    0.08
  14   0  -2    0.67    0.11
  14   0   2    0.87    0.10
   0 -14  -2    0.65    0.08
  14   0  -2    0.52    0.08
  14   0   2    0.87    0.09
  14   0  -2    0.78    0.10
  14   0  -2    0.59    0.10
  14   0   2    0.88    0.13
  14   0   2    0.77    0.10
  14   0  -2    0.75    0.09
  14   1   2    0.54    0.09
  14  -1  -2    0.62    0.09
  -1  14   2    0.72    0.14
  14   1   2    0.52    0.08
  14   1   2    0.52    0.08
  14  -1  -2    0.39    0.08
  14  -1  -2    0.37    0.07
   1 -14   2    0.47    0.07
  14  -1  -2    0.40    0.08
  14  -1  -2    0.48    0.07
  14   1   2    0.54    0.08
  14   1  -2    0.50    0.10
  14  -1   2    0.46    0.09
  14  -1   2    0.46    0.07
  -1 -14   2    0.42    0.07
  14   1  -2    0.48    0.08
  14   1  -2    0.39    0.08
  14  -1   2    0.35    0.07
   1 -14  -2    0.53    0.07
  14  -1   2    0.56    0.08
  14   1  -2    0.55    0.08
  14  -2  -2    4.79    0.37
  14   2   2    3.87    0.37
  14  -2  -2    4.30    0.36
  14   2   2    3.91    0.37
  14  -2  -2    4.76    0.37
  14  -2  -2    4.24    0.37
  14   2   2    4.44    0.37
  14  -2  -2    4.46    0.37
   2 -14   2    4.16    0.37
  14   2   2    4.25    0.37
 -14   2  -2    3.84    0.49
  -2  14   2    5.11    0.44
  14  -2   2    4.25    0.37
  14   2  -2    3.94    0.37
  14  -2   2    4.50    0.37
  14   2  -2    4.43    0.37
  14   2  -2    4.45    0.37
   2 -14  -2    3.98    0.39
  14   2  -2    3.87    0.37
  14  -2   2    4.99    0.37
  14  -2   2    4.53    0.37
  14  -2   2    4.75    0.37
 -14   3  -2    0.66    0.15
  14   3   2    0.43    0.09
  14  -3  -2    0.56    0.09
  14   3   2    0.65    0.08
  14  -3  -2    0.80    0.09
   3 -14   2    0.53    0.07
  14   3   2    0.41    0.09
  14  -3  -2    0.66    0.09
  -3  14   2    0.56    0.14
  14   3   2    0.57    0.08
  14  -3  -2    0.68    0.09
  14   3  -2    0.45    0.09
  14  -3   2    0.63    0.08
  14   3  -2    0.54    0.09
  14  -3   2    0.79    0.09
  14  -3   2    0.70    0.09
  14   3  -2    0.54    0.08
  14   3  -2    0.51    0.08
   3 -14  -2    0.53    0.08
  -3  14  -2    0.71    0.15
  14  -3   2    0.76    0.09
 -14  -3  -2    0.56    0.08
  14   4   2    5.00    0.40
  14   4   2    5.19    0.40
  14  -4  -2    4.19    0.40
  14   4   2    4.81    0.41
  14  -4  -2    4.40    0.40
   4 -14   2    4.80    0.40
  14  -4  -2    4.37    0.40
  14  -4  -2    4.47    0.40
  14   4   2    5.12    0.40
   4 -14   2    5.09    0.39
  14   4  -2    5.31    0.41
  14  -4   2    4.43    0.40
  14   4  -2    5.15    0.40
   4 -14  -2    4.68    0.40
  14  -4   2    4.71    0.40
  14   4  -2    4.83    0.41
  14   4  -2    5.19    0.40
  14  -4   2    4.55    0.40
  14  -4   2    4.62    0.40
  14   5   2    1.20    0.12
  14   5   2    1.24    0.14
   5 -14   2    1.14    0.11
  14  -5  -2    1.22    0.12
  14  -5  -2    1.13    0.13
  14   5   2    1.02    0.13
   5 -14   2    1.06    0.13
  14  -5  -2    1.29    0.12
  14  -5  -2    1.30    0.12
  14   5   2    1.28    0.13
  14  -5   2    1.21    0.13
  14   5  -2    1.04    0.14
  14  -5   2    1.34    0.12
  14   5  -2    1.20    0.13
  14  -5   2    1.25    0.13
  14   5  -2    1.24    0.13
  14   5  -2    1.07    0.13
   5 -14  -2    1.11    0.13
  14  -5   2    1.42    0.12
  14  -6  -2    5.10    0.39
   6 -14   2    4.83    0.39
  14  -6  -2    4.83    0.39
   6  14  -2    4.38    0.39
  14   6   2    4.39    0.40
  14  -6  -2    4.64    0.39
  14  -6  -2    5.05    0.39
  14   6   2    4.86    0.39
  14   6   2    4.81    0.40
  14   6   2    4.66    0.39
   6 -14   2    4.98    0.38
   6 -14  -2    4.47    0.39
  14  -6   2    4.57    0.39
  14   6  -2    4.67    0.40
  14   6  -2    4.69    0.39
   6  14   2    4.74    0.39
   6 -14  -2    4.28    0.38
  14   6  -2    4.27    0.40
  14  -6   2    4.62    0.39
  14  -6   2    4.50    0.39
  14  -6   2    4.59    0.39
  14   6  -2    4.60    0.39
  14  -7  -2    0.69    0.10
  14  -7  -2    0.70    0.09
  14  -7  -2    0.64    0.09
   7 -14   2    0.86    0.09
  14   7   2    1.05    0.10
  14   7   2    0.82    0.10
  14   7   2    0.80    0.10
  14  -7  -2    0.72    0.09
   7 -14   2    0.84    0.11
  14   7   2    0.80    0.12
   7  14  -2    1.10    0.11
  14  -7   2    0.83    0.11
  14   7  -2    0.99    0.11
  14  -7   2    0.81    0.10
  14   7  -2    0.89    0.11
   7  14   2    0.89    0.11
  14   7  -2    0.85    0.10
  14   7  -2    0.76    0.12
   7 -14  -2    0.80    0.10
  14  -7   2    0.99    0.09
   7 -14  -2    0.89    0.09
  14  -7   2    0.88    0.10
  14   8   2    0.18    0.05
   8  14  -2    0.18    0.06
  14  -8  -2    0.17    0.05
   8 -14   2    0.17    0.06
  14  -8  -2    0.22    0.07
  14   8   2    0.07    0.06
  14  -8  -2    0.18    0.06
  14   8   2    0.07    0.06
  14   8   2    0.10    0.05
   8 -14   2    0.17    0.05
  14  -8   2    0.21    0.05
  14   8  -2    0.11    0.05
   8 -14  -2    0.14    0.06
  14  -8   2    0.16    0.05
   8  14   2    0.25    0.06
   8 -14  -2    0.04    0.05
  14   8  -2    0.17    0.06
  14  -8   2    0.19    0.05
  14  -8   2    0.11    0.06
  14   8  -2    0.15    0.06
  14   8  -2    0.06    0.07
  14   9   2    0.21    0.06
  14   9   2    0.19    0.07
   9 -14   2    0.14    0.06
  14   9   2    0.25    0.05
   9  14  -2    0.22    0.05
  14  -9  -2    0.26    0.05
  14   9   2    0.20    0.05
   9  14  -2    0.19    0.06
  14  -9  -2    0.27    0.06
   9 -14   2    0.23    0.05
   9 -14  -2    0.24    0.04
   9 -14  -2    0.38    0.06
   9  14   2    0.27    0.06
  14   9  -2    0.31    0.07
  14   9  -2    0.10    0.07
  14  -9   2    0.17    0.06
  14  -9   2    0.24    0.05
  14  -9   2    0.26    0.05
  14   9  -2    0.20    0.05
  14   9  -2    0.23    0.06
  14  10   2    0.34    0.06
  10 -14   2    0.23    0.06
  14 -10  -2    0.43    0.06
  14  10   2    0.29    0.07
  14 -10  -2    0.42    0.07
  10  14  -2    0.43    0.06
  10  14  -2    0.47    0.07
  14  10   2    0.29    0.07
  14  10   2    0.39    0.06
  10 -14   2    0.24    0.05
  14 -10   2    0.30    0.06
  14  10  -2    0.20    0.06
  10 -14  -2    0.38    0.07
  14  10  -2    0.11    0.07
  14  10  -2    0.21    0.06
  10 -14  -2    0.38    0.05
  14 -10   2    0.39    0.06
  14  10  -2    0.22    0.07
  10  14   2    0.37    0.07
  14  11   2    0.64    0.07
  11 -14   2    0.61    0.07
  14 -11  -2    0.67    0.09
  11 -14   2    0.46    0.08
  11  14  -2    0.48    0.08
  11  14  -2    0.55    0.07
  14  11   2    0.44    0.08
  14 -11  -2    0.59    0.07
  14  11   2    0.51    0.08
  14  11  -2    0.49    0.08
  14 -11   2    0.46    0.08
  14 -11   2    0.58    0.07
  11 -14  -2    0.44    0.06
  14  11  -2    0.66    0.07
  14  11  -2    0.61    0.07
  11 -14  -2    0.56    0.08
  11  14   2    0.65    0.09
  14  11  -2    0.56    0.08
  12  14  -2    0.05    0.05
  14 -12  -2    0.05    0.04
  12 -14   2    0.02    0.04
  12 -14   2    0.02    0.03
  14 -12  -2    0.00    0.04
  14  12   2    0.00    0.05
  14  12  -2   -0.06    0.05
  12  14   2    0.00    0.04
  14 -12   2    0.04    0.05
  12 -14  -2    0.03    0.04
  14  12  -2    0.03    0.04
  14 -12   2    0.03    0.03
  14  12  -2    0.06    0.04
  14 -13  -2    0.17    0.05
  14 -13  -2    0.08    0.03
  13 -14   2    0.13    0.03
  13  14  -2    0.07    0.05
  13 -14   2    0.06    0.06
  14  13   2    0.07    0.05
  14  13  -2    0.08    0.05
  14 -13   2    0.11    0.03
  14  13  -2    0.14    0.03
  13 -14  -2    0.13    0.04
  13 -14  -2    0.09    0.03
  13  14   2    0.05    0.04
  14 -13   2    0.13    0.05
  14 -14   2    0.24    0.04
  14  14  -2    0.23    0.05
  14 -14  -2    0.27    0.05
  14 -14   2    0.19    0.05
  14  14   2    0.21    0.05
  15   0   2    1.25    0.12
  15   0   2    1.15    0.13
  15   0  -2    1.15    0.12
  15   0  -2    1.08    0.13
   0 -15   2    1.04    0.11
  15   0   2    1.25    0.12
  15   0   2    1.22    0.13
  15   0  -2    1.20    0.13
  15   0  -2    1.19    0.13
  15   1   2    0.43    0.08
  15   1   2    0.43    0.07
  15  -1  -2    0.59    0.08
  15   1   2    0.37    0.09
  15  -1  -2    0.47    0.09
  15  -1  -2    0.59    0.08
  15  -1  -2    0.68    0.08
   1 -15   2    0.45    0.06
  15   1   2    0.45    0.08
  15  -1  -2    0.56    0.08
  15  -1   2    0.62    0.09
  15   1  -2    0.46    0.08
  15   1  -2    0.43    0.09
   1 -15  -2    0.50    0.07
  15  -1   2    0.58    0.09
  15  -1   2    0.56    0.08
  -1 -15   2    0.50    0.07
  15   1  -2    0.46    0.08
  15  -1   2    0.73    0.08
  15   1  -2    0.57    0.08
  15  -2  -2    0.23    0.06
  15   2   2    0.20    0.07
   2 -15   2    0.34    0.05
  15  -2  -2    0.22    0.08
  15  -2  -2    0.19    0.06
  15  -2  -2    0.33    0.07
  15   2   2    0.34    0.07
  15   2   2    0.27    0.07
  15   2   2    0.34    0.07
  15   2  -2    0.27    0.06
  15   2  -2    0.34    0.07
  15  -2   2    0.28    0.07
  15  -2   2    0.32    0.06
  15   2  -2    0.32    0.08
  15  -2   2    0.25    0.07
  -2 -15   2    0.33    0.05
  15   2  -2    0.37    0.07
   2 -15  -2    0.16    0.05
 -15  -2  -2    0.39    0.06
  15  -3  -2    2.00    0.20
  15   3   2    2.02    0.20
   3 -15   2    2.15    0.19
  15  -3  -2    2.32    0.20
  15  -3  -2    2.42    0.20
   3 -15   2    2.37    0.19
  15   3   2    2.27    0.20
  15  -3  -2    2.60    0.20
  15   3   2    2.31    0.20
  15   3   2    2.07    0.21
  15  -3   2    2.01    0.20
  15   3  -2    2.19    0.20
  -3 -15   2    2.05    0.19
   3 -15  -2    1.84    0.19
  15   3  -2    2.32    0.20
  15   3  -2    2.12    0.21
  15   3  -2    1.94    0.20
  15  -3   2    2.27    0.20
  15  -3   2    2.25    0.20
  15  -3   2    2.15    0.20
  15   4   2    1.32    0.14
   4 -15   2    1.09    0.12
  15  -4  -2    1.28    0.12
  15  -4  -2    1.14    0.12
  15  -4  -2    1.30    0.13
  15   4   2    1.43    0.13
   4 -15   2    1.10    0.11
  15   4   2    1.33    0.13
  15   4   2    1.12    0.13
  15  -4  -2    1.22    0.13
   4 -15  -2    1.32    0.13
  15   4  -2    1.29    0.13
  15   4  -2    1.24    0.13
  15  -4   2    1.25    0.12
  15   4  -2    1.16    0.14
  15  -4   2    1.02    0.12
  15   4  -2    1.13    0.13
  15  -4   2    1.27    0.12
  15  -4   2    1.10    0.13
  15  -5  -2    0.33    0.06
  15   5   2    0.27    0.06
  15  -5  -2    0.31    0.07
  15  -5  -2    0.28    0.06
   5 -15   2    0.29    0.06
  15   5   2    0.22    0.07
  15   5   2    0.15    0.06
  15  -5  -2    0.40    0.08
   5 -15   2    0.20    0.05
  15   5   2    0.16    0.07
  15   5  -2    0.20    0.07
  15  -5   2    0.41    0.07
  15  -5   2    0.30    0.06
  15  -5   2    0.37    0.07
   5 -15  -2    0.23    0.06
  15   5  -2    0.29    0.06
  15   5  -2    0.21    0.06
  15  -5   2    0.47    0.06
  15   5  -2    0.18    0.07
  15   6   2    1.45    0.15
  15   6   2    1.28    0.15
   6 -15   2    1.79    0.15
  15  -6  -2    1.29    0.14
   6 -15   2    1.61    0.14
  15  -6  -2    1.38    0.14
  15  -6  -2    1.49    0.14
  15   6   2    1.45    0.16
  15   6   2    1.46    0.14
  15  -6  -2    1.37    0.14
   6 -15  -2    1.38    0.15
  15   6  -2    1.48    0.15
  15  -6   2    1.62    0.15
  15  -6   2    1.37    0.14
  15   6  -2    1.57    0.16
  15  -6   2    1.49    0.14
  15   6  -2    1.80    0.15
  15   6  -2    1.61    0.15
  15  -6   2    1.53    0.14
  15  -7  -2    0.54    0.07
   7  15  -2    0.64    0.09
  15   7   2    0.40    0.10
  15  -7  -2    0.72    0.09
  15  -7  -2    0.64    0.08
  15  -7  -2    0.70    0.08
  15   7   2    0.44    0.09
   7 -15   2    0.57    0.07
   7 -15   2    0.67    0.09
  15   7   2    0.51    0.08
  15   7   2    0.55    0.08
  15   7  -2    0.51    0.08
  15   7  -2    0.60    0.08
   7  15   2    0.68    0.11
   7 -15  -2    0.43    0.08
  15   7  -2    0.63    0.11
  15  -7   2    0.64    0.08
  15  -7   2    0.80    0.09
  15   7  -2    0.49    0.10
  15  -7   2    0.59    0.08
  15  -7   2    0.68    0.09
  15   8   2    0.64    0.09
  15  -8  -2    0.68    0.08
  15  -8  -2    0.85    0.09
   8 -15   2    0.80    0.08
  15   8   2    0.70    0.08
  15  -8  -2    0.84    0.07
   8  15  -2    0.71    0.09
  15   8   2    0.75    0.09
   8 -15   2    0.77    0.09
  15   8   2    0.73    0.10
  15   8  -2    0.55    0.08
  15  -8   2    0.63    0.08
   8  15   2    0.74    0.09
  15   8  -2    0.57    0.08
  15  -8   2    0.57    0.09
  15   8  -2    0.53    0.10
  15  -8   2    0.55    0.08
  15  -8   2    0.64    0.08
   8 -15  -2    0.61    0.09
  15   8  -2    0.48    0.09
  15  -9  -2    0.43    0.06
  15   9   2    0.35    0.06
   9 -15   2    0.47    0.06
  15  -9  -2    0.32    0.07
   9 -15   2    0.35    0.06
  15   9   2    0.36    0.07
  15   9   2    0.46    0.06
  15   9   2    0.31    0.08
   9  15  -2    0.36    0.06
  15   9  -2    0.42    0.06
   9  15   2    0.43    0.06
  15  -9   2    0.38    0.06
  15  -9   2    0.34    0.07
   9 -15  -2    0.38    0.07
  15   9  -2    0.33    0.07
  15  -9   2    0.42    0.05
  15   9  -2    0.36    0.08
  15   9  -2    0.35    0.06
  15  10   2    0.13    0.06
  15  10   2    0.18    0.04
  15 -10  -2    0.26    0.06
  10 -15   2    0.06    0.05
  15 -10  -2    0.18    0.04
  15  10   2    0.08    0.06
  10 -15   2    0.13    0.04
  10  15  -2    0.17    0.05
  15  10  -2    0.10    0.04
  10  15   2    0.18    0.05
  15 -10   2    0.16    0.05
  15  10  -2    0.14    0.05
  15  10  -2    0.03    0.06
  10 -15  -2    0.18    0.05
  15 -10   2    0.16    0.04
  15  10  -2    0.12    0.05
  15  11   2    0.12    0.04
  15  11   2   -0.01    0.05
  11 -15   2    0.03    0.04
  15 -11  -2    0.01    0.05
  11 -15   2    0.05    0.03
  11  15  -2    0.02    0.04
  15 -11  -2    0.04    0.04
  15  11   2    0.06    0.03
  15 -11   2    0.01    0.03
  15 -11   2   -0.01    0.04
  15  11  -2    0.01    0.04
  11  15   2    0.07    0.04
  15  11  -2    0.03    0.05
  15  11  -2   -0.04    0.04
  11 -15  -2    0.02    0.04
  12 -15   2    0.06    0.04
  12 -15   2    0.10    0.03
  12  15  -2    0.06    0.04
  15 -12  -2    0.05    0.03
  15  12   2    0.03    0.06
  15 -12  -2    0.11    0.04
  15  12  -2    0.08    0.03
  12  15   2    0.12    0.04
  15 -12   2    0.06    0.03
  15 -12   2    0.06    0.04
  15  12  -2   -0.03    0.06
  12 -15  -2    0.14    0.05
  15  12  -2    0.11    0.03
  13 -15   2    0.05    0.04
  15 -13  -2    0.06    0.02
  15 -13  -2    0.04    0.04
  13  15  -2    0.05    0.04
  13 -15   2    0.01    0.02
  15  13   2    0.01    0.04
  15 -13   2    0.06    0.04
  15  13  -2   -0.01    0.04
  15 -13   2    0.04    0.03
  13  15   2    0.05    0.04
  13 -15  -2    0.04    0.04
  15  14   2    0.07    0.04
  15 -14  -2    0.05    0.03
  14  15  -2    0.10    0.03
  14 -15   2    0.06    0.03
  15 -14   2    0.09    0.02
  14  15   2    0.06    0.03
  15 -14   2    0.07    0.03
  14 -15  -2    0.05    0.03
  15 -15  -2    0.07    0.02
  16   0   2    0.21    0.06
  16   0   2    0.24    0.06
  16   0  -2    0.26    0.06
  16   0   2    0.24    0.07
  16   0   2    0.20    0.08
  16   0  -2    0.15    0.06
  16   0  -2    0.28    0.06
  16   0  -2    0.19    0.07
  16  -1  -2    1.34    0.14
  16   1   2    1.69    0.14
  16  -1  -2    1.19    0.14
  16   1   2    1.55    0.14
  16  -1  -2    1.31    0.14
  16  -1  -2    1.36    0.14
  16   1   2    1.31    0.15
   1 -16   2    1.43    0.13
  16   1   2    1.53    0.15
  16  -1   2    1.34    0.14
  16   1  -2    1.55    0.14
 -16  -1  -2    1.69    0.14
  16   1  -2    1.54    0.15
  16  -1   2    1.51    0.14
  16  -1   2    1.14    0.14
  16  -1   2    1.49    0.14
  -1 -16   2    1.23    0.13
  16   1  -2    1.69    0.15
  16   1  -2    1.57    0.14
  16   2   2    0.19    0.07
  16   2   2    0.14    0.06
  16  -2  -2    0.07    0.06
  16   2   2    0.20    0.05
  16   2   2    0.13    0.06
  16  -2  -2    0.08    0.05
   2 -16   2    0.07    0.05
  16  -2  -2    0.08    0.05
  16   2  -2    0.22    0.07
  16  -2   2    0.17    0.05
  16   2  -2    0.13    0.06
  16  -2   2    0.05    0.06
  16  -2   2    0.10    0.05
  16   2  -2    0.18    0.06
   2 -16  -2    0.17    0.07
  16   2  -2    0.21    0.06
  16  -3  -2    0.37    0.07
  16  -3  -2    0.54    0.09
   3 -16   2    0.42    0.06
  16  -3  -2    0.35    0.08
  16   3   2    0.32    0.08
  16   3   2    0.42    0.07
  16   3   2    0.44    0.07
  16  -3  -2    0.43    0.07
  16   3   2    0.30    0.08
  16   3  -2    0.33    0.08
  16  -3   2    0.40    0.07
   3 -16  -2    0.55    0.08
  16  -3   2    0.33    0.07
  16   3  -2    0.49    0.07
  16   3  -2    0.33    0.08
  -3 -16   2    0.45    0.05
  16   3  -2    0.40    0.07
  16  -3   2    0.38    0.08
  16  -4  -2    0.27    0.07
  16   4   2    0.34    0.06
  16  -4  -2    0.26    0.06
   4 -16   2    0.27    0.05
  16   4   2    0.14    0.08
  16  -4  -2    0.19    0.06
   4 -16   2    0.22    0.04
  16   4   2    0.26    0.08
  16  -4   2    0.17    0.08
  16   4  -2    0.31    0.11
  16   4  -2    0.29    0.09
  16  -4   2    0.30    0.08
   4 -16  -2    0.37    0.06
  16  -4   2    0.29    0.06
  16  -4   2    0.30    0.06
  16   4  -2    0.28    0.08
  16  -5  -2    0.40    0.06
  16   5   2    0.23    0.07
   5 -16   2    0.34    0.06
  16  -5  -2    0.41    0.06
  16  -5  -2    0.37    0.06
  16   5   2    0.29    0.06
   5 -16   2    0.33    0.05
  16  -5  -2    0.46    0.07
  16   5   2    0.27    0.07
  16   5   2    0.26    0.06
  16  -5   2    0.40    0.07
  16   5  -2    0.22    0.07
  16   5  -2    0.17    0.07
  16  -5   2    0.40    0.06
   5 -16  -2    0.27    0.06
  16   5  -2    0.22    0.06
  16   5  -2    0.21    0.06
  16  -5   2    0.44    0.06
  16  -5   2    0.34    0.06
  16  -6  -2    0.06    0.05
  16   6   2    0.07    0.05
  16  -6  -2    0.04    0.05
  16   6   2    0.10    0.06
  16   6   2   -0.02    0.06
  16  -6  -2    0.07    0.04
   6 -16   2    0.08    0.03
  16  -6  -2    0.08    0.04
   6 -16   2    0.06    0.05
  16   6   2    0.05    0.05
  16   6  -2    0.02    0.05
  16   6  -2    0.03    0.06
  16  -6   2    0.12    0.05
   6 -16  -2    0.07    0.05
  16  -6   2    0.08    0.04
  16  -6   2    0.07    0.04
  16  -6   2    0.05    0.05
  16   6  -2    0.06    0.05
  16   6  -2   -0.07    0.06
  16   7   2    0.08    0.05
   7 -16   2    0.04    0.03
  16   7   2    0.02    0.06
  16  -7  -2    0.11    0.04
  16   7   2    0.07    0.04
  16  -7  -2    0.07    0.05
  16  -7  -2    0.05    0.04
   7 -16   2    0.05    0.04
  16   7   2    0.12    0.06
  16  -7   2    0.06    0.04
  16  -7   2    0.05    0.05
  16   7  -2    0.09    0.06
  16   7  -2    0.14    0.05
  16   7  -2    0.07    0.06
  16  -7   2    0.06    0.04
  16   7  -2    0.13    0.05
   7 -16  -2    0.09    0.05
  16  -7   2    0.12    0.04
  16   8   2    0.34    0.11
   8 -16   2    0.49    0.06
  16  -8  -2    0.67    0.07
  16   8   2    0.57    0.07
   8 -16   2    0.57    0.08
  16   8   2    0.44    0.08
  16  -8  -2    0.50    0.07
  16   8   2    0.45    0.07
  16   8  -2    0.38    0.07
   8 -16  -2    0.54    0.07
  16  -8   2    0.62    0.07
  16   8  -2    0.50    0.08
  16  -8   2    0.61    0.08
  16   8  -2    0.59    0.08
  16   8  -2    0.43    0.08
  16  -8   2    0.69    0.07
  16  -9  -2    0.31    0.05
  16  -9  -2    0.34    0.06
   9 -16   2    0.24    0.05
  16   9   2    0.26    0.05
   9 -16   2    0.27    0.04
  16   9   2    0.20    0.06
  16   9   2    0.33    0.05
  16  -9   2    0.23    0.06
   9 -16  -2    0.34    0.06
  16  -9   2    0.27    0.05
  16   9  -2    0.24    0.07
  16   9  -2    0.22    0.05
  16   9  -2    0.25    0.05
  10 -16   2    0.22    0.05
  10 -16   2    0.18    0.03
  16 -10  -2    0.22    0.05
  16  10   2    0.18    0.04
  16  10   2    0.18    0.06
  10  16  -2    0.24    0.05
  16 -10  -2    0.23    0.04
  16  10   2    0.24    0.04
  16 -10   2    0.18    0.05
  10 -16  -2    0.25    0.05
  16  10  -2    0.34    0.05
  16  10  -2    0.15    0.06
  16 -10   2    0.27    0.05
  16  10  -2    0.16    0.04
  10  16   2    0.27    0.04
  16  11   2    0.18    0.04
  16  11   2    0.02    0.05
  11  16  -2    0.06    0.04
  11 -16   2    0.11    0.03
  11 -16   2    0.04    0.04
  16 -11  -2    0.09    0.04
  16 -11  -2    0.06    0.03
  16 -11   2    0.04    0.03
  16 -11   2    0.08    0.04
  16  11  -2    0.04    0.05
  11  16   2    0.19    0.04
  11 -16  -2    0.09    0.04
  16  11  -2    0.11    0.03
  16  11  -2    0.07    0.04
  16 -12  -2    0.01    0.02
  16 -12  -2    0.00    0.03
  16  12   2    0.00    0.04
  12  16  -2    0.07    0.03
  12 -16   2    0.02    0.03
  16  12  -2    0.00    0.03
  16  12  -2   -0.05    0.04
  16  12  -2    0.09    0.03
  16 -12   2    0.00    0.03
  12 -16  -2    0.01    0.03
  12  16   2    0.09    0.03
  16 -12   2   -0.01    0.03
  16 -13  -2    0.02    0.03
  13 -16   2    0.01    0.03
  16  13   2    0.02    0.03
  13 -16  -2   -0.01    0.03
  16 -13   2    0.02    0.02
  16  13  -2    0.04    0.04
  16  14   2    0.01    0.03
  16  14  -2    0.01    0.02
  14 -16  -2    0.00    0.02
  17   0   2    0.16    0.05
  17   0   2    0.24    0.05
  17   0  -2    0.15    0.05
  17   0   2    0.11    0.06
 -17   0  -2    0.25    0.05
  17   0  -2    0.15    0.06
  17   0   2    0.18    0.06
  17   0  -2    0.21    0.05
  17   0  -2    0.12    0.06
  17   1   2    0.09    0.05
  17   1   2    0.10    0.06
  17   1   2    0.09    0.05
  17  -1  -2    0.11    0.05
  17   1   2    0.10    0.05
  17  -1  -2    0.05    0.05
  17  -1  -2    0.10    0.06
  17   1  -2    0.10    0.05
  17   1  -2    0.06    0.06
  17  -1   2    0.17    0.05
  17   1  -2    0.04    0.05
 -17  -1  -2    0.09    0.04
  17   1  -2    0.05    0.05
  17  -1   2    0.02    0.05
  17  -1   2    0.07    0.06
  17  -2  -2    0.12    0.06
  17  -2  -2    0.11    0.05
  17   2   2    0.09    0.05
  17   2   2    0.10    0.06
  17   2   2    0.08    0.06
  17   2   2    0.08    0.05
  17  -2  -2    0.14    0.05
  17   2  -2    0.07    0.05
  17  -2   2    0.15    0.05
  17   2  -2    0.15    0.06
  17   2  -2    0.08    0.05
  17  -2   2    0.20    0.05
  17   2  -2    0.07    0.05
  17  -2   2    0.16    0.07
  17  -3  -2    0.71    0.10
  17  -3  -2    0.67    0.10
  17   3   2    0.91    0.10
  17   3   2    0.98    0.11
  17   3   2    0.81    0.10
  17   3   2    0.85    0.10
  17  -3  -2    0.89    0.10
  17  -3   2    0.62    0.10
  17   3  -2    0.97    0.11
  17   3  -2    0.99    0.10
  17  -3   2    0.78    0.10
  17  -3   2    0.74    0.10
  17   3  -2    0.74    0.10
   3 -17  -2    0.87    0.09
  17   3  -2    1.02    0.10
  17   4   2    0.33    0.08
  17  -4  -2    0.33    0.06
  17  -4  -2    0.36    0.06
  17   4   2    0.44    0.07
  17   4   2    0.32    0.07
  17   4   2    0.40    0.07
  17   4  -2    0.52    0.07
  17   4  -2    0.41    0.07
  17   4  -2    0.38    0.07
  17  -4   2    0.26    0.07
  17  -4   2    0.37    0.06
  17  -4   2    0.35    0.06
  17   4  -2    0.30    0.08
   4 -17  -2    0.46    0.06
  17  -5  -2    0.12    0.04
  17  -5  -2    0.07    0.08
  17  -5  -2    0.20    0.05
   5 -17   2    0.22    0.06
  17   5   2    0.10    0.06
  17   5   2    0.13    0.05
  17   5   2    0.14    0.05
  17  -5  -2    0.10    0.04
  17   5   2    0.10    0.06
  17  -5   2    0.11    0.05
  17   5  -2    0.17    0.05
  17  -5   2    0.07    0.05
  17   5  -2    0.12    0.06
  17  -5   2    0.15    0.05
  17   5  -2    0.11    0.05
   5 -17  -2    0.15    0.05
  17   5  -2    0.03    0.06
  17  -6  -2   -0.04    0.03
  17  -6  -2    0.15    0.04
   6 -17   2   -0.01    0.06
  17   6   2    0.03    0.05
  17   6   2   -0.02    0.04
  17   6   2   -0.01    0.05
  17  -6  -2    0.00    0.04
  17   6   2    0.05    0.05
  17  -6   2    0.05    0.04
  17  -6   2    0.02    0.04
  17  -6   2    0.06    0.04
  17   6  -2    0.06    0.05
  17   6  -2    0.08    0.05
  17   6  -2    0.05    0.04
   6 -17  -2    0.08    0.04
  17   6  -2    0.01    0.05
   7 -17   2    0.21    0.05
   7 -17   2    0.18    0.05
  17   7   2    0.21    0.04
  17   7   2    0.16    0.06
  17  -7  -2    0.14    0.04
  17   7   2    0.14    0.06
  17  -7  -2    0.16    0.05
  17   7   2    0.18    0.05
  17  -7  -2    0.20    0.05
  17   7  -2    0.19    0.05
  17   7  -2    0.15    0.05
   7 -17  -2    0.23    0.05
  17  -7   2    0.18    0.05
  17  -7   2    0.19    0.05
  17   7  -2    0.14    0.06
  17   7  -2    0.17    0.06
  17   8   2   -0.01    0.05
  17  -8  -2    0.02    0.04
  17  -8  -2   -0.01    0.03
  17   8   2    0.02    0.04
  17   8   2    0.00    0.05
   8 -17   2    0.05    0.04
  17   8  -2    0.00    0.05
  17  -8   2    0.06    0.03
  17  -8   2    0.00    0.04
  17   8  -2   -0.02    0.04
   8 -17  -2   -0.04    0.04
  17   8  -2   -0.02    0.05
  17  -9  -2    0.20    0.04
  17  -9  -2    0.26    0.05
  17   9   2    0.18    0.06
   9 -17   2    0.27    0.05
  17   9   2    0.24    0.04
  17   9   2    0.20    0.04
  17   9  -2    0.29    0.07
  17  -9   2    0.24    0.04
  17   9  -2    0.25    0.05
  17   9  -2    0.37    0.05
   9 -17  -2    0.29    0.05
  17  10   2    0.09    0.04
  17 -10  -2    0.03    0.03
  17  10   2    0.04    0.05
  10 -17   2    0.05    0.03
  17 -10  -2    0.08    0.04
  17  10  -2    0.09    0.04
  17  10  -2    0.05    0.03
  17  10  -2    0.03    0.05
  17 -10   2    0.07    0.03
  10 -17  -2    0.04    0.03
  17 -11  -2    0.01    0.02
  17 -11  -2   -0.01    0.03
  17  11   2   -0.01    0.04
  11 -17   2   -0.02    0.03
  17  11  -2    0.00    0.04
  17 -11   2    0.01    0.03
  17  11  -2    0.06    0.03
  11 -17  -2   -0.01    0.03
  17  11  -2    0.03    0.03
  17  12   2    0.02    0.03
  17 -12   2    0.03    0.02
  12 -17  -2    0.03    0.03
  17  12  -2    0.03    0.04
  18   0  -2   -0.06    0.05
  18   0   2    0.05    0.05
  18   0  -2    0.00    0.04
  18   0   2    0.08    0.06
  18   0   2    0.13    0.04
  18   0  -2    0.18    0.04
 -18   0  -2    0.00    0.03
  18   0   2   -0.01    0.04
  18   0  -2    0.06    0.05
  18   1   2    0.07    0.04
  18   1   2    0.06    0.05
  18   1   2   -0.01    0.04
  18  -1  -2    0.00    0.04
  18   1   2    0.02    0.05
 -18   1  -2    0.03    0.04
  18  -1  -2    0.03    0.05
  18  -1  -2    0.09    0.06
  18   1  -2    0.05    0.05
  18   1  -2    0.11    0.04
  18   1  -2    0.08    0.05
  18  -1   2    0.02    0.04
  18   1  -2    0.02    0.05
  18  -1   2    0.00    0.04
  18  -1   2    0.08    0.05
  18   2   2    0.88    0.11
  18  -2  -2    0.97    0.10
  18   2   2    1.01    0.11
  18  -2  -2    0.87    0.11
  18   2   2    1.01    0.10
  18   2   2    1.01    0.11
  18  -2  -2    1.03    0.10
  18   2  -2    0.98    0.11
  18   2  -2    0.92    0.11
  18   2  -2    1.08    0.11
  18  -2   2    1.18    0.11
  18  -2   2    1.01    0.13
  18  -2   2    1.01    0.10
  18   2  -2    1.03    0.11
  18  -3  -2    0.30    0.06
  18  -3  -2    0.33    0.05
  18   3   2    0.14    0.05
  18   3   2    0.13    0.10
  18   3   2    0.26    0.05
  18  -3  -2    0.33    0.05
  18   3   2    0.19    0.06
  18  -3   2    0.31    0.07
  18   3  -2    0.25    0.05
  18   3  -2    0.19    0.05
  18  -3   2    0.32    0.05
  18   3  -2    0.16    0.05
  18  -3   2    0.25    0.05
  18   4   2    0.13    0.05
  18   4   2    0.10    0.05
  18   4   2    0.08    0.04
  18  -4  -2    0.11    0.04
  18   4   2    0.06    0.05
  18  -4  -2    0.10    0.04
  18  -4   2    0.13    0.04
  18  -4   2    0.06    0.04
  18   4  -2    0.03    0.05
  18   4  -2    0.05    0.05
  18   4  -2    0.10    0.05
  18   4  -2    0.12    0.05
  18  -5  -2    0.23    0.04
  18   5   2    0.24    0.05
  18   5   2    0.19    0.06
  18   5   2    0.19    0.05
  18  -5  -2    0.27    0.05
  18  -5   2    0.21    0.05
  18   5  -2    0.23    0.05
   5 -18  -2    0.41    0.05
  18   5  -2    0.19    0.05
  18   5  -2    0.21    0.06
  18  -5   2    0.21    0.05
  18   6   2    0.27    0.05
  18  -6  -2    0.24    0.04
  18   6   2    0.29    0.05
  18  -6  -2    0.24    0.05
  18   6   2    0.25    0.06
  18   6  -2    0.28    0.06
  18   6  -2    0.27    0.05
   6 -18  -2    0.43    0.05
  18   6  -2    0.23    0.05
  18  -6   2    0.26    0.04
  18  -6   2    0.22    0.05
  18   7   2    0.12    0.05
  18  -7  -2    0.09    0.04
  18   7   2    0.19    0.04
  18   7   2    0.15    0.04
  18  -7   2    0.14    0.04
  18   7  -2    0.15    0.04
  18  -7   2    0.15    0.04
  18   7  -2    0.13    0.05
  18   7  -2    0.18    0.04
   7 -18  -2    0.24    0.04
  18   8   2    0.12    0.04
  18  -8  -2    0.04    0.03
  18   8   2    0.02    0.05
  18   8   2    0.00    0.04
   8 -18   2    0.04    0.03
  18   8  -2    0.01    0.04
   8 -18  -2    0.04    0.03
  18   8  -2    0.00    0.04
  18  -8   2    0.03    0.03
  18   8  -2    0.02    0.03
  18   9   2    0.02    0.04
  18  -9  -2    0.05    0.03
  18  -9   2    0.06    0.03
  18   9  -2   -0.01    0.03
  18   9  -2    0.00    0.04
   9 -18  -2    0.05    0.03
  18   9  -2    0.06    0.05
  18 -10  -2    0.08    0.03
  18  10   2    0.08    0.04
  18  10  -2    0.11    0.03
  18 -10   2    0.15    0.03
  18  10  -2    0.14    0.03
  10 -18  -2    0.09    0.03
  18  10  -2    0.09    0.04
  18  11   2    0.01    0.03
  11 -18  -2   -0.03    0.02
  18 -11   2    0.02    0.02
  18  11  -2    0.02    0.03
  19   0  -2    0.14    0.04
  19   0   2    0.14    0.04
  19   0   2    0.15    0.04
  19   0  -2    0.11    0.05
  19  -1  -2    0.10    0.05
  19   1   2    0.05    0.04
  19  -1  -2    0.06    0.04
  19   1   2    0.06    0.04
  19  -1   2    0.11    0.04
  19  -1   2    0.10    0.04
  19   1  -2    0.09    0.04
  19   1  -2    0.06    0.04
  19  -2  -2    0.11    0.04
 -19   2  -2    0.16    0.04
  19   2   2    0.13    0.05
  19  -2  -2    0.16    0.04
  19   2   2    0.09    0.04
  19   2   2    0.16    0.04
  19  -2   2    0.12    0.04
  19   2  -2    0.07    0.04
  19   2  -2    0.14    0.04
  19   2  -2    0.10    0.04
  19  -3  -2    0.07    0.05
  19   3   2    0.09    0.04
  19   3   2    0.08    0.04
  19   3   2    0.14    0.05
 -19   3  -2    0.10    0.04
  19  -3  -2    0.10    0.04
  19  -3   2    0.13    0.04
  19   3  -2    0.13    0.06
  19  -3   2    0.07    0.06
  19   3  -2    0.19    0.05
  19   3  -2    0.14    0.04
 -19   3   2    0.12    0.05
  19   4   2    0.15    0.04
  19   4   2    0.22    0.05
  19  -4  -2    0.16    0.04
  19  -4  -2    0.17    0.04
  19   4   2    0.22    0.04
  19  -4   2    0.18    0.04
  19   4  -2    0.17    0.05
  19  -4   2    0.16    0.04
  19   4  -2    0.19    0.05
  19   4  -2    0.16    0.05
  19   5   2    0.11    0.04
  19   5   2    0.11    0.04
  19   5   2    0.16    0.05
  19  -5  -2    0.15    0.03
  19  -5  -2    0.17    0.04
  19  -5   2    0.20    0.04
  19  -5   2    0.19    0.04
  19   5  -2    0.15    0.04
  19   5  -2    0.07    0.04
  19   5  -2    0.13    0.04
  19   6   2   -0.01    0.03
  19   6   2    0.03    0.03
  19   6   2   -0.03    0.04
  19  -6  -2   -0.01    0.03
  19  -6   2    0.04    0.03
  19  -6   2   -0.01    0.03
  19   6  -2   -0.02    0.04
  19   6  -2   -0.01    0.04
  19   6  -2    0.01    0.03
  19   7   2    0.06    0.03
  19  -7  -2    0.09    0.03
  19   7   2    0.07    0.03
  19   7   2    0.03    0.04
  19   7  -2    0.04    0.03
  19  -7   2    0.07    0.03
  19   7  -2   -0.03    0.04
  19   7  -2    0.07    0.03
  19  -8  -2    0.11    0.03
  19   8   2    0.12    0.04
  19   8   2    0.11    0.03
  19  -8   2    0.06    0.03
  19   8  -2    0.06    0.04
  19   8  -2    0.09    0.04
  19   8  -2    0.12    0.03
  19   9   2    0.08    0.03
  19  -9  -2    0.11    0.02
  19   9  -2    0.10    0.03
  19   9  -2    0.08    0.03
  19  -9   2    0.09    0.02
  20   0  -2    0.16    0.04
  20   0   2    0.19    0.04
  20   0  -2    0.12    0.04
  20   0   2    0.15    0.04
  20   1   2    0.19    0.04
  20  -1  -2    0.23    0.04
  20  -1  -2    0.19    0.04
  20   1   2    0.18    0.04
  20   1  -2    0.22    0.04
  20   1  -2    0.23    0.04
  20  -1   2    0.24    0.04
  20  -1   2    0.26    0.04
  20  -2  -2    0.08    0.03
  20   2   2    0.08    0.04
  20  -2  -2    0.12    0.04
  20   2   2    0.09    0.03
  20  -2   2    0.08    0.03
  20  -2   2    0.10    0.03
  20   2  -2    0.14    0.04
  20   2  -2    0.08    0.04
  20  -3  -2    0.07    0.03
  20   3   2    0.09    0.03
  20   3   2    0.08    0.03
  20   3   2    0.11    0.04
  20   3  -2    0.16    0.03
  20   3  -2    0.06    0.03
  20  -3   2    0.06    0.03
  20   3  -2    0.03    0.03
  20  -3   2    0.11    0.03
  20   4   2    0.00    0.03
  20   4   2    0.03    0.03
  20  -4  -2    0.01    0.03
  20   4   2    0.03    0.03
 -20   4  -2   -0.04    0.03
  20  -4  -2    0.01    0.02
  20   4  -2    0.00    0.03
  20   4  -2    0.04    0.03
  20  -4   2    0.03    0.03
  20  -4   2    0.03    0.03
  20   4  -2    0.03    0.03
  20   5   2   -0.01    0.03
  20   5   2   -0.03    0.03
  20  -5  -2    0.03    0.03
 -20   5  -2    0.04    0.02
  20   5   2    0.02    0.02
  20  -5   2    0.01    0.02
  20   5  -2    0.00    0.03
  20  -5   2    0.01    0.03
  20   5  -2    0.02    0.03
  20   5  -2    0.01    0.03
 -20   6  -2    0.07    0.02
  20  -6  -2    0.06    0.03
  20   6   2    0.04    0.03
  20   6   2    0.04    0.03
  20  -6   2    0.04    0.03
  20   6  -2    0.07    0.03
  20   6  -2    0.04    0.03
  20   6  -2    0.14    0.03
  20  -7  -2    0.11    0.02
  20   7   2    0.11    0.03
  20   7   2    0.06    0.02
  20   7  -2    0.13    0.02
  20   7  -2    0.10    0.03
  20  -7   2    0.09    0.02
  20   7  -2    0.09    0.03
  21   0  -2    0.10    0.03
  21   0   2    0.12    0.03
  21   0   2    0.12    0.03
  21   0  -2    0.12    0.03
  21  -1  -2    0.04    0.03
  21   1   2    0.04    0.03
  21  -1  -2    0.04    0.02
  21   1   2    0.01    0.03
  21  -1   2    0.06    0.03
  21   1  -2    0.07    0.03
  21   1  -2    0.09    0.03
  21  -1   2    0.07    0.03
  21  -2  -2    0.04    0.02
  21   2   2    0.05    0.02
  21   2   2    0.02    0.03
  21  -2  -2    0.09    0.03
  21   2  -2    0.06    0.03
  21  -2   2    0.07    0.02
  21  -2   2    0.07    0.02
  21   2  -2    0.05    0.03
  21   3   2    0.05    0.03
  21   3   2    0.06    0.02
  21  -3  -2    0.07    0.02
  21  -3   2    0.06    0.02
  21   3  -2    0.09    0.02
  21   3  -2    0.07    0.03
  21  -3   2    0.08    0.03
  21   4   2    0.04    0.02
  21  -4  -2   -0.01    0.02
  21   4  -2    0.01    0.02
  21  -4   2   -0.01    0.02
  21   4  -2    0.00    0.02
   0   0  -3    0.17    0.03
   0   0   3    0.22    0.03
   0  -1  -3  345.07   27.86
  -1   0   3  342.46   27.70
   1   0  -3  332.39   27.69
  -1   0  -3  353.70   27.94
   0  -1   3  339.76   27.89
   1   0   3  353.76   27.94
   0   1   3  349.19   27.83
  -1  -1   3   64.18    5.13
  -1   1   3   64.57    5.14
   1  -1   3   63.49    5.14
   1   1   3   63.21    5.14
  -1  -1  -3   63.59    5.14
  -1   1  -3   66.34    5.14
  -1  -1  -3   63.43    5.14
   1   1  -3   65.35    5.13
   1   1  -3   68.73    5.13
  -1   1   3   59.85    5.14
  -1  -1   3   63.62    5.14
   1   1  -3   63.32    5.14
   1   1   3   63.40    5.14
   1  -1  -3   58.40    5.14
   1  -1   3   65.14    5.14
   1  -1   3   71.14    5.13
   0   2   3   12.78    1.03
   0  -2   3   11.13    1.02
  -2   0  -3   11.79    1.03
   0  -2   3   12.52    1.03
   0   2  -3   12.43    1.03
   2   0  -3   14.51    1.03
   2   0   3   12.75    1.03
   2   0   3   12.31    1.02
   0   2  -3   12.20    1.02
  -2   0   3   13.06    1.03
   0  -2  -3   13.32    1.03
   0   2   3   12.59    1.02
  -2   0   3   13.94    1.03
  -2   0  -3   12.92    1.04
   2   0  -3   12.69    1.02
  -2   1  -3   27.68    2.13
  -1  -2  -3   27.38    2.13
   2   1   3   24.96    2.12
  -1   2   3   27.20    2.12
   2   1   3   25.37    2.12
  -1  -2  -3   27.74    2.13
  -1   2   3   26.59    2.13
   2   1   3   27.17    2.13
   1   2  -3   27.75    2.12
   1   2  -3   27.70    2.12
   1  -2   3   27.82    2.13
   1  -2   3   25.90    2.12
  -1   2   3   26.97    2.12
   1   2  -3   26.92    2.14
  -2   1  -3   27.67    2.14
  -2  -1   3   28.42    2.12
   2  -1  -3   28.36    2.13
   1  -2   3   26.64    2.13
   2  -1   3   25.36    2.13
   2   1  -3   25.36    2.12
   2   1  -3   24.77    2.12
  -1  -2   3   27.12    2.14
  -2   1   3   25.01    2.13
   2  -1   3   25.99    2.12
   1   2   3   26.40    2.12
   1   2   3   24.13    2.12
  -1  -2   3   25.44    2.12
   2  -1   3   26.10    2.13
  -2   1   3   26.06    2.13
  -2  -1  -3   26.37    2.13
   1  -2  -3   26.14    2.13
  -2  -1  -3   25.81    2.13
  -1   2  -3   26.14    2.13
  -1   2  -3   26.35    2.13
  -2   2  -3   14.78    1.21
   2  -2   3   14.87    1.21
   2   2   3   14.96    1.20
   2   2   3   14.50    1.19
   2   2   3   14.92    1.20
   2  -2   3   14.29    1.20
  -2   2  -3   12.81    1.20
  -2  -2  -3   15.03    1.20
   2   2  -3   14.56    1.19
  -2  -2   3   15.63    1.22
  -2   2   3   14.87    1.20
   2  -2  -3   15.10    1.20
  -2   2   3   17.22    1.21
  -2  -2  -3   14.81    1.20
  -3   0  -3    5.70    0.48
   3   0   3    5.95    0.48
   0   3   3    4.99    0.46
   0  -3   3    5.74    0.46
  -3   0   3    5.66    0.47
   0  -3   3    6.14    0.47
  -3   0  -3    5.77    0.46
   3   0  -3    5.68    0.47
  -3   0   3    5.46    0.46
   0  -3  -3    5.15    0.46
   3   0   3    5.29    0.45
   3   0  -3    5.35    0.45
   0   3  -3    6.02    0.47
   0   3  -3    6.13    0.46
   3   0   3    5.36    0.46
  -3  -1   3   47.33    3.95
  -1   3   3   42.91    3.94
   3  -1  -3   52.71    3.93
  -1  -3  -3   53.96    3.93
   1   3  -3   51.86    3.93
  -3   1  -3   53.93    3.94
   1  -3   3   46.39    3.93
  -1  -3  -3   51.71    3.94
   3   1   3   46.66    3.93
  -3  -1   3   46.95    3.93
   1   3  -3   55.09    3.93
   1  -3   3   47.63    3.94
   1  -3   3   46.33    3.94
  -3   1  -3   51.85    3.95
   3  -1  -3   56.26    3.95
   3   1   3   48.10    3.95
   3   1   3   45.72    3.94
  -3  -1  -3   47.09    3.95
  -1   3  -3   45.09    3.94
  -3  -1  -3   44.69    3.94
   3  -1   3   50.01    3.94
  -3   1   3   53.21    3.94
   1   3   3   51.25    3.94
   3  -1   3   51.77    3.95
  -3   1   3   48.09    3.94
  -1  -3   3   49.83    3.95
   3  -1   3   50.95    3.93
  -1  -3   3   46.43    3.93
   1   3   3   51.88    3.93
   1  -3  -3   43.11    3.94
  -1   3  -3   47.88    3.94
   3   1  -3   46.03    3.93
  -3   2  -3   41.08    3.28
   3   2   3   37.96    3.27
   3   2   3   40.19    3.26
  -2  -3  -3   42.22    3.27
   3   2   3   40.44    3.28
   2   3  -3   43.11    3.26
  -2   3   3   39.59    3.28
   3  -2  -3   41.15    3.26
   2  -3   3   42.70    3.28
   2   3  -3   40.21    3.26
  -2   3   3   41.25    3.27
   2  -3   3   43.03    3.26
   2  -3   3   37.44    3.28
   3  -2  -3   42.01    3.27
  -3   2  -3   42.68    3.27
   2   3   3   40.28    3.26
   2   3   3   41.75    3.27
  -3  -2  -3   38.53    3.27
  -2   3  -3   39.13    3.27
  -3  -2  -3   41.47    3.28
   3   2  -3   40.21    3.26
   3  -2   3   41.81    3.28
  -2  -3   3   41.45    3.29
   3  -2   3   37.96    3.27
   2  -3  -3   40.26    3.27
  -3   2   3   41.38    3.28
  -2   3  -3   40.66    3.28
   3  -2   3   40.46    3.26
   2   3   3   40.50    3.27
  -3   2   3   42.70    3.28
   3   3   3    0.44    0.06
   3  -3   3    0.47    0.08
  -3  -3   3    0.50    0.09
   3  -3   3    0.49    0.09
   3  -3  -3    0.50    0.05
   3   3   3    0.35    0.05
  -3  -3  -3    0.45    0.08
  -3   3  -3    0.61    0.10
  -3   3  -3    0.57    0.08
  -3  -3  -3    0.57    0.09
   3   3  -3    0.49    0.05
  -3   3   3    0.44    0.07
   3  -3  -3    0.61    0.08
   3   3   3    0.34    0.07
  -3   3   3    0.42    0.08
   0  -4  -3  125.67    9.72
   4   0   3  121.70    9.71
   0   4  -3  120.10    9.73
   0   4   3  124.12    9.73
  -4   0   3  124.42    9.73
   0   4  -3  115.98    9.72
  -4   0   3  124.38    9.72
   4   0   3  113.29    9.72
   0  -4   3  109.72    9.72
   4   0   3  124.43    9.73
   4   0  -3  123.34    9.71
   4   0  -3  124.08    9.73
   0  -4   3  125.72    9.73
  -4   0   3  122.55    9.72
  -4   0  -3  124.18    9.74
   1   4  -3   44.21    3.52
   1  -4   3   46.07    3.54
   1   4  -3   47.44    3.52
  -4  -1   3   43.62    3.55
   4  -1  -3   47.12    3.54
  -4   1  -3   44.52    3.55
   4   1   3   43.74    3.54
  -1  -4  -3   48.71    3.52
  -4  -1   3   44.83    3.52
   4   1   3   41.32    3.53
   4   1   3   41.64    3.52
  -4  -1   3   44.07    3.52
   1  -4   3   44.50    3.52
  -4   1  -3   44.88    3.53
  -1  -4  -3   48.08    3.53
  -1   4   3   41.11    3.53
   4  -1  -3   45.36    3.52
  -4   1   3   40.30    3.58
   4  -1   3   43.59    3.52
  -1   4  -3   43.69    3.54
  -1  -4   3   45.40    3.54
   1   4   3   44.58    3.53
   4   1  -3   41.25    3.52
  -4  -1  -3   43.12    3.55
   4  -1   3   41.83    3.53
  -4  -1  -3   42.04    3.53
  -4   1   3   43.94    3.53
  -1   4  -3   41.90    3.53
   4   1  -3   41.88    3.54
   4  -1   3   45.84    3.55
   2  -4   3   20.08    1.53
  -2  -4  -3   20.00    1.53
   2   4  -3   17.16    1.52
   2  -4   3   20.75    1.54
   4   2   3   16.98    1.52
  -2  -4  -3   18.18    1.53
   4  -2  -3   16.93    1.51
   4   2   3   19.28    1.52
  -4   2  -3   17.06    1.54
   4  -2  -3   16.81    1.53
   2  -4   3   21.06    1.52
  -4   2  -3   19.07    1.53
   4   2   3   19.47    1.54
  -4  -2   3   19.23    1.55
  -2  -4   3   17.19    1.54
   4   2  -3   21.72    1.52
   2   4   3   19.15    1.53
  -4   2   3   17.47    1.54
  -4  -2  -3   21.13    1.55
   4  -2   3   18.27    1.52
   4  -2   3   18.55    1.54
  -4   2   3   16.29    1.53
  -2   4  -3   21.96    1.55
   2   4   3   17.53    1.51
   4  -2   3   21.88    1.55
  -4  -2  -3   20.23    1.53
   2   4   3   17.98    1.53
  -4   3  -3   56.27    4.70
   4   3   3   58.07    4.71
   4  -3  -3   57.92    4.68
   3   4  -3   58.28    4.68
  -3   4   3   58.84    4.70
  -3  -4  -3   60.22    4.69
   4  -3  -3   59.64    4.70
   3  -4   3   58.80    4.71
   4   3   3   51.94    4.69
   4   3   3   56.54    4.68
  -4   3  -3   57.58    4.72
  -4  -3   3   57.23    4.71
   3  -4   3   58.69    4.68
  -3  -4  -3   61.12    4.71
  -3  -4   3   59.75    4.71
   3   4   3   61.18    4.70
   4  -3   3   60.04    4.68
   4   3  -3   58.03    4.68
  -4   3   3   57.86    4.70
   3  -4  -3   58.50    4.68
  -4   3   3   60.67    4.71
   3  -4  -3   60.51    4.69
  -4  -3  -3   53.74    4.69
  -4  -3  -3   60.15    4.71
  -3  -4   3   61.76    4.74
  -3   4  -3   54.73    4.70
   4  -3   3   61.63    4.72
   3   4   3   59.26    4.68
  -3   4  -3   59.60    4.71
   3   4   3   60.29    4.70
  -4  -4  -3    3.96    0.34
   4  -4   3    4.15    0.33
  -4   4   3    3.60    0.35
   4  -4   3    4.09    0.36
   4  -4  -3    4.16    0.32
   4   4   3    3.91    0.36
  -4  -4  -3    4.09    0.36
  -4   4  -3    3.89    0.36
  -4   4   3    3.99    0.35
   4   4  -3    4.10    0.33
   4  -4  -3    4.13    0.35
   4   4   3    4.14    0.33
   4   4   3    3.57    0.34
  -4  -4   3    3.94    0.36
  -4   4  -3    4.46    0.35
  -5   0   3   54.95    4.86
   5   0  -3   62.80    4.88
   0   5  -3   61.03    4.86
   5   0   3   58.48    4.86
   5   0   3   59.53    4.84
   0   5   3   61.64    4.87
   0  -5   3   63.20    4.87
  -5   0  -3   62.59    4.88
  -5   0  -3   62.28    4.86
   5   0   3   60.55    4.88
   0   5  -3   59.61    4.89
   5   0  -3   62.19    4.84
  -5   0   3   58.65    4.85
  -5   0   3   61.35    4.88
   1  -5   3   16.70    1.22
  -5   1  -3   15.68    1.21
   1   5  -3   15.85    1.21
   5   1   3   16.31    1.23
   5  -1  -3   14.47    1.20
  -1  -5  -3   13.28    1.21
  -5  -1   3   13.30    1.20
   5   1   3   15.82    1.20
  -5  -1   3   15.64    1.23
   1   5  -3   15.58    1.20
  -5  -1   3   12.72    1.20
  -5   1  -3   14.51    1.23
   5  -1  -3   14.96    1.23
   1  -5   3   15.75    1.20
   5   1  -3   14.48    1.23
  -5   1   3   13.36    1.23
   5  -1   3   13.43    1.23
  -1  -5   3   14.65    1.22
   5  -1   3   13.41    1.20
  -5  -1  -3   17.15    1.21
   5   1  -3   15.05    1.20
  -5  -1  -3   15.29    1.24
  -1   5  -3   15.83    1.21
   5   2   3   44.13    3.71
  -2  -5  -3   49.99    3.72
   5   2   3   43.35    3.72
   2   5  -3   46.09    3.71
  -5   2  -3   47.93    3.72
  -2  -5  -3   50.28    3.72
  -5   2  -3   48.10    3.75
   5  -2  -3   48.31    3.71
   2  -5   3   46.87    3.73
   2  -5   3   46.86    3.70
   2   5  -3   49.80    3.71
   2   5  -3   47.47    3.71
   5  -2  -3   48.88    3.79
   5   2   3   46.01    3.74
  -5  -2   3   44.20    3.74
  -5  -2  -3   44.08    3.74
  -5   2   3   46.69    3.72
   2   5   3   46.12    3.70
   2   5   3   45.82    3.72
  -5  -2  -3   43.36    3.72
   5   2  -3   43.49    3.71
   5  -2   3   48.21    3.74
  -2  -5   3   46.61    3.73
  -2   5  -3   43.17    3.73
  -2  -5   3   46.06    3.74
  -2   5  -3   40.94    3.72
   5  -2   3   48.08    3.71
  -5   2   3   47.12    3.74
   5   3   3   14.87    1.18
  -5   3  -3   15.29    1.16
  -3  -5  -3   16.15    1.15
   5   3   3   12.13    1.15
  -3  -5  -3   15.32    1.16
   3   5  -3   14.80    1.14
  -3   5   3   14.04    1.15
   5   3   3   14.01    1.14
   3  -5   3   13.90    1.14
  -5  -3   3   13.36    1.18
   5  -3  -3   14.69    1.14
   5  -3  -3   14.93    1.17
  -5   3  -3   14.31    1.18
  -5  -3  -3   13.48    1.17
  -5  -3  -3   12.28    1.15
   3   5   3   15.31    1.16
  -5   3   3   14.58    1.17
   3  -5  -3   13.48    1.15
  -5   3   3   14.35    1.16
   5  -3   3   14.95    1.18
   3   5   3   14.03    1.14
   5   3  -3   13.20    1.14
  -3  -5   3   14.94    1.17
  -3  -5   3   14.11    1.18
  -3   5  -3   12.92    1.16
   5  -3   3   14.37    1.14
  -3   5  -3   13.48    1.17
  -4   5   3    0.47    0.07
   5   4   3    0.51    0.05
  -5   4  -3    0.40    0.09
  -4   5   3    0.40    0.09
  -4  -5  -3    0.31    0.07
   4   5  -3    0.37    0.05
   4  -5   3    0.50    0.05
  -5  -4   3    0.50    0.09
   5  -4  -3    0.32    0.07
  -5   4  -3    0.36    0.08
   5   4   3    0.57    0.11
   5   4   3    0.53    0.07
   5  -4  -3    0.34    0.05
   4  -5   3    0.52    0.09
  -4  -5  -3    0.40    0.07
   5  -4   3    0.43    0.05
  -4  -5   3    0.45    0.10
   5  -4   3    0.36    0.08
  -5  -4  -3    0.61    0.10
   4   5   3    0.31    0.05
   4   5   3    0.34    0.06
   4  -5  -3    0.53    0.07
  -4   5  -3    0.55    0.10
  -4  -5   3    0.48    0.10
   4   5   3    0.27    0.08
  -5   4   3    0.29    0.07
  -5   4   3    0.39    0.08
   5   5  -3    9.17    0.73
  -5   5  -3    8.87    0.77
  -5  -5  -3    9.13    0.74
   5   5   3    9.02    0.77
  -5  -5  -3    8.97    0.77
  -5   5   3    8.34    0.75
  -5   5   3    9.16    0.75
   5  -5   3    9.26    0.77
  -5   5  -3    9.48    0.76
   5  -5  -3    9.48    0.75
  -5  -5   3    8.60    0.78
   5   5   3    8.49    0.74
   5  -5   3    8.96    0.73
   5  -5  -3    9.19    0.72
   6   0  -3    6.18    0.54
  -6   0   3    6.52    0.51
   6   0   3    6.42    0.50
  -6   0   3    5.99    0.54
   6   0   3    6.77    0.54
   0  -6   3    6.49    0.53
  -6   0  -3    6.34    0.55
   0   6  -3    5.39    0.51
   0   6  -3    5.91    0.53
  -6   0  -3    5.97    0.52
  -6   0   3    5.92    0.52
   6   0  -3    6.10    0.50
   1  -6   3    1.60    0.12
   6  -1  -3    1.33    0.12
   1  -6   3    1.53    0.16
   1   6  -3    1.30    0.14
   6   1   3    1.64    0.13
  -6   1  -3    1.27    0.17
  -6  -1   3    1.69    0.18
   1   6  -3    1.68    0.18
   6  -1  -3    1.23    0.17
   6   1   3    1.57    0.18
  -6  -1   3    1.20    0.14
  -6   1  -3    1.10    0.14
   6  -1   3    1.44    0.12
  -1   6  -3    1.35    0.15
  -6  -1  -3    1.59    0.18
  -6   1   3    1.10    0.17
   6  -1   3    1.32    0.17
  -1  -6   3    1.44    0.18
   6   1  -3    1.61    0.19
  -6   1   3    1.30    0.14
  -1   6  -3    1.63    0.16
  -6   2  -3   14.15    1.07
   2   6  -3   12.16    1.05
  -6   2  -3   13.04    1.09
  -2  -6  -3   13.71    1.06
   2  -6   3   12.69    1.07
   6   2   3   12.09    1.08
  -6  -2   3   12.43    1.09
  -2  -6  -3   13.09    1.06
   6   2   3   11.64    1.05
   2   6  -3   13.33    1.04
   6   2   3   11.84    1.04
   2  -6   3   12.29    1.04
   6  -2  -3   13.49    1.08
   2   6   3   13.08    1.04
  -6   2   3   12.94    1.08
  -6  -2  -3   12.56    1.09
   6  -2   3   13.44    1.04
   6   2  -3   13.07    1.09
   6   2  -3   12.76    1.04
  -6  -2  -3   13.19    1.06
   6  -2   3   13.76    1.08
   2   6   3   14.41    1.07
  -2  -6   3   13.52    1.08
  -2   6  -3   13.03    1.07
  -6   2   3   12.36    1.06
  -2   6  -3   12.74    1.07
  -2  -6   3   13.63    1.07
   6  -3  -3    0.38    0.08
   3  -6   3    0.53    0.09
  -3   6   3    0.43    0.09
  -6   3  -3    0.35    0.09
  -3  -6  -3    0.35    0.07
  -3  -6  -3    0.35    0.08
  -6  -3   3    0.62    0.12
   3   6  -3    0.35    0.05
   6  -3  -3    0.36    0.05
  -6   3  -3    0.26    0.07
   6   3   3    0.61    0.12
  -3   6  -3    0.46    0.09
  -6   3   3    0.43    0.08
  -6  -3  -3    0.45    0.09
  -3  -6   3    0.34    0.08
  -6   3   3    0.34    0.08
   6  -3   3    0.40    0.05
   3   6   3    0.23    0.06
   6  -3   3    0.29    0.08
   3   6   3    0.36    0.04
  -3  -6   3    0.27    0.07
  -3   6  -3    0.44    0.09
   6   3  -3    0.52    0.05
  -4  -6  -3    4.24    0.40
  -6  -4   3    4.51    0.44
   4  -6   3    4.82    0.42
   6  -4  -3    4.40    0.38
  -4  -6  -3    4.41    0.41
  -4   6   3    4.60    0.40
   6   4   3    4.62    0.43
   6   4   3    5.07    0.40
  -6   4  -3    4.27    0.46
   4  -6   3    4.62    0.38
  -4   6   3    3.95    0.41
   4   6  -3    4.28    0.39
  -6   4  -3    4.88    0.42
   6  -4  -3    4.25    0.42
   6   4   3    4.79    0.39
   4   6   3    5.08    0.38
   4  -6  -3    5.12    0.38
   6  -4   3    4.77    0.39
   4  -6  -3    5.47    0.40
  -4   6  -3    5.71    0.44
  -4  -6   3    5.41    0.45
  -4  -6   3    5.11    0.43
  -6   4   3    4.81    0.43
  -6   4   3    4.18    0.41
   6  -4   3    4.99    0.43
  -6  -4  -3    5.14    0.49
   4   6   3    4.48    0.40
   5  -6   3    1.38    0.17
   6   5   3    1.38    0.19
  -5   6   3    1.33    0.15
   6  -5  -3    1.51    0.12
  -6   5  -3    1.26    0.18
  -6   5  -3    1.27    0.16
   5   6  -3    1.47    0.13
  -5   6   3    1.35    0.17
  -5  -6  -3    1.36    0.17
   6  -5  -3    1.45    0.16
   5  -6   3    1.37    0.12
   6   5   3    1.39    0.13
  -5  -6   3    1.48    0.18
  -5   6  -3    1.31    0.18
  -5   6  -3    1.43    0.17
  -6  -5  -3    1.64    0.14
   6  -5   3    1.42    0.18
   6  -5   3    1.56    0.13
  -5  -6   3    1.82    0.21
   6   5  -3    1.46    0.13
  -6   5   3    1.40    0.16
  -6   5   3    1.55    0.17
   5  -6  -3    1.36    0.15
   5   6   3    1.46    0.13
   5  -6  -3    1.35    0.12
  -6  -5  -3    1.23    0.17
   6   6  -3    0.71    0.07
   6   6   3    0.67    0.08
  -6   6  -3    0.55    0.12
  -6   6   3    0.48    0.11
  -6   6   3    0.60    0.10
   6  -6   3    0.57    0.12
   6   6   3    0.62    0.07
  -6  -6   3    0.59    0.13
  -6   6  -3    0.71    0.12
   6  -6   3    0.63    0.07
   6  -6  -3    0.68    0.06
  -6  -6  -3    0.69    0.09
   6  -6  -3    0.69    0.10
  -6  -6  -3    0.58    0.11
  -7   0  -3    0.26    0.07
  -7   0   3    0.31    0.06
  -7   0   3    0.44    0.11
   7   0   3    0.24    0.04
   7   0  -3    0.31    0.05
   0   7  -3    0.25    0.07
   7   0   3    0.16    0.08
  -7   0  -3    0.19    0.07
  -7   0   3    0.20    0.08
   7   0  -3    0.20    0.08
   0  -7   3    0.22    0.06
   0  -7   3    0.25    0.04
   1  -7   3    1.71    0.18
   7   1   3    1.86    0.15
  -7   1  -3    1.85    0.18
   7   1   3    1.98    0.21
   1   7  -3    1.88    0.18
   1  -7   3    1.69    0.14
   7  -1  -3    1.75    0.21
   1   7  -3    1.60    0.17
  -7  -1   3    1.80    0.16
  -7  -1   3    1.48    0.20
   7  -1  -3    1.72    0.15
  -7  -1   3    1.65    0.17
   7  -1   3    1.80    0.21
   7   1  -3    1.56    0.15
  -7   1   3    1.84    0.20
  -1  -7   3    1.88    0.19
   7  -1   3    1.84    0.15
  -7  -1  -3    1.48    0.20
  -1   7  -3    1.42    0.17
   7   1  -3    1.55    0.21
  -7   1   3    1.79    0.17
  -1   7  -3    1.61    0.19
   2   7  -3    0.80    0.09
  -7  -2   3    0.86    0.09
   2   7  -3    0.61    0.07
   7  -2  -3    0.59    0.08
  -7   2  -3    0.55    0.11
  -2  -7  -3    0.74    0.09
  -2  -7  -3    0.65    0.09
   2   7  -3    0.77    0.10
  -7  -2   3    0.86    0.08
  -7   2  -3    0.74    0.14
  -7   2   3    0.92    0.11
  -2  -7   3    0.91    0.13
   7  -2   3    0.86    0.08
  -2  -7   3    0.95    0.13
   7  -2   3    0.80    0.14
   2   7   3    0.80    0.07
  -7   2   3    0.71    0.13
   3   7  -3    7.03    0.58
  -3  -7  -3    5.82    0.62
   3  -7   3    6.94    0.57
   3   7  -3    6.66    0.58
   7  -3  -3    6.87    0.62
  -7   3  -3    7.38    0.65
  -7   3  -3    7.73    0.63
   3  -7   3    7.33    0.61
   7   3   3    6.85    0.63
   7  -3  -3    6.76    0.58
  -3   7   3    6.76    0.61
   7   3   3    6.35    0.59
  -3  -7  -3    7.31    0.60
   7   3   3    6.81    0.58
   7  -3   3    7.33    0.58
  -3  -7   3    7.57    0.62
  -7   3   3    7.40    0.65
  -7  -3  -3    7.15    0.59
  -3   7  -3    7.59    0.62
   3   7   3    7.12    0.57
  -7  -3  -3    7.98    0.66
  -3  -7   3    7.13    0.62
   7  -3   3    7.58    0.63
  -7   3   3    6.73    0.60
   7   3  -3    7.25    0.58
  -3   7  -3    7.93    0.61
  -4   7   3    5.65    0.58
   4   7  -3    6.86    0.55
   4  -7   3    6.22    0.55
  -7   4  -3    7.50    0.59
   7  -4  -3    6.96    0.55
   7   4   3    5.79    0.55
  -4  -7  -3    6.99    0.58
   7  -4  -3    7.35    0.59
   7   4   3    6.08    0.60
   4  -7   3    6.23    0.58
   7   4  -3    6.28    0.55
   7  -4   3    7.63    0.61
  -4   7  -3    6.62    0.59
  -7  -4  -3    6.33    0.56
   7  -4   3    7.18    0.55
  -4   7  -3    6.50    0.58
  -4  -7   3    7.58    0.60
  -4  -7   3    7.50    0.61
   4   7   3    7.17    0.55
  -7   4   3    7.01    0.58
   7  -5  -3    3.49    0.34
   7   5   3    3.55    0.30
   5  -7   3    3.62    0.34
   5   7  -3    3.64    0.30
  -5   7   3    3.15    0.34
   7   5   3    3.61    0.36
  -7   5  -3    4.19    0.35
   5  -7   3    3.58    0.30
   7   5   3    3.42    0.31
   7  -5  -3    3.60    0.30
  -5   7   3    3.40    0.32
  -5  -7  -3    3.56    0.34
  -5   7  -3    3.51    0.36
  -5  -7   3    4.04    0.37
  -7   5   3    3.21    0.33
   5   7   3    3.52    0.31
   7  -5   3    3.84    0.30
   5  -7  -3    3.61    0.30
  -7   5   3    3.62    0.42
   7  -5   3    3.82    0.36
   7   5  -3    3.95    0.31
   5  -7  -3    3.76    0.32
  -7  -5  -3    3.91    0.31
   5   7   3    3.89    0.30
   6  -7   3    6.88    0.51
   6   7  -3    6.16    0.52
   7  -6  -3    6.06    0.55
   7   6   3    6.68    0.58
   6  -7   3    6.87    0.57
  -6   7   3    6.48    0.55
   7  -6  -3    6.00    0.51
   7   6   3    6.80    0.52
  -6  -7  -3    6.01    0.57
  -6   7   3    6.48    0.56
  -7   6  -3    6.34    0.56
  -6  -7   3    6.62    0.60
   7  -6   3    6.24    0.57
   7  -6   3    6.13    0.51
  -7   6   3    5.75    0.58
  -7   6   3    5.76    0.55
   6   7   3    6.15    0.51
   6   7   3    6.13    0.52
   6  -7  -3    6.17    0.51
  -6   7  -3    6.68    0.56
   6  -7  -3    6.47    0.54
   7   6  -3    6.54    0.52
  -7   7  -3    1.91    0.23
   7  -7  -3    2.11    0.18
   7  -7  -3    2.15    0.22
   7  -7   3    2.10    0.18
  -7   7   3    1.92    0.23
  -7   7   3    2.40    0.24
   7  -7   3    2.27    0.25
   7   7  -3    2.24    0.19
   7   7   3    2.25    0.19
  -7  -7   3    2.32    0.28
   8   0  -3    1.48    0.21
   8   0  -3    1.52    0.13
  -8   0   3    1.62    0.15
   0  -8   3    1.25    0.12
   8   0   3    1.64    0.13
   8   0   3    1.54    0.21
   0  -8   3    1.31    0.17
  -8   0  -3    1.30    0.16
   8  -1  -3    6.76    0.69
   8   1   3    8.67    0.70
  -8   1  -3    6.89    0.66
   1  -8   3    9.05    0.68
   1  -8   3    8.73    0.64
  -8  -1   3    8.60    0.65
   8   1   3    8.95    0.64
   8  -1  -3    6.85    0.64
   8   1  -3    9.29    0.72
   8  -1   3    6.79    0.64
  -8   1   3    7.04    0.66
  -1   8  -3    9.09    0.67
  -1  -8   3    7.30    0.67
   8  -1   3    6.70    0.69
  -2   8   3    3.46    0.34
   2   8  -3    4.09    0.32
  -8   2  -3    3.78    0.33
   2  -8   3    3.17    0.33
   8   2   3    3.14    0.36
   8   2   3    3.11    0.30
   2   8  -3    3.98    0.32
   8  -2  -3    4.17    0.30
   2  -8   3    3.13    0.30
   8  -2  -3    4.07    0.37
  -2  -8   3    4.04    0.34
  -8  -2  -3    3.17    0.32
  -2  -8   3    4.09    0.35
   8  -2   3    4.15    0.37
   8   2  -3    3.11    0.30
   8   2  -3    3.03    0.37
  -8   2   3    4.20    0.33
   3   8  -3    2.55    0.21
   8  -3  -3    2.60    0.27
  -8   3  -3    2.58    0.25
   8  -3  -3    2.64    0.21
  -3  -8  -3    2.81    0.24
  -3  -8  -3    2.31    0.26
   3   8  -3    2.20    0.21
   3   8   3    2.29    0.20
  -8   3   3    2.49    0.24
   8  -3   3    2.43    0.21
  -3  -8   3    2.40    0.27
  -3  -8   3    2.44    0.26
   8  -3   3    2.43    0.27
   4   8  -3    1.39    0.11
   8   4   3    1.20    0.12
  -4  -8  -3    1.22    0.15
   8  -4  -3    1.34    0.18
   8   4   3    1.15    0.19
  -4  -8  -3    1.32    0.15
   8   4   3    1.10    0.11
   4  -8   3    1.21    0.11
   8  -4  -3    1.35    0.11
   4  -8   3    1.17    0.15
  -8   4  -3    1.27    0.16
  -4   8   3    1.14    0.16
   4   8   3    1.16    0.11
  -4  -8   3    1.03    0.17
   8  -4   3    1.02    0.22
  -8   4   3    1.26    0.15
   8   4  -3    1.00    0.12
   8  -4   3    1.24    0.11
  -4  -8   3    1.19    0.17
  -8  -4  -3    0.99    0.12
  -5  -8  -3    1.03    0.16
   8  -5  -3    0.97    0.16
   8   5   3    1.66    0.20
  -8   5  -3    1.05    0.16
   8  -5  -3    1.03    0.11
  -5  -8  -3    1.04    0.15
   5   8  -3    1.17    0.11
  -8   5   3    1.22    0.15
   5   8   3    1.16    0.12
  -5   8  -3    1.61    0.18
   5   8   3    1.15    0.10
  -5  -8   3    1.42    0.18
   8  -5   3    1.09    0.17
   8  -5   3    1.14    0.11
   6  -8   3    3.63    0.37
   8   6   3    3.75    0.33
   8  -6  -3    3.71    0.37
   6   8  -3    3.67    0.33
   8  -6  -3    3.79    0.32
   6  -8   3    3.82    0.32
  -6   8   3    3.93    0.35
  -6   8   3    4.23    0.38
   8  -6   3    4.01    0.39
   6  -8  -3    3.94    0.34
   6   8   3    4.49    0.32
  -6  -8   3    4.43    0.41
   8   6  -3    3.96    0.33
   8  -6   3    4.07    0.32
  -8   6   3    4.62    0.38
  -6   8  -3    3.14    0.37
   6  -8  -3    3.72    0.32
   7   8  -3    1.92    0.20
   8   7   3    2.45    0.22
   8  -7  -3    2.08    0.19
   8   7   3    2.36    0.21
   8  -7  -3    2.23    0.20
   8  -7  -3    2.31    0.25
   7  -8   3    2.69    0.20
  -8  -7   3    2.87    0.32
   7  -8   3    2.41    0.20
  -8   7  -3    2.02    0.25
  -8   7   3    2.32    0.26
  -7  -8   3    2.12    0.29
   8  -7   3    2.14    0.20
  -7   8  -3    2.51    0.26
   8  -7   3    2.01    0.20
   8  -7   3    2.05    0.20
   7  -8  -3    2.35    0.19
   8  -7   3    2.15    0.26
   7  -8  -3    2.69    0.23
   7  -8  -3    2.64    0.20
   7   8   3    2.08    0.20
   8   7  -3    2.44    0.21
   8   7  -3    2.75    0.21
  -8   8  -3    0.34    0.11
   8   8  -3    0.32    0.05
   8  -8   3    0.38    0.06
   8   8  -3    0.38    0.05
   8  -8  -3    0.14    0.07
   8  -8  -3    0.15    0.05
   8  -8   3    0.09    0.09
   8  -8   3    0.23    0.05
   8  -8  -3    0.31    0.04
   8   8  -3    0.28    0.06
   8   8  -3    0.29    0.10
   8  -8  -3    0.27    0.05
  -8  -8   3    0.11    0.11
   8   8   3    0.26    0.05
   8   8   3    0.27    0.07
  -8   8   3    0.16    0.09
   8  -8   3    0.23    0.05
   0  -9   3    4.67    0.40
   0   9  -3    4.98    0.39
   9   0   3    4.38    0.36
   9   0  -3    4.84    0.44
  -9   0   3    3.85    0.38
   0   9   3    4.08    0.39
   0  -9   3    3.80    0.36
   9   0   3    4.27    0.43
   9   0  -3    4.72    0.36
  -1   9   3    1.05    0.15
   9   1   3    1.24    0.11
   1  -9   3    1.18    0.14
   9   1   3    1.19    0.19
   1   9  -3    1.32    0.14
  -9   1  -3    1.05    0.14
   9  -1  -3    0.94    0.19
   9  -1  -3    1.00    0.11
   9   1  -3    1.30    0.11
   9   1  -3    1.15    0.20
  -9   1   3    0.92    0.13
  -1  -9   3    1.27    0.15
  -1  -9   3    1.15    0.10
  -1  -9   3    0.85    0.15
   9  -1   3    0.98    0.18
  -1   9  -3    1.28    0.15
   9  -1   3    1.09    0.11
   9  -2  -3    2.08    0.21
   9   2   3    2.79    0.30
  -9   2  -3    1.95    0.24
  -2   9   3    2.81    0.26
   9   2   3    2.80    0.21
   2  -9   3    2.52    0.21
   2  -9   3    2.69    0.24
   9  -2  -3    1.91    0.27
  -9   2   3    2.35    0.24
   9  -2   3    2.18    0.27
   9  -2   3    2.20    0.21
  -2   9  -3    2.50    0.25
  -9  -2  -3    2.82    0.23
  -2  -9   3    2.37    0.25
   2   9   3    2.37    0.23
  -2   9  -3    2.66    0.25
  -9   3  -3    2.29    0.22
   3  -9   3    1.68    0.20
  -3  -9  -3    2.23    0.19
   9   3   3    1.56    0.24
   9  -3  -3    2.08    0.17
   9  -3  -3    2.02    0.25
   9   3   3    1.52    0.17
  -9   3   3    1.82    0.20
   3   9   3    2.21    0.20
  -9  -3  -3    1.78    0.18
   9  -3   3    2.19    0.25
  -3  -9   3    2.21    0.23
   9   3  -3    1.59    0.18
  -3  -9   3    2.12    0.23
  -3   9  -3    1.97    0.21
  -3   9  -3    1.52    0.21
  -4  -9  -3    3.30    0.32
  -4   9   3    4.23    0.35
   9   4   3    3.85    0.38
   9  -4  -3    3.06    0.29
   9   4   3    3.98    0.30
   4   9  -3    3.04    0.29
  -4  -9  -3    2.93    0.32
   9  -4  -3    2.92    0.35
   4  -9   3    4.01    0.33
   4  -9   3    3.96    0.29
   9  -4   3    3.45    0.36
  -4   9  -3    3.49    0.34
   9  -4   3    3.66    0.30
  -4  -9   3    3.46    0.35
  -4   9  -3    4.00    0.38
  -9  -4  -3    3.43    0.30
   4   9   3    3.29    0.29
  -9   4   3    3.71    0.34
   5  -9   3    7.18    0.54
  -5  -9  -3    6.23    0.58
   9   5   3    7.19    0.55
  -5   9   3    6.64    0.59
   5   9  -3    6.14    0.54
   9   5   3    7.18    0.63
   9  -5  -3    6.08    0.60
   9  -5  -3    6.44    0.54
  -9   5  -3    6.42    0.59
   5  -9   3    6.97    0.59
  -5   9  -3    7.25    0.62
  -5   9  -3    7.10    0.60
  -5  -9   3    6.80    0.61
   5   9   3    6.32    0.54
   9  -5   3    6.36    0.61
  -9   5   3    6.37    0.59
   5   9   3    6.54    0.56
   9  -5   3    6.65    0.55
   9   5  -3    7.21    0.55
  -6  -9  -3    0.56    0.13
   6  -9   3    0.58    0.08
   9   6   3    0.63    0.08
   6  -9   3    0.69    0.13
   9   6   3    0.58    0.08
  -9   6  -3    0.76    0.13
   6  -9   3    0.63    0.07
   6  -9   3    0.75    0.08
  -6   9   3    0.62    0.14
   9  -6  -3    0.57    0.08
   9  -6  -3    0.77    0.07
   9  -6  -3    0.70    0.14
   9  -6   3    0.51    0.08
  -9   6   3    0.83    0.13
   9   6  -3    0.60    0.08
   9  -6   3    0.79    0.08
   6  -9  -3    0.63    0.08
   9  -6   3    0.64    0.08
   9  -6   3    0.73    0.15
   9   6  -3    0.75    0.09
   9   6  -3    0.73    0.09
   9   6  -3    0.67    0.09
  -6  -9   3    0.61    0.14
   6   9   3    0.76    0.07
  -6   9  -3    0.70    0.14
   7  -9   3    1.65    0.14
   9  -7  -3    1.83    0.22
  -9   7  -3    1.94    0.21
   7   9  -3    1.61    0.15
   9   7   3    1.52    0.15
  -9  -7   3    1.99    0.35
  -7  -9  -3    1.44    0.24
   9   7   3    1.61    0.15
   7   9  -3    1.71    0.15
   9  -7  -3    1.69    0.14
  -7   9   3    1.58    0.21
   9   7   3    1.58    0.15
   9  -7  -3    1.73    0.14
   7   9  -3    1.65    0.16
   7  -9   3    1.55    0.21
   7  -9   3    1.53    0.15
   9  -7  -3    1.76    0.15
   7  -9   3    1.85    0.17
   9   7  -3    1.48    0.15
   9   7  -3    1.58    0.16
  -7   9  -3    1.55    0.21
   9  -7   3    1.34    0.21
   7   9   3    1.74    0.15
   9   7  -3    1.46    0.15
  -9   7   3    1.51    0.20
  -7  -9   3    1.68    0.24
   7   9   3    1.50    0.15
   7  -9  -3    1.40    0.15
   9   7  -3    1.53    0.15
   9  -7   3    1.76    0.15
   9  -7   3    1.48    0.14
   8   9  -3    0.70    0.08
   9   8   3    0.65    0.08
   8  -9   3    0.71    0.07
   8  -9   3    0.62    0.08
  -9  -8   3    0.56    0.17
   9  -8  -3    0.72    0.07
   9  -8  -3    0.65    0.08
   9   8   3    0.84    0.08
   8   9  -3    0.76    0.09
   9   8   3    0.70    0.08
   8  -9   3    0.60    0.09
  -9   8  -3    0.40    0.12
   8   9  -3    0.57    0.08
  -8   9   3    0.92    0.15
   8   9  -3    0.72    0.10
   8  -9   3    0.51    0.13
   9   8   3    0.68    0.10
   9   8  -3    0.64    0.10
   8  -9  -3    0.75    0.09
   9   8  -3    0.67    0.08
  -8  -9   3    0.57    0.15
   9   8  -3    0.74    0.08
   9  -8   3    0.48    0.08
  -9   8   3    0.95    0.16
   9   8  -3    0.63    0.08
   8   9   3    0.67    0.08
   9  -8   3    0.66    0.14
   8  -9  -3    0.69    0.09
   9  -8   3    0.62    0.08
  -8   9  -3    0.46    0.13
   9  -8   3    0.62    0.08
   8   9   3    0.65    0.09
   9  -9   3    2.73    0.28
   9  -9   3    3.81    0.28
   9   9  -3    3.11    0.28
   9  -9   3    3.21    0.44
   9   9  -3    3.28    0.29
   9   9   3    3.83    0.29
   9   9   3    3.45    0.28
   9   9   3    3.31    0.28
   9  -9  -3    3.19    0.28
  -9  -9  -3    2.90    0.41
   9  -9   3    3.44    0.28
   9   9  -3    3.39    0.28
   9  -9   3    3.38    0.28
   9   9   3    3.31    0.28
   9   9  -3    3.26    0.29
  10   0  -3    4.29    0.45
  10   0   3    4.40    0.44
  10   0  -3    4.46    0.37
   0  10   3    4.55    0.40
   0 -10   3    4.10    0.40
 -10   0   3    4.39    0.38
 -10   0  -3    4.38    0.39
   0  10  -3    4.30    0.39
   0 -10   3    4.44    0.36
   0 -10   3    4.34    0.40
  10   0   3    4.50    0.37
  10  -1  -3    3.90    0.29
  -1  10   3    3.44    0.33
  10   1   3    3.19    0.37
  10  -1  -3    3.75    0.38
   1 -10   3    3.22    0.32
  10   1   3    3.23    0.29
 -10   1  -3    3.84    0.33
 -10  -1   3    3.30    0.30
   1 -10   3    3.29    0.28
   1  10  -3    3.77    0.32
 -10  -1  -3    3.20    0.31
  -1 -10   3    3.11    0.36
  -1 -10   3    3.83    0.33
  10  -1   3    3.42    0.37
  -1 -10   3    3.44    0.28
  10   1  -3    3.17    0.29
  10   1  -3    2.97    0.36
  10  -1   3    3.58    0.29
   1  10   3    3.50    0.32
  -1  10  -3    3.04    0.32
 -10   1   3    3.70    0.32
   2 -10   3    0.89    0.08
   2 -10   3    0.83    0.12
 -10   2  -3    0.74    0.13
   2  10  -3    0.73    0.11
  -2  10   3    0.84    0.15
  10   2   3    0.84    0.18
  10  -2  -3    0.91    0.10
  10  -2  -3    0.90    0.18
  10   2   3    0.85    0.10
   2  10   3    1.10    0.13
  -2 -10   3    1.00    0.09
  10  -2   3    1.01    0.10
  -2 -10   3    1.03    0.15
  -2 -10   3    1.00    0.16
 -10  -2  -3    0.99    0.12
 -10   2   3    1.06    0.13
  -2  10  -3    0.93    0.14
  10  -2   3    1.10    0.18
  10   2  -3    0.92    0.10
  10  -3  -3    2.31    0.28
  10   3   3    1.74    0.27
  -3  10   3    2.12    0.25
 -10   3  -3    2.26    0.24
  10  -3  -3    2.50    0.20
   3 -10   3    2.01    0.22
   3 -10   3    1.97    0.19
  10   3   3    2.04    0.20
 -10   3   3    2.56    0.24
  10   3  -3    2.19    0.21
  -3 -10   3    2.45    0.25
  10  -3   3    2.64    0.20
  10   3  -3    2.15    0.20
  10  -3   3    2.48    0.28
  -3  10  -3    1.96    0.24
  10   3  -3    2.25    0.20
 -10  -3  -3    2.14    0.21
  10  -3   3    2.63    0.20
  10   4   3    5.93    0.53
  10  -4  -3    6.41    0.53
  10  -4  -3    6.84    0.53
  10   4   3    6.18    0.53
  -4  10   3    6.05    0.58
  10  -4  -3    6.94    0.61
   4 -10   3    5.98    0.52
  10   4   3    6.21    0.62
  -4 -10  -3    7.36    0.58
   4 -10   3    5.84    0.56
 -10   4  -3    6.98    0.58
  10   4   3    5.49    0.53
  10  -4  -3    7.06    0.53
  10  -4   3    5.81    0.54
  10  -4   3    7.08    0.53
  10  -4   3    6.57    0.53
  -4 -10   3    6.89    0.63
  -4  10  -3    6.61    0.58
  10   4  -3    5.98    0.53
  10   4  -3    6.28    0.53
 -10  -4  -3    5.82    0.53
  10  -4   3    7.00    0.61
  10   4  -3    6.15    0.53
  10   4  -3    6.48    0.53
 -10   4   3    6.83    0.57
   4  10   3    7.41    0.55
  10  -4   3    6.46    0.53
   4 -10  -3    6.55    0.53
  10  -5  -3    2.48    0.29
   5  10  -3    2.45    0.22
   5 -10   3    2.83    0.22
   5 -10   3    2.44    0.22
  10   5   3    2.92    0.23
  10   5   3    2.63    0.22
   5 -10   3    2.62    0.27
 -10   5  -3    2.29    0.27
  10  -5  -3    2.73    0.22
  10   5   3    3.00    0.33
  10   5   3    2.90    0.25
  10  -5  -3    2.58    0.22
  -5 -10  -3    2.79    0.26
  10  -5  -3    2.39    0.22
  10   5   3    2.91    0.23
   5  10   3    2.31    0.23
  10  -5   3    2.54    0.22
   5 -10  -3    3.13    0.23
 -10   5   3    2.89    0.28
  10  -5   3    2.34    0.22
  10   5  -3    2.16    0.25
  10   5  -3    2.55    0.22
  -5 -10   3    2.62    0.30
   5  10   3    2.50    0.22
  10   5  -3    2.54    0.23
  10  -5   3    2.37    0.30
  10   5  -3    2.59    0.22
  -5  10  -3    1.98    0.27
  -6  10   3    0.23    0.10
   6 -10   3    0.20    0.04
  10   6   3    0.27    0.05
  10   6   3    0.15    0.05
  -6 -10  -3   -0.02    0.09
  10  -6  -3    0.32    0.05
   6 -10   3    0.02    0.09
   6 -10   3    0.11    0.05
  10   6   3    0.20    0.06
  10   6   3    0.33    0.08
  10  -6  -3    0.04    0.09
   6  10  -3    0.18    0.05
  10  -6  -3    0.23    0.05
  10  -6  -3    0.20    0.05
   6 -10   3    0.30    0.05
 -10   6  -3    0.18    0.09
   6  10  -3    0.13    0.05
   6  10  -3    0.23    0.05
  10  -6   3    0.15    0.04
 -10   6   3    0.15    0.08
   6  10   3    0.15    0.05
  10   6  -3    0.22    0.05
  -6  10  -3    0.16    0.10
  10  -6   3    0.18    0.05
  10   6  -3    0.19    0.06
  10  -6   3    0.22    0.05
  10  -6   3    0.02    0.11
  10   6  -3    0.26    0.06
  -6 -10   3    0.16    0.10
  10  -6   3    0.15    0.05
   6  10   3    0.20    0.04
   6 -10  -3    0.22    0.05
  10   6  -3    0.22    0.06
  10  -7  -3    0.34    0.12
  10   7   3    0.27    0.07
   7 -10   3    0.48    0.07
   7 -10   3    0.32    0.15
  10   7   3    0.32    0.06
  10  -7  -3    0.25    0.06
  10   7   3    0.43    0.08
   7  10  -3    0.30    0.07
   7 -10   3    0.32    0.05
 -10   7  -3    0.48    0.12
  -7  10   3    0.19    0.10
  10  -7  -3    0.58    0.06
  10  -7  -3    0.38    0.06
   7  10  -3    0.46    0.06
   7  10  -3    0.41    0.07
   7  10  -3    0.41    0.06
   7 -10   3    0.49    0.06
  -7 -10  -3    0.52    0.14
  10   7   3    0.38    0.07
  10  -7   3    0.43    0.06
  10  -7   3    0.64    0.07
  10   7  -3    0.50    0.07
  10  -7   3    0.55    0.06
  10  -7   3    0.30    0.12
  10   7  -3    0.37    0.07
 -10   7   3    0.39    0.12
  10  -7   3    0.48    0.07
  -7  10  -3    0.62    0.15
  10   7  -3    0.49    0.07
   7  10   3    0.42    0.07
   7 -10  -3    0.52    0.06
  10   7  -3    0.45    0.08
   7 -10  -3    0.28    0.06
  -8  10   3    2.14    0.24
  10   8   3    1.68    0.15
  10   8   3    1.86    0.17
  10  -8  -3    1.92    0.15
   8  10  -3    1.83    0.15
   8 -10   3    1.56    0.14
   8  10  -3    1.75    0.15
   8 -10   3    1.74    0.15
 -10   8  -3    1.36    0.21
   8  10  -3    1.83    0.15
   8 -10   3    1.38    0.16
   8  10  -3    1.83    0.17
  10   8   3    1.55    0.15
  10  -8  -3    1.86    0.15
  10   8   3    1.78    0.16
   8 -10  -3    1.41    0.15
  10  -8   3    1.63    0.15
  10   8  -3    1.36    0.15
  10  -8   3    1.28    0.16
  10  -8   3    1.64    0.15
  10   8  -3    1.31    0.17
  10   8  -3    1.21    0.15
   8  10   3    1.70    0.16
   8  10   3    1.63    0.15
  10  -8   3    1.23    0.27
 -10   8   3    1.90    0.23
   8 -10  -3    1.86    0.16
  10   8  -3    1.30    0.15
  10  -8   3    1.63    0.15
   9  10  -3    0.77    0.11
  10  -9  -3    0.77    0.08
   9 -10   3    0.69    0.09
 -10   9  -3    0.56    0.16
   9  10  -3    0.70    0.09
  -9  10   3    0.48    0.16
   9  10  -3    0.82    0.09
   9  10  -3    0.76    0.09
   9 -10   3    0.64    0.08
  10   9   3    0.55    0.08
  10   9   3    0.62    0.08
  10   9   3    0.46    0.08
  10   9  -3    0.46    0.09
   9  10   3    0.90    0.11
   9  10   3    0.64    0.08
  10  -9   3    0.79    0.09
 -10   9   3    0.67    0.17
  10  -9   3    0.90    0.08
  10  -9   3    0.89    0.12
  -9  10  -3    0.40    0.14
  10  -9   3    0.70    0.08
  10   9  -3    0.55    0.10
  10   9  -3    0.69    0.09
   9  10   3    0.80    0.08
   9 -10  -3    0.66    0.08
   9 -10  -3    0.49    0.10
  10   9  -3    0.70    0.09
  10 -10  -3    1.11    0.11
  10 -10  -3    1.19    0.12
  10  10   3    1.11    0.13
  10  10   3    0.96    0.11
  10 -10   3    1.08    0.10
  10  10  -3    1.14    0.11
  10  10  -3    0.94    0.11
  10  10   3    1.23    0.12
  10  10  -3    1.00    0.12
  10  10  -3    0.95    0.14
  10 -10   3    0.99    0.12
  10 -10   3    1.14    0.11
  10  10   3    1.03    0.11
 -11   0   3    0.87    0.12
   0  11  -3    1.21    0.14
  11   0  -3    1.00    0.10
  11   0   3    0.89    0.10
  11   0   3    0.98    0.10
  11   0   3    0.96    0.10
   0 -11   3    0.73    0.13
  11   0   3    0.85    0.18
  11   0  -3    0.83    0.10
   0 -11   3    0.90    0.08
  11   0  -3    0.94    0.26
  11   0  -3    0.90    0.10
   0  11   3    0.85    0.14
  11   1   3    2.74    0.31
  11   1   3    2.51    0.21
  11  -1  -3    2.50    0.21
  11  -1  -3    2.38    0.21
 -11   1  -3    2.71    0.26
   1  11  -3    2.88    0.25
  11   1   3    2.58    0.22
 -11  -1   3    2.48    0.23
   1 -11   3    2.75    0.24
   1 -11   3    2.44    0.21
  -1  11   3    3.00    0.27
  11  -1  -3    2.83    0.33
  11   1   3    2.77    0.22
  11  -1  -3    2.67    0.22
  11   1   3    2.77    0.22
 -11  -1  -3    2.80    0.25
  11   1  -3    2.14    0.21
  -1 -11   3    2.35    0.21
  -1 -11   3    2.47    0.26
  11   1  -3    2.16    0.22
  11   1  -3    2.36    0.21
   1  11   3    2.21    0.25
  11   1  -3    2.30    0.22
 -11   1   3    2.40    0.24
  11  -1   3    2.61    0.33
  -1  11  -3    2.12    0.25
  11  -1   3    2.31    0.21
  11  -1   3    2.30    0.22
  11   2   3    1.07    0.11
  11   2   3    1.13    0.11
  11   2   3    1.05    0.20
  11   2   3    1.32    0.11
   2 -11   3    1.09    0.13
 -11   2  -3    1.01    0.15
  11  -2  -3    0.89    0.12
  -2  11   3    1.28    0.17
   2 -11   3    0.94    0.10
   2 -11   3    0.99    0.13
  11  -2  -3    1.13    0.11
   2  11  -3    1.26    0.13
  11  -2  -3    1.08    0.11
  11  -2  -3    1.05    0.20
  11  -2   3    0.83    0.11
   2 -11  -3    1.39    0.15
  11   2  -3    1.14    0.12
  11   2  -3    1.09    0.11
  11  -2   3    1.11    0.11
  11  -2   3    0.75    0.17
 -11  -2  -3    1.03    0.14
  11  -2   3    1.06    0.11
  -2 -11   3    1.02    0.16
  11   2  -3    1.15    0.14
   2  11   3    1.12    0.14
  -2  11  -3    0.89    0.16
  -2 -11   3    1.10    0.10
 -11   2   3    1.21    0.14
  -3  11   3    0.24    0.11
  11  -3  -3    0.41    0.06
  11   3   3    0.20    0.07
  11   3   3    0.27    0.06
  11  -3  -3    0.36    0.12
  11  -3  -3    0.38    0.06
  11   3   3    0.13    0.11
  11  -3  -3    0.38    0.07
 -11   3  -3    0.33    0.10
  11   3   3    0.23    0.06
   3  11  -3    0.42    0.06
  11  -3  -3    0.41    0.06
   3 -11   3    0.28    0.05
   3 -11  -3    0.55    0.07
  -3 -11   3    0.43    0.11
  11  -3   3    0.65    0.09
  11  -3   3    0.55    0.07
  11  -3   3    0.40    0.13
   3  11   3    0.57    0.09
 -11   3   3    0.65    0.11
  -3 -11   3    0.48    0.05
  11  -3   3    0.57    0.06
  11   3  -3    0.53    0.07
 -11  -3  -3    0.36    0.08
  11   3  -3    0.43    0.07
  11  -3   3    0.48    0.08
  -3  11  -3    0.34    0.11
  11   3  -3    0.39    0.08
  11   3  -3    0.43    0.08
  11  -4  -3    0.16    0.05
  11  -4  -3    0.19    0.04
  11  -4  -3    0.09    0.13
  -4  11   3    0.05    0.09
  11   4   3    0.16    0.06
  11   4   3    0.10    0.05
   4 -11   3    0.14    0.05
 -11   4  -3    0.22    0.09
  11   4   3    0.09    0.05
  11  -4  -3    0.25    0.05
  11   4   3   -0.01    0.09
  11   4   3    0.10    0.05
   4 -11   3    0.13    0.04
   4  11  -3    0.27    0.05
  11  -4  -3    0.24    0.05
  11  -4   3    0.23    0.05
  11   4  -3    0.08    0.06
  11   4  -3    0.06    0.04
  11   4  -3    0.09    0.06
  11  -4   3    0.31    0.05
  -4  11  -3    0.09    0.09
  11  -4   3    0.13    0.10
  11   4  -3    0.13    0.05
 -11   4   3    0.20    0.08
   4 -11  -3    0.07    0.05
  11  -4   3    0.22    0.05
  11  -4   3    0.22    0.05
  -4 -11   3   -0.02    0.08
  11  -5  -3    3.41    0.26
  11  -5  -3    2.51    0.25
 -11   5  -3    3.35    0.32
   5 -11   3    3.01    0.25
  11  -5  -3    2.97    0.34
  11   5   3    3.30    0.26
  11   5   3    3.13    0.26
  11  -5  -3    3.20    0.26
   5  11  -3    3.29    0.26
   5 -11   3    2.78    0.26
  11   5   3    2.99    0.25
   5  11  -3    3.12    0.26
  11  -5  -3    2.86    0.25
  11   5   3    2.89    0.25
  -5  11   3    3.19    0.33
  11   5  -3    2.55    0.25
   5  11   3    2.75    0.26
   5 -11  -3    3.05    0.26
  -5  11  -3    3.34    0.33
  11  -5   3    2.71    0.34
  11   5  -3    2.97    0.26
  11  -5   3    3.24    0.26
  11   5  -3    2.73    0.25
  -5 -11   3    2.98    0.34
  11  -5   3    2.91    0.25
  11  -5   3    2.80    0.25
 -11   5   3    2.73    0.30
  11   5  -3    2.93    0.26
  11  -5   3    3.09    0.26
   6 -11   3    1.72    0.18
  11  -6  -3    1.75    0.28
  11  -6  -3    2.31    0.18
   6 -11   3    2.01    0.18
   6  11  -3    1.94    0.19
   6  11  -3    2.37    0.20
  11  -6  -3    1.97    0.18
  11  -6  -3    1.88    0.18
  -6  11   3    2.63    0.27
 -11   6  -3    1.97    0.25
   6  11  -3    2.08    0.18
  11   6   3    2.20    0.18
  11   6   3    2.40    0.19
  11   6   3    2.42    0.19
  11  -6  -3    1.93    0.18
  11   6   3    2.21    0.18
   6  11   3    1.74    0.19
 -11   6   3    2.16    0.25
  11  -6   3    1.90    0.18
  11   6  -3    1.94    0.19
  -6  11  -3    1.83    0.25
  11   6  -3    1.59    0.19
  11   6  -3    2.07    0.18
   6 -11  -3    2.49    0.19
  11  -6   3    2.10    0.18
  11   6  -3    1.93    0.19
  -6 -11   3    2.26    0.30
  11  -6   3    2.08    0.19
   6 -11  -3    1.99    0.18
  11  -6   3    1.78    0.18
   7 -11   3    1.32    0.13
  11   7   3    1.22    0.12
   7  11  -3    1.18    0.12
  11  -7  -3    1.22    0.12
   7  11  -3    1.09    0.12
   7  11  -3    1.05    0.14
  11  -7  -3    1.20    0.12
   7 -11   3    1.42    0.12
   7  11  -3    1.24    0.12
 -11   7  -3    1.20    0.19
  11  -7  -3    1.21    0.12
  11   7   3    1.35    0.12
  11  -7  -3    1.30    0.13
  11   7   3    1.46    0.14
  -7  11   3    1.39    0.20
  11   7   3    1.37    0.13
   7  11   3    1.12    0.13
  11   7  -3    1.06    0.14
   7 -11  -3    1.33    0.12
  -7  11  -3    1.09    0.20
  11  -7   3    1.17    0.12
  11  -7   3    0.97    0.12
 -11   7   3    1.46    0.20
  11   7  -3    1.26    0.13
  11   7  -3    1.18    0.13
  11  -7   3    1.10    0.12
  11   7  -3    1.28    0.13
  11  -7   3    1.11    0.13
   7 -11  -3    1.48    0.13
  11   8   3    2.13    0.19
   8  11  -3    2.06    0.19
  -8  11   3    2.06    0.27
 -11   8  -3    2.17    0.27
   8  11  -3    1.85    0.20
  11  -8  -3    2.07    0.19
  11  -8  -3    2.01    0.18
  11   8   3    2.08    0.19
  11  -8  -3    2.21    0.19
  11   8   3    2.42    0.20
   8  11  -3    2.09    0.19
  11   8   3    2.10    0.19
   8 -11   3    2.10    0.21
   8  11  -3    2.10    0.19
   8 -11   3    2.22    0.19
  11  -8   3    2.41    0.20
  11   8  -3    2.18    0.20
   8  11   3    1.82    0.20
 -11   8   3    1.89    0.26
  11   8  -3    2.35    0.20
  -8  11  -3    2.23    0.28
  11  -8   3    2.19    0.20
  11  -8   3    1.96    0.18
  11  -8   3    2.09    0.19
   8 -11  -3    2.14    0.20
  11   8  -3    2.22    0.19
   8  11   3    2.08    0.20
  11   8  -3    2.16    0.21
   8 -11  -3    2.20    0.18
  11   9   3    1.58    0.14
   9  11  -3    1.29    0.16
  11   9   3    1.85    0.17
  11  -9  -3    1.40    0.14
  11  -9  -3    1.34    0.15
   9  11  -3    1.27    0.15
  11   9   3    1.69    0.16
   9  11  -3    1.46    0.15
  11   9   3    1.47    0.15
   9  11  -3    1.35    0.14
   9 -11   3    1.66    0.14
   9 -11   3    1.53    0.16
   9 -11  -3    1.71    0.14
  11  -9   3    1.32    0.14
   9 -11  -3    1.84    0.15
  11   9  -3    1.59    0.16
  11  -9   3    1.53    0.14
   9  11   3    1.33    0.14
   9  11   3    1.42    0.16
  11   9  -3    1.59    0.15
  11   9  -3    1.79    0.15
  11  -9   3    1.39    0.15
  11   9  -3    1.71    0.15
  11  -9   3    1.68    0.15
  10  11  -3    0.44    0.07
  10  11  -3    0.37    0.08
  11  10   3    0.32    0.06
  11 -10  -3    0.45    0.06
  11  10   3    0.21    0.07
  10  11  -3    0.46    0.07
  10 -11   3    0.28    0.06
  11  10   3    0.22    0.07
  11  10   3    0.30    0.06
  11 -10  -3    0.66    0.08
  10 -11   3    0.26    0.07
  10  11  -3    0.39    0.07
  10  11   3    0.47    0.07
  10  11   3    0.60    0.08
  11 -10   3    0.42    0.06
  10  11   3    0.41    0.06
  11  10  -3    0.18    0.07
  11  10  -3    0.33    0.06
  11  10  -3    0.24    0.06
  10 -11  -3    0.42    0.07
  10 -11  -3    0.28    0.06
  11  10  -3    0.24    0.08
  11 -10   3    0.40    0.06
  11 -10   3    0.27    0.07
  11  11  -3    0.22    0.06
  11 -11  -3    0.36    0.07
  11  11   3    0.25    0.06
  11  11  -3    0.30    0.06
  11  11   3    0.36    0.05
  11 -11   3    0.15    0.07
  11 -11   3    0.31    0.06
  11  11   3    0.35    0.08
  11  11  -3    0.07    0.07
  11  11  -3    0.22    0.07
  11 -11  -3    0.30    0.05
  12   0  -3    0.08    0.04
 -12   0   3    0.22    0.07
  12   0   3    0.10    0.05
  12   0   3    0.12    0.04
   0 -12  -3    0.16    0.04
   0  12  -3    0.06    0.07
  12   0   3    0.00    0.04
  12   0   3    0.08    0.05
 -12   0  -3    0.05    0.07
  12   0   3    0.11    0.05
   0  12   3    0.12    0.08
  12   0  -3    0.13    0.10
  12   0  -3    0.03    0.04
  12   0  -3    0.15    0.04
  12   0  -3    0.11    0.06
  12   1   3    1.73    0.16
  12   1   3    1.61    0.16
   1  12  -3    1.55    0.18
 -12   1  -3    1.55    0.20
  12   1   3    1.64    0.16
  12  -1  -3    1.50    0.16
  12  -1  -3    1.69    0.16
   1 -12   3    1.47    0.17
  12  -1  -3    1.68    0.16
  12   1   3    1.61    0.16
  12  -1  -3    1.63    0.16
  -1  12   3    1.87    0.28
  12  -1  -3    1.81    0.16
  12   1  -3    2.10    0.17
  12  -1   3    1.93    0.16
 -12   1   3    2.18    0.20
  12  -1   3    1.61    0.16
  12  -1   3    1.65    0.16
  12   1  -3    1.80    0.16
   1  12   3    1.93    0.20
   1 -12  -3    1.69    0.16
  12  -1   3    1.73    0.16
  12   1  -3    1.94    0.17
  -1  12  -3    1.83    0.21
  12   1  -3    1.79    0.16
 -12  -1  -3    1.86    0.20
  12  -1   3    1.87    0.16
  -2  12   3    3.06    0.31
  12  -2  -3    3.13    0.25
  12  -2  -3    2.97    0.25
  12  -2  -3    2.76    0.25
  12  -2  -3    3.23    0.25
 -12   2  -3    3.21    0.37
   2 -12   3    3.14    0.24
  12   2   3    2.82    0.25
  12   2   3    2.94    0.25
  12   2   3    2.71    0.24
  12   2   3    3.08    0.25
  12  -2   3    3.36    0.25
  12  -2   3    3.03    0.25
  12  -2   3    2.57    0.25
  12   2  -3    2.58    0.25
  12  -2   3    2.87    0.24
  12   2  -3    2.59    0.25
  12   2  -3    2.68    0.25
 -12  -2  -3    2.36    0.27
  -2  12  -3    2.84    0.33
  12   2  -3    2.80    0.25
   2 -12  -3    2.39    0.24
 -12   2   3    3.07    0.29
  12  -2   3    2.90    0.24
  12   3   3    0.41    0.08
  12  -3  -3    0.69    0.08
  12  -3  -3    0.48    0.08
  12  -3  -3    0.57    0.08
  12   3   3    0.42    0.08
  12  -3  -3    0.46    0.07
  12   3   3    0.51    0.07
   3 -12   3    0.77    0.09
   3 -12   3    0.55    0.07
  12   3   3    0.48    0.07
  -3  12   3    0.48    0.14
 -12   3  -3    0.64    0.14
  12   3  -3    0.57    0.08
  -3 -12   3    0.47    0.06
  12   3  -3    0.61    0.08
  12  -3   3    0.62    0.08
  12  -3   3    0.55    0.08
  12   3  -3    0.58    0.08
  -3  12  -3    0.69    0.14
   3 -12  -3    0.50    0.07
  12  -3   3    0.60    0.08
 -12   3   3    0.65    0.12
  12   3  -3    0.71    0.08
   4  12  -3    2.19    0.18
  12  -4  -3    2.00    0.19
   4 -12   3    1.80    0.18
  12   4   3    1.97    0.18
  12   4   3    1.89    0.18
  12  -4  -3    2.44    0.19
   4 -12   3    1.93    0.18
  12   4   3    1.90    0.19
  12  -4  -3    2.20    0.18
  -4  12   3    1.69    0.25
  12   4   3    1.92    0.19
 -12  -4  -3    2.09    0.20
  12   4  -3    1.79    0.20
  -4  12  -3    2.30    0.26
  -4 -12   3    2.09    0.18
  12  -4   3    2.27    0.19
  12   4  -3    1.99    0.19
  12  -4   3    2.34    0.18
  12  -4   3    2.47    0.19
   4 -12  -3    1.83    0.19
  12   4  -3    1.96    0.19
 -12   4   3    2.22    0.24
  12  -4   3    2.26    0.18
  12   4  -3    1.96    0.19
 -12   5  -3    0.62    0.14
  12  -5  -3    0.49    0.07
   5  12  -3    0.57    0.07
   5 -12   3    0.53    0.08
  12   5   3    0.38    0.07
   5 -12   3    0.52    0.07
  12   5   3    0.41    0.08
  12  -5  -3    0.51    0.07
  12  -5  -3    0.52    0.07
  12  -5  -3    0.43    0.07
  -5  12   3    0.36    0.12
  12   5   3    0.38    0.06
  12   5   3    0.39    0.08
   5  12  -3    0.72    0.08
  12   5  -3    0.35    0.07
  -5  12  -3    0.52    0.14
  12   5  -3    0.37    0.07
  12   5  -3    0.30    0.08
  12  -5   3    0.58    0.07
   5 -12  -3    0.28    0.07
  12  -5   3    0.45    0.07
 -12   5   3    0.48    0.12
  12  -5   3    0.54    0.07
  12  -5   3    0.44    0.07
  12   5  -3    0.34    0.08
  12  -6  -3    0.75    0.09
   6 -12   3    0.90    0.10
  12   6   3    0.71    0.10
   6  12  -3    0.78    0.09
  12  -6  -3    0.69    0.09
 -12   6  -3    0.87    0.16
  12   6   3    0.79    0.10
  12  -6  -3    0.76    0.09
  -6  12   3    0.56    0.24
   6 -12   3    0.82    0.08
  12  -6  -3    0.65    0.08
  12   6   3    0.75    0.09
   6  12  -3    0.71    0.09
   6 -12  -3    0.49    0.09
  12   6  -3    0.69    0.10
  12   6  -3    0.68    0.10
  12  -6   3    0.68    0.09
 -12   6   3    0.66    0.14
  12  -6   3    0.74    0.09
  12   6  -3    0.79    0.09
  12  -6   3    0.60    0.09
  12   6  -3    0.75    0.09
  -6  12  -3    0.84    0.17
   6 -12  -3    0.63    0.08
  12  -6   3    0.80    0.10
   6  12   3    0.63    0.10
   7  12  -3    0.91    0.12
  12  -7  -3    0.78    0.08
   7 -12   3    0.65    0.09
  -7  12   3    0.70    0.17
  12  -7  -3    0.75    0.09
 -12   7  -3    0.55    0.15
  12  -7  -3    0.82    0.10
   7  12  -3    0.81    0.10
  12   7   3    0.56    0.09
  12   7   3    0.75    0.10
  12   7   3    0.55    0.09
  12  -7  -3    0.62    0.08
   7 -12   3    0.77    0.10
  12   7   3    0.65    0.09
  12   7  -3    0.75    0.09
   7  12   3    0.97    0.11
  12  -7   3    0.92    0.09
  12  -7   3    0.74    0.10
  12  -7   3    0.96    0.09
   7 -12  -3    0.56    0.08
   7 -12  -3    0.61    0.09
  12   7  -3    0.57    0.10
  12   7  -3    0.73    0.10
  12   7  -3    0.67    0.10
  12  -7   3    0.81    0.09
 -12   7   3    0.94    0.16
  -7  12  -3    0.61    0.16
  12   8   3    0.08    0.05
  12  -8  -3    0.25    0.05
   8  12  -3    0.17    0.07
   8  12  -3    0.19    0.05
  12   8   3    0.10    0.06
   8 -12   3    0.25    0.06
   8 -12   3    0.12    0.04
  12  -8  -3    0.36    0.06
  12  -8  -3    0.12    0.05
  12   8   3    0.13    0.06
   8  12  -3    0.20    0.05
  12   8   3    0.08    0.07
  12   8  -3    0.04    0.06
  12  -8   3    0.23    0.06
  12   8  -3    0.10    0.06
   8 -12  -3    0.14    0.06
  12   8  -3    0.11    0.06
  12   8  -3    0.00    0.07
  12  -8   3    0.10    0.06
   8 -12  -3    0.08    0.04
   8  12   3    0.22    0.07
  12  -8   3    0.22    0.05
  12  -8   3    0.17    0.05
   9  12  -3    0.78    0.10
  12   9   3    1.11    0.12
   9  12  -3    0.75    0.10
  12  -9  -3    0.75    0.11
  12   9   3    0.97    0.10
   9 -12   3    1.07    0.10
  12   9   3    0.88    0.10
  12  -9  -3    0.72    0.10
  12   9   3    0.96    0.10
   9 -12   3    1.08    0.12
   9  12  -3    0.64    0.11
   9 -12  -3    0.90    0.11
  12  -9   3    0.96    0.11
  12   9  -3    1.05    0.11
   9 -12  -3    1.08    0.10
  12   9  -3    1.01    0.11
  12  -9   3    0.89    0.10
  12   9  -3    1.07    0.11
  12  -9   3    0.77    0.09
   9  12   3    0.86    0.12
  12  -9   3    0.89    0.10
  12   9  -3    0.97    0.13
  10 -12   3    2.16    0.18
  12  10   3    1.93    0.19
  10  12  -3    2.03    0.19
  10  12  -3    2.02    0.17
  10 -12   3    2.03    0.17
  10  12  -3    1.81    0.17
  12 -10  -3    1.98    0.17
  12  10   3    1.79    0.17
  12  10   3    2.03    0.17
  12  10   3    1.72    0.17
  12 -10  -3    2.07    0.18
  10  12  -3    1.65    0.17
  12  10  -3    1.86    0.19
  10  12   3    2.16    0.19
  12  10  -3    1.82    0.17
  12 -10   3    1.82    0.18
  12 -10   3    1.75    0.17
  10 -12  -3    1.72    0.18
  12  10  -3    1.57    0.17
  10 -12  -3    1.81    0.17
  12  10  -3    1.76    0.17
  11 -12   3    0.36    0.06
  11  12  -3    0.37    0.06
  12 -11  -3    0.41    0.08
  12  11   3    0.40    0.08
  11  12  -3    0.37    0.07
  11 -12   3    0.27    0.07
  12  11   3    0.34    0.06
  11  12  -3    0.47    0.08
  11  12  -3    0.24    0.08
  12 -11  -3    0.46    0.07
  11 -12  -3    0.38    0.07
  12  11  -3    0.21    0.08
  11 -12  -3    0.40    0.06
  12  11  -3    0.29    0.08
  12 -11   3    0.45    0.06
  11  12   3    0.28    0.08
  12  11  -3    0.32    0.10
  12  11  -3    0.38    0.08
  12 -11   3    0.36    0.07
  12  12  -3    0.11    0.05
  12 -12   3    0.11    0.04
  12 -12  -3    0.12    0.06
  12  12  -3    0.08    0.04
  12  12   3    0.04    0.06
  12  12  -3    0.10    0.05
  12  12  -3   -0.02    0.06
  12 -12  -3    0.09    0.04
  12 -12   3    0.12    0.05
  13   0   3    4.96    0.41
   0  13   3    4.76    0.46
  13   0  -3    4.55    0.40
  13   0  -3    4.97    0.40
  13   0   3    5.03    0.40
 -13   0  -3    4.22    0.52
   0 -13  -3    4.63    0.40
  13   0  -3    4.76    0.40
  13   0   3    4.99    0.40
  13   0   3    4.89    0.40
  13   0  -3    4.70    0.40
   0 -13   3    5.18    0.40
  13   1   3    0.12    0.05
  -1  13   3    0.19    0.09
  -1 -13  -3    0.21    0.05
  13  -1  -3    0.02    0.06
  13  -1  -3    0.15    0.05
   1 -13   3    0.19    0.04
  13   1   3    0.12    0.06
  13  -1  -3    0.08    0.05
  13   1   3    0.19    0.06
  13  -1  -3    0.12    0.05
 -13   1  -3    0.02    0.08
  13   1   3    0.10    0.05
  13  -1  -3    0.09    0.07
  13  -1   3    0.19    0.06
   1  13   3    0.26    0.09
  13  -1   3    0.13    0.05
  13  -1   3    0.10    0.06
  13   1  -3    0.09    0.06
   1 -13  -3    0.04    0.05
  13  -1   3    0.07    0.05
  13   1  -3    0.15    0.05
  -1  13  -3    0.16    0.09
  13   1  -3    0.13    0.06
  13   1  -3    0.32    0.06
  13   2   3    0.15    0.05
  13   2   3    0.12    0.06
  13  -2  -3    0.22    0.06
   2 -13   3    0.16    0.04
  13  -2  -3    0.23    0.07
  13  -2  -3    0.22    0.05
 -13   2  -3    0.09    0.09
  13   2   3    0.16    0.06
  -2  13   3    0.18    0.10
  13  -2  -3    0.16    0.05
  13   2   3    0.16    0.05
  13   2  -3    0.20    0.06
  13  -2   3    0.14    0.05
  13   2  -3    0.15    0.05
  13  -2   3    0.11    0.06
  13  -2   3    0.21    0.05
  13   2  -3    0.10    0.06
  13   2  -3    0.16    0.06
 -13   2   3    0.15    0.08
   2 -13  -3    0.08    0.05
  -2  13  -3    0.17    0.09
  13  -2   3    0.16    0.06
  13   3   3    3.03    0.28
   3 -13   3    3.20    0.27
  13  -3  -3    3.43    0.28
  13   3   3    3.21    0.28
  -3  13   3    3.90    0.36
   3 -13   3    2.65    0.27
  13  -3  -3    3.70    0.28
  13  -3  -3    3.53    0.28
  13  -3  -3    3.36    0.28
 -13   3  -3    3.11    0.34
  13   3   3    2.91    0.28
  13   3   3    3.18    0.27
 -13  -3  -3    2.91    0.27
  13   3  -3    3.10    0.27
  13  -3   3    3.46    0.27
  13  -3   3    3.30    0.28
  13   3  -3    2.81    0.28
  13  -3   3    2.96    0.28
  13   3  -3    3.11    0.28
  13  -3   3    3.62    0.28
   3 -13  -3    3.09    0.28
  13   3  -3    3.28    0.28
 -13   3   3    3.81    0.34
  -3  13  -3    2.97    0.34
  13  -4  -3    0.22    0.06
  13  -4  -3    0.25    0.06
   4 -13   3    0.34    0.06
  13   4   3    0.36    0.10
  13  -4  -3    0.34    0.08
 -13   4  -3    0.35    0.12
  13  -4  -3    0.22    0.07
   4 -13   3    0.42    0.06
  13   4   3    0.46    0.08
  13   4   3    0.42    0.08
  13   4   3    0.37    0.06
  13  -4   3    0.33    0.06
  13   4  -3    0.24    0.09
  13  -4   3    0.27    0.09
  13  -4   3    0.23    0.07
  13  -4   3    0.32    0.08
  13   4  -3    0.30    0.07
   4 -13  -3    0.26    0.06
  13   4  -3    0.35    0.08
  -4  13  -3    0.38    0.13
  13   4  -3    0.30    0.07
 -13   4   3    0.28    0.10
  13   5   3    0.28    0.06
  13  -5  -3    0.41    0.06
  13   5   3    0.29    0.08
  13  -5  -3    0.50    0.09
  13  -5  -3    0.49    0.07
   5  13  -3    0.51    0.07
  13  -5  -3    0.47    0.10
   5  13  -3    0.58    0.08
  13   5   3    0.22    0.07
   5 -13   3    0.45    0.09
   5 -13   3    0.30    0.08
  -5  13   3    0.21    0.12
  13   5   3    0.25    0.08
 -13   5  -3    0.55    0.13
  13   5  -3    0.23    0.08
  13   5  -3    0.40    0.07
  13   5  -3    0.24    0.08
  13  -5   3    0.41    0.06
  13  -5   3    0.31    0.07
  13   5  -3    0.30    0.07
   5  13   3    0.47    0.08
 -13   5   3    0.51    0.12
  13  -5   3    0.42    0.07
  13  -5   3    0.43    0.08
   5 -13  -3    0.19    0.06
  -5  13  -3    0.29    0.11
   6 -13   3    0.02    0.05
   6 -13   3    0.05    0.04
   6  13  -3    0.16    0.06
  13   6   3    0.04    0.05
  13  -6  -3    0.03    0.04
  13  -6  -3    0.09    0.05
  13  -6  -3    0.09    0.05
  13   6   3    0.08    0.06
  13  -6  -3    0.15    0.06
  13   6   3    0.10    0.05
  13   6   3    0.09    0.06
   6  13  -3    0.13    0.05
  13   6  -3    0.07    0.06
  13   6  -3    0.01    0.06
   6 -13  -3    0.15    0.06
  13  -6   3    0.07    0.05
  13  -6   3    0.08    0.06
  13  -6   3    0.08    0.05
  13   6  -3   -0.04    0.06
  13  -6   3    0.07    0.05
   6  13   3    0.16    0.05
  13   6  -3    0.02    0.05
  13  -7  -3    0.68    0.08
  13  -7  -3    0.68    0.09
   7  13  -3    0.63    0.09
  13   7   3    0.43    0.09
  13   7   3    0.59    0.08
  13  -7  -3    0.58    0.08
  13   7   3    0.50    0.08
   7  13  -3    0.54    0.08
   7 -13   3    0.68    0.09
   7 -13   3    0.60    0.07
  13   7   3    0.52    0.09
  13  -7  -3    0.58    0.08
  13  -7   3    0.62    0.08
  13  -7   3    0.52    0.08
   7  13   3    0.58    0.08
  13  -7   3    0.66    0.08
  13   7  -3    0.38    0.09
  13   7  -3    0.50    0.08
   7 -13  -3    0.50    0.07
  13   7  -3    0.43    0.08
  13  -7   3    0.57    0.08
  13   7  -3    0.45    0.09
  13   8   3    0.08    0.05
   8 -13   3    0.15    0.05
  13  -8  -3    0.07    0.05
  13   8   3    0.10    0.05
  13   8   3    0.14    0.06
   8 -13   3    0.09    0.06
  13  -8  -3    0.13    0.06
  13   8   3    0.04    0.06
   8  13  -3    0.00    0.06
   8  13  -3    0.02    0.05
  13   8  -3    0.05    0.06
   8 -13  -3    0.14    0.04
   8  13   3    0.11    0.06
  13  -8   3    0.06    0.04
  13  -8   3    0.06    0.05
  13   8  -3    0.16    0.05
  13   8  -3   -0.02    0.07
  13  -8   3    0.00    0.06
  13  -8   3    0.09    0.05
   8 -13  -3    0.07    0.05
  13  -9  -3    0.33    0.07
  13   9   3    0.47    0.07
  13   9   3    0.46    0.09
   9 -13   3    0.55    0.07
  13   9   3    0.43    0.08
  13   9   3    0.45    0.06
   9  13  -3    0.34    0.06
   9  13  -3    0.34    0.08
  13  -9  -3    0.35    0.06
   9 -13   3    0.37    0.07
  13  -9   3    0.36    0.06
  13   9  -3    0.45    0.09
   9 -13  -3    0.47    0.06
  13  -9   3    0.38    0.07
  13   9  -3    0.45    0.07
  13   9  -3    0.38    0.08
  13  -9   3    0.37    0.07
   9  13   3    0.29    0.07
   9 -13  -3    0.53    0.07
  13  -9   3    0.44    0.08
  13   9  -3    0.51    0.07
  10  13  -3    0.17    0.05
  13  10   3    0.11    0.06
  10 -13   3    0.23    0.05
  10  13  -3    0.29    0.05
  13  10   3    0.19    0.05
  13  10   3    0.22    0.05
  10  13  -3    0.07    0.07
  13  10   3    0.09    0.09
  10 -13   3    0.35    0.09
  13 -10  -3    0.17    0.09
  13 -10  -3    0.13    0.04
  13 -10   3    0.15    0.06
  13  10  -3    0.32    0.07
  13  10  -3    0.20    0.06
  10 -13  -3    0.20    0.04
  10 -13  -3    0.07    0.06
  13  10  -3    0.21    0.06
  13  10  -3    0.14    0.08
  10  13   3    0.13    0.06
  13 -11  -3    0.35    0.07
  13  11   3    0.27    0.05
  11  13  -3    0.30    0.05
  11 -13   3    0.25    0.05
  13 -11  -3    0.33    0.05
  13  11   3    0.37    0.05
  11  13  -3    0.18    0.07
  11  13  -3    0.29    0.05
  13  11   3    0.18    0.07
  11 -13   3    0.28    0.06
  11 -13  -3    0.37    0.07
  13  11  -3    0.32    0.06
  13  11  -3    0.33    0.07
  13 -11   3    0.25    0.06
  13 -11   3    0.29    0.05
  13  11  -3    0.29    0.07
  11 -13  -3    0.32    0.05
  11  13   3    0.30    0.07
  13  11  -3    0.33    0.06
  13 -12  -3    0.01    0.04
  13 -12  -3    0.07    0.04
  12  13  -3   -0.02    0.04
  12 -13   3   -0.01    0.05
  13  12   3   -0.03    0.05
  12  13  -3   -0.04    0.05
  12 -13   3    0.03    0.04
  12  13  -3    0.00    0.05
  13 -12   3    0.07    0.04
  13  12  -3   -0.08    0.06
  13 -12   3    0.00    0.05
  12 -13  -3    0.07    0.05
  13  12  -3    0.00    0.04
  12  13   3    0.02    0.05
  12 -13  -3    0.02    0.03
  13  12  -3    0.06    0.04
  13  13  -3    0.15    0.04
  13  13   3    0.03    0.05
  13 -13   3    0.04    0.05
  13 -13  -3    0.05    0.03
  13 -13   3    0.01    0.03
  13  13  -3    0.03    0.04
  13  13  -3    0.00    0.05
  13 -13  -3    0.05    0.05
   0 -14  -3    1.71    0.17
  14   0  -3    1.95    0.18
  14   0  -3    1.81    0.18
  14   0   3    1.83    0.18
  14   0  -3    1.63    0.22
  14   0   3    2.16    0.18
  14   0   3    2.10    0.18
  14   0  -3    1.95    0.18
  14   0   3    2.00    0.20
  14   0  -3    1.81    0.17
   0 -14   3    2.35    0.18
  14  -1  -3    0.37    0.07
  14  -1  -3    0.50    0.08
  14   1   3    0.40    0.09
   1 -14   3    0.47    0.11
  14   1   3    0.49    0.08
  14  -1  -3    0.57    0.10
  14  -1  -3    0.54    0.08
  14   1   3    0.51    0.07
  14  -1  -3    0.48    0.07
  14   1   3    0.42    0.08
   1 -14  -3    0.53    0.07
  14  -1   3    0.52    0.09
  14  -1   3    0.45    0.08
  14   1  -3    0.50    0.10
  14  -1   3    0.60    0.08
  -1 -14   3    0.62    0.10
  14   1  -3    0.38    0.08
  14   1  -3    0.51    0.08
  14  -1   3    0.48    0.08
  14   1  -3    0.42    0.07
  14  -2  -3    0.33    0.08
  14  -2  -3    0.45    0.07
  -2  14   3    0.63    0.14
  14   2   3    0.44    0.09
  14   2   3    0.49    0.07
  14  -2  -3    0.61    0.07
  14   2   3    0.49    0.08
   2 -14   3    0.53    0.07
  14   2   3    0.51    0.08
  14  -2  -3    0.41    0.07
  14   2  -3    0.52    0.09
  14   2  -3    0.61    0.08
  14   2  -3    0.48    0.08
  14  -2   3    0.28    0.07
  14  -2   3    0.42    0.07
   2 -14  -3    0.48    0.08
  14  -2   3    0.40    0.08
  14   2  -3    0.59    0.09
  14  -2   3    0.44    0.07
 -14   3  -3    1.75    0.22
  14  -3  -3    1.50    0.15
   3 -14   3    1.50    0.14
  14  -3  -3    1.38    0.15
  14   3   3    1.55    0.15
  14   3   3    1.42    0.16
  14   3   3    1.53    0.15
  14   3   3    1.34    0.16
  14  -3  -3    1.55    0.15
  14  -3  -3    1.46    0.15
  -3  14   3    1.72    0.28
  14   3  -3    1.61    0.15
  14  -3   3    1.64    0.15
  -3  14  -3    2.04    0.23
  14  -3   3    1.58    0.15
  14   3  -3    1.57    0.16
   3 -14  -3    1.39    0.15
  14  -3   3    1.73    0.15
  14   3  -3    1.71    0.16
  14  -3   3    1.86    0.16
  14   3  -3    1.75    0.17
  14  -4  -3    3.05    0.25
   4 -14   3    2.95    0.25
  14  -4  -3    3.38    0.26
  14   4   3    2.34    0.26
   4 -14   3    2.83    0.25
  14   4   3    2.83    0.25
  14  -4  -3    3.24    0.25
  14   4   3    2.61    0.26
  14   4   3    2.97    0.26
  14  -4  -3    2.98    0.26
  14  -4   3    3.44    0.25
   4 -14  -3    2.74    0.26
  14   4  -3    2.84    0.25
  14  -4   3    3.01    0.26
  14  -4   3    3.14    0.26
  14  -4   3    3.32    0.25
  14   4  -3    2.84    0.27
  14   4  -3    2.78    0.26
  14   4  -3    2.49    0.26
   5 -14   3    0.66    0.08
  14  -5  -3    0.49    0.08
  14   5   3    0.47    0.08
  14  -5  -3    0.72    0.08
  14   5   3    0.51    0.10
  14   5   3    0.61    0.08
   5 -14   3    0.62    0.07
  14  -5  -3    0.53    0.08
  14   5   3    0.68    0.08
  14  -5  -3    0.55    0.08
  14   5  -3    0.45    0.09
  14   5  -3    0.51    0.09
  14  -5   3    0.44    0.08
  14  -5   3    0.38    0.07
  14   5  -3    0.51    0.08
  14  -5   3    0.47    0.07
   5 -14  -3    0.44    0.08
  14   5  -3    0.58    0.08
  14  -5   3    0.50    0.09
  14   6   3    0.29    0.07
   6 -14   3    0.43    0.08
   6  14  -3    0.61    0.08
  14  -6  -3    0.43    0.08
  14  -6  -3    0.58    0.08
  14  -6  -3    0.58    0.07
  14   6   3    0.40    0.07
  14  -6  -3    0.54    0.08
   6 -14   3    0.59    0.07
  14   6   3    0.29    0.08
  14   6   3    0.30    0.08
  14  -6   3    0.63    0.08
  14  -6   3    0.62    0.08
  14   6  -3    0.32    0.07
  14  -6   3    0.57    0.07
  14   6  -3    0.37    0.08
  14   6  -3    0.30    0.08
   6 -14  -3    0.29    0.07
   6  14   3    0.80    0.09
  14  -6   3    0.54    0.08
   7  14  -3    0.28    0.06
  14  -7  -3    0.20    0.05
  14  -7  -3    0.25    0.06
  14   7   3    0.21    0.06
   7 -14   3    0.26    0.06
  14  -7  -3    0.20    0.05
  14   7   3    0.10    0.07
  14   7   3    0.15    0.06
  14   7   3    0.18    0.07
  14  -7  -3    0.29    0.06
  14  -7   3    0.33    0.07
  14  -7   3    0.21    0.05
   7  14   3    0.17    0.06
  14  -7   3    0.20    0.06
  14   7  -3    0.31    0.06
  14   7  -3    0.16    0.07
   7 -14  -3    0.16    0.06
  14   7  -3    0.19    0.06
  14   7  -3    0.10    0.07
  14  -7   3    0.25    0.05
  14  -8  -3    0.43    0.06
  14   8   3    0.33    0.08
  14   8   3    0.38    0.07
   8  14  -3    0.30    0.07
  14   8   3    0.37    0.08
   8 -14   3    0.47    0.06
  14   8   3    0.49    0.07
   8  14  -3    0.39    0.08
  14  -8  -3    0.45    0.07
   8 -14   3    0.37    0.07
  14   8  -3    0.31    0.06
   8 -14  -3    0.54    0.07
  14  -8   3    0.34    0.07
  14  -8   3    0.33    0.06
  14  -8   3    0.35    0.07
  14   8  -3    0.26    0.07
  14  -8   3    0.36    0.06
   8  14   3    0.41    0.08
  14   8  -3    0.29    0.08
  14   8  -3    0.41    0.07
  14  -9  -3    0.05    0.04
  14   9   3    0.03    0.06
   9 -14   3    0.10    0.05
  14   9   3    0.11    0.05
  14  -9  -3    0.05    0.05
   9 -14   3    0.12    0.04
   9  14  -3    0.03    0.04
   9  14  -3    0.00    0.05
  14   9   3    0.14    0.06
  14   9   3    0.13    0.05
  14   9  -3    0.14    0.05
  14  -9   3    0.18    0.04
   9  14   3    0.03    0.05
  14   9  -3    0.15    0.05
  14  -9   3    0.08    0.06
  14  -9   3    0.07    0.05
   9 -14  -3    0.09    0.02
  14   9  -3    0.07    0.06
   9 -14  -3    0.08    0.05
  14   9  -3    0.01    0.07
  14  10   3    0.12    0.04
  10  14  -3    0.02    0.05
  14  10   3   -0.06    0.06
  14  10   3    0.09    0.04
  14  10   3    0.18    0.06
  14 -10  -3    0.05    0.04
  10 -14   3    0.07    0.04
  10 -14   3    0.04    0.05
  14 -10  -3    0.06    0.05
  10  14  -3    0.04    0.04
  14  10  -3    0.06    0.05
  10  14   3    0.04    0.05
  14  10  -3    0.01    0.05
  14 -10   3    0.13    0.04
  10 -14  -3    0.12    0.05
  14  10  -3    0.07    0.05
  14 -10   3    0.02    0.05
  14  10  -3    0.01    0.06
  11 -14   3    0.03    0.05
  14 -11  -3    0.13    0.04
  14  11   3    0.02    0.05
  14 -11  -3    0.13    0.05
  14  11   3    0.10    0.04
  11  14  -3    0.06    0.05
  11 -14   3    0.06    0.04
  11  14  -3    0.09    0.04
  11 -14  -3    0.13    0.05
  14  11  -3    0.00    0.04
  14  11  -3    0.03    0.06
  14 -11   3    0.08    0.04
  14 -11   3    0.08    0.05
  14  11  -3    0.02    0.04
  11  14   3    0.11    0.05
  12 -14   3    0.14    0.05
  14 -12  -3    0.15    0.05
  12  14  -3    0.06    0.05
  12 -14   3    0.14    0.04
  14 -12  -3    0.13    0.03
  12  14  -3    0.15    0.04
  14  12   3    0.16    0.06
  12  14   3    0.14    0.05
  14  12  -3    0.20    0.05
  14  12  -3    0.09    0.06
  14  12  -3    0.16    0.04
  14 -12   3    0.13    0.05
  14 -12   3    0.17    0.04
  12 -14  -3    0.15    0.05
  12 -14  -3    0.19    0.04
  14  13   3    0.01    0.05
  13  14  -3   -0.01    0.04
  13 -14   3    0.03    0.03
  14 -13  -3    0.09    0.04
  14 -13  -3    0.05    0.03
  13 -14   3    0.03    0.06
  14 -13   3    0.06    0.03
  14  13  -3    0.03    0.03
  14  13  -3    0.04    0.05
  14 -13   3    0.05    0.05
  13 -14  -3    0.01    0.04
  13  14   3    0.01    0.04
  14 -14  -3   -0.03    0.03
  14  14  -3    0.03    0.04
  14 -14   3    0.03    0.04
  14  14   3   -0.01    0.04
  14 -14   3    0.00    0.03
  15   0   3    0.03    0.05
  15   0   3    0.05    0.06
  15   0  -3    0.00    0.06
  15   0  -3    0.05    0.07
  15   0   3    0.06    0.05
  15   0  -3    0.02    0.05
  15   0  -3    0.02    0.05
   0 -15  -3    0.13    0.05
  15   0   3    0.08    0.06
   0 -15   3    0.17    0.04
  15  -1  -3    0.12    0.05
  15  -1  -3    0.20    0.07
  15   1   3    0.22    0.06
  15   1   3    0.18    0.07
  15  -1  -3    0.21    0.06
  15  -1  -3    0.20    0.05
  15   1   3    0.18    0.05
  15   1   3    0.13    0.06
  15  -1  -3    0.08    0.06
   1 -15   3    0.11    0.04
  15  -1   3    0.19    0.06
  -1 -15   3    0.19    0.04
  15   1  -3    0.12    0.06
   1 -15  -3    0.24    0.05
  15  -1   3    0.16    0.06
  15  -1   3    0.15    0.06
  15  -1   3    0.13    0.07
  15   1  -3    0.22    0.07
  15   1  -3    0.17    0.07
  15   1  -3    0.15    0.06
  15   2   3    0.60    0.08
  15   2   3    0.58    0.09
  15   2   3    0.60    0.10
  15  -2  -3    0.55    0.09
  15  -2  -3    0.62    0.09
   2 -15   3    0.58    0.08
  15  -2  -3    0.66    0.09
  15  -2  -3    0.68    0.08
  15   2   3    0.66    0.09
  -2 -15   3    0.61    0.08
  15   2  -3    0.69    0.09
   2 -15  -3    0.74    0.09
  15  -2   3    0.78    0.09
  15  -2   3    0.65    0.09
 -15  -2  -3    0.68    0.08
  15   2  -3    0.58    0.10
  15  -2   3    0.65    0.09
  15   2  -3    0.65    0.09
  15   2  -3    0.65    0.09
   3 -15   3    0.09    0.08
  15   3   3    0.00    0.06
   3 -15   3    0.09    0.04
  15  -3  -3    0.04    0.06
  15  -3  -3    0.04    0.05
  15   3   3    0.05    0.06
  15  -3  -3    0.06    0.05
  15  -3  -3    0.08    0.05
  15   3   3    0.03    0.05
  15   3   3    0.04    0.06
  15   3  -3    0.00    0.06
  -3 -15   3    0.13    0.04
 -15  -3  -3    0.04    0.04
  15   3  -3    0.01    0.06
  15  -3   3    0.07    0.06
  15  -3   3    0.06    0.05
  15  -3   3    0.08    0.05
  15   3  -3    0.02    0.06
  15  -3   3   -0.02    0.05
   3 -15  -3    0.04    0.05
  15   3  -3    0.09    0.05
  15   4   3    0.18    0.05
   4 -15   3    0.27    0.06
  15  -4  -3    0.40    0.06
  15  -4  -3    0.32    0.06
   4 -15   3    0.13    0.04
  15  -4  -3    0.37    0.06
  15   4   3    0.15    0.07
  15   4   3    0.23    0.06
  15   4   3    0.08    0.07
  15  -4  -3    0.44    0.08
  15   4  -3    0.29    0.07
  15  -4   3    0.44    0.07
  15  -4   3    0.42    0.08
  15   4  -3    0.16    0.06
  15  -4   3    0.45    0.06
   4 -15  -3    0.24    0.06
  15   4  -3    0.24    0.08
  15   4  -3    0.18    0.07
  15  -5  -3    1.50    0.15
   5 -15   3    1.25    0.14
  15   5   3    1.40    0.14
  15   5   3    1.49    0.16
  15  -5  -3    1.86    0.15
  15   5   3    1.19    0.15
  15   5   3    1.48    0.15
  15  -5  -3    1.45    0.14
  15  -5  -3    1.50    0.15
   5 -15   3    1.60    0.14
  15   5  -3    1.50    0.15
  15  -5   3    1.59    0.15
  15   5  -3    1.43    0.16
   5 -15  -3    1.49    0.15
  15   5  -3    1.53    0.15
  15  -5   3    1.42    0.15
  15  -5   3    1.71    0.15
  15   5  -3    1.72    0.15
  15  -5   3    1.63    0.14
  15  -6  -3    0.73    0.09
  15  -6  -3    0.64    0.09
  15   6   3    0.66    0.10
   6 -15   3    0.66    0.09
  15  -6  -3    0.75    0.09
  15  -6  -3    0.74    0.10
   6 -15   3    0.67    0.08
  15   6   3    0.65    0.10
  15   6   3    0.69    0.09
  15   6   3    0.71    0.08
  15   6  -3    0.53    0.10
   6 -15  -3    0.75    0.09
  15   6  -3    0.64    0.09
  15  -6   3    0.57    0.08
  15   6  -3    0.58    0.10
  15  -6   3    0.61    0.08
  15  -6   3    0.61    0.09
  15  -6   3    0.58    0.09
  15   6  -3    0.73    0.09
  15   7   3    0.26    0.06
  15   7   3    0.17    0.07
  15   7   3    0.27    0.06
  15   7   3    0.27    0.07
   7  15  -3    0.20    0.06
  15  -7  -3    0.31    0.06
   7 -15   3    0.26    0.05
  15  -7  -3    0.44    0.07
   7 -15   3    0.18    0.06
  15  -7  -3    0.32    0.05
  15  -7  -3    0.29    0.06
  15  -7   3    0.23    0.06
   7 -15  -3    0.36    0.06
  15  -7   3    0.28    0.06
  15   7  -3    0.21    0.07
  15  -7   3    0.26    0.05
  15   7  -3    0.26    0.06
  15   7  -3    0.17    0.07
  15   7  -3    0.26    0.06
  15  -7   3    0.27    0.06
  15   8   3    0.25    0.07
  15   8   3    0.25    0.06
  15  -8  -3    0.34    0.06
  15   8   3    0.21    0.07
   8 -15   3    0.32    0.05
   8  15  -3    0.41    0.06
   8 -15   3    0.33    0.06
  15   8   3    0.29    0.06
  15  -8  -3    0.33    0.07
  15  -8   3    0.43    0.07
   8 -15  -3    0.28    0.06
  15   8  -3    0.20    0.07
   8  15   3    0.42    0.06
  15   8  -3    0.25    0.06
  15  -8   3    0.31    0.05
  15   8  -3    0.27    0.08
  15  -8   3    0.33    0.06
  15  -8   3    0.35    0.06
  15   8  -3    0.30    0.06
  15   9   3    0.72    0.08
   9 -15   3    0.82    0.08
  15  -9  -3    0.71    0.08
   9  15  -3    0.67    0.09
  15   9   3    0.65    0.08
   9 -15   3    0.68    0.09
  15   9   3    0.76    0.10
  15   9   3    0.56    0.09
  15  -9  -3    0.75    0.09
  15   9  -3    0.70    0.09
  15   9  -3    0.54    0.08
  15  -9   3    0.64    0.09
  15   9  -3    0.56    0.09
  15  -9   3    0.72    0.08
  15  -9   3    0.62    0.07
  15   9  -3    0.64    0.08
   9  15   3    0.80    0.09
   9 -15  -3    0.61    0.08
  15  10   3    0.05    0.04
  15  10   3    0.04    0.06
  15 -10  -3    0.09    0.04
  10 -15   3    0.09    0.04
  15  10   3    0.08    0.03
  15 -10  -3    0.04    0.05
  10 -15   3    0.06    0.05
  10  15  -3    0.09    0.05
  10  15   3    0.18    0.05
  15  10  -3    0.07    0.04
  10 -15  -3    0.06    0.05
  15 -10   3    0.08    0.04
  15 -10   3    0.16    0.05
  15  10  -3    0.10    0.04
  15  10  -3    0.07    0.06
  15  10  -3    0.11    0.05
  11 -15   3    0.26    0.05
  15 -11  -3    0.26    0.05
  15 -11  -3    0.32    0.06
  11 -15   3    0.19    0.04
  15  11   3    0.30    0.05
  11  15  -3    0.32    0.06
  15  11   3    0.22    0.06
  15  11  -3    0.25    0.06
  15 -11   3    0.41    0.06
  11  15   3    0.41    0.06
  15  11  -3    0.25    0.05
  11 -15  -3    0.25    0.05
  15  11  -3    0.33    0.05
  15 -11   3    0.40    0.05
  12  15  -3    0.09    0.04
  12 -15   3    0.06    0.04
  15  12   3   -0.01    0.05
  12 -15   3    0.05    0.03
  15 -12  -3    0.03    0.03
  12 -15  -3    0.03    0.04
  15  12  -3    0.09    0.03
  15 -12   3    0.07    0.03
  15  12  -3   -0.02    0.05
  12  15   3    0.06    0.04
  15  12  -3    0.05    0.03
  15 -13  -3    0.08    0.04
  15  13   3    0.03    0.04
  13  15  -3    0.06    0.04
  13 -15   3    0.08    0.04
  13 -15   3    0.08    0.03
  15  13  -3    0.01    0.04
  15 -13   3    0.05    0.03
  15 -13   3    0.03    0.04
  13  15   3    0.09    0.04
  13 -15  -3    0.07    0.04
  14  15  -3    0.04    0.03
  14 -15   3    0.03    0.02
  15 -14  -3    0.03    0.03
  15  14   3    0.10    0.04
  14  15   3    0.06    0.03
  15 -14   3    0.06    0.02
  14 -15  -3    0.06    0.03
  15  14  -3    0.04    0.04
  15 -15  -3    0.02    0.02
  16   0   3    0.25    0.06
  16   0  -3    0.30    0.06
  16   0  -3    0.24    0.07
  16   0  -3    0.24    0.06
  16   0   3    0.21    0.06
  16   0  -3    0.33    0.07
  16   0   3    0.25    0.06
  16   0   3    0.20    0.07
  16  -1  -3    0.49    0.09
  16  -1  -3    0.51    0.08
  16   1   3    0.49    0.08
  16  -1  -3    0.63    0.08
  16   1   3    0.50    0.08
  16   1   3    0.44    0.08
  16  -1  -3    0.56    0.08
  16   1   3    0.31    0.08
   1 -16   3    0.48    0.07
   1 -16  -3    0.40    0.09
  16   1  -3    0.50    0.08
  -1 -16   3    0.69    0.07
  16  -1   3    0.55    0.09
  16   1  -3    0.50    0.08
  16   1  -3    0.59    0.10
  16  -1   3    0.65    0.08
  16   1  -3    0.58    0.08
 -16  -1  -3    0.60    0.07
  16  -1   3    0.67    0.09
  16  -1   3    0.71    0.09
  16  -2  -3    0.33    0.06
  16   2   3    0.34    0.08
  16   2   3    0.31    0.07
  16   2   3    0.33    0.07
  16  -2  -3    0.41    0.08
  16   2   3    0.33    0.06
   2 -16   3    0.35    0.07
  16  -2  -3    0.41    0.07
  16   2  -3    0.24    0.07
  16   2  -3    0.25    0.06
  16  -2   3    0.27    0.06
  16  -2   3    0.35    0.06
 -16  -2  -3    0.33    0.08
  16   2  -3    0.29    0.07
  16   2  -3    0.22    0.08
  16  -2   3    0.31    0.08
  16   3   3    0.48    0.08
  16  -3  -3    0.59    0.09
   3 -16   3    0.56    0.07
  16   3   3    0.63    0.08
  16   3   3    0.37    0.08
  16  -3  -3    0.64    0.08
  16  -3  -3    0.50    0.08
  16  -3  -3    0.48    0.09
  16   3   3    0.55    0.10
   3 -16  -3    0.48    0.07
  16   3  -3    0.48    0.09
  16  -3   3    0.51    0.08
  16  -3   3    0.54    0.08
  16  -3   3    0.61    0.08
  16   3  -3    0.53    0.09
  16   3  -3    0.58    0.08
  16   3  -3    0.63    0.08
  -3 -16   3    0.57    0.06
  16   4   3    0.04    0.07
  16  -4  -3    0.04    0.05
  16  -4  -3    0.06    0.05
  16   4   3    0.08    0.05
   4 -16   3    0.09    0.05
  16   4   3    0.09    0.06
   4 -16   3    0.08    0.04
  16  -4  -3    0.15    0.05
  16  -4  -3    0.06    0.06
  16   4   3    0.09    0.06
   4 -16  -3    0.10    0.05
  -4 -16   3    0.15    0.04
  16   4  -3    0.01    0.06
  16  -4   3    0.10    0.05
  16   4  -3    0.11    0.10
  16  -4   3    0.04    0.06
  16  -4   3    0.07    0.05
  16   4  -3    0.08    0.06
  16   4  -3    0.11    0.06
  16  -5  -3    0.01    0.04
  16   5   3    0.04    0.06
  16   5   3   -0.02    0.06
  16  -5  -3   -0.01    0.04
  16  -5  -3    0.03    0.05
   5 -16   3    0.05    0.04
  16  -5  -3   -0.02    0.04
  16   5   3    0.00    0.04
  16   5   3    0.04    0.05
   5 -16   3   -0.01    0.03
  16  -5   3    0.04    0.05
  -5 -16   3    0.07    0.03
  16  -5   3    0.03    0.05
  16   5  -3    0.04    0.05
   5 -16  -3    0.02    0.05
  16  -5   3   -0.05    0.04
  16   5  -3    0.03    0.06
  16   5  -3   -0.01    0.05
  16  -5   3    0.03    0.04
  16   5  -3   -0.07    0.06
  16   6   3    0.28    0.07
   6 -16   3    0.40    0.05
  16   6   3    0.40    0.06
  16  -6  -3    0.32    0.06
  16  -6  -3    0.36    0.06
  16  -6  -3    0.35    0.06
  16   6   3    0.41    0.07
  16  -6  -3    0.39    0.06
  16   6   3    0.33    0.07
  16  -6   3    0.31    0.07
  16  -6   3    0.34    0.06
  -6 -16   3    0.37    0.05
  16  -6   3    0.39    0.06
  16   6  -3    0.36    0.06
  16   6  -3    0.28    0.07
  16   6  -3    0.36    0.07
   6 -16  -3    0.30    0.06
  16  -6   3    0.44    0.07
  16   6  -3    0.38    0.08
  16   7   3    0.29    0.05
   7 -16   3    0.34    0.06
  16  -7  -3    0.35    0.05
  16   7   3    0.20    0.06
  16  -7  -3    0.29    0.06
   7 -16   3    0.28    0.05
  16  -7  -3    0.26    0.05
  16   7   3    0.21    0.07
  16   7   3    0.26    0.06
   7 -16  -3    0.28    0.06
  16  -7   3    0.31    0.06
  16  -7   3    0.35    0.06
  16   7  -3    0.20    0.07
  16   7  -3    0.37    0.06
  16   7  -3    0.37    0.06
  16   7  -3    0.15    0.07
  16  -7   3    0.38    0.05
  16  -7   3    0.29    0.06
  16   8   3    0.03    0.06
   8 -16   3    0.10    0.05
  16  -8  -3    0.17    0.05
  16   8   3    0.05    0.04
   8 -16   3    0.05    0.03
  16  -8  -3    0.11    0.04
  16   8   3    0.02    0.05
  16   8   3    0.09    0.04
  16   8  -3    0.09    0.05
   8 -16  -3    0.10    0.05
  16  -8   3    0.12    0.05
  16  -8   3    0.17    0.04
  16   8  -3    0.01    0.06
  16   8  -3    0.12    0.06
  16   8  -3    0.01    0.05
  16  -8   3    0.18    0.05
  16   9   3    0.12    0.04
   9  16  -3    0.43    0.09
  16  -9  -3    0.22    0.04
   9 -16   3    0.15    0.05
   9 -16   3    0.15    0.04
  16   9   3    0.15    0.06
  16  -9  -3    0.19    0.05
  16   9   3    0.17    0.04
  16   9  -3    0.07    0.06
  16   9  -3    0.08    0.05
  16  -9   3    0.18    0.03
  16  -9   3    0.18    0.04
  16  -9   3    0.17    0.05
   9 -16  -3    0.16    0.05
  16   9  -3    0.12    0.05
  10  16  -3    0.23    0.04
  10 -16   3    0.22    0.05
  16 -10  -3    0.35    0.05
  16  10   3    0.27    0.06
  16 -10  -3    0.27    0.05
  10 -16   3    0.24    0.04
  16  10   3    0.25    0.04
  16  10  -3    0.25    0.05
  16  10  -3    0.20    0.06
  10  16   3    0.26    0.05
  16  10  -3    0.25    0.05
  10 -16  -3    0.25    0.05
  16 -10   3    0.22    0.05
  16 -10   3    0.22    0.05
  16  11   3    0.05    0.05
  11 -16   3    0.05    0.03
  11 -16   3    0.04    0.04
  16  11   3    0.17    0.03
  16 -11  -3    0.04    0.04
  11  16  -3    0.05    0.04
  16 -11  -3    0.01    0.03
  16 -11   3    0.07    0.03
  16  11  -3    0.03    0.03
  16  11  -3   -0.02    0.04
  16  11  -3    0.03    0.03
  16 -11   3    0.11    0.04
  11  16   3    0.09    0.03
  11 -16  -3    0.00    0.04
  12  16  -3    0.02    0.03
  16 -12  -3    0.00    0.02
  16  12   3   -0.03    0.04
  12 -16   3    0.02    0.02
  12 -16   3    0.00    0.03
  16 -12  -3    0.03    0.04
  16  12  -3    0.04    0.02
  16 -12   3    0.03    0.03
  16  12  -3    0.02    0.03
  12 -16  -3    0.01    0.03
  12  16   3    0.07    0.04
  16  12  -3    0.02    0.04
  16 -13  -3    0.03    0.03
  16  13   3    0.01    0.03
  13 -16  -3    0.00    0.03
  16  13  -3    0.00    0.03
  16 -13   3    0.01    0.02
  16 -14  -3    0.07    0.02
  16  14   3    0.02    0.03
  14 -16  -3    0.02    0.02
  16  14  -3    0.08    0.03
  17   0  -3    0.05    0.05
  17   0  -3    0.05    0.05
  17   0   3    0.08    0.05
  17   0  -3    0.11    0.05
   0 -17   3    0.07    0.03
  17   0  -3    0.09    0.05
  17   0   3    0.04    0.05
 -17   0  -3    0.05    0.04
  17   0   3    0.06    0.06
  17   0   3    0.09    0.05
  17   1   3    0.00    0.05
  17  -1  -3    0.01    0.05
   1 -17   3   -0.02    0.03
  17   1   3    0.01    0.04
  17  -1  -3    0.02    0.05
  17   1   3   -0.05    0.05
  17   1   3   -0.01    0.06
  17  -1  -3    0.08    0.05
  17  -1   3    0.08    0.05
  17   1  -3    0.03    0.05
  17   1  -3    0.00    0.05
  17   1  -3    0.01    0.05
  17  -1   3   -0.02    0.04
  17  -1   3    0.00    0.05
 -17  -1  -3    0.00    0.04
  17  -2  -3    0.29    0.07
  17   2   3    0.30    0.06
   2 -17   3    0.22    0.04
  17  -2  -3    0.23    0.06
  17  -2  -3    0.22    0.06
  17   2   3    0.25    0.07
  17   2   3    0.27    0.06
  17  -2   3    0.38    0.06
  17  -2   3    0.31    0.06
   2 -17  -3    0.29    0.05
  17   2  -3    0.29    0.06
  17   2  -3    0.34    0.07
  17  -2   3    0.32    0.06
  17   2  -3    0.29    0.07
  17   2  -3    0.31    0.06
  17  -3  -3    0.60    0.09
  17  -3  -3    0.73    0.08
  17   3   3    0.45    0.09
  17   3   3    0.60    0.09
  17  -3  -3    0.66    0.09
  17   3   3    0.57    0.08
  17  -3   3    0.74    0.09
  17   3  -3    0.57    0.09
  17   3  -3    0.55    0.08
  17   3  -3    0.53    0.09
  17  -3   3    0.63    0.08
   3 -17  -3    0.66    0.08
  17   3  -3    0.67    0.09
  17  -3   3    0.70    0.08
   4 -17   3    0.25    0.04
  17  -4  -3    0.16    0.05
  17   4   3    0.23    0.06
  17   4   3    0.20    0.07
  17   4   3    0.21    0.05
  17  -4  -3    0.24    0.05
  17   4   3    0.21    0.05
  17  -4  -3    0.18    0.06
   4 -17  -3    0.30    0.05
  17   4  -3    0.24    0.07
  17  -4   3    0.13    0.06
  17   4  -3    0.17    0.06
  17   4  -3    0.18    0.06
  17   4  -3    0.19    0.06
  17  -4   3    0.15    0.05
  17  -4   3    0.17    0.05
  17   5   3    0.09    0.06
   5 -17   3    0.15    0.04
  17  -5  -3    0.12    0.05
  17  -5  -3    0.15    0.05
  17   5   3    0.09    0.05
  17   5   3    0.19    0.05
  17   5   3    0.15    0.06
  17  -5  -3    0.23    0.05
  17  -5  -3    0.18    0.04
  17   5  -3    0.11    0.06
  17   5  -3    0.19    0.05
  17  -5   3    0.19    0.05
  17  -5   3    0.06    0.05
  17   5  -3    0.13    0.05
   5 -17  -3    0.11    0.04
  17   5  -3    0.12    0.06
  17  -5   3    0.13    0.05
   6 -17   3    0.14    0.04
  17  -6  -3   -0.02    0.03
  17   6   3    0.04    0.04
  17  -6  -3    0.01    0.04
  17   6   3   -0.02    0.05
  17  -6  -3    0.10    0.04
   6 -17   3    0.02    0.03
  17   6   3    0.05    0.05
  17  -6   3    0.20    0.05
  17   6  -3    0.05    0.05
  17  -6   3    0.11    0.04
  17   6  -3    0.09    0.05
  17   6  -3    0.11    0.05
  17  -6   3    0.10    0.04
  17   6  -3    0.01    0.06
   6 -17  -3    0.08    0.04
  17   7   3    0.18    0.06
  17   7   3    0.04    0.05
  17  -7  -3    0.07    0.04
  17  -7  -3    0.14    0.04
   7 -17   3    0.14    0.03
  17  -7  -3    0.14    0.03
   7 -17   3    0.08    0.04
  17   7   3    0.02    0.04
  17   7  -3    0.05    0.05
  17   7  -3    0.12    0.04
   7 -17  -3    0.08    0.04
  17  -7   3    0.05    0.05
  17  -7   3    0.08    0.04
  17   7  -3    0.08    0.05
  17   7  -3   -0.07    0.05
   8 -17   3    0.00    0.02
  17   8   3    0.03    0.05
  17   8   3    0.02    0.04
  17  -8  -3    0.06    0.04
  17  -8  -3    0.04    0.04
  17   8   3    0.17    0.04
   8 -17   3   -0.01    0.04
  17  -8   3    0.06    0.04
  17   8  -3    0.03    0.04
   8 -17  -3    0.06    0.04
  17  -8   3    0.01    0.03
  17   8  -3    0.00    0.04
  17   8  -3   -0.02    0.05
  17  -9  -3    0.07    0.04
   9 -17   3   -0.03    0.03
  17   9   3    0.03    0.04
  17  -9  -3    0.04    0.03
   9 -17   3    0.04    0.02
  17   9   3    0.02    0.03
  17  -9   3    0.10    0.04
   9 -17  -3    0.05    0.04
  17   9  -3    0.06    0.04
  17   9  -3    0.04    0.04
  17   9  -3   -0.04    0.06
  17 -10  -3    0.16    0.04
  17 -10  -3    0.18    0.03
  10 -17   3    0.09    0.04
  17  10  -3    0.13    0.05
  10 -17  -3    0.19    0.04
  17 -10   3    0.11    0.04
  17  10  -3    0.19    0.04
  17  10  -3    0.20    0.04
  17  11   3    0.10    0.04
  17 -11  -3    0.08    0.02
  17 -11  -3    0.10    0.03
  11 -17  -3    0.08    0.03
  17  11  -3    0.05    0.04
  17  11  -3    0.13    0.03
  17 -11   3    0.10    0.03
  17  11  -3    0.12    0.03
  17  12   3   -0.02    0.04
  17 -12  -3    0.03    0.03
  17  12  -3   -0.01    0.04
  17 -12   3   -0.02    0.02
  12 -17  -3    0.02    0.03
  18   0   3    0.14    0.04
  18   0  -3    0.05    0.05
  18   0   3    0.11    0.06
 -18   0  -3    0.08    0.04
  18   0   3    0.12    0.05
  18   0  -3    0.21    0.04
  18   0  -3    0.10    0.05
  18   0   3    0.10    0.04
  18   0  -3    0.05    0.05
  18   1   3    0.20    0.05
  18   1   3    0.16    0.06
  18  -1  -3    0.17    0.05
  18  -1  -3    0.21    0.07
  18   1   3    0.18    0.05
  18   1   3    0.21    0.05
 -18   1  -3    0.29    0.05
  18  -1  -3    0.25    0.06
  18  -1   3    0.29    0.05
  18   1  -3    0.17    0.06
  18  -1   3    0.22    0.06
  18   1  -3    0.19    0.05
  18   1  -3    0.15    0.05
  18   1  -3    0.17    0.05
  18  -1   3    0.22    0.05
  18   2   3    0.05    0.05
  18   2   3    0.03    0.04
  18   2   3    0.06    0.05
  18   2   3   -0.04    0.05
  18  -2  -3    0.04    0.04
  18  -2  -3    0.03    0.04
  18  -2  -3    0.03    0.04
  18  -2   3    0.04    0.04
  18   2  -3    0.02    0.05
  18  -2   3    0.09    0.07
  18   2  -3    0.10    0.05
  18   2  -3    0.05    0.04
  18   2  -3    0.01    0.05
  18  -2   3    0.07    0.04
  18   3   3    0.23    0.05
  18   3   3    0.24    0.05
  18  -3  -3    0.18    0.06
  18   3   3    0.26    0.07
  18  -3  -3    0.23    0.05
  18   3   3    0.20    0.05
  18  -3  -3    0.22    0.05
  18   3  -3    0.23    0.05
  18  -3   3    0.23    0.05
  18  -3   3    0.23    0.06
  18   3  -3    0.18    0.05
  18  -3   3    0.19    0.05
  18   3  -3    0.17    0.05
  18   3  -3    0.14    0.06
  18  -4  -3    0.34    0.05
  18   4   3    0.31    0.06
  18  -4  -3    0.33    0.05
  18   4   3    0.30    0.06
  18   4   3    0.30    0.07
  18   4   3    0.34    0.05
  18   4  -3    0.31    0.06
  18  -4   3    0.25    0.05
  18  -4   3    0.28    0.05
   4 -18  -3    0.42    0.05
  18   4  -3    0.24    0.06
  18   4  -3    0.34    0.06
  18   4  -3    0.28    0.07
  18   5   3    0.06    0.05
  18   5   3    0.11    0.05
  18   5   3    0.08    0.05
  18  -5  -3    0.03    0.04
  18  -5  -3    0.04    0.04
  18   5  -3    0.04    0.05
  18  -5   3    0.11    0.05
  18   5  -3    0.03    0.04
  18  -5   3    0.06    0.04
   5 -18  -3    0.08    0.04
  18   5  -3    0.13    0.04
  18   6   3    0.15    0.05
  18  -6  -3    0.20    0.04
  18   6   3    0.14    0.04
  18  -6  -3    0.17    0.04
  18   6   3    0.15    0.06
  18  -6   3    0.17    0.04
  18   6  -3    0.15    0.05
  18   6  -3    0.17    0.05
   6 -18  -3    0.13    0.04
  18  -6   3    0.21    0.04
  18   6  -3    0.11    0.06
  18  -7  -3    0.05    0.03
  18   7   3    0.09    0.03
  18   7   3    0.10    0.04
  18   7   3    0.01    0.05
  18  -7   3    0.05    0.03
  18  -7   3    0.09    0.03
  18   7  -3    0.05    0.04
  18   7  -3    0.00    0.04
  18   7  -3   -0.03    0.04
   7 -18  -3    0.11    0.03
  18   8   3    0.00    0.04
  18   8   3    0.03    0.03
  18   8   3    0.07    0.03
  18  -8  -3   -0.01    0.03
  18  -8   3   -0.03    0.03
  18   8  -3   -0.02    0.03
  18   8  -3    0.02    0.03
   8 -18  -3    0.03    0.03
  18   8  -3   -0.06    0.04
  18  -9  -3    0.00    0.03
  18   9   3    0.02    0.04
  18   9   3    0.02    0.03
  18   9  -3   -0.02    0.04
  18  -9   3    0.01    0.03
   9 -18  -3    0.00    0.03
  18   9  -3    0.00    0.03
  18   9  -3    0.02    0.03
  18 -10  -3    0.03    0.02
  18  10   3   -0.03    0.03
  18  10  -3    0.04    0.02
  18  10  -3    0.04    0.03
  18 -10   3    0.03    0.03
  10 -18  -3    0.03    0.03
  18  10  -3    0.01    0.04
  18  11   3    0.05    0.03
  18 -11   3    0.00    0.02
  18  11  -3    0.03    0.03
  11 -18  -3    0.01    0.02
  19   0   3    0.01    0.04
  19   0   3    0.04    0.04
  19   0  -3    0.06    0.04
  19   0  -3    0.10    0.04
  19  -1  -3    0.27    0.06
  19   1   3    0.34    0.05
  19   1   3    0.30    0.06
  19  -1  -3    0.28    0.05
 -19   1  -3    0.28    0.04
  19  -1   3    0.21    0.05
  19   1  -3    0.20    0.05
  19  -1   3    0.19    0.05
  19   1  -3    0.20    0.05
  19  -2  -3    0.02    0.04
  19  -2  -3    0.02    0.04
  19   2   3    0.08    0.04
  19   2   3    0.01    0.04
  19   2   3    0.00    0.04
 -19   2  -3    0.05    0.03
  19   2  -3   -0.01    0.04
  19   2  -3    0.11    0.04
  19   2  -3    0.03    0.05
  19  -2   3    0.05    0.05
  19  -2   3    0.02    0.04
  19  -3  -3    0.16    0.04
  19   3   3    0.19    0.05
 -19   3  -3    0.14    0.04
  19  -3  -3    0.13    0.05
  19   3   3    0.13    0.05
  19   3   3    0.13    0.04
  19  -3   3    0.15    0.05
  19   3  -3    0.11    0.04
  19   3  -3    0.09    0.05
  19  -3   3    0.17    0.04
  19  -4  -3    0.10    0.04
  19   4   3    0.07    0.04
 -19   4  -3    0.10    0.03
  19  -4  -3    0.09    0.03
  19   4   3    0.04    0.04
  19   4   3    0.07    0.04
  19   4  -3    0.04    0.04
  19   4  -3    0.11    0.04
  19  -4   3    0.11    0.04
  19   4  -3    0.04    0.04
  19  -4   3    0.06    0.04
  19   5   3    0.05    0.04
  19   5   3    0.07    0.04
  19  -5  -3    0.08    0.05
  19   5   3    0.05    0.03
  19  -5  -3    0.04    0.03
  19  -5   3    0.07    0.03
  19   5  -3    0.05    0.03
  19   5  -3    0.13    0.04
  19  -5   3    0.04    0.03
  19   5  -3    0.08    0.04
  19  -6  -3    0.00    0.03
  19   6   3   -0.02    0.04
  19   6   3    0.00    0.04
  19   6   3    0.07    0.03
  19  -6   3   -0.01    0.03
  19  -6   3   -0.03    0.03
  19   6  -3   -0.04    0.04
  19   6  -3   -0.01    0.04
  19   6  -3   -0.03    0.03
  19   7   3    0.07    0.03
  19   7   3    0.01    0.03
  19  -7  -3    0.03    0.03
  19   7   3    0.00    0.04
  19   7  -3    0.00    0.03
  19   7  -3    0.03    0.03
  19   7  -3    0.00    0.04
  19  -7   3    0.02    0.03
  19  -8  -3    0.10    0.03
  19   8   3    0.03    0.03
  19   8   3   -0.01    0.03
  19   8  -3   -0.02    0.04
  19   8  -3    0.06    0.03
  19   8  -3    0.04    0.04
  19  -8   3    0.00    0.03
  19  -9  -3    0.03    0.02
  19   9   3    0.02    0.03
  19   9  -3    0.02    0.02
  19   9  -3    0.02    0.03
  19  -9   3    0.00    0.02
  20   0   3    0.18    0.04
  20   0   3    0.23    0.04
  20   0  -3    0.11    0.04
  20   0  -3    0.14    0.04
  20   1   3    0.21    0.04
  20  -1  -3    0.13    0.03
  20   1   3    0.13    0.04
  20  -1  -3    0.12    0.04
  20  -1   3    0.15    0.04
  20  -1   3    0.14    0.04
  20   1  -3    0.23    0.04
  20   1  -3    0.18    0.04
  20   2   3    0.39    0.05
  20  -2  -3    0.21    0.04
  20  -2  -3    0.27    0.04
  20   2   3    0.27    0.04
  20  -2   3    0.21    0.04
  20  -2   3    0.23    0.04
  20   2  -3    0.25    0.04
  20   2  -3    0.29    0.05
  20   3   3    0.00    0.03
  20  -3  -3    0.02    0.03
  20  -3  -3    0.00    0.03
  20   3   3    0.02    0.03
  20   3   3    0.10    0.03
  20  -3   3   -0.02    0.03
  20  -3   3    0.01    0.03
  20   3  -3    0.02    0.03
  20   3  -3    0.00    0.03
  20   4   3    0.01    0.03
  20   4   3    0.05    0.03
  20  -4  -3    0.03    0.02
  20   4   3    0.02    0.03
 -20   4  -3   -0.01    0.03
  20  -4  -3    0.03    0.03
  20  -4   3    0.04    0.03
  20   4  -3    0.05    0.03
  20   4  -3    0.01    0.03
  20  -4   3    0.01    0.03
  20   4  -3    0.00    0.03
 -20   5  -3   -0.01    0.03
  20   5   3    0.00    0.02
  20  -5  -3    0.00    0.03
  20   5   3   -0.04    0.03
  20   5   3   -0.01    0.03
  20   5  -3    0.03    0.03
  20  -5   3    0.00    0.03
  20   5  -3   -0.06    0.03
  20  -5   3    0.01    0.02
  20   5  -3    0.00    0.03
  20   6   3    0.10    0.03
  20  -6  -3    0.07    0.03
  20   6   3    0.07    0.03
 -20   6  -3    0.12    0.03
  20   6  -3    0.08    0.03
  20   6  -3    0.12    0.03
  20  -6   3    0.10    0.04
  20   6  -3    0.09    0.03
  20   7   3    0.02    0.03
  20  -7  -3    0.02    0.02
  20   7   3    0.01    0.02
  20   7  -3    0.04    0.02
  20   7  -3    0.03    0.02
  20  -7   3    0.03    0.02
  21   0  -3    0.18    0.03
  21   0   3    0.17    0.03
  21   0  -3    0.14    0.03
  21   0   3    0.16    0.03
  21   1   3    0.03    0.03
  21  -1  -3    0.04    0.03
  21   1   3    0.03    0.02
  21  -1  -3    0.05    0.02
  21   1  -3    0.03    0.02
  21   1  -3    0.05    0.03
  21  -1   3    0.08    0.03
  21  -1   3    0.05    0.03
  21   2   3    0.06    0.03
  21  -2  -3    0.03    0.02
  21  -2  -3    0.01    0.02
  21   2   3   -0.02    0.02
  21   2  -3    0.08    0.03
  21   2  -3    0.00    0.02
  21  -2   3    0.03    0.02
  21  -2   3    0.04    0.02
  21   3   3    0.03    0.02
  21  -3  -3    0.02    0.02
  21   3   3    0.03    0.02
  21   3  -3    0.02    0.02
  21  -3   3    0.06    0.03
  21  -3   3    0.04    0.02
  21   3  -3    0.09    0.02
   0   0  -4  133.29   11.14
   0   0   4  134.16   11.01
   1   0  -4   47.62    3.71
   0   1   4   47.20    3.72
   1   0  -4   49.47    3.71
   1   0   4   43.37    3.72
  -1   0   4   46.89    3.72
  -1   0  -4   47.88    3.72
   0   1  -4   45.87    3.72
   1   0   4   45.97    3.71
   0  -1   4   47.05    3.72
   0  -1  -4   45.63    3.72
   1   0   4   46.97    3.72
   0  -1   4   46.23    3.71
   0   1  -4   47.31    3.71
   1   0  -4   46.18    3.72
   0  -1  -4   44.50    3.71
   0   1   4   45.42    3.72
  -1   0  -4   46.86    3.72
  -1   0   4   44.97    3.71
   1   1   4    8.59    0.70
   1   1   4    7.77    0.70
  -1   1  -4    7.83    0.70
   1   1  -4    9.29    0.70
  -1  -1   4    9.09    0.70
  -1  -1  -4    8.72    0.70
   1  -1  -4    9.29    0.70
   1  -1   4    8.15    0.69
  -1   1   4    9.16    0.70
  -1  -1  -4    8.63    0.70
  -1  -1   4    9.04    0.71
  -1   1   4    9.07    0.70
   1  -1   4    8.67    0.71
   1   1  -4    8.71    0.69
  -1   1  -4    8.30    0.71
   1  -1   4    7.58    0.70
   1   1  -4    8.66    0.71
  -2   0   4   19.23    1.38
  -2   0  -4   15.64    1.38
   2   0   4   14.45    1.38
   0   2   4   17.76    1.37
   2   0   4   16.89    1.37
   2   0  -4   19.31    1.37
   2   0   4   16.98    1.38
   0  -2   4   16.79    1.39
   0   2  -4   16.27    1.39
   0  -2  -4   17.30    1.37
   0  -2   4   15.31    1.37
   0   2   4   17.67    1.38
  -2   0  -4   16.72    1.39
  -2   0   4   19.24    1.39
   0   2  -4   16.18    1.37
   2   0  -4   16.65    1.37
   0  -2  -4   18.05    1.38
  -2   1  -4   29.92    2.28
   2   1   4   27.86    2.28
   1   2  -4   29.09    2.27
   1  -2   4   28.96    2.28
  -2  -1   4   28.52    2.29
  -1   2   4   26.40    2.28
  -1  -2  -4   28.90    2.28
  -2   1  -4   28.08    2.29
  -1   2   4   27.41    2.27
   1  -2   4   28.28    2.29
  -1  -2  -4   27.24    2.28
   2  -1  -4   27.98    2.27
   2   1   4   27.89    2.27
   1   2  -4   29.22    2.29
   2   1   4   29.08    2.28
   1  -2   4   29.77    2.27
   1   2  -4   31.45    2.27
  -2  -1   4   25.98    2.27
   2  -1   4   28.68    2.29
  -2   1   4   28.80    2.28
  -1   2  -4   29.15    2.28
   1  -2  -4   27.32    2.28
  -1   2  -4   28.10    2.29
  -1  -2   4   29.41    2.29
   2   1  -4   25.79    2.27
   1   2   4   26.01    2.28
  -2   1   4   26.98    2.28
  -2  -1  -4   30.05    2.29
  -2  -1  -4   28.69    2.28
   1   2   4   29.55    2.28
   2  -1   4   28.35    2.28
  -1  -2   4   29.13    2.27
   2   1  -4   27.74    2.27
   2   2   4    1.12    0.10
  -2  -2  -4    1.22    0.12
   2   2  -4    1.35    0.10
   2   2   4    1.20    0.12
  -2  -2   4    1.13    0.11
  -2  -2  -4    1.23    0.12
   2  -2   4    1.18    0.13
  -2  -2   4    1.20    0.14
   2   2   4    1.18    0.12
  -2   2   4    1.32    0.12
  -2   2  -4    1.29    0.14
   2  -2   4    1.21    0.10
   2   2  -4    1.17    0.11
   3   0   4    5.64    0.48
   3   0   4    5.58    0.46
  -3   0   4    5.20    0.48
   3   0   4    5.99    0.47
  -3   0  -4    5.38    0.48
   0  -3   4    6.32    0.47
   3   0  -4    5.45    0.46
   0  -3   4    5.98    0.49
   0   3  -4    5.85    0.49
   1   3  -4   28.87    2.23
  -3  -1   4   30.19    2.23
   1  -3   4   29.60    2.23
   3  -1  -4   28.52    2.21
   1   3  -4   28.35    2.21
   1  -3   4   30.04    2.22
   1  -3   4   29.32    2.21
  -3  -1   4   26.73    2.21
   3   1   4   30.86    2.22
   3   1   4   29.41    2.23
   3  -1  -4   25.93    2.22
   1   3  -4   29.22    2.21
   3   1   4   28.26    2.21
  -3   1  -4   29.35    2.25
  -1   3   4   27.75    2.22
  -1  -3  -4   26.58    2.22
  -1  -3  -4   29.04    2.21
   3   1  -4   26.78    2.21
   3  -1   4   25.32    2.21
  -1   3  -4   29.43    2.22
  -3  -1  -4   27.31    2.23
   1   3   4   23.27    2.22
   3   1  -4   24.87    2.21
  -3   1   4   25.27    2.22
  -1  -3   4   26.15    2.23
  -1  -3   4   25.47    2.21
   1  -3  -4   25.12    2.22
   1   3   4   25.75    2.21
   3  -1   4   26.28    2.23
  -3  -1  -4   29.17    2.22
  -1   3  -4   27.64    2.23
   3   2   4   81.76    6.43
   3   2   4   79.40    6.41
  -3   2  -4   80.00    6.44
   2  -3   4   77.37    6.43
   3   2   4   73.73    6.43
  -3  -2   4   83.97    6.44
   2  -3   4   83.55    6.44
   2  -3   4   81.56    6.41
   3  -2  -4   82.31    6.41
  -2   3   4   79.83    6.42
   2   3  -4   84.23    6.42
  -2   3   4   74.86    6.43
  -3   2  -4   81.56    6.43
  -2  -3  -4   80.95    6.43
  -2  -3  -4   83.18    6.43
   2   3  -4   80.85    6.42
   3   2  -4   83.87    6.42
  -3  -2  -4   85.04    6.44
   3  -2   4   81.09    6.41
  -2  -3   4   81.10    6.44
   3   2  -4   82.18    6.42
  -2  -3   4   75.47    6.42
   2  -3  -4   79.97    6.43
  -2   3  -4   80.59    6.46
  -2   3  -4   82.97    6.43
   2   3   4   76.07    6.41
  -3  -2  -4   78.41    6.43
  -3   2   4   80.24    6.43
   3  -2   4   78.18    6.43
   2   3   4   80.64    6.43
  -3   2   4   77.89    6.43
   2   3   4   77.28    6.43
  -3  -3  -4   63.53    5.00
  -3   3  -4   61.20    5.01
  -3  -3   4   62.29    5.00
   3  -3  -4   62.93    4.97
   3   3  -4   62.43    4.98
   3   3   4   63.08    4.97
  -3  -3  -4   60.64    4.99
  -3   3   4   62.13    4.99
  -3   3  -4   56.37    4.99
   3   3   4   63.95    5.00
   3  -3   4   63.97    5.00
   3   3   4   61.51    4.99
   3  -3   4   65.57    4.98
   4   0   4    3.03    0.26
  -4   0  -4    3.24    0.26
  -4   0   4    2.87    0.28
   4   0   4    2.88    0.28
   4   0  -4    3.19    0.25
   0  -4   4    3.38    0.28
   4   0   4    2.72    0.25
   0  -4  -4    2.53    0.26
   0  -4   4    3.26    0.26
  -4   0  -4    3.03    0.28
  -1  -4  -4   11.96    1.09
  -4   1  -4   13.03    1.09
   1  -4   4   14.79    1.11
  -4  -1   4   13.19    1.08
   1   4  -4   14.17    1.11
   1  -4   4   15.14    1.08
  -4  -1   4   14.99    1.11
   1   4  -4   13.15    1.08
   4   1   4   14.36    1.08
  -1   4   4   15.39    1.10
   1  -4   4   13.21    1.09
  -4   1  -4   13.56    1.11
  -1  -4  -4   13.69    1.08
   4   1   4   14.54    1.10
   4  -1  -4   13.02    1.08
   4  -1  -4   13.83    1.10
   4   1   4   15.14    1.11
  -4  -1  -4   14.46    1.09
   1  -4  -4   13.90    1.10
   4   1  -4   13.08    1.08
  -4  -1  -4   13.06    1.11
  -1  -4   4   12.89    1.11
  -4   1   4   11.94    1.10
  -1  -4   4   12.87    1.08
   1   4   4   12.39    1.08
  -1   4  -4   12.36    1.09
   4  -1   4   11.81    1.08
  -4   1   4   11.92    1.10
  -1   4  -4   12.40    1.12
   4  -2  -4   15.57    1.23
   2   4  -4   15.09    1.23
   4   2   4   15.32    1.25
   4   2   4   14.67    1.23
  -2  -4  -4   16.62    1.25
  -2  -4  -4   15.28    1.24
   4  -2  -4   16.44    1.26
   4   2   4   15.02    1.26
  -4   2  -4   15.26    1.27
  -4  -2   4   14.59    1.26
   2  -4   4   15.63    1.26
   2  -4   4   15.24    1.23
   2   4  -4   15.72    1.23
  -4   2  -4   14.56    1.25
   2   4   4   15.65    1.25
  -4  -2  -4   15.22    1.24
   2   4   4   15.24    1.23
  -2  -4   4   15.96    1.27
   4  -2   4   15.81    1.26
  -4   2   4   15.56    1.25
   4   2  -4   15.43    1.23
  -2   4  -4   15.18    1.26
  -4   2   4   15.12    1.25
  -4  -2  -4   14.97    1.26
  -2   4  -4   13.86    1.25
   2   4   4   16.06    1.24
   4  -2   4   15.74    1.23
   4  -3  -4   33.59    2.40
   4  -3  -4   31.74    2.37
  -3  -4  -4   33.53    2.40
   4   3   4   33.37    2.42
   4   3   4   28.48    2.37
  -4   3  -4   34.02    2.40
  -4  -3   4   29.99    2.41
   3  -4   4   30.76    2.41
  -3  -4  -4   29.66    2.39
   3   4  -4   31.28    2.37
   4   3   4   31.20    2.40
   3  -4   4   29.66    2.37
  -4   3  -4   32.14    2.41
  -3   4   4   30.54    2.38
   4  -3   4   29.77    2.40
   3   4   4   27.65    2.37
  -3   4  -4   27.99    2.39
   4   3  -4   25.60    2.37
   3  -4  -4   28.04    2.37
   3   4   4   28.87    2.39
  -4  -3  -4   26.89    2.40
  -3  -4   4   28.79    2.40
   3   4   4   24.85    2.39
  -3  -4   4   30.07    2.41
  -3   4  -4   26.64    2.40
  -4   3   4   28.51    2.39
   4  -3   4   28.60    2.37
  -4  -3  -4   28.73    2.38
   4   4   4    0.60    0.06
  -4  -4   4    0.70    0.13
   4  -4  -4    0.59    0.06
  -4   4  -4    0.68    0.10
   4   4   4    0.61    0.08
   4   4   4    0.57    0.12
   4  -4  -4    0.69    0.09
   4   4  -4    0.51    0.08
   4  -4   4    0.70    0.11
  -4   4  -4    0.43    0.09
  -4   4   4    0.62    0.09
  -4  -4  -4    0.62    0.10
   4  -4   4    0.68    0.06
  -4  -4   4    0.63    0.11
  -4  -4  -4    0.60    0.10
   0   5  -4    7.93    0.69
   5   0   4    8.50    0.65
   5   0   4    8.23    0.69
  -5   0   4    7.73    0.69
   0  -5  -4    8.94    0.68
  -5   0  -4    7.37    0.69
   5   0  -4    8.01    0.69
   0  -5   4    8.22    0.68
   5   0  -4    7.94    0.65
  -5  -1   4   11.20    0.92
  -5  -1   4   10.56    0.92
   1  -5   4   11.91    0.94
   5  -1  -4   10.72    0.94
   5   1   4   10.39    0.91
   1  -5   4   11.41    0.91
   1   5  -4    9.61    0.92
  -5   1  -4   10.73    0.95
   5   1   4    9.78    0.93
  -1  -5  -4   12.29    0.93
  -5   1  -4   12.64    0.93
  -5  -1   4   10.36    0.95
   5   1   4   10.91    0.95
   5  -1  -4   10.56    0.91
   1   5  -4   10.86    0.91
  -5   1   4   10.38    0.93
  -5  -1  -4   12.23    0.93
  -5  -1  -4   12.40    0.96
   5   1  -4   12.67    0.92
  -5   1   4   10.28    0.92
   5  -1   4   12.51    0.91
  -1  -5   4   12.51    0.97
  -5   1   4   12.32    0.95
   5  -1   4   12.80    0.95
  -1   5  -4   12.79    0.95
  -5   2  -4   61.54    4.78
  -2  -5  -4   62.48    4.75
   2   5  -4   58.17    4.74
  -5  -2   4   60.77    4.78
  -5   2  -4   57.48    4.76
   5   2   4   59.05    4.74
   5   2   4   60.44    4.77
   5  -2  -4   60.12    4.77
  -2  -5  -4   56.95    4.75
   5  -2  -4   58.38    4.74
   2   5  -4   60.12    4.74
   5   2   4   60.47    4.75
   2  -5   4   62.20    4.74
  -2  -5   4   58.60    4.77
   2   5   4   52.08    4.75
   2   5   4   55.98    4.74
   5   2  -4   62.98    4.74
  -2   5  -4   60.03    4.77
  -5  -2  -4   63.09    4.75
  -5  -2  -4   60.85    4.78
  -5   2   4   56.69    4.77
   5  -2   4   59.06    4.77
  -2   5  -4   58.69    4.76
   5  -2   4   59.74    4.74
  -5   2   4   56.69    4.75
   5   3   4    4.15    0.37
  -3  -5  -4    4.31    0.36
   3   5  -4    4.31    0.33
  -5   3  -4    4.66    0.36
  -3  -5  -4    4.28    0.35
   3  -5   4    4.14    0.37
   5  -3  -4    4.17    0.33
  -3   5   4    4.22    0.34
   5   3   4    4.22    0.35
   3  -5   4    4.15    0.33
  -5   3  -4    4.09    0.38
   5  -3  -4    4.25    0.37
  -5  -3   4    4.24    0.38
   5   3   4    3.97    0.33
  -3   5  -4    3.89    0.36
   3   5   4    3.84    0.33
   3   5   4    3.98    0.36
  -5   3   4    3.91    0.36
   3   5   4    3.68    0.35
  -3  -5   4    4.12    0.38
  -3  -5   4    4.09    0.37
   5   3  -4    3.82    0.33
  -3   5  -4    3.79    0.37
  -5  -3  -4    4.12    0.35
  -5   3   4    3.75    0.35
   5  -3   4    3.91    0.33
   5  -3   4    4.04    0.37
  -5  -3  -4    4.12    0.37
  -4   5   4    0.85    0.11
  -5  -4   4    1.21    0.17
   5  -4  -4    1.15    0.10
  -5   4  -4    1.10    0.14
   5   4   4    0.81    0.14
   4   5  -4    1.12    0.10
  -5   4  -4    1.13    0.15
   5  -4  -4    1.12    0.13
  -4  -5  -4    1.08    0.13
   4  -5   4    0.88    0.14
   5  -4   4    1.15    0.10
  -5  -4  -4    1.01    0.14
  -5   4   4    1.30    0.14
   5   4  -4    1.20    0.10
   4   5   4    1.18    0.10
   4  -5  -4    1.12    0.10
  -4  -5   4    1.28    0.15
  -4   5  -4    1.05    0.15
  -4  -5   4    1.08    0.16
   5  -4   4    1.18    0.15
   4   5   4    1.40    0.16
   4  -5  -4    0.99    0.12
  -4   5  -4    1.02    0.13
  -5   4   4    1.21    0.13
   5  -5  -4    0.50    0.05
   5   5   4    0.44    0.08
   5  -5   4    0.39    0.05
  -5   5  -4    0.65    0.10
   5   5   4    0.34    0.08
  -5   5   4    0.26    0.08
  -5  -5   4    0.38    0.11
  -5  -5  -4    0.49    0.08
   5  -5  -4    0.45    0.09
  -5   5   4    0.32    0.07
  -5  -5  -4    0.45    0.09
  -5  -5   4    0.38    0.09
   5   5   4    0.42    0.07
   5   5  -4    0.58    0.06
   5  -5   4    0.40    0.09
   6   0   4   53.96    4.31
   6   0  -4   55.29    4.35
   0   6  -4   52.29    4.34
   0  -6   4   56.31    4.34
   0   6  -4   49.90    4.32
   6   0   4   55.55    4.35
  -6   0  -4   52.88    4.33
  -6   0   4   55.70    4.32
  -6   0   4   53.44    4.35
  -6   0   4   54.07    4.33
   6   0  -4   54.84    4.31
  -6   0  -4   52.86    4.36
   6   1   4   24.15    1.99
  -6   1  -4   23.70    2.04
  -1  -6  -4   26.39    2.01
   1   6  -4   22.13    2.00
   6   1   4   24.26    2.03
  -6  -1   4   23.37    2.03
   6  -1  -4   24.71    2.03
  -6  -1   4   25.90    2.00
  -6   1  -4   23.62    2.01
   1  -6   4   25.54    2.02
   1  -6   4   25.84    1.99
  -6  -1   4   27.32    2.00
   6  -1  -4   24.58    1.99
  -6   1   4   25.66    2.01
  -6  -1  -4   23.52    2.01
   6   1  -4   26.51    1.99
  -1   6  -4   24.81    2.03
  -1   6  -4   23.81    2.01
  -1  -6   4   24.77    2.03
  -6   1   4   24.74    2.03
   6  -1   4   25.76    2.03
   6  -1   4   25.74    1.99
  -6  -1  -4   25.07    2.04
  -6  -2   4    9.76    0.82
   2  -6   4   10.01    0.77
  -2  -6  -4    9.16    0.78
   2   6  -4    8.41    0.77
   2  -6   4   10.41    0.80
  -6   2  -4    8.70    0.79
  -6   2  -4    8.82    0.84
   6  -2  -4    9.17    0.77
   6   2   4    9.94    0.81
   2   6  -4    8.20    0.77
   6  -2  -4    9.19    0.81
   2   6  -4    9.06    0.79
   6   2   4    9.31    0.77
  -2  -6  -4    8.95    0.78
  -2  -6  -4    9.39    0.79
  -2   6  -4   10.99    0.81
  -6   2   4   10.09    0.79
  -2  -6   4    9.88    0.81
  -6   2   4    9.67    0.81
  -6  -2  -4   10.56    0.82
  -6  -2  -4   10.50    0.79
  -2   6  -4   10.35    0.79
   2   6   4    9.25    0.76
   6   3   4   12.10    1.05
   6  -3  -4   14.53    1.09
   3   6  -4   14.81    1.06
  -3  -6  -4   14.67    1.08
  -6   3  -4   14.96    1.08
   6   3   4   11.90    1.07
  -3  -6  -4   14.63    1.07
   6   3   4   11.97    1.09
[truncated: 2,022,247 more chars]
