# Supplementary material for: The folding propensity of α/sulfono-γ-AA peptidic foldamers with both left- and right-handedness
Source: Commun Chem. 2021 May 10;4:58. doi: 10.1038/s42004-021-00496-0 (PMC9814141; doi:10.1038/s42004-021-00496-0)
Supplement: Supplementary file 8 — Supplementary Data 6 [file 42004_2021_496_MOESM8_ESM.cif]

data_tp_h_108_3
_audit_creation_date               2020-10-20
_audit_creation_method
;
Olex2 1.2
(compiled 2018.05.29 svn.r3508 for OlexSys, GUI svn.r5506)
;
_shelx_SHELXL_version_number       '2018/3'
_audit_contact_author_address      ?
_audit_contact_author_email        ?
_audit_contact_author_name         ''
_audit_contact_author_phone        ?
_publ_contact_author_id_orcid      ?
_publ_section_references
;
Dolomanov, O.V., Bourhis, L.J., Gildea, R.J, Howard, J.A.K. & Puschmann, H.
 (2009), J. Appl. Cryst. 42, 339-341.

Sheldrick, G.M. (2008). Acta Cryst. A64, 112-122.
;
_chemical_name_common              ?
_chemical_name_systematic          ?
_chemical_formula_moiety           'C117 H154 Cl8 N26 O34 S8'
_chemical_formula_sum              'C117 H154 Cl8 N26 O34 S8'
_chemical_formula_weight           3008.62
_chemical_absolute_configuration   syn
_chemical_melting_point            ?
loop_
  _atom_type_symbol
  _atom_type_description
  _atom_type_scat_dispersion_real
  _atom_type_scat_dispersion_imag
  _atom_type_scat_source
 'C' 'C' 0.0181 0.0091 'International Tables Vol C Tables 4.2.6.8 and 6.1.1.4'
 'H' 'H' 0.0000 0.0000 'International Tables Vol C Tables 4.2.6.8 and 6.1.1.4'
 'Cl' 'Cl' 0.3639 0.7018 'International Tables Vol C Tables 4.2.6.8 and 6.1.1.4'
 'N' 'N' 0.0311 0.0180 'International Tables Vol C Tables 4.2.6.8 and 6.1.1.4'
 'O' 'O' 0.0492 0.0322 'International Tables Vol C Tables 4.2.6.8 and 6.1.1.4'
 'S' 'S' 0.3331 0.5567 'International Tables Vol C Tables 4.2.6.8 and 6.1.1.4'

_shelx_space_group_comment
;
The symmetry employed for this shelxl refinement is uniquely defined
by the following loop, which should always be used as a source of
symmetry information in preference to the above space-group names.
They are only intended as comments.
;
_space_group_crystal_system        'tetragonal'
_space_group_IT_number             96
_space_group_name_H-M_alt          'P 43 21 2'
_space_group_name_Hall             'P 4nw 2abw'
loop_
  _space_group_symop_operation_xyz
 'x, y, z'
 '-x, -y, z+1/2'
 '-y+1/2, x+1/2, z+3/4'
 'y+1/2, -x+1/2, z+1/4'
 '-x+1/2, y+1/2, -z+3/4'
 'x+1/2, -y+1/2, -z+1/4'
 'y, x, -z'
 '-y, -x, -z+1/2'

_cell_length_a                     17.1367(3)
_cell_length_b                     17.1367(3)
_cell_length_c                     28.9848(11)
_cell_angle_alpha                  90
_cell_angle_beta                   90
_cell_angle_gamma                  90
_cell_volume                       8511.9(4)
_cell_formula_units_Z              1.77776
_cell_measurement_reflns_used      9943
_cell_measurement_temperature      100(2)
_cell_measurement_theta_max        74.31
_cell_measurement_theta_min        3.00
_shelx_estimated_absorpt_T_max     0.813
_shelx_estimated_absorpt_T_min     0.470
_exptl_absorpt_coefficient_mu      2.404
_exptl_absorpt_correction_T_max    0.7538
_exptl_absorpt_correction_T_min    0.5644
_exptl_absorpt_correction_type     'multi-scan'
_exptl_absorpt_process_details
;
SADABS-2016/2 (Bruker,2016/2) was used for absorption correction.
wR2(int) was 0.1576 before and 0.0877 after correction.
The Ratio of minimum to maximum transmission is 0.7487.
The \l/2 correction factor is Not present.
;
_exptl_absorpt_special_details     ?
_exptl_crystal_colour              ?
_exptl_crystal_density_diffrn      1.043
_exptl_crystal_density_meas        ?
_exptl_crystal_density_method      ?
_exptl_crystal_description         rod
_exptl_crystal_F_000               2798
_exptl_crystal_size_max            0.37
_exptl_crystal_size_mid            0.11
_exptl_crystal_size_min            0.09
_exptl_transmission_factor_max     ?
_exptl_transmission_factor_min     ?
_diffrn_reflns_av_R_equivalents    0.1112
_diffrn_reflns_av_unetI/netI       0.0373
_diffrn_reflns_Laue_measured_fraction_full  0.999
_diffrn_reflns_Laue_measured_fraction_max  0.999
_diffrn_reflns_limit_h_max         18
_diffrn_reflns_limit_h_min         -18
_diffrn_reflns_limit_k_max         18
_diffrn_reflns_limit_k_min         -18
_diffrn_reflns_limit_l_max         30
_diffrn_reflns_limit_l_min         -28
_diffrn_reflns_number              69116
_diffrn_reflns_point_group_measured_fraction_full  0.999
_diffrn_reflns_point_group_measured_fraction_max  0.998
_diffrn_reflns_theta_full          54.264
_diffrn_reflns_theta_max           54.264
_diffrn_reflns_theta_min           2.996
_diffrn_ambient_temperature        99.98
_diffrn_detector_area_resol_mean   ?
_diffrn_measured_fraction_theta_full  0.999
_diffrn_measured_fraction_theta_max  0.999
_diffrn_measurement_device_type    'Bruker D8 Venture PHOTON II CPAD'
_diffrn_measurement_method         'omega scans'
_diffrn_radiation_monochromator    mirrors
_diffrn_radiation_type             CuK\a
_diffrn_radiation_wavelength       1.54178
_diffrn_source                     'INCOATEC Imus micro-focus source'
_diffrn_standards_number           0
_reflns_Friedel_coverage           0.723
_reflns_Friedel_fraction_full      0.998
_reflns_Friedel_fraction_max       0.998
_reflns_number_gt                  3395
_reflns_number_total               5205
_reflns_special_details
;
 Reflections were merged by SHELXL according to the crystal
 class for the calculation of statistics and refinement.
 
 Structure factors included contributions from the .fab file.
 
 _reflns_Friedel_fraction is defined as the number of unique
 Friedel pairs measured divided by the number that would be
 possible theoretically, ignoring centric projections and
 systematic absences.
;
_reflns_threshold_expression       'I > 2\s(I)'
_computing_cell_refinement         'SAINT V8.38A (?, 2016)'
_computing_data_collection         ?
_computing_data_reduction          'SAINT V8.38A (?, 2016)'
_computing_molecular_graphics      'Olex2 (Dolomanov et al., 2009)'
_computing_publication_material    'Olex2 (Dolomanov et al., 2009)'
_computing_structure_refinement    'XL (Sheldrick, 2008)'
_computing_structure_solution      ?
_refine_diff_density_max           0.174
_refine_diff_density_min           -0.194
_refine_diff_density_rms           0.039
_refine_ls_abs_structure_details
;
 Flack x determined using 1044 quotients [(I+)-(I-)]/[(I+)+(I-)]
 (Parsons, Flack and Wagner, Acta Cryst. B69 (2013) 249-259).
;
_refine_ls_abs_structure_Flack     0.045(11)
_refine_ls_extinction_coef         .
_refine_ls_extinction_method       none
_refine_ls_goodness_of_fit_ref     1.044
_refine_ls_hydrogen_treatment      constr
_refine_ls_matrix_type             full
_refine_ls_number_parameters       419
_refine_ls_number_reflns           5205
_refine_ls_number_restraints       204
_refine_ls_R_factor_all            0.1012
_refine_ls_R_factor_gt             0.0645
_refine_ls_restrained_S_all        1.044
_refine_ls_shift/su_max            0.000
_refine_ls_shift/su_mean           0.000
_refine_ls_structure_factor_coef   Fsqd
_refine_ls_weighting_details      
 'w=1/[\s^2^(Fo^2^)+(0.1142P)^2^+1.3153P] where P=(Fo^2^+2Fc^2^)/3'
_refine_ls_weighting_scheme        calc
_refine_ls_wR_factor_gt            0.1718
_refine_ls_wR_factor_ref           0.2002
_refine_special_details            ?
_olex2_refinement_description
;
1. Fixed Uiso
 At 1.2 times of:
  All C(H) groups, All C(H,H) groups, All N(H) groups, All N(H,H,H) groups
 At 1.5 times of:
  All C(H,H,H) groups
2. Restrained distances
 C13-C12 = C14-C13 = C15-C14 = C16-C15 = C17-C16 = C17-C12
 1.39 with sigma of 0.02
 C43-C42 = C44-C43 = C45-C44 = C46-C45 = C47-C46 = C47-C42
 1.39 with sigma of 0.02
3. Uiso/Uaniso restraints and constraints
S9 \\sim C12 \\sim C13 \\sim C14 \\sim C15 \\sim C16 \\sim C17 \\sim Cl18:
within 2A with sigma of 0.04 and sigma for terminal atoms of 0.08
S39 \\sim C42 \\sim C47 \\sim C46 \\sim C45 \\sim C44 \\sim C43 \\sim Cl48:
within 2A with sigma of 0.04 and sigma for terminal atoms of 0.08
4. Rigid body (RIGU) restrains
 S9, C12, C13, C14, C15, C16, C17, Cl18
 with sigma for 1-2 distances of 0.004 and sigma for 1-3 distances of 0.004
 S39, C42, C47, C46, C45, C44, C43, Cl48
 with sigma for 1-2 distances of 0.004 and sigma for 1-3 distances of 0.004
5. Others
 Fixed Sof: H3AA(0.88889) H3AB(0.88889) H3BC(0.11111) H3BD(0.11111)
 H3BE(0.11111) N4(0.88889) C5(0.88889) H5A(0.88889) H5B(0.88889) C6(0.88889)
 H6(0.88889) H7A(0.88889) H7BA(0.11111) H7BB(0.11111) C8(0.88889) H8A(0.88889)
 H8B(0.88889) H8C(0.88889) S9(0.88889) O10(0.88889) O11(0.88889) C12(0.88889)
 C13(0.88889) H13(0.88889) C14(0.88889) H14(0.88889) C15(0.88889) C16(0.88889)
 H16(0.88889) C17(0.88889) H17(0.88889) Cl18(0.88889) H33A(0.88889)
 H33B(0.88889) H33C(0.11111) H33D(0.11111) H33E(0.11111) N34(0.88889)
 C35(0.88889) H35A(0.88889) H35B(0.88889) C36(0.88889) H36(0.88889)
 H37(0.88889) H37A(0.11111) H37B(0.11111) C38(0.88889) H38A(0.88889)
 H38B(0.88889) H38C(0.88889) S39(0.88889) O40(0.88889) O41(0.88889)
 C42(0.88889) C43(0.88889) H43(0.88889) C44(0.88889) H44(0.88889) C45(0.88889)
 C46(0.88889) H46(0.88889) C47(0.88889) H47(0.88889) Cl48(0.88889)
6.a Riding coordinates:
 C3(H3BC,H3BD,H3BE), N7(H7BA,H7BB), C33(H33C,H33D,H33E), N37(H37A,H37B)
6.b Ternary CH refined with riding coordinates:
 C6(H6), C23(H23), C36(H36), C53(H53)
6.c Secondary CH2 refined with riding coordinates:
 C3(H3AA,H3AB), C5(H5A,H5B), C33(H33A,H33B), C35(H35A,H35B)
6.d Aromatic/amide H refined with riding coordinates:
 N7(H7A), C13(H13), C14(H14), C16(H16), C17(H17), N24(H24), N37(H37), C43(H43),
  C44(H44), C46(H46), C47(H47), N54(H54)
6.e Idealised Me refined as rotating group:
 C8(H8A,H8B,H8C), C25(H25A,H25B,H25C), C38(H38A,H38B,H38C), C55(H55A,H55B,H55C)
;
_atom_sites_solution_hydrogens     mixed
_atom_sites_solution_primary       ?
_atom_sites_solution_secondary     ?
loop_
  _atom_site_label
  _atom_site_type_symbol
  _atom_site_fract_x
  _atom_site_fract_y
  _atom_site_fract_z
  _atom_site_U_iso_or_equiv
  _atom_site_adp_type
  _atom_site_occupancy
  _atom_site_site_symmetry_order
  _atom_site_calc_flag
  _atom_site_refinement_flags_posn
  _atom_site_refinement_flags_adp
  _atom_site_refinement_flags_occupancy
  _atom_site_disorder_assembly
  _atom_site_disorder_group
 O1 O 0.6407(4) -0.1034(3) 0.3945(2) 0.127(2) Uani 1 1 d . . . . .
 C2 C 0.6509(7) -0.0320(6) 0.3988(4) 0.118(3) Uani 1 1 d . . . . .
 C3 C 0.5857(6) 0.0214(5) 0.3886(4) 0.130(4) Uani 1 1 d . . . . .
 H3AA H 0.572701 0.015206 0.355526 0.156 Uiso 0.8889 1 calc R . P A 1
 H3AB H 0.539985 0.002929 0.406375 0.156 Uiso 0.8889 1 calc R . P A 1
 H3BC H 0.541871 0.008168 0.408791 0.195 Uiso 0.1111 1 d R . P B 2
 H3BD H 0.569961 0.015338 0.356311 0.195 Uiso 0.1111 1 d R . P B 2
 H3BE H 0.601541 0.075478 0.394151 0.195 Uiso 0.1111 1 d R . P B 2
 N4 N 0.5942(5) 0.1053(5) 0.3976(3) 0.109(3) Uani 0.8889 1 d . . P C 1
 C5 C 0.5684(7) 0.1547(6) 0.3592(4) 0.115(3) Uani 0.8889 1 d . . P C 1
 H5A H 0.561579 0.208842 0.370366 0.138 Uiso 0.8889 1 calc R . P C 1
 H5B H 0.517089 0.135910 0.348031 0.138 Uiso 0.8889 1 calc R . P C 1
 C6 C 0.6253(6) 0.1543(6) 0.3200(4) 0.106(3) Uani 0.8889 1 d . . P C 1
 H6 H 0.634476 0.098785 0.310814 0.127 Uiso 0.8889 1 calc R . P C 1
 N7 N 0.6991(4) 0.1870(4) 0.3344(2) 0.100(2) Uani 1 1 d . . . . .
 H7A H 0.698940 0.234371 0.346110 0.120 Uiso 0.8889 1 calc R . P C 1
 H7BA H 0.656995 0.166041 0.322589 0.120 Uiso 0.1111 1 d R . P C 2
 H7BB H 0.697305 0.231821 0.348659 0.120 Uiso 0.1111 1 d R . P C 2
 C8 C 0.5973(7) 0.1970(7) 0.2789(4) 0.135(4) Uani 0.8889 1 d . . P C 1
 H8A H 0.575376 0.247359 0.288444 0.202 Uiso 0.8889 1 calc GR . P C 1
 H8B H 0.556894 0.166259 0.263345 0.202 Uiso 0.8889 1 calc GR . P C 1
 H8C H 0.640924 0.205867 0.257706 0.202 Uiso 0.8889 1 calc GR . P C 1
 S9 S 0.56876(18) 0.13367(18) 0.44951(12) 0.1228(10) Uani 0.8889 1 d . U P C 1
 O10 O 0.5906(5) 0.0730(4) 0.4806(3) 0.144(3) Uani 0.8889 1 d . . P C 1
 O11 O 0.5970(5) 0.2089(4) 0.4565(3) 0.129(2) Uani 0.8889 1 d . . P C 1
 C12 C 0.4665(8) 0.1451(8) 0.4492(5) 0.145(4) Uani 0.8889 1 d D U P C 1
 C13 C 0.4225(9) 0.0830(10) 0.4594(6) 0.195(6) Uani 0.8889 1 d D U P C 1
 H13 H 0.446093 0.035569 0.469139 0.234 Uiso 0.8889 1 calc R . P C 1
 C14 C 0.3403(11) 0.0890(14) 0.4555(8) 0.248(9) Uani 0.8889 1 d D U P C 1
 H14 H 0.307517 0.044985 0.460146 0.297 Uiso 0.8889 1 calc R . P C 1
 C15 C 0.3111(12) 0.1579(15) 0.4453(10) 0.256(10) Uani 0.8889 1 d D U P C 1
 C16 C 0.3551(10) 0.2265(13) 0.4360(7) 0.230(8) Uani 0.8889 1 d D U P C 1
 H16 H 0.331669 0.275778 0.430135 0.276 Uiso 0.8889 1 calc R . P C 1
 C17 C 0.4339(8) 0.2155(10) 0.4363(5) 0.182(6) Uani 0.8889 1 d D U P C 1
 H17 H 0.467179 0.257176 0.427328 0.218 Uiso 0.8889 1 calc R . P C 1
 Cl18 Cl 0.2078(4) 0.1647(8) 0.4433(4) 0.437(7) Uani 0.8889 1 d . U P C 1
 O21 O 0.7751(4) 0.0867(3) 0.3108(2) 0.1131(19) Uani 1 1 d . . . . .
 C22 C 0.7665(6) 0.1507(5) 0.3311(3) 0.096(2) Uani 1 1 d . . . . .
 C23 C 0.8372(6) 0.1898(5) 0.3517(3) 0.110(3) Uani 1 1 d . . . . .
 H23 H 0.870756 0.147724 0.365068 0.132 Uiso 1 1 calc R . . . .
 N24 N 0.8186(4) 0.2430(4) 0.3888(3) 0.107(2) Uani 1 1 d . . . . .
 H24 H 0.824262 0.293573 0.384546 0.128 Uiso 1 1 calc R . . . .
 C25 C 0.8833(7) 0.2282(6) 0.3141(4) 0.140(4) Uani 1 1 d . . . . .
 H25A H 0.852015 0.269691 0.300024 0.210 Uiso 1 1 calc GR . . . .
 H25B H 0.896963 0.189390 0.290630 0.210 Uiso 1 1 calc GR . . . .
 H25C H 0.931114 0.250597 0.327116 0.210 Uiso 1 1 calc GR . . . .
 O31 O 0.7855(4) 0.1455(3) 0.4361(2) 0.122(2) Uani 1 1 d . . . . .
 C32 C 0.7928(5) 0.2163(5) 0.4296(4) 0.099(3) Uani 1 1 d . . . . .
 C33 C 0.7734(7) 0.2683(5) 0.4695(3) 0.127(3) Uani 1 1 d . . . . .
 H33A H 0.717019 0.262504 0.476255 0.152 Uiso 0.8889 1 calc R . P D 1
 H33B H 0.802224 0.249152 0.496864 0.152 Uiso 0.8889 1 calc R . P D 1
 H33C H 0.729910 0.301956 0.460250 0.190 Uiso 0.1111 1 d R . P E 2
 H33D H 0.818070 0.300696 0.478250 0.190 Uiso 0.1111 1 d R . P E 2
 H33E H 0.757500 0.236296 0.495890 0.190 Uiso 0.1111 1 d R . P E 2
 N34 N 0.7902(5) 0.3526(4) 0.4643(3) 0.097(2) Uani 0.8889 1 d . . P F 1
 C35 C 0.7274(5) 0.4056(5) 0.4826(4) 0.103(3) Uani 0.8889 1 d . . P F 1
 H35A H 0.748955 0.458930 0.486028 0.123 Uiso 0.8889 1 calc R . P F 1
 H35B H 0.711501 0.387296 0.513622 0.123 Uiso 0.8889 1 calc R . P F 1
 C36 C 0.6558(6) 0.4090(6) 0.4517(4) 0.113(3) Uani 0.8889 1 d . . P F 1
 H36 H 0.636059 0.354715 0.446669 0.135 Uiso 0.8889 1 calc R . P F 1
 N37 N 0.6811(4) 0.4407(4) 0.4079(3) 0.111(2) Uani 1 1 d . . . . .
 H37 H 0.698791 0.488916 0.407320 0.133 Uiso 0.8889 1 calc R . P F 1
 H37A H 0.658680 0.420112 0.432825 0.133 Uiso 0.1111 1 d R . P F 2
 H37B H 0.702660 0.486972 0.409955 0.133 Uiso 0.1111 1 d R . P F 2
 C38 C 0.5934(6) 0.4560(6) 0.4746(5) 0.142(5) Uani 0.8889 1 d . . P F 1
 H38A H 0.607642 0.511363 0.473814 0.212 Uiso 0.8889 1 calc GR . P F 1
 H38B H 0.587721 0.439061 0.506714 0.212 Uiso 0.8889 1 calc GR . P F 1
 H38C H 0.543880 0.448397 0.458277 0.212 Uiso 0.8889 1 calc GR . P F 1
 S39 S 0.87816(15) 0.37637(13) 0.47914(9) 0.1004(8) Uani 0.8889 1 d . U P F 1
 O40 O 0.9273(4) 0.3174(4) 0.4609(2) 0.118(2) Uani 0.8889 1 d . . P F 1
 O41 O 0.8894(4) 0.4552(3) 0.4665(2) 0.110(2) Uani 0.8889 1 d . . P F 1
 C42 C 0.8821(6) 0.3711(5) 0.5387(4) 0.118(3) Uani 0.8889 1 d D U P F 1
 C43 C 0.8961(9) 0.3004(6) 0.5613(5) 0.157(5) Uani 0.8889 1 d D U P F 1
 H43 H 0.908957 0.254647 0.544418 0.188 Uiso 0.8889 1 calc R . P F 1
 C44 C 0.8905(11) 0.2991(8) 0.6098(5) 0.184(6) Uani 0.8889 1 d D U P F 1
 H44 H 0.895377 0.251074 0.625957 0.221 Uiso 0.8889 1 calc R . P F 1
 C45 C 0.8779(9) 0.3673(8) 0.6339(4) 0.152(4) Uani 0.8889 1 d D U P F 1
 C46 C 0.8672(6) 0.4374(6) 0.6133(4) 0.115(3) Uani 0.8889 1 d D U P F 1
 H46 H 0.859315 0.484155 0.630362 0.138 Uiso 0.8889 1 calc R . P F 1
 C47 C 0.8688(6) 0.4359(6) 0.5659(4) 0.109(3) Uani 0.8889 1 d D U P F 1
 H47 H 0.859836 0.483889 0.550452 0.131 Uiso 0.8889 1 calc R . P F 1
 Cl48 Cl 0.8775(4) 0.3585(4) 0.69385(17) 0.257(3) Uani 0.8889 1 d . U P F 1
 O51 O 0.6490(3) 0.3377(3) 0.3637(3) 0.123(2) Uani 1 1 d . . . . .
 C52 C 0.6789(5) 0.4013(6) 0.3688(4) 0.107(3) Uani 1 1 d . . . . .
 C53 C 0.7150(7) 0.4419(5) 0.3257(3) 0.121(3) Uani 1 1 d . . . . .
 H53 H 0.737011 0.400233 0.305353 0.145 Uiso 1 1 calc R . . . .
 N54 N 0.7793(6) 0.4951(4) 0.3379(3) 0.111(2) Uani 1 1 d . . . . .
 H54 H 0.771699 0.545854 0.336411 0.134 Uiso 1 1 calc R . . . .
 C55 C 0.6513(7) 0.4811(6) 0.2998(4) 0.153(4) Uani 1 1 d . . . . .
 H55A H 0.629402 0.523214 0.318664 0.230 Uiso 1 1 calc GR . . . .
 H55B H 0.610339 0.443056 0.292674 0.230 Uiso 1 1 calc GR . . . .
 H55C H 0.672117 0.502801 0.271072 0.230 Uiso 1 1 calc GR . . . .

loop_
  _atom_site_aniso_label
  _atom_site_aniso_U_11
  _atom_site_aniso_U_22
  _atom_site_aniso_U_33
  _atom_site_aniso_U_23
  _atom_site_aniso_U_13
  _atom_site_aniso_U_12
 O1 0.158(6) 0.061(4) 0.162(6) 0.005(3) 0.024(4) -0.010(3)
 C2 0.136(9) 0.067(7) 0.152(9) 0.007(6) 0.041(7) -0.015(6)
 C3 0.111(7) 0.078(6) 0.199(11) -0.011(6) 0.022(7) -0.010(5)
 N4 0.115(6) 0.082(5) 0.131(7) -0.011(5) 0.028(5) -0.025(4)
 C5 0.117(8) 0.079(6) 0.149(10) 0.005(6) 0.005(8) 0.006(6)
 C6 0.108(7) 0.088(6) 0.121(8) -0.008(6) 0.003(7) -0.021(6)
 N7 0.091(5) 0.080(4) 0.128(6) -0.017(4) 0.008(4) -0.009(4)
 C8 0.133(9) 0.128(9) 0.144(10) 0.009(8) -0.019(7) 0.006(7)
 S9 0.122(2) 0.091(2) 0.155(3) 0.0027(19) 0.0335(19) -0.0042(16)
 O10 0.175(7) 0.088(5) 0.170(7) 0.000(5) 0.026(6) -0.001(5)
 O11 0.150(6) 0.101(5) 0.136(6) -0.020(4) 0.015(5) -0.014(4)
 C12 0.136(10) 0.139(9) 0.159(10) -0.015(8) 0.035(8) -0.007(6)
 C13 0.145(10) 0.190(12) 0.250(17) -0.053(12) 0.096(11) -0.044(9)
 C14 0.157(11) 0.273(18) 0.31(2) -0.123(18) 0.078(15) -0.016(12)
 C15 0.141(14) 0.33(2) 0.29(2) -0.04(2) 0.085(14) 0.014(12)
 C16 0.156(12) 0.28(2) 0.251(18) 0.045(17) 0.071(14) 0.071(12)
 C17 0.137(9) 0.202(13) 0.206(14) 0.031(11) 0.071(10) 0.044(10)
 Cl18 0.129(4) 0.72(2) 0.459(13) -0.069(14) 0.043(6) 0.021(8)
 O21 0.156(5) 0.057(3) 0.127(5) -0.009(3) -0.009(4) 0.007(3)
 C22 0.108(7) 0.066(5) 0.114(7) 0.006(5) -0.011(5) -0.010(5)
 C23 0.134(8) 0.065(5) 0.131(8) -0.012(5) 0.029(6) 0.007(5)
 N24 0.116(5) 0.066(4) 0.138(7) -0.008(5) 0.001(5) 0.005(4)
 C25 0.141(8) 0.093(6) 0.186(11) -0.022(7) 0.029(8) -0.012(6)
 O31 0.157(5) 0.064(4) 0.146(5) -0.002(3) -0.007(4) -0.009(3)
 C32 0.124(7) 0.060(6) 0.113(8) -0.007(5) 0.004(6) 0.002(5)
 C33 0.177(9) 0.065(5) 0.137(8) -0.024(5) 0.004(7) -0.005(5)
 N34 0.114(6) 0.057(4) 0.120(6) -0.001(4) -0.008(5) -0.009(4)
 C35 0.089(6) 0.073(6) 0.146(9) -0.014(5) 0.002(6) -0.005(5)
 C36 0.119(9) 0.087(7) 0.132(9) -0.003(6) 0.025(7) -0.002(6)
 N37 0.106(5) 0.070(4) 0.155(8) -0.022(5) -0.009(5) -0.002(4)
 C38 0.092(7) 0.108(8) 0.224(14) -0.037(8) 0.019(8) -0.011(6)
 S39 0.1129(18) 0.0637(14) 0.125(2) -0.0096(13) -0.0057(15) 0.0061(13)
 O40 0.136(5) 0.082(4) 0.137(5) -0.015(4) -0.024(4) 0.021(4)
 O41 0.108(4) 0.064(4) 0.156(6) -0.007(3) -0.006(4) -0.005(3)
 C42 0.126(7) 0.063(5) 0.166(9) -0.008(5) -0.032(7) -0.010(5)
 C43 0.245(14) 0.093(7) 0.133(8) -0.016(6) -0.048(10) 0.022(8)
 C44 0.278(17) 0.109(8) 0.165(10) 0.019(8) -0.042(12) 0.004(10)
 C45 0.211(13) 0.140(9) 0.106(8) -0.007(6) -0.024(9) 0.006(10)
 C46 0.116(8) 0.104(7) 0.125(7) -0.011(6) -0.018(7) -0.004(6)
 C47 0.098(6) 0.101(6) 0.129(7) -0.010(6) -0.003(6) -0.015(6)
 Cl48 0.364(8) 0.258(6) 0.148(3) 0.007(4) -0.037(4) 0.035(5)
 O51 0.100(4) 0.061(3) 0.209(7) -0.024(4) -0.003(4) -0.003(3)
 C52 0.095(6) 0.080(7) 0.147(9) -0.018(7) 0.001(6) 0.018(5)
 C53 0.179(10) 0.075(6) 0.110(8) -0.009(5) -0.013(7) 0.017(7)
 N54 0.144(7) 0.056(4) 0.134(6) -0.015(4) 0.023(5) 0.001(5)
 C55 0.172(11) 0.104(7) 0.184(11) -0.024(7) -0.051(9) 0.008(7)

_geom_special_details
;
 All esds (except the esd in the dihedral angle between two l.s. planes)
 are estimated using the full covariance matrix.  The cell esds are taken
 into account individually in the estimation of esds in distances, angles
 and torsion angles; correlations between esds in cell parameters are only
 used when they are defined by crystal symmetry.  An approximate (isotropic)
 treatment of cell esds is used for estimating esds involving l.s. planes.
;
loop_
  _geom_bond_atom_site_label_1
  _geom_bond_atom_site_label_2
  _geom_bond_distance
  _geom_bond_site_symmetry_2
  _geom_bond_publ_flag
 O1 C2 1.243(10) . ?
 C2 C3 1.473(14) . ?
 C2 N54 1.340(12) 5_645 ?
 C3 H3AA 0.9900 . ?
 C3 H3AB 0.9900 . ?
 C3 H3BC 0.9792 . ?
 C3 H3BD 0.9797 . ?
 C3 H3BE 0.9793 . ?
 C3 N4 1.468(11) . ?
 N4 C5 1.467(13) . ?
 N4 S9 1.641(9) . ?
 C5 H5A 0.9900 . ?
 C5 H5B 0.9900 . ?
 C5 C6 1.498(14) . ?
 C6 H6 1.0000 . ?
 C6 N7 1.445(12) . ?
 C6 C8 1.478(14) . ?
 N7 H7A 0.8800 . ?
 N7 H7BA 0.8754 . ?
 N7 H7BB 0.8729 . ?
 N7 C22 1.315(10) . ?
 C8 H8A 0.9800 . ?
 C8 H8B 0.9800 . ?
 C8 H8C 0.9800 . ?
 S9 O10 1.426(9) . ?
 S9 O11 1.391(7) . ?
 S9 C12 1.764(14) . ?
 C12 C13 1.338(15) . ?
 C12 C17 1.380(16) . ?
 C13 H13 0.9500 . ?
 C13 C14 1.417(19) . ?
 C14 H14 0.9500 . ?
 C14 C15 1.32(2) . ?
 C15 C16 1.42(2) . ?
 C15 Cl18 1.77(2) . ?
 C16 H16 0.9500 . ?
 C16 C17 1.363(17) . ?
 C17 H17 0.9500 . ?
 O21 C22 1.253(10) . ?
 C22 C23 1.508(12) . ?
 C23 H23 1.0000 . ?
 C23 N24 1.444(10) . ?
 C23 C25 1.498(13) . ?
 N24 H24 0.8800 . ?
 N24 C32 1.344(11) . ?
 C25 H25A 0.9800 . ?
 C25 H25B 0.9800 . ?
 C25 H25C 0.9800 . ?
 O31 C32 1.234(9) . ?
 C32 C33 1.499(12) . ?
 C33 H33A 0.9900 . ?
 C33 H33B 0.9900 . ?
 C33 H33C 0.9791 . ?
 C33 H33D 0.9788 . ?
 C33 H33E 0.9792 . ?
 C33 N34 1.480(10) . ?
 N34 C35 1.505(11) . ?
 N34 S39 1.620(8) . ?
 C35 H35A 0.9900 . ?
 C35 H35B 0.9900 . ?
 C35 C36 1.521(14) . ?
 C36 H36 1.0000 . ?
 C36 N37 1.447(12) . ?
 C36 C38 1.495(14) . ?
 N37 H37 0.8800 . ?
 N37 H37A 0.8909 . ?
 N37 H37B 0.8766 . ?
 N37 C52 1.321(11) . ?
 C38 H38A 0.9800 . ?
 C38 H38B 0.9800 . ?
 C38 H38C 0.9800 . ?
 S39 O40 1.417(7) . ?
 S39 O41 1.414(6) . ?
 S39 C42 1.729(12) . ?
 C42 C43 1.398(13) . ?
 C42 C47 1.381(12) . ?
 C43 H43 0.9500 . ?
 C43 C44 1.411(15) . ?
 C44 H44 0.9500 . ?
 C44 C45 1.379(16) . ?
 C45 C46 1.354(14) . ?
 C45 Cl48 1.743(13) . ?
 C46 H46 0.9500 . ?
 C46 C47 1.375(12) . ?
 C47 H47 0.9500 . ?
 O51 C52 1.214(10) . ?
 C52 C53 1.558(13) . ?
 C53 H53 1.0000 . ?
 C53 N54 1.473(12) . ?
 C53 C55 1.485(13) . ?
 N54 H54 0.8800 . ?
 C55 H55A 0.9800 . ?
 C55 H55B 0.9800 . ?
 C55 H55C 0.9800 . ?

loop_
  _geom_angle_atom_site_label_1
  _geom_angle_atom_site_label_2
  _geom_angle_atom_site_label_3
  _geom_angle
  _geom_angle_site_symmetry_1
  _geom_angle_site_symmetry_3
  _geom_angle_publ_flag
 O1 C2 C3 119.0(10) . . ?
 O1 C2 N54 119.8(10) . 5_645 ?
 N54 C2 C3 121.3(8) 5_645 . ?
 C2 C3 H3AA 107.4 . . ?
 C2 C3 H3AB 107.4 . . ?
 C2 C3 H3BC 108.6 . . ?
 C2 C3 H3BD 109.6 . . ?
 C2 C3 H3BE 110.2 . . ?
 H3AA C3 H3AB 106.9 . . ?
 H3BC C3 H3BD 109.6 . . ?
 H3BC C3 H3BE 109.4 . . ?
 H3BD C3 H3BE 109.5 . . ?
 N4 C3 C2 119.8(9) . . ?
 N4 C3 H3AA 107.4 . . ?
 N4 C3 H3AB 107.4 . . ?
 C3 N4 S9 115.3(7) . . ?
 C5 N4 C3 113.6(9) . . ?
 C5 N4 S9 116.4(7) . . ?
 N4 C5 H5A 109.2 . . ?
 N4 C5 H5B 109.2 . . ?
 N4 C5 C6 112.1(9) . . ?
 H5A C5 H5B 107.9 . . ?
 C6 C5 H5A 109.2 . . ?
 C6 C5 H5B 109.2 . . ?
 C5 C6 H6 108.0 . . ?
 N7 C6 C5 110.4(9) . . ?
 N7 C6 H6 108.0 . . ?
 N7 C6 C8 109.0(9) . . ?
 C8 C6 C5 113.4(10) . . ?
 C8 C6 H6 108.0 . . ?
 C6 N7 H7A 117.8 . . ?
 H7BA N7 H7BB 121.2 . . ?
 C22 N7 C6 124.3(7) . . ?
 C22 N7 H7A 117.8 . . ?
 C22 N7 H7BA 120.1 . . ?
 C22 N7 H7BB 118.8 . . ?
 C6 C8 H8A 109.5 . . ?
 C6 C8 H8B 109.5 . . ?
 C6 C8 H8C 109.5 . . ?
 H8A C8 H8B 109.5 . . ?
 H8A C8 H8C 109.5 . . ?
 H8B C8 H8C 109.5 . . ?
 N4 S9 C12 107.0(6) . . ?
 O10 S9 N4 107.1(5) . . ?
 O10 S9 C12 110.2(6) . . ?
 O11 S9 N4 108.4(4) . . ?
 O11 S9 O10 119.4(5) . . ?
 O11 S9 C12 104.0(6) . . ?
 C13 C12 S9 118.0(12) . . ?
 C13 C12 C17 121.9(15) . . ?
 C17 C12 S9 120.0(11) . . ?
 C12 C13 H13 120.5 . . ?
 C12 C13 C14 118.9(19) . . ?
 C14 C13 H13 120.5 . . ?
 C13 C14 H14 121.3 . . ?
 C15 C14 C13 117(2) . . ?
 C15 C14 H14 121.3 . . ?
 C14 C15 C16 126(2) . . ?
 C14 C15 Cl18 116.4(19) . . ?
 C16 C15 Cl18 118.0(18) . . ?
 C15 C16 H16 122.9 . . ?
 C17 C16 C15 114.1(19) . . ?
 C17 C16 H16 122.9 . . ?
 C12 C17 H17 119.2 . . ?
 C16 C17 C12 121.6(17) . . ?
 C16 C17 H17 119.2 . . ?
 N7 C22 C23 117.8(8) . . ?
 O21 C22 N7 123.5(8) . . ?
 O21 C22 C23 118.7(9) . . ?
 C22 C23 H23 107.1 . . ?
 N24 C23 C22 113.4(8) . . ?
 N24 C23 H23 107.1 . . ?
 N24 C23 C25 112.3(7) . . ?
 C25 C23 C22 109.3(8) . . ?
 C25 C23 H23 107.1 . . ?
 C23 N24 H24 119.6 . . ?
 C32 N24 C23 120.8(7) . . ?
 C32 N24 H24 119.6 . . ?
 C23 C25 H25A 109.5 . . ?
 C23 C25 H25B 109.5 . . ?
 C23 C25 H25C 109.5 . . ?
 H25A C25 H25B 109.5 . . ?
 H25A C25 H25C 109.5 . . ?
 H25B C25 H25C 109.5 . . ?
 N24 C32 C33 123.4(8) . . ?
 O31 C32 N24 120.2(8) . . ?
 O31 C32 C33 116.3(9) . . ?
 C32 C33 H33A 108.0 . . ?
 C32 C33 H33B 108.0 . . ?
 C32 C33 H33C 107.9 . . ?
 C32 C33 H33D 111.2 . . ?
 C32 C33 H33E 109.3 . . ?
 H33A C33 H33B 107.2 . . ?
 H33C C33 H33D 109.5 . . ?
 H33C C33 H33E 109.5 . . ?
 H33D C33 H33E 109.5 . . ?
 N34 C33 C32 117.2(8) . . ?
 N34 C33 H33A 108.0 . . ?
 N34 C33 H33B 108.0 . . ?
 C33 N34 C35 114.4(8) . . ?
 C33 N34 S39 113.5(7) . . ?
 C35 N34 S39 114.8(6) . . ?
 N34 C35 H35A 109.0 . . ?
 N34 C35 H35B 109.0 . . ?
 N34 C35 C36 113.0(8) . . ?
 H35A C35 H35B 107.8 . . ?
 C36 C35 H35A 109.0 . . ?
 C36 C35 H35B 109.0 . . ?
 C35 C36 H36 108.9 . . ?
 N37 C36 C35 106.9(8) . . ?
 N37 C36 H36 108.9 . . ?
 N37 C36 C38 113.6(10) . . ?
 C38 C36 C35 109.6(9) . . ?
 C38 C36 H36 108.9 . . ?
 C36 N37 H37 118.2 . . ?
 H37A N37 H37B 119.0 . . ?
 C52 N37 C36 123.5(8) . . ?
 C52 N37 H37 118.2 . . ?
 C52 N37 H37A 118.8 . . ?
 C52 N37 H37B 122.2 . . ?
 C36 C38 H38A 109.5 . . ?
 C36 C38 H38B 109.5 . . ?
 C36 C38 H38C 109.5 . . ?
 H38A C38 H38B 109.5 . . ?
 H38A C38 H38C 109.5 . . ?
 H38B C38 H38C 109.5 . . ?
 N34 S39 C42 106.8(5) . . ?
 O40 S39 N34 106.0(4) . . ?
 O40 S39 C42 108.1(5) . . ?
 O41 S39 N34 107.4(4) . . ?
 O41 S39 O40 120.2(5) . . ?
 O41 S39 C42 107.7(4) . . ?
 C43 C42 S39 121.3(8) . . ?
 C47 C42 S39 121.5(8) . . ?
 C47 C42 C43 117.1(11) . . ?
 C42 C43 H43 121.0 . . ?
 C42 C43 C44 118.0(11) . . ?
 C44 C43 H43 121.0 . . ?
 C43 C44 H44 119.9 . . ?
 C45 C44 C43 120.1(12) . . ?
 C45 C44 H44 119.9 . . ?
 C44 C45 Cl48 115.6(11) . . ?
 C46 C45 C44 123.4(12) . . ?
 C46 C45 Cl48 121.0(10) . . ?
 C45 C46 H46 122.6 . . ?
 C45 C46 C47 114.9(11) . . ?
 C47 C46 H46 122.6 . . ?
 C42 C47 H47 116.9 . . ?
 C46 C47 C42 126.2(11) . . ?
 C46 C47 H47 116.9 . . ?
 N37 C52 C53 116.6(9) . . ?
 O51 C52 N37 125.1(11) . . ?
 O51 C52 C53 118.2(10) . . ?
 C52 C53 H53 107.6 . . ?
 N54 C53 C52 112.4(8) . . ?
 N54 C53 H53 107.6 . . ?
 N54 C53 C55 113.1(8) . . ?
 C55 C53 C52 108.3(10) . . ?
 C55 C53 H53 107.6 . . ?
 C2 N54 C53 121.5(8) 5_655 . ?
 C2 N54 H54 119.3 5_655 . ?
 C53 N54 H54 119.3 . . ?
 C53 C55 H55A 109.5 . . ?
 C53 C55 H55B 109.5 . . ?
 C53 C55 H55C 109.5 . . ?
 H55A C55 H55B 109.5 . . ?
 H55A C55 H55C 109.5 . . ?
 H55B C55 H55C 109.5 . . ?

loop_
  _geom_torsion_atom_site_label_1
  _geom_torsion_atom_site_label_2
  _geom_torsion_atom_site_label_3
  _geom_torsion_atom_site_label_4
  _geom_torsion
  _geom_torsion_site_symmetry_1
  _geom_torsion_site_symmetry_2
  _geom_torsion_site_symmetry_3
  _geom_torsion_site_symmetry_4
  _geom_torsion_publ_flag
 O1 C2 C3 N4 174.3(9) . . . . ?
 C2 C3 N4 C5 132.7(11) . . . . ?
 C2 C3 N4 S9 -89.3(11) . . . . ?
 C3 N4 C5 C6 -74.6(11) . . . . ?
 C3 N4 S9 O10 35.8(9) . . . . ?
 C3 N4 S9 O11 165.9(8) . . . . ?
 C3 N4 S9 C12 -82.4(9) . . . . ?
 N4 C5 C6 N7 -63.2(11) . . . . ?
 N4 C5 C6 C8 174.2(9) . . . . ?
 N4 S9 C12 C13 88.6(13) . . . . ?
 N4 S9 C12 C17 -88.0(13) . . . . ?
 C5 N4 S9 O10 172.6(7) . . . . ?
 C5 N4 S9 O11 -57.3(9) . . . . ?
 C5 N4 S9 C12 54.4(9) . . . . ?
 C5 C6 N7 C22 123.9(9) . . . . ?
 C6 N7 C22 O21 7.6(14) . . . . ?
 C6 N7 C22 C23 -174.5(8) . . . . ?
 N7 C22 C23 N24 25.7(11) . . . . ?
 N7 C22 C23 C25 -100.5(9) . . . . ?
 C8 C6 N7 C22 -110.9(10) . . . . ?
 S9 N4 C5 C6 147.9(7) . . . . ?
 S9 C12 C13 C14 -174.7(14) . . . . ?
 S9 C12 C17 C16 -179.4(14) . . . . ?
 O10 S9 C12 C13 -27.5(14) . . . . ?
 O10 S9 C12 C17 155.9(12) . . . . ?
 O11 S9 C12 C13 -156.7(12) . . . . ?
 O11 S9 C12 C17 26.7(14) . . . . ?
 C12 C13 C14 C15 -5(3) . . . . ?
 C13 C12 C17 C16 4(3) . . . . ?
 C13 C14 C15 C16 3(4) . . . . ?
 C13 C14 C15 Cl18 -177.2(15) . . . . ?
 C14 C15 C16 C17 3(4) . . . . ?
 C15 C16 C17 C12 -6(3) . . . . ?
 C17 C12 C13 C14 2(2) . . . . ?
 Cl18 C15 C16 C17 -177.3(16) . . . . ?
 O21 C22 C23 N24 -156.3(8) . . . . ?
 O21 C22 C23 C25 77.5(10) . . . . ?
 C22 C23 N24 C32 69.9(10) . . . . ?
 C23 N24 C32 O31 0.8(13) . . . . ?
 C23 N24 C32 C33 179.4(9) . . . . ?
 N24 C32 C33 N34 -5.3(14) . . . . ?
 C25 C23 N24 C32 -165.5(9) . . . . ?
 O31 C32 C33 N34 173.3(9) . . . . ?
 C32 C33 N34 C35 138.0(9) . . . . ?
 C32 C33 N34 S39 -87.5(9) . . . . ?
 C33 N34 C35 C36 -74.7(11) . . . . ?
 C33 N34 S39 O40 42.4(7) . . . . ?
 C33 N34 S39 O41 172.1(6) . . . . ?
 C33 N34 S39 C42 -72.7(7) . . . . ?
 N34 C35 C36 N37 -62.3(10) . . . . ?
 N34 C35 C36 C38 174.2(8) . . . . ?
 N34 S39 C42 C43 84.1(11) . . . . ?
 N34 S39 C42 C47 -93.4(9) . . . . ?
 C35 N34 S39 O40 176.7(7) . . . . ?
 C35 N34 S39 O41 -53.7(8) . . . . ?
 C35 N34 S39 C42 61.6(7) . . . . ?
 C35 C36 N37 C52 116.0(9) . . . . ?
 C36 N37 C52 O51 7.7(14) . . . . ?
 C36 N37 C52 C53 -174.9(9) . . . . ?
 N37 C52 C53 N54 30.1(11) . . . . ?
 N37 C52 C53 C55 -95.5(10) . . . . ?
 C38 C36 N37 C52 -123.0(10) . . . . ?
 S39 N34 C35 C36 151.5(7) . . . . ?
 S39 C42 C43 C44 -173.5(12) . . . . ?
 S39 C42 C47 C46 177.0(9) . . . . ?
 O40 S39 C42 C43 -29.6(12) . . . . ?
 O40 S39 C42 C47 152.9(9) . . . . ?
 O41 S39 C42 C43 -160.9(10) . . . . ?
 O41 S39 C42 C47 21.6(10) . . . . ?
 C42 C43 C44 C45 -5(2) . . . . ?
 C43 C42 C47 C46 -0.6(17) . . . . ?
 C43 C44 C45 C46 3(3) . . . . ?
 C43 C44 C45 Cl48 -176.6(14) . . . . ?
 C44 C45 C46 C47 1(2) . . . . ?
 C45 C46 C47 C42 -2.0(17) . . . . ?
 C47 C42 C43 C44 4.1(19) . . . . ?
 Cl48 C45 C46 C47 -179.9(10) . . . . ?
 O51 C52 C53 N54 -152.2(8) . . . . ?
 O51 C52 C53 C55 82.1(10) . . . . ?
 C52 C53 N54 C2 73.0(11) . . . 5_655 ?
 N54 C2 C3 N4 -6.3(16) 5_645 . . . ?
 C55 C53 N54 C2 -164.0(9) . . . 5_655 ?

_shelx_res_file
;
TITL tp_h_108_3__a.res in P4(3)2(1)2
    tp_h_108_3_0m_sq.res
    created by SHELXL-2018/3 at 10:11:00 on 20-Oct-2020
REM Old TITL TP_H_108_3_ in P4(3)2(1)2
REM SHELXT solution in P4(3)2(1)2
REM R1 0.264, Rweak 0.172, Alpha 0.038, Orientation as input
REM Flack x = 0.288 ( 0.017 ) from Parsons' quotients
REM Formula found by SHELXT: C26 N7 O13 Cl2
CELL 1.54178 17.1367 17.1367 28.9848 90 90 90
ZERR 1.77776 0.0003 0.0003 0.0011 0 0 0
LATT -1
SYMM -X,-Y,0.5+Z
SYMM 0.5-Y,0.5+X,0.75+Z
SYMM 0.5+Y,0.5-X,0.25+Z
SYMM 0.5-X,0.5+Y,0.75-Z
SYMM 0.5+X,0.5-Y,0.25-Z
SYMM +Y,+X,-Z
SYMM -Y,-X,0.5-Z
SFAC C H Cl N O S
UNIT 208 273.78 14.22 46.22 60.44 14.22
DFIX 1.39 C13 C12 C14 C13 C15 C14 C16 C15 C17 C16 C17 C12
DFIX 1.39 C43 C42 C44 C43 C45 C44 C46 C45 C47 C46 C47 C42
SIMU S9 C12 C13 C14 C15 C16 C17 Cl18
SIMU S39 C42 C47 C46 C45 C44 C43 Cl48
RIGU S9 C12 C13 C14 C15 C16 C17 Cl18
RIGU S39 C42 C47 C46 C45 C44 C43 Cl48

L.S. 20 0 89
PLAN  20
SIZE 0.09 0.11 0.37
TEMP -173.17
bond
BOND $H
conf
ABIN
fmap 2
acta
REM <olex2.extras>
REM <HklSrc "%.\\TP_H_108_3_0m_sq.hkl">
REM </olex2.extras>

WGHT    0.114200    1.315300
FVAR       0.06488
O1    5    0.640672   -0.103401    0.394472    11.00000    0.15798    0.06121 =
         0.16160    0.00522    0.02446   -0.01035
C2    1    0.650920   -0.031985    0.398757    11.00000    0.13587    0.06746 =
         0.15186    0.00659    0.04113   -0.01471
C3    1    0.585741    0.021368    0.388601    11.00000    0.11141    0.07846 =
         0.19938   -0.01136    0.02222   -0.00953
PART 1
AFIX  23
H3AA  2    0.572701    0.015206    0.355526    10.88889   -1.20000
H3AB  2    0.539985    0.002929    0.406375    10.88889   -1.20000
AFIX   3
PART 0
PART 2
H3BC  2    0.541871    0.008168    0.408791    10.11111   -1.50000
H3BD  2    0.569961    0.015338    0.356311    10.11111   -1.50000
H3BE  2    0.601541    0.075478    0.394151    10.11111   -1.50000
AFIX   0
PART 0
PART 1
N4    4    0.594205    0.105273    0.397585    10.88889    0.11549    0.08158 =
         0.13087   -0.01099    0.02825   -0.02457
C5    1    0.568361    0.154669    0.359198    10.88889    0.11678    0.07930 =
         0.14887    0.00548    0.00461    0.00559
AFIX  23
H5A   2    0.561579    0.208842    0.370366    10.88889   -1.20000
H5B   2    0.517089    0.135910    0.348031    10.88889   -1.20000
AFIX   0
C6    1    0.625303    0.154285    0.319989    10.88889    0.10764    0.08825 =
         0.12067   -0.00774    0.00251   -0.02100
AFIX  13
H6    2    0.634476    0.098785    0.310814    10.88889   -1.20000
AFIX   0
PART 0
N7    4    0.699085    0.187001    0.334389    11.00000    0.09103    0.08019 =
         0.12810   -0.01689    0.00844   -0.00856
PART 1
AFIX  43
H7A   2    0.698940    0.234371    0.346110    10.88889   -1.20000
AFIX   3
PART 0
PART 2
H7BA  2    0.656995    0.166041    0.322589    10.11111   -1.20000
H7BB  2    0.697305    0.231821    0.348659    10.11111   -1.20000
AFIX   0
PART 0
PART 1
C8    1    0.597261    0.197046    0.278909    10.88889    0.13272    0.12761 =
         0.14407    0.00892   -0.01896    0.00631
AFIX 137
H8A   2    0.575376    0.247359    0.288444    10.88889   -1.50000
H8B   2    0.556894    0.166259    0.263345    10.88889   -1.50000
H8C   2    0.640924    0.205867    0.257706    10.88889   -1.50000
AFIX   0
S9    6    0.568761    0.133673    0.449511    10.88889    0.12170    0.09122 =
         0.15548    0.00270    0.03345   -0.00417
O10   5    0.590644    0.073037    0.480600    10.88889    0.17527    0.08756 =
         0.17030    0.00010    0.02551   -0.00143
O11   5    0.596957    0.208884    0.456517    10.88889    0.15000    0.10093 =
         0.13641   -0.02044    0.01515   -0.01443
C12   1    0.466475    0.145148    0.449179    10.88889    0.13567    0.13869 =
         0.15935   -0.01460    0.03482   -0.00738
C13   1    0.422547    0.082989    0.459421    10.88889    0.14483    0.19023 =
         0.25001   -0.05272    0.09624   -0.04415
AFIX  43
H13   2    0.446093    0.035569    0.469139    10.88889   -1.20000
AFIX   0
C14   1    0.340312    0.088998    0.455545    10.88889    0.15731    0.27298 =
         0.31237   -0.12262    0.07809   -0.01621
AFIX  43
H14   2    0.307517    0.044985    0.460146    10.88889   -1.20000
AFIX   0
C15   1    0.311131    0.157943    0.445319    10.88889    0.14126    0.33098 =
         0.29466   -0.04115    0.08539    0.01414
C16   1    0.355133    0.226545    0.436012    10.88889    0.15554    0.28372 =
         0.25107    0.04504    0.07128    0.07071
AFIX  43
H16   2    0.331669    0.275778    0.430135    10.88889   -1.20000
AFIX   0
C17   1    0.433913    0.215482    0.436260    10.88889    0.13675    0.20237 =
         0.20644    0.03066    0.07059    0.04395
AFIX  43
H17   2    0.467179    0.257176    0.427328    10.88889   -1.20000
AFIX   0
CL18  3    0.207843    0.164665    0.443326    10.88889    0.12881    0.72269 =
         0.45912   -0.06917    0.04326    0.02058
PART 0
O21   5    0.775080    0.086728    0.310802    11.00000    0.15580    0.05694 =
         0.12661   -0.00919   -0.00924    0.00668
C22   1    0.766462    0.150651    0.331135    11.00000    0.10774    0.06602 =
         0.11391    0.00635   -0.01145   -0.01047
C23   1    0.837197    0.189792    0.351725    11.00000    0.13352    0.06544 =
         0.13114   -0.01168    0.02945    0.00694
AFIX  13
H23   2    0.870756    0.147724    0.365068    11.00000   -1.20000
AFIX   0
N24   4    0.818625    0.243033    0.388766    11.00000    0.11581    0.06617 =
         0.13791   -0.00830    0.00097    0.00531
AFIX  43
H24   2    0.824262    0.293573    0.384546    11.00000   -1.20000
AFIX   0
C25   1    0.883311    0.228189    0.314121    11.00000    0.14115    0.09325 =
         0.18619   -0.02184    0.02923   -0.01156
AFIX 137
H25A  2    0.852015    0.269691    0.300024    11.00000   -1.50000
H25B  2    0.896963    0.189390    0.290630    11.00000   -1.50000
H25C  2    0.931114    0.250597    0.327116    11.00000   -1.50000
AFIX   0
O31   5    0.785499    0.145500    0.436128    11.00000    0.15662    0.06358 =
         0.14552   -0.00230   -0.00684   -0.00935
C32   1    0.792840    0.216292    0.429599    11.00000    0.12431    0.06038 =
         0.11293   -0.00749    0.00393    0.00196
C33   1    0.773360    0.268346    0.469539    11.00000    0.17697    0.06526 =
         0.13746   -0.02390    0.00363   -0.00452
PART 1
AFIX  23
H33A  2    0.717019    0.262504    0.476255    10.88889   -1.20000
H33B  2    0.802224    0.249152    0.496864    10.88889   -1.20000
AFIX   3
PART 0
PART 2
H33C  2    0.729910    0.301956    0.460250    10.11111   -1.50000
H33D  2    0.818070    0.300696    0.478250    10.11111   -1.50000
H33E  2    0.757500    0.236296    0.495890    10.11111   -1.50000
AFIX   0
PART 0
PART 1
N34   4    0.790191    0.352612    0.464300    10.88889    0.11407    0.05731 =
         0.11958   -0.00072   -0.00802   -0.00930
C35   1    0.727395    0.405642    0.482627    10.88889    0.08888    0.07294 =
         0.14606   -0.01378    0.00162   -0.00532
AFIX  23
H35A  2    0.748955    0.458930    0.486028    10.88889   -1.20000
H35B  2    0.711501    0.387296    0.513622    10.88889   -1.20000
AFIX   0
C36   1    0.655801    0.408970    0.451678    10.88889    0.11882    0.08714 =
         0.13194   -0.00271    0.02513   -0.00212
AFIX  13
H36   2    0.636059    0.354715    0.446669    10.88889   -1.20000
AFIX   0
PART 0
N37   4    0.681060    0.440732    0.407905    11.00000    0.10636    0.07009 =
         0.15543   -0.02157   -0.00914   -0.00195
PART 1
AFIX  43
H37   2    0.698791    0.488916    0.407320    10.88889   -1.20000
AFIX   3
PART 0
PART 2
H37A  2    0.658680    0.420112    0.432825    10.11111   -1.20000
H37B  2    0.702660    0.486972    0.409955    10.11111   -1.20000
AFIX   0
PART 0
PART 1
C38   1    0.593387    0.455997    0.474594    10.88889    0.09228    0.10792 =
         0.22441   -0.03732    0.01929   -0.01091
AFIX 137
H38A  2    0.607642    0.511363    0.473814    10.88889   -1.50000
H38B  2    0.587721    0.439061    0.506714    10.88889   -1.50000
H38C  2    0.543880    0.448397    0.458277    10.88889   -1.50000
AFIX   0
S39   6    0.878157    0.376370    0.479142    10.88889    0.11292    0.06373 =
         0.12468   -0.00955   -0.00572    0.00608
O40   5    0.927319    0.317431    0.460942    10.88889    0.13634    0.08170 =
         0.13710   -0.01455   -0.02422    0.02108
O41   5    0.889419    0.455238    0.466489    10.88889    0.10810    0.06438 =
         0.15647   -0.00734   -0.00557   -0.00481
C42   1    0.882147    0.371118    0.538659    10.88889    0.12628    0.06272 =
         0.16642   -0.00835   -0.03211   -0.01008
C43   1    0.896083    0.300434    0.561256    10.88889    0.24496    0.09315 =
         0.13272   -0.01565   -0.04823    0.02175
AFIX  43
H43   2    0.908957    0.254647    0.544418    10.88889   -1.20000
AFIX   0
C44   1    0.890466    0.299087    0.609833    10.88889    0.27775    0.10898 =
         0.16480    0.01907   -0.04159    0.00435
AFIX  43
H44   2    0.895377    0.251074    0.625957    10.88889   -1.20000
AFIX   0
C45   1    0.877866    0.367301    0.633935    10.88889    0.21072    0.14015 =
         0.10588   -0.00657   -0.02443    0.00632
C46   1    0.867239    0.437442    0.613346    10.88889    0.11614    0.10353 =
         0.12528   -0.01074   -0.01805   -0.00367
AFIX  43
H46   2    0.859315    0.484155    0.630362    10.88889   -1.20000
AFIX   0
C47   1    0.868798    0.435861    0.565939    10.88889    0.09778    0.10118 =
         0.12862   -0.01047   -0.00337   -0.01490
AFIX  43
H47   2    0.859836    0.483889    0.550452    10.88889   -1.20000
AFIX   0
CL48  3    0.877534    0.358455    0.693853    10.88889    0.36425    0.25849 =
         0.14761    0.00660   -0.03674    0.03545
PART 0
O51   5    0.649002    0.337660    0.363728    11.00000    0.09996    0.06131 =
         0.20910   -0.02393   -0.00250   -0.00338
C52   1    0.678934    0.401281    0.368766    11.00000    0.09457    0.08040 =
         0.14745   -0.01787    0.00076    0.01811
C53   1    0.715030    0.441936    0.325687    11.00000    0.17882    0.07491 =
         0.10954   -0.00906   -0.01321    0.01696
AFIX  13
H53   2    0.737011    0.400233    0.305353    11.00000   -1.20000
AFIX   0
N54   4    0.779299    0.495131    0.337905    11.00000    0.14425    0.05585 =
         0.13414   -0.01496    0.02344    0.00118
AFIX  43
H54   2    0.771699    0.545854    0.336411    11.00000   -1.20000
AFIX   0
C55   1    0.651306    0.481078    0.299827    11.00000    0.17185    0.10415 =
         0.18380   -0.02421   -0.05104    0.00793
AFIX 137
H55A  2    0.629402    0.523214    0.318664    11.00000   -1.50000
H55B  2    0.610339    0.443056    0.292674    11.00000   -1.50000
H55C  2    0.672117    0.502801    0.271072    11.00000   -1.50000
AFIX   0
HKLF 4


REM  tp_h_108_3__a.res in P4(3)2(1)2
REM wR2 = 0.200235, GooF = S = 1.04375, Restrained GooF = 1.04393 for all data
REM R1 = 0.064491 for 3395 Fo > 4sig(Fo) and 0.101225 for all 5205 data
REM 419 parameters refined using 204 restraints

END

WGHT      0.1141      1.3127

REM Highest difference peak  0.174,  deepest hole -0.194,  1-sigma level  0.039
Q1    1   0.9191  0.4435  0.4980  11.00000  0.05    0.17
Q2    1   0.2252  0.0404  0.4532  11.00000  0.05    0.17
Q3    1   0.9560  0.3720  0.6819  11.00000  0.05    0.16
Q4    1   0.8209  0.4769  0.4914  11.00000  0.05    0.16
Q5    1   0.9439  0.3816  0.4814  11.00000  0.05    0.14
Q6    1   0.5557  0.1714  0.3241  11.00000  0.05    0.14
Q7    1   0.4853  0.0852  0.4590  11.00000  0.05    0.14
Q8    1   0.9557  0.4767  0.4817  11.00000  0.05    0.14
Q9    1   0.4986  0.1585  0.4398  11.00000  0.05    0.14
Q10   1   0.3125  0.1222  0.4289  11.00000  0.05    0.13
Q11   1   0.5829  0.0594  0.5242  11.00000  0.05    0.13
Q12   1   0.9246  0.3195  0.4956  11.00000  0.05    0.13
Q13   1   0.9475  0.3697  0.6225  11.00000  0.05    0.12
Q14   1   0.6760  0.4235  0.3675  11.00000  0.05    0.12
Q15   1   0.5524  0.0387  0.5112  11.00000  0.05    0.12
Q16   1   0.5633  0.1315  0.4929  11.00000  0.05    0.12
Q17   1   0.9251  0.2944  0.6787  11.00000  0.05    0.12
Q18   1   0.7934  0.4939  0.3742  11.00000  0.05    0.12
Q19   1   0.4603  0.1206  0.4245  11.00000  0.05    0.12
Q20   1   0.6959  0.2013  0.2909  11.00000  0.05    0.12
;
_shelx_res_checksum                39297
_shelx_hkl_file
;
   0  -1   0    0.04    0.03
   0   1   0    0.03    0.02
   0   1   0   -0.01    0.02
   1   0   0    0.02    0.03
   1   0   0    0.02    0.01
   0  -1   0    0.01    0.03
  -1   0   0    0.04    0.02
  -1   0   0    0.02    0.04
  -1   1   0  378.48   13.27
  -1   1   0  353.88   13.25
  -1  -1   0  312.10   13.25
  -1  -1   0  354.01   13.26
   1   1   0  335.89   13.25
   1  -1   0  349.05   13.26
   1   1   0  325.62   13.25
   0   2   0  172.35    6.53
   2   0   0  169.94    6.53
  -2   0   0  173.25    6.56
  -2   0   0  174.06    6.54
   0   2   0  177.58    6.54
   2   0   0  157.86    6.55
   0  -2   0  162.73    6.55
   0  -2   0  167.74    6.55
  -2   1   0    4.36    0.21
  -1  -2   0    4.71    0.23
  -1  -2   0    4.47    0.22
   1   2   0    4.79    0.20
   1   2   0    4.12    0.20
  -1   2   0    4.44    0.20
   2  -1   0    4.97    0.23
  -2  -1   0    4.55    0.20
  -2  -1   0    5.11    0.24
   1  -2   0    4.47    0.23
  -1   2   0    4.23    0.21
   2  -1   0    4.37    0.20
  -2   1   0    5.28    0.25
   2   1   0    4.24    0.20
  -2  -2   0    0.24    0.10
  -2   2   0    0.26    0.06
   2  -2   0    0.41    0.11
   2   2   0    0.26    0.06
   3   0   0    0.00    0.08
  -3   0   0    0.08    0.05
   0  -3   0   -0.08    0.07
  -3   0   0    0.12    0.11
   0   3   0   -0.03    0.04
   0  -3   0   -0.03    0.08
   3   0   0   -0.03    0.04
   0   3   0   -0.01    0.05
  -1   3   0  152.54    5.70
   3   1   0  146.92    5.70
   1   3   0  145.56    5.70
   1   3   0  143.99    5.69
   3  -1   0  149.76    5.69
   1  -3   0  146.13    5.72
   3   1   0  142.54    5.71
  -1  -3   0  149.71    5.72
  -1   3   0  145.67    5.69
   3  -1   0  141.55    5.72
  -3  -1   0  152.63    5.70
  -1  -3   0  145.36    5.73
  -3   1   0  154.73    5.74
   1  -3   0  141.30    5.72
  -3  -1   0  150.38    5.74
  -3   1   0  148.38    5.70
  -3   2   0    6.60    0.37
   3  -2   0    5.74    0.38
   3  -2   0    7.13    0.29
   2   3   0    6.76    0.31
   2   3   0    6.97    0.30
   2  -3   0    6.26    0.33
  -2  -3   0    6.10    0.37
  -3  -2   0    6.54    0.35
  -2   3   0    6.55    0.28
  -2   3   0    6.62    0.31
   3   2   0    6.84    0.30
  -3   2   0    6.63    0.31
  -2  -3   0    6.37    0.32
   3  -3   0   19.40    0.81
  -3  -3   0   19.29    0.82
  -3   3   0   17.77    0.77
   3   3   0   17.80    0.76
   4   0   0  874.78   34.40
   4   0   0  833.00   34.43
   0  -4   0  851.50   34.43
  -4   0   0 1000.00   34.47
   0   4   0  869.35   34.40
  -4   0   0  933.42   34.41
  -1   4   0  117.56    5.04
  -4  -1   0  136.57    5.09
   4   1   0  133.01    5.03
   1  -4   0  133.44    5.06
   4  -1   0  128.53    5.02
  -1  -4   0  129.78    5.05
   1   4   0  130.27    5.02
   4  -1   0  127.48    5.06
   4   1   0  125.62    5.05
   1   4   0  127.36    5.02
  -4   1   0  137.28    5.09
  -4  -1   0  127.60    5.05
  -1  -4   0  129.11    5.06
   1  -4   0  123.99    5.06
  -4   1   0  131.78    5.03
  -1   4   0  134.39    5.03
   2  -4   0   11.79    0.58
   4  -2   0   13.50    0.61
   2  -4   0   13.32    0.60
  -4  -2   0   12.26    0.54
  -2  -4   0   12.72    0.60
  -2  -4   0   13.31    0.58
  -4   2   0   14.39    0.64
  -2   4   0   12.13    0.53
  -2   4   0   12.33    0.55
   4   2   0   12.56    0.54
   2   4   0   12.24    0.54
   2   4   0   12.33    0.54
  -4  -2   0   13.73    0.63
   4  -2   0   12.53    0.53
  -4   2   0   12.21    0.56
  -4  -3   0    0.43    0.16
  -4   3   0    0.31    0.19
   4  -3   0    0.69    0.19
  -4   3   0    0.29    0.11
  -3  -4   0    0.18    0.13
   3   4   0    0.29    0.08
   3  -4   0    0.54    0.16
  -3   4   0    0.31    0.10
  -4  -3   0    0.32    0.09
  -3   4   0    0.26    0.07
   4   3   0    0.39    0.09
  -4  -4   0    3.64    0.32
   4  -4   0    3.47    0.30
  -4   4   0    4.39    0.26
   4   4   0    4.34    0.24
   0   5   0   -0.16    0.10
   0   5   0   -0.04    0.06
   5   0   0   -0.09    0.14
   5   0   0   -0.08    0.07
  -5   0   0   -0.28    0.18
  -1   5   0  227.73    8.52
  -5  -1   0  226.04    8.51
  -1  -5   0  220.10    8.54
  -5   1   0  228.31    8.52
  -1   5   0  222.17    8.50
  -1  -5   0  207.10    8.55
   5   1   0  223.96    8.50
   1   5   0  216.34    8.50
   1   5   0  220.42    8.50
   5  -1   0  209.05    8.55
   5  -1   0  223.16    8.50
   5   1   0  221.25    8.54
  -5  -1   0  224.23    8.59
  -5   1   0  219.11    8.66
   1  -5   0  211.73    8.54
   1  -5   0  216.59    8.55
   5   2   0  129.55    4.94
  -2  -5   0  129.58    4.99
  -2  -5   0  128.29    4.97
   2   5   0  127.41    4.93
   2   5   0  124.80    4.94
   2  -5   0  125.69    4.98
   5  -2   0  123.46    4.99
   5  -2   0  128.10    4.92
  -2   5   0  127.47    4.92
  -5  -2   0  123.82    5.01
  -5  -2   0  129.06    4.93
  -5   2   0  129.20    4.95
  -2   5   0  128.37    4.95
   5   2   0  124.92    4.96
   2  -5   0  124.00    4.97
  -5   3   0   97.70    3.99
  -3  -5   0  100.12    4.04
   3  -5   0  100.13    4.01
   5   3   0  100.97    4.00
  -5  -3   0  103.30    3.97
  -5   3   0  108.39    4.06
   5  -3   0  104.15    4.05
  -3   5   0  100.15    4.00
   3  -5   0  101.86    4.04
  -3  -5   0   98.17    4.01
  -3   5   0  105.01    3.96
   3   5   0  101.89    3.98
  -5  -3   0  100.21    4.06
   3   5   0  104.66    3.98
   5   3   0  101.78    3.98
  -5   4   0   27.13    1.15
   5   4   0   27.63    1.15
   4  -5   0   28.49    1.21
  -5  -4   0   27.50    1.11
   4   5   0   26.70    1.13
  -5  -4   0   27.81    1.22
  -4   5   0   26.40    1.15
   5  -4   0   28.61    1.22
  -4  -5   0   27.49    1.22
   5   4   0   26.97    1.13
  -4   5   0   28.19    1.11
  -5  -5   0   72.07    3.06
  -5   5   0   78.15    2.94
  -5   5   0   74.58    2.99
  -5  -5   0   78.03    2.95
   5  -5   0   73.55    3.05
   5   5   0   73.99    2.97
   6   0   0   31.41    1.38
  -6   0   0   31.98    1.44
   0   6   0   33.61    1.33
   6   0   0   34.04    1.33
  -6   0   0   33.53    1.34
   0   6   0   35.27    1.34
   0  -6   0   32.04    1.37
   0  -6   0   30.90    1.37
   1   6   0   23.36    0.97
  -1  -6   0   23.43    1.02
   6   1   0   23.06    0.96
   1  -6   0   24.12    1.02
   1  -6   0   22.66    1.02
  -6   1   0   23.58    0.98
  -1   6   0   22.87    0.98
  -6  -1   0   23.74    1.08
   6   1   0   24.14    1.02
  -6   1   0   23.85    1.07
   6  -1   0   24.46    1.04
   6  -1   0   22.09    0.96
  -6  -1   0   23.15    0.97
  -1  -6   0   23.42    1.01
  -1   6   0   23.68    0.96
   1   6   0   22.61    0.97
  -2   6   0    3.91    0.22
   2  -6   0    3.81    0.30
   6   2   0    3.62    0.23
   6   2   0    3.51    0.27
  -6  -2   0    3.46    0.22
  -2   6   0    3.52    0.25
  -2  -6   0    3.31    0.30
   6  -2   0    3.56    0.22
   2   6   0    3.69    0.24
   2   6   0    3.19    0.23
   2  -6   0    3.61    0.28
   6  -2   0    3.43    0.31
  -6  -2   0    3.27    0.35
  -6   2   0    3.52    0.25
  -6   2   0    3.59    0.37
  -2  -6   0    2.99    0.29
   3  -6   0   25.93    1.19
  -6   3   0   27.67    1.15
   6  -3   0   27.46    1.21
   6   3   0   26.40    1.15
  -3   6   0   28.35    1.11
  -6  -3   0   28.44    1.12
   6   3   0   28.43    1.13
   3  -6   0   26.32    1.17
  -6   3   0   27.25    1.23
   3   6   0   27.42    1.13
  -6  -3   0   26.64    1.23
  -3  -6   0   26.70    1.20
  -3  -6   0   25.96    1.15
  -3   6   0   28.06    1.15
   3   6   0   28.08    1.12
   6  -3   0   27.59    1.10
   4   6   0    4.00    0.26
  -4  -6   0    4.47    0.37
  -4   6   0    3.98    0.23
   6  -4   0    4.44    0.38
   6   4   0    4.49    0.29
   4  -6   0    4.34    0.36
  -6   4   0    4.08    0.30
   6   4   0    3.83    0.26
  -6  -4   0    3.66    0.24
  -6  -4   0    4.24    0.39
  -4   6   0    3.69    0.30
   4  -6   0    4.23    0.31
   6   5   0   24.13    1.01
   5  -6   0   22.95    1.08
   6   5   0   22.96    0.99
  -5   6   0   24.30    0.96
   5   6   0   22.48    0.99
  -6  -5   0   23.66    1.12
  -5  -6   0   23.26    1.10
  -6   5   0   22.62    1.02
  -6   5   0   23.65    0.95
   5  -6   0   23.17    1.03
  -5   6   0   22.10    1.02
  -6  -5   0   23.84    0.96
   6  -5   0   23.85    1.10
  -6   6   0    0.06    0.11
   6   6   0    0.15    0.11
  -6  -6   0    0.26    0.27
   6   6   0    0.06    0.18
   6  -6   0    0.30    0.23
  -6   6   0    0.19    0.16
  -6  -6   0    0.21    0.12
   0   7   0    0.20    0.12
   0  -7   0    0.16    0.14
   7   0   0    0.17    0.17
  -7   0   0   -0.01    0.11
   0   7   0    0.12    0.09
   0  -7   0    0.12    0.17
   7   0   0   -0.01    0.10
  -7   0   0    0.07    0.26
   7   1   0   10.40    0.47
  -7   1   0   10.19    0.48
   1  -7   0    9.26    0.53
   1   7   0   10.25    0.47
   7  -1   0   10.18    0.45
   7   1   0    9.43    0.52
  -1   7   0    9.82    0.45
   7  -1   0    9.40    0.54
  -1  -7   0    9.06    0.51
  -7   1   0    9.42    0.63
  -1  -7   0    9.30    0.53
  -7  -1   0    8.65    0.61
  -7  -1   0    9.96    0.46
   1  -7   0    9.21    0.52
  -1   7   0   10.54    0.49
   1   7   0    9.57    0.46
   7  -2   0   22.32    0.91
  -2  -7   0   21.61    0.97
   7   2   0   21.84    0.93
   2   7   0   21.99    0.93
   7  -2   0   22.10    1.02
   7   2   0   22.66    0.99
   2  -7   0   22.14    1.00
  -7  -2   0   21.43    1.06
  -2   7   0   21.85    0.95
  -2   7   0   21.98    0.92
   2  -7   0   22.44    0.99
  -7   2   0   22.33    1.06
   2   7   0   21.90    0.94
  -7   2   0   22.05    0.95
  -7  -2   0   22.38    0.93
  -2  -7   0   21.69    1.00
  -7   3   0    0.21    0.15
   3   7   0    0.23    0.10
  -3  -7   0    0.22    0.19
   7  -3   0    0.32    0.21
   3  -7   0    0.19    0.15
  -3   7   0    0.01    0.13
  -7  -3   0    0.31    0.23
   7   3   0    0.18    0.11
   3   7   0    0.10    0.12
  -3   7   0    0.17    0.09
   7  -3   0    0.04    0.12
  -3  -7   0   -0.12    0.17
  -7  -3   0    0.38    0.12
   7   3   0    0.38    0.17
   3  -7   0    0.45    0.20
  -7   3   0    0.19    0.29
  -4   7   0    3.30    0.30
  -7  -4   0    3.42    0.24
  -4  -7   0    3.23    0.36
   7   4   0    3.38    0.26
   7   4   0    3.38    0.29
   4  -7   0    3.28    0.35
  -4   7   0    3.48    0.23
  -7   4   0    3.51    0.30
   4  -7   0    3.30    0.30
  -7  -4   0    3.39    0.42
   7  -4   0    3.15    0.37
   4   7   0    3.43    0.26
  -7   5   0    7.12    0.36
   7  -5   0    7.69    0.54
  -5   7   0    7.76    0.46
  -7  -5   0    7.33    0.37
   7   5   0    7.46    0.41
   5  -7   0    7.59    0.48
   5   7   0    7.08    0.40
   5  -7   0    7.11    0.52
  -5   7   0    7.34    0.36
   7   5   0    7.70    0.43
  -7   5   0    7.36    0.46
  -7  -5   0    7.19    0.55
  -5  -7   0    8.03    0.55
   7  -6   0    0.27    0.28
  -6  -7   0    0.12    0.14
  -7   6   0   -0.05    0.13
   7   6   0    0.12    0.12
   6  -7   0    0.09    0.28
  -7  -6   0    0.02    0.13
  -6   7   0    0.10    0.20
   6   7   0   -0.11    0.10
   6  -7   0    0.32    0.21
   6   7   0   -0.10    0.19
  -7  -6   0    0.06    0.27
   7   6   0    0.04    0.19
   7   7   0    8.52    0.47
   7  -7   0    7.81    0.62
   7  -7   0    8.75    0.53
  -7   7   0    8.42    0.44
  -7  -7   0    8.86    0.65
  -7  -7   0    8.16    0.43
   7   7   0    8.41    0.49
  -7   7   0    8.21    0.53
   0   8   0    8.61    0.46
   0  -8   0    8.25    0.50
   0   8   0    8.77    0.43
   8   0   0    8.82    0.53
  -8   0   0    9.12    0.64
   8   0   0    8.24    0.43
   0  -8   0    8.66    0.50
  -8   0   0    8.42    0.44
   8  -1   0    1.75    0.21
  -1   8   0    1.42    0.18
  -1  -8   0    1.35    0.29
  -1   8   0    1.60    0.24
  -8  -1   0    1.67    0.20
   1  -8   0    1.24    0.24
  -1  -8   0    1.44    0.25
   1   8   0    1.19    0.22
   1   8   0    1.30    0.19
   1  -8   0    1.41    0.26
   8   1   0    1.56    0.21
   8  -1   0    1.55    0.29
  -8   1   0    1.75    0.38
  -8   1   0    1.42    0.22
  -8  -1   0    1.97    0.39
   8   1   0    1.48    0.25
   2  -8   0    4.21    0.40
   8  -2   0    5.30    0.43
  -2   8   0    4.65    0.28
  -2  -8   0    4.63    0.39
   8  -2   0    4.27    0.29
  -2  -8   0    4.33    0.37
  -8   2   0    4.20    0.51
   8   2   0    4.56    0.31
   2   8   0    4.43    0.29
   2  -8   0    4.43    0.36
  -8  -2   0    4.59    0.50
   2   8   0    4.19    0.31
  -2   8   0    4.50    0.33
   8   2   0    4.56    0.37
  -8   2   0    4.63    0.32
  -8  -2   0    4.73    0.29
   3  -8   0    0.09    0.22
   3  -8   0    0.04    0.17
  -3  -8   0    0.03    0.20
   8  -3   0    0.08    0.15
   3   8   0    0.32    0.13
  -3  -8   0   -0.19    0.20
  -8   3   0   -0.01    0.15
   8   3   0    0.32    0.14
  -3   8   0   -0.11    0.15
  -8  -3   0    0.17    0.13
  -3   8   0    0.28    0.12
   8   3   0    0.21    0.18
   3   8   0    0.31    0.14
  -8  -3   0    0.21    0.30
   8  -3   0    0.60    0.27
   4  -8   0    0.98    0.21
  -8  -4   0    0.62    0.14
   8  -4   0    0.97    0.31
   8   4   0    0.89    0.21
  -4  -8   0    1.08    0.28
   4  -8   0    1.08    0.27
  -8  -4   0    1.02    0.32
   4   8   0    0.99    0.18
  -4   8   0    0.92    0.17
  -4   8   0    0.77    0.20
  -8   4   0    1.10    0.23
   8   4   0    1.30    0.25
   8   5   0    8.58    0.49
   5   8   0    8.23    0.47
   8   5   0    8.26    0.46
  -5  -8   0    8.89    0.72
  -8  -5   0    8.25    0.42
   8  -5   0    7.08    0.80
  -5   8   0    8.04    0.50
  -8   5   0    7.32    0.50
   5  -8   0    8.66    0.51
  -5   8   0    8.82    0.42
   5  -8   0    8.42    0.59
  -8  -5   0    8.26    0.62
  -6   8   0    1.30    0.23
   6   8   0    1.20    0.26
  -8  -6   0    1.08    0.19
  -6  -8   0    1.04    0.33
   8  -6   0    1.20    0.36
   8   6   0    1.05    0.20
   6  -8   0    0.77    0.40
  -6  -8   0    0.96    0.19
   8   6   0    1.40    0.29
  -8  -6   0    1.34    0.43
  -6   8   0    1.22    0.26
  -8   6   0    1.29    0.30
   6   8   0    0.99    0.21
  -8   7   0    0.15    0.25
  -8   7   0   -0.16    0.31
   8  -7   0   -0.24    0.34
   7  -8   0    0.75    0.28
   7   8   0   -0.20    0.23
   7  -8   0   -0.22    0.34
   8  -7   0    0.12    0.28
   8  -7   0    0.32    0.29
  -8  -7   0   -0.25    0.36
   8   7   0    0.64    0.28
  -7   8   0    0.17    0.24
   7   8   0    0.35    0.17
   8   7   0   -0.07    0.18
   8   7   0   -0.10    0.35
  -7   8   0    0.35    0.31
  -7  -8   0    0.19    0.32
  -7  -8   0    0.39    0.27
  -8  -7   0   -0.45    0.34
  -8  -8   0    3.86    0.44
   8  -8   0    3.52    0.52
  -8   8   0    4.01    0.45
   8  -8   0    4.39    0.49
   8   8   0    3.35    0.33
  -8  -8   0    3.40    0.63
   8  -8   0    3.07    0.38
   8   8   0    3.81    0.35
  -8   8   0    4.16    0.43
   0   9   0   -0.06    0.12
   9   0   0    0.01    0.22
   0  -9   0   -0.18    0.24
  -9   0   0    0.31    0.40
   0  -9   0   -0.05    0.21
   0   9   0   -0.14    0.15
  -9   0   0    0.02    0.14
   9   0   0   -0.13    0.16
   1  -9   0    6.72    0.46
  -9  -1   0    7.08    0.65
  -9  -1   0    7.09    0.40
   9  -1   0    6.87    0.49
  -1  -9   0    6.98    0.48
   1   9   0    6.54    0.39
   9   1   0    7.71    0.49
   1   9   0    6.92    0.43
  -1   9   0    6.88    0.39
  -1  -9   0    6.93    0.47
  -1   9   0    6.93    0.43
  -9   1   0    5.31    0.65
  -9   1   0    6.35    0.41
   9   1   0    6.68    0.41
   1  -9   0    6.24    0.50
   9  -1   0    6.25    0.40
  -9   2   0    1.52    0.25
   9   2   0    1.85    0.26
  -2   9   0    1.99    0.22
   2  -9   0    2.09    0.31
   2   9   0    1.56    0.28
   2   9   0    1.70    0.21
  -2  -9   0    2.04    0.30
  -9   2   0    2.10    0.45
   9   2   0    1.62    0.31
   9  -2   0    1.91    0.37
  -2   9   0    1.81    0.31
  -9  -2   0    2.35    0.49
  -2  -9   0    1.75    0.32
  -9  -2   0    1.71    0.22
   3   9   0    0.18    0.14
   3   9   0    0.50    0.18
  -9  -3   0    1.29    0.41
   3  -9   0    0.39    0.27
  -3  -9   0    0.38    0.27
   3  -9   0    0.59    0.21
   9   3   0    0.41    0.15
   9  -3   0    0.75    0.31
  -3   9   0    0.43    0.14
  -9   3   0    0.14    0.18
  -9  -3   0    0.30    0.15
  -3   9   0    0.48    0.20
  -4   9   0   13.16    0.60
   9   4   0   12.51    0.68
  -9  -4   0   13.74    0.61
  -4   9   0   11.95    0.67
   4   9   0   12.39    0.63
   9  -4   0   12.72    0.78
   9   4   0   13.16    0.64
   4  -9   0   11.88    0.75
  -9   4   0   12.87    0.67
  -4  -9   0   13.46    0.77
  -9  -4   0   12.42    0.83
   4  -9   0   13.03    0.70
   5   9   0    0.55    0.35
   9   5   0    0.52    0.21
  -9   5   0    0.29    0.22
  -9   5   0    0.98    0.43
   5  -9   0    0.51    0.23
  -5  -9   0    0.22    0.30
   9   5   0    0.13    0.26
  -5  -9   0    1.07    0.36
   9  -5   0    0.77    0.32
   5   9   0    0.66    0.18
  -5   9   0    0.75    0.23
  -9  -5   0    1.07    0.22
  -9  -5   0   -0.04    0.37
  -9   6   0   -0.01    0.32
   6  -9   0    0.20    0.26
  -9   6   0    0.02    0.23
   9  -6   0    0.05    0.26
  -6  -9   0    0.04    0.31
  -9  -6   0   -0.25    0.42
   6  -9   0   -0.17    0.34
  -9  -6   0    0.19    0.20
   9   6   0   -0.01    0.29
  -9  -6   0   -0.06    0.45
   9   6   0    0.15    0.18
  -6  -9   0    0.39    0.23
  -6   9   0    0.96    0.37
   6   9   0    0.34    0.20
  -6   9   0    0.35    0.25
  -6   9   0   -0.10    0.20
   6   9   0    0.11    0.17
  -7  -9   0    0.07    0.25
   7   9   0    0.06    0.18
   9   7   0   -0.30    0.33
   7  -9   0   -0.22    0.36
  -7  -9   0   -0.27    0.37
   7   9   0   -0.25    0.20
   7  -9   0   -0.20    0.33
  -9  -7   0    0.58    0.46
  -7   9   0    0.26    0.28
   9   7   0    0.40    0.26
   9  -7   0   -0.07    0.27
  -9   7   0    0.07    0.25
  -9   7   0    0.41    0.27
   9   7   0    0.14    0.18
   7  -9   0    0.27    0.33
  -7   9   0    0.22    0.30
  -8   9   0   -0.07    0.32
  -9  -8   0    0.57    0.50
   8   9   0    0.34    0.22
  -9  -8   0   -0.01    0.29
   8  -9   0    0.60    0.43
   8  -9   0    0.06    0.31
   9   8   0    0.12    0.21
   8   9   0    0.23    0.21
  -8   9   0    0.59    0.31
   9   8   0    0.42    0.24
   9  -8   0   -0.05    0.26
  -9   8   0    0.39    0.29
  -8  -9   0    0.34    0.30
  -8  -9   0    0.14    0.49
  -9   8   0    0.46    0.32
  -9   9   0    2.13    0.48
   9  -9   0    2.33    0.36
  -9   9   0    1.15    0.34
   9   9   0    1.69    0.36
   9   9   0    1.69    0.32
  -9  -9   0    1.86    0.61
   9  -9   0    2.10    0.53
  -9  -9   0    1.47    0.33
  10   0   0    0.33    0.25
   0 -10   0    0.19    0.22
  10   0   0    0.37    0.21
   0 -10   0    0.54    0.31
 -10   0   0    0.83    0.19
 -10   0   0    0.12    0.48
   0  10   0    0.65    0.21
   0  10   0    0.62    0.15
 -10   1   0    2.20    0.27
 -10  -1   0    2.69    0.39
   1  10   0    2.19    0.26
  -1 -10   0    2.43    0.36
  10  -1   0    1.63    0.35
  -1 -10   0    2.57    0.47
   1 -10   0    1.90    0.41
  10   1   0    3.14    0.36
   1  10   0    2.15    0.35
 -10  -1   0    3.06    0.66
  -1  10   0    2.98    0.36
   1 -10   0    2.43    0.34
  10   1   0    2.35    0.32
 -10   1   0    3.10    0.65
  10  -1   0    2.45    0.40
  -2  10   0    1.06    0.22
  -2  10   0    1.56    0.34
  -2 -10   0    0.92    0.28
 -10  -2   0    0.95    0.20
   2 -10   0    1.20    0.29
 -10   2   0    1.49    0.52
   2 -10   0    0.80    0.32
   2  10   0    0.81    0.17
  -2 -10   0    1.05    0.34
  10   2   0    0.66    0.20
 -10   2   0    0.72    0.22
  10   2   0    1.42    0.30
 -10  -2   0    1.44    0.51
   2  10   0    0.86    0.25
  10  -2   0    0.90    0.37
  10   3   0   13.47    0.80
 -10  -3   0   14.83    0.69
  -3  10   0   14.93    0.68
 -10  -3   0   14.58    0.96
   3  10   0   14.55    0.71
   3 -10   0   14.16    0.83
  10  -3   0   14.20    0.87
 -10   3   0   15.04    1.02
   3  10   0   13.62    0.74
 -10   3   0   14.94    0.75
  10   3   0   14.40    0.71
  -3 -10   0   14.83    0.84
  -3  10   0   14.53    0.76
   3 -10   0   13.16    0.64
 -10   3   0   14.80    0.79
   3 -10   0   14.56    0.80
   4 -10   0   -0.13    0.57
  -4 -10   0   -0.13    0.29
  10  -4   0   -0.29    0.32
  10   4   0   -0.44    0.27
  10   4   0    0.12    0.20
 -10   4   0    0.44    0.31
  -4  10   0    0.01    0.18
   4  10   0    0.15    0.14
 -10   4   0    0.09    0.22
   4 -10   0    0.47    0.26
 -10  -4   0    0.13    0.48
  -4  10   0    0.14    0.24
   4  10   0    0.68    0.23
 -10  -4   0   -0.24    0.19
  -5 -10   0    0.01    0.23
  10  -5   0    0.16    0.36
  -5  10   0    0.43    0.40
  10   5   0    0.35    0.31
   5 -10   0    0.78    0.30
  -5  10   0    0.40    0.27
 -10  -5   0    0.75    0.52
   5  10   0    0.40    0.16
   5 -10   0    0.48    0.37
  10  -5   0    0.69    0.26
  10   5   0    0.43    0.24
  -5  10   0    0.57    0.20
 -10  -5   0    0.06    0.44
 -10   5   0    0.57    0.29
 -10   5   0    0.52    0.25
   5  10   0   -0.04    0.21
  -5 -10   0    1.19    0.37
 -10  -5   0    0.01    0.21
  10  -6   0   -0.06    0.40
   6 -10   0    0.23    0.36
   6  10   0    0.48    0.20
  -6 -10   0   -0.05    0.22
 -10   6   0   -0.16    0.26
   6  10   0    0.26    0.18
  -6 -10   0    0.40    0.38
  -6  10   0    0.24    0.30
 -10   6   0    0.30    0.30
  10   6   0   -0.17    0.32
   6 -10   0    0.59    0.42
  -6  10   0    0.69    0.37
 -10  -6   0    1.11    0.60
   6 -10   0    0.49    0.31
  10  -6   0    0.67    0.25
  10   6   0    0.33    0.22
 -10  -6   0    0.61    0.42
  -7  10   0   -0.49    0.32
 -10   7   0    0.19    0.27
 -10   7   0    0.07    0.29
 -10  -7   0    0.25    0.35
  10   7   0    0.21    0.29
  -7 -10   0    0.76    0.40
   7  10   0   -0.20    0.19
 -10  -7   0    0.49    0.56
  10  -7   0   -0.23    0.25
   7 -10   0    0.06    0.32
  -7  10   0    0.16    0.34
   7 -10   0   -0.23    0.37
  10   7   0    0.44    0.24
  -7 -10   0   -0.04    0.24
   7  10   0    0.20    0.20
   7 -10   0    0.17    0.44
  -8 -10   0   -0.17    0.27
   8 -10   0    0.63    0.31
 -10  -8   0    0.94    0.62
 -10  -8   0    0.73    0.32
  10  -8   0   -0.21    0.54
  10   8   0   -0.12    0.27
   8 -10   0    0.25    0.50
   8  10   0    0.16    0.24
  -8  10   0    0.63    0.41
  -8  10   0    0.33    0.31
 -10   8   0    0.23    0.38
  10   8   0    0.68    0.25
   8  10   0    0.32    0.21
 -10   8   0    0.25    0.29
  -8 -10   0   -0.87    0.51
  10  -8   0    0.22    0.26
  10   9   0   -0.55    0.33
 -10   9   0    0.38    0.45
   9  10   0   -0.30    0.26
  10   9   0   -0.31    0.28
 -10  -9   0   -0.34    0.49
  10  -9   0    0.40    0.59
   9 -10   0   -0.04    0.61
   9 -10   0    0.10    0.38
   9  10   0   -0.13    0.22
 -10   9   0   -0.14    0.30
  10  -9   0    0.01    0.41
  -9 -10   0   -0.20    0.30
 -10  -9   0    0.18    0.72
  -9  10   0   -0.41    0.39
  -9  10   0   -0.39    0.44
  -9 -10   0    1.47    0.65
 -10 -10   0    0.33    0.28
  10 -10   0    0.92    0.72
 -10 -10   0    0.75    0.78
  10  10   0   -0.15    0.31
  10 -10   0    0.08    0.28
 -10  10   0    0.12    0.54
  10  10   0    0.33    0.23
 -10  10   0   -0.28    0.30
   0 -11   0    0.84    0.40
   0 -11   0    0.02    0.14
 -11   0   0   -0.68    0.60
 -11   0   0    0.09    0.23
   0  11   0   -0.06    0.27
  11   0   0    0.11    0.41
   0  11   0   -0.19    0.15
   0 -11   0   -0.39    0.25
 -11   1   0    2.61    0.34
  -1 -11   0    2.33    0.28
   1  11   0    3.15    0.47
 -11  -1   0    4.54    0.81
   1  11   0    3.38    0.32
 -11   1   0    2.51    0.74
  11   1   0    2.17    0.43
   1 -11   0    2.87    0.25
  -1  11   0    3.46    0.42
 -11  -1   0    2.82    0.31
  11  -1   0    3.23    0.48
   1 -11   0    3.04    0.54
  -1  11   0    2.90    0.31
   1 -11   0    3.53    0.44
  11   1   0    2.87    0.43
  11   2   0    0.04    0.26
  11   2   0    0.09    0.30
   2 -11   0    0.01    0.13
  -2  11   0    0.07    0.18
 -11   2   0   -0.64    0.69
  -2 -11   0    0.04    0.31
   2 -11   0    0.14    0.37
  -2 -11   0   -0.18    0.18
   2 -11   0    0.09    0.27
 -11  -2   0   -0.08    0.60
  11  -2   0   -0.49    0.35
   2  11   0    0.31    0.18
 -11   2   0    0.03    0.21
 -11  -2   0   -0.01    0.21
  -2  11   0   -0.05    0.29
 -11  -3   0   -0.12    0.22
   3 -11   0   -0.25    0.28
  11   3   0    0.43    0.27
   3 -11   0    1.13    0.45
  11  -3   0    0.24    0.39
   3  11   0    0.26    0.17
  -3 -11   0    0.65    0.32
 -11  -3   0    0.89    0.62
 -11   3   0    0.27    0.23
   3 -11   0    0.25    0.13
  -3 -11   0    0.06    0.20
  -3  11   0   -0.17    0.31
  -3  11   0    0.20    0.19
 -11   3   0    0.64    0.30
  11   3   0    0.44    0.33
  -4  11   0    0.22    0.30
   4 -11   0    0.40    0.31
   4  11   0    0.13    0.18
  11   4   0    0.28    0.26
   4 -11   0    0.44    0.46
  -4  11   0   -0.27    0.47
   4 -11   0    0.23    0.13
  -4 -11   0    0.67    0.23
 -11   4   0    0.65    0.29
  -4 -11   0    0.38    0.36
  11  -4   0    0.53    0.42
 -11   4   0    0.07    0.25
 -11  -4   0    0.03    0.59
  -4 -11   0    0.42    0.22
 -11  -4   0    1.45    0.55
 -11  -4   0   -0.17    0.23
  11   4   0    0.28    0.33
  -4  11   0    0.26    0.22
  11  -5   0    2.03    0.33
 -11   5   0    1.48    0.32
  11   5   0    1.83    0.41
   5  11   0    1.87    0.28
   5 -11   0    1.67    0.51
  -5 -11   0    1.75    0.32
 -11   5   0    1.57    0.37
  -5  11   0    1.19    0.38
 -11  -5   0    1.99    0.66
  11  -5   0    2.01    0.48
   5 -11   0    1.24    0.43
 -11  -5   0    1.38    0.46
   5 -11   0    1.88    0.23
  -5  11   0    1.63    0.43
 -11  -5   0    1.66    0.37
   5 -11   0    2.61    0.46
   5  11   0    2.15    0.32
  -5  11   0    1.72    0.29
  -5 -11   0    2.39    0.51
  11   5   0    1.85    0.39
  11   5   0    1.46    0.30
   6 -11   0    0.36    0.40
  11  -6   0    0.09    0.26
   6 -11   0   -0.12    0.14
   6 -11   0    0.04    0.37
   6  11   0   -0.02    0.20
 -11  -6   0    1.11    0.69
  -6  11   0    0.08    0.37
 -11  -6   0    0.38    0.38
  11   6   0   -0.22    0.43
  11  -6   0    0.24    0.45
 -11   6   0   -0.07    0.28
 -11   6   0   -0.02    0.33
   6 -11   0    0.17    0.52
  11   6   0    0.09    0.32
   6  11   0    0.12    0.21
  -6 -11   0    0.43    0.45
  -6  11   0    0.05    0.37
  11   6   0    0.16    0.27
 -11   7   0    2.01    0.44
  -7  11   0    2.34    0.49
   7  11   0    2.00    0.39
   7 -11   0    2.38    0.43
 -11   7   0    2.43    0.38
  11  -7   0    2.48    0.59
   7 -11   0    3.34    0.71
  11   7   0    3.27    0.44
  11  -7   0    2.40    0.35
  -7 -11   0    2.83    0.37
 -11  -7   0    2.13    0.41
   7  11   0    2.21    0.32
  11   7   0    2.30    0.37
  -7 -11   0    1.61    0.53
 -11  -7   0    2.70    0.76
   8  11   0    0.18    0.27
  11   8   0   -0.11    0.35
  -8 -11   0    0.29    0.66
  11  -8   0   -0.32    0.58
 -11  -8   0   -0.77    0.48
 -11   8   0    0.10    0.31
  -8  11   0   -0.21    0.44
 -11  -8   0   -0.11    0.79
  -8  11   0    0.49    0.52
  11  -8   0    0.21    0.26
   8  11   0    0.15    0.20
 -11   8   0    0.18    0.44
  -8 -11   0   -0.02    0.25
   8 -11   0    0.80    0.63
   8 -11   0   -0.04    0.36
   9  11   0   -0.25    0.32
  -9  11   0    1.32    0.56
  -9  11   0    0.42    0.36
   9 -11   0   -0.13    0.30
 -11  -9   0    0.54    0.86
  -9 -11   0   -0.12    0.29
   9 -11   0    0.10    0.70
 -11   9   0   -0.22    0.29
  11  -9   0    0.62    0.67
  11  -9   0   -0.18    0.28
  11   9   0    0.50    0.25
 -11   9   0   -0.18    0.50
  11   9   0    0.33    0.36
   9  11   0    0.04    0.21
 -11  -9   0    0.09    0.33
  -9 -11   0    0.91    0.72
  11  10   0   -0.14    0.23
  10 -11   0    0.06    0.16
 -10 -11   0    0.14    0.27
 -11  10   0    0.56    0.34
  11  10   0    0.02    0.40
 -11 -10   0    2.09    1.01
 -10  11   0   -0.03    0.32
 -10  11   0   -0.41    0.61
  11 -10   0   -0.31    0.78
 -10 -11   0    0.59    0.87
  10 -11   0    0.55    0.83
  10  11   0    0.14    0.23
 -11  10   0    0.90    0.61
 -11 -10   0    0.14    0.32
  11 -10   0    0.30    0.29
  10 -11   0    0.28    0.29
 -11 -11   0    1.87    0.38
 -11 -11   0    3.64    1.20
  11  11   0    3.43    0.65
  11  11   0    2.31    0.35
  11 -11   0    2.39    0.38
  11 -11   0    2.56    0.24
  11 -11   0    1.67    0.98
 -11  11   0    3.56    0.81
 -11  11   0    3.43    0.49
   0 -12   0    5.71    0.35
   0  12   0    5.37    0.97
 -12   0   0    5.81    0.45
   0  12   0    5.63    0.45
  12   0   0    5.83    0.55
 -12   0   0    6.06    1.05
   0 -12   0    6.88    0.59
   1 -12   0    0.07    0.13
  -1 -12   0    0.29    0.15
  12   1   0   -0.01    0.39
  -1 -12   0    0.66    0.33
 -12  -1   0    0.10    0.25
   1  12   0    0.36    0.20
  12  -1   0   -0.01    0.40
   1 -12   0   -0.08    0.32
 -12   1   0    0.07    0.25
  -1  12   0    0.12    0.21
  -1  12   0   -0.38    0.37
 -12  -1   0    1.72    0.93
   2 -12   0    1.95    0.23
  -2  12   0    2.16    0.33
  12   2   0    2.21    0.43
   2  12   0    2.07    0.32
  -2 -12   0    2.62    0.51
   2 -12   0    1.14    0.60
 -12  -2   0    2.94    0.89
  12  -2   0    2.51    0.51
 -12   2   0    2.21    0.35
   2 -12   0    2.56    0.43
  -2  12   0    2.22    0.52
 -12   2   0    2.09    0.36
 -12  -2   0    2.03    0.36
  -2 -12   0    1.75    0.26
  12   2   0    1.95    0.47
  -3 -12   0    0.61    0.19
   3 -12   0    0.36    0.37
   3  12   0    0.55    0.21
 -12   3   0    0.54    0.30
  -3 -12   0    1.18    0.41
 -12   3   0    0.47    0.28
  -3  12   0    0.28    0.26
  -3 -12   0    0.97    0.24
 -12  -3   0    0.37    0.28
  12   3   0    0.82    0.41
   3  12   0    0.61    0.24
  12  -3   0    1.27    0.46
  -3  12   0   -0.10    0.39
 -12  -3   0    0.24    0.81
   3 -12   0    0.35    0.13
  12   3   0    0.59    0.36
   3 -12   0    0.73    0.55
  -4 -12   0   11.18    0.82
  12   4   0   10.57    0.75
   4 -12   0   10.47    0.76
  12   4   0    9.34    0.69
  -4 -12   0   10.04    0.53
 -12  -4   0   10.17    0.61
   4  12   0   10.34    0.57
  -4  12   0   10.52    0.63
   4 -12   0   10.40    0.51
 -12  -4   0    8.09    0.82
 -12   4   0   10.75    0.68
  -4 -12   0   11.33    0.60
  -4  12   0   10.67    0.76
 -12  -4   0   11.23    1.16
   4  12   0   10.23    0.61
  12  -4   0   11.07    0.60
   4 -12   0   11.66    0.98
 -12   4   0   11.14    0.63
  12  -4   0   10.25    0.80
  -4  12   0   10.85    0.77
 -12  -5   0    1.09    0.56
  12   5   0    1.34    0.51
   5  12   0    1.22    0.28
  12  -5   0    1.28    0.28
   5 -12   0    2.29    0.68
  -5  12   0    1.05    0.46
  12  -5   0    1.92    0.56
   5 -12   0    2.32    0.46
 -12   5   0    1.77    0.33
  -5  12   0    2.13    0.44
  -5 -12   0    1.30    0.26
  12   5   0    1.10    0.40
   5 -12   0    1.54    0.45
 -12  -5   0    1.15    0.50
   5  12   0    1.79    0.28
   5 -12   0    1.63    0.21
 -12  -5   0    1.04    0.86
 -12   5   0    1.82    0.39
  12   5   0    0.84    0.40
  -5 -12   0    1.07    0.25
  12  -6   0    0.69    0.56
   6 -12   0    1.28    0.71
   6 -12   0    0.55    0.14
 -12   6   0    0.13    0.40
  -6 -12   0    0.43    0.52
 -12  -6   0    1.17    0.42
  -6  12   0   -0.37    0.47
  12   6   0    0.08    0.37
   6  12   0    0.15    0.21
 -12  -6   0   -0.38    0.87
  12  -6   0    0.52    0.27
  -6 -12   0    0.31    0.22
   6 -12   0    0.77    0.37
  12   6   0    0.29    0.33
  -6  12   0    1.30    0.38
   6  12   0    0.49    0.26
   6 -12   0    0.32    0.54
 -12   6   0    0.61    0.28
 -12  -7   0    0.13    0.91
   7 -12   0    0.56    0.42
 -12   7   0    0.04    0.26
  12  -7   0   -0.68    0.56
  12   7   0    0.63    0.33
 -12   7   0    0.47    0.45
  -7  12   0   -0.06    0.36
  -7 -12   0    0.26    0.24
   7 -12   0   -1.01    0.69
 -12  -7   0    0.16    0.39
  -7 -12   0   -0.40    0.54
  -7  12   0    0.15    0.56
   7  12   0   -0.21    0.20
  12  -7   0    0.18    0.25
   7 -12   0   -0.11    0.13
   7  12   0   -0.10    0.29
  12   7   0   -0.53    0.37
   8  12   0    1.46    0.36
 -12  -8   0    2.62    0.99
  -8  12   0    1.90    0.38
  -8 -12   0    1.34    0.30
  -8  12   0    1.06    0.62
   8 -12   0    1.33    0.34
  12   8   0    1.22    0.29
 -12   8   0    1.52    0.63
  12   8   0    1.20    0.43
   8  12   0    1.68    0.31
 -12  -8   0    1.54    0.41
   8 -12   0    1.48    0.21
   8 -12   0    1.90    0.84
  12  -8   0    1.56    0.31
 -12   8   0    1.04    0.33
  12  -8   0    2.66    0.84
  -8 -12   0    3.61    1.00
  12   9   0    1.39    0.50
  12   9   0    0.70    0.26
  -9 -12   0    1.05    0.84
   9  12   0    0.63    0.22
  12  -9   0    0.74    0.31
   9 -12   0   -0.09    0.89
   9 -12   0    1.04    0.31
   9  12   0    0.66    0.36
 -12  -9   0    0.61    0.36
  -9 -12   0    0.57    0.29
 -12   9   0    0.60    0.31
   9 -12   0    0.44    0.16
  12  -9   0    1.51    0.82
 -12  -9   0   -0.16    1.04
  -9  12   0    0.79    0.37
  10  12   0    0.26    0.46
 -12 -10   0    0.27    0.33
  12 -10   0    0.40    0.89
  10  12   0    0.25    0.24
 -12 -10   0   -0.93    1.12
  12  10   0    0.07    0.23
  10 -12   0    0.10    0.15
  12  10   0    0.97    0.54
 -12  10   0    0.09    0.32
  12 -10   0    0.10    0.28
 -10  12   0   -0.17    0.32
  10 -12   0   -0.94    1.04
 -10 -12   0    0.10    0.25
 -12  10   0   -0.54    0.73
  12 -10   0   -0.04    0.17
 -10  12   0   -0.89    0.76
  10 -12   0    0.15    0.29
 -12  11   0    0.39    0.32
  12  11   0    0.05    0.60
  11  12   0    1.40    0.58
  11  12   0    0.48    0.23
 -12 -11   0    0.08    0.31
  12 -11   0    0.11    1.04
  11 -12   0   -0.01    0.16
 -12  11   0    0.88    0.88
 -11  12   0    0.66    0.33
  12 -11   0    0.45    0.27
  11 -12   0   -1.16    1.16
  12 -11   0    0.37    0.16
 -11 -12   0    0.27    0.31
  11 -12   0    0.62    0.29
 -11 -12   0    0.40    1.25
  12  11   0    0.14    0.24
 -12 -11   0    0.55    1.29
  12 -12   0    0.30    0.15
  12  12   0    0.00    0.21
 -12 -12   0    0.41    0.28
  12 -12   0    0.20    0.28
 -12  12   0   -0.09    0.30
   0 -13   0   -0.04    0.14
  13   0   0   -0.38    0.46
 -13   0   0   -0.05    0.32
   0 -13   0    0.61    0.42
   0  13   0   -0.20    0.24
 -13   0   0    0.12    0.30
 -13   1   0    2.04    0.37
  -1  13   0    3.11    0.41
  -1 -13   0    2.07    0.46
   1  13   0    3.08    0.35
  13   1   0    2.02    0.53
   1 -13   0    2.69    0.25
 -13  -1   0    1.75    0.41
 -13   1   0    3.57    0.41
   1 -13   0    2.62    0.51
   1  13   0    2.69    0.39
  13  -1   0    2.99    0.55
  -1 -13   0    2.32    0.27
  -2  13   0   -0.07    0.55
  13   2   0    0.62    0.50
   2  13   0    0.47    0.24
  -2 -13   0    0.48    0.19
  -2  13   0    0.35    0.28
 -13   2   0    0.09    0.33
  13  -2   0   -0.26    0.49
 -13  -2   0   -0.19    0.33
   2  13   0    0.24    0.22
 -13  -2   0    0.70    1.15
   2 -13   0    0.05    0.13
   2 -13   0   -0.03    0.42
 -13   2   0    0.14    0.27
  -2 -13   0    0.08    0.42
  -3  13   0    3.25    0.72
  -3 -13   0    3.24    0.50
  -3 -13   0    2.77    0.30
  13  -3   0    3.06    0.63
   3 -13   0    4.23    0.62
   3  13   0    3.19    0.41
 -13  -3   0    3.54    0.48
   3 -13   0    3.59    0.34
 -13   3   0    2.92    0.46
  -3 -13   0    3.60    0.62
  13   3   0    3.22    0.63
  -3  13   0    3.99    0.45
   3  13   0    3.80    0.52
  -4 -13   0    0.18    0.18
  -4  13   0    0.12    0.54
   4  13   0   -0.03    0.24
  -4 -13   0   -0.09    0.47
  -4  13   0    0.80    0.51
  13   4   0    0.96    0.55
   4 -13   0   -0.04    0.51
  -4  13   0    0.21    0.37
 -13   4   0    0.53    0.31
  13  -4   0    0.67    0.59
   4  13   0    0.09    0.21
 -13  -4   0    1.22    0.62
 -13   4   0    1.05    0.40
  13  -4   0    0.29    0.24
 -13  -4   0    1.16    0.41
 -13  -4   0   -0.20    1.09
  -4 -13   0    0.50    0.23
   4 -13   0    0.17    0.13
  -5 -13   0    1.25    0.25
  -5  13   0    0.08    0.60
 -13  -5   0    0.27    1.09
   5 -13   0    1.85    0.58
 -13   5   0    0.91    0.29
  -5 -13   0    1.22    0.45
  -5 -13   0    1.26    0.60
 -13   5   0    0.41    0.42
  13   5   0    0.76    0.51
  13  -5   0    1.14    0.61
   5  13   0    1.01    0.23
   5 -13   0    2.76    0.93
  13   5   0    0.24    0.64
  13  -5   0    1.09    0.27
   5 -13   0    0.87    0.16
  -6 -13   0    1.81    0.35
 -13  -6   0    2.60    1.14
 -13   6   0    1.26    0.53
  13  -6   0    1.52    0.70
  -6 -13   0    1.57    0.65
  13   6   0    0.70    0.54
   6  13   0    1.18    0.35
   6  13   0    1.79    0.31
 -13   6   0    1.72    0.33
   6 -13   0    3.83    1.01
   6 -13   0    1.71    0.22
 -13  -6   0    1.81    0.47
   6 -13   0    1.25    0.40
  13  -6   0    1.86    0.31
  -6  13   0    0.70    0.66
  -6  13   0    2.13    0.43
  13   6   0    1.33    0.36
   7  13   0    0.57    0.36
   7 -13   0   -0.71    1.05
  13  -7   0    0.69    0.27
 -13   7   0   -0.26    0.52
  -7  13   0    0.22    0.37
 -13  -7   0    3.28    1.97
   7  13   0    0.53    0.23
  -7 -13   0    1.01    0.30
  -7 -13   0   -0.01    0.69
  13   7   0    0.16    0.31
   7 -13   0    0.24    0.17
 -13  -7   0    0.41    0.40
   7 -13   0    0.70    0.34
  -7  13   0    0.03    1.08
 -13   7   0    0.85    0.30
  13   7   0    0.07    0.78
  13  -7   0    0.16    0.73
 -13   8   0    0.09    0.60
  -8  13   0    0.16    0.77
  13   8   0   -0.10    0.57
  -8 -13   0   -0.13    0.25
   8  13   0   -0.02    0.20
   8 -13   0    0.17    0.30
 -13  -8   0    0.36    0.36
   8  13   0    0.01    0.36
 -13   8   0   -0.24    0.32
   8 -13   0    1.78    1.11
  -8 -13   0    1.02    0.80
  -8  13   0   -0.07    0.37
   8 -13   0    0.00    0.15
  13  -8   0   -0.11    0.26
  13   8   0    0.41    0.29
  13  -8   0    0.16    0.80
  13  -9   0    0.37    0.28
  -9 -13   0   -0.67    0.93
 -13   9   0    0.36    0.29
  -9  13   0   -0.15    0.86
 -13   9   0    0.65    0.70
   9  13   0    0.37    0.20
 -13  -9   0   -0.10    0.34
  13  -9   0    0.36    0.91
   9 -13   0    0.15    0.16
  13   9   0   -0.64    0.63
  13   9   0    0.27    0.24
   9  13   0    0.11    0.42
   9 -13   0    2.63    1.25
  -9  13   0    0.54    0.35
 -10  13   0   -1.07    1.01
  13 -10   0    0.92    0.28
 -10  13   0    0.28    0.33
 -10 -13   0    1.74    1.20
  13 -10   0    0.77    0.17
  13  10   0    0.69    0.25
  10 -13   0    0.78    0.16
  10  13   0    0.78    0.53
 -13 -10   0    1.34    0.35
 -10 -13   0    0.60    0.26
  10 -13   0    0.95    0.28
  10  13   0    0.75    0.23
  13  10   0    0.52    0.69
 -13  10   0    1.31    0.87
  13 -10   0    0.59    1.07
 -13 -10   0    2.63    1.55
 -13  10   0    0.75    0.34
  11 -13   0    0.20    0.14
 -13 -11   0   -0.13    0.31
  13 -11   0    0.01    0.24
  11  13   0    0.42    0.23
 -13  11   0    0.71    0.34
  13  11   0    0.16    0.23
 -11  13   0   -0.07    0.30
  13 -11   0    0.11    0.17
 -11 -13   0    0.06    0.26
  11 -13   0    0.50    0.28
 -12 -13   0    0.08    0.25
  12  13   0   -0.19    0.18
  13 -12   0    0.12    0.15
  12 -13   0    0.06    0.24
 -13  12   0   -0.21    0.26
  13  12   0    0.23    0.20
  12 -13   0    0.21    0.15
 -13 -12   0   -0.28    0.27
  13 -12   0    0.36    0.24
 -14   0   0    4.47    0.56
   0 -14   0    5.26    0.34
   0  14   0    6.13    0.44
  14   0   0    4.97    0.74
   0  14   0    5.33    0.53
 -14   0   0    5.72    0.47
   0 -14   0    6.55    0.75
   1 -14   0   -0.41    0.53
  -1 -14   0    0.42    0.24
  -1 -14   0   -0.04    0.17
  -1  14   0    0.30    0.33
  14   1   0    0.48    0.60
  -1 -14   0    0.45    0.53
  -1  14   0    0.35    0.28
   1 -14   0   -0.25    0.14
   1  14   0   -0.41    0.30
 -14   1   0   -0.33    0.38
 -14  -1   0    0.60    0.32
 -14   1   0    0.11    0.28
   1  14   0    0.03    0.23
  14  -1   0    0.68    0.58
  -2 -14   0    0.03    0.24
 -14  -2   0   -0.32    0.44
  -2 -14   0    0.04    0.17
  -2  14   0    0.07    0.36
 -14   2   0    0.41    0.30
  -2 -14   0    0.37    0.53
  -2  14   0    0.49    0.31
 -14  -2   0    0.30    0.34
   2 -14   0    1.41    0.58
  14  -2   0    0.39    0.25
   2  14   0    0.48    0.23
  14   2   0    0.23    0.62
  14  -2   0   -0.35    0.57
   3 -14   0    0.17    0.13
  -3 -14   0    0.94    0.59
  -3  14   0    0.90    0.42
  -3 -14   0   -0.10    0.23
  14  -3   0   -0.87    0.60
 -14  -3   0    0.55    0.48
   3  14   0    0.44    0.23
   3  14   0   -0.15    0.31
 -14   3   0    0.26    0.30
  14   3   0    1.90    0.68
  -3  14   0    0.33    0.33
  14  -3   0    0.06    0.24
 -14   3   0    0.69    0.43
 -14  -3   0    0.12    0.36
 -14   4   0    0.12    0.27
  -4 -14   0    0.01    0.23
  14   4   0    0.18    0.75
  14  -4   0   -0.98    0.94
   4  14   0    0.04    0.20
  -4 -14   0   -0.32    0.20
   4  14   0    0.82    0.44
  -4 -14   0   -0.26    0.83
   4 -14   0   -0.07    0.12
 -14   4   0   -0.57    0.52
   4 -14   0    1.17    0.71
  14  -4   0    0.27    0.28
 -14   5   0    0.57    0.30
  -5 -14   0    0.46    0.25
 -14   5   0   -0.81    0.52
  14  -5   0    0.60    0.27
  -5 -14   0    0.22    0.23
   5  14   0   -0.13    0.35
   5 -14   0    0.10    0.15
   5  14   0    0.40    0.23
 -14  -5   0    0.04    0.54
  -5 -14   0   -0.07    0.64
  14  -5   0   -0.18    0.67
  -6  14   0    0.21    0.41
   6  14   0   -0.07    0.21
 -14   6   0   -0.09    0.61
  14  -6   0   -0.25    0.24
 -14   6   0    0.46    0.28
  -6 -14   0    0.57    0.74
   6 -14   0    0.00    0.15
   6  14   0   -0.18    0.36
 -14  -6   0    0.46    0.48
  -6 -14   0    0.10    0.22
  -6  14   0    0.38    0.93
 -14  -6   0   -2.11    1.67
   7 -14   0    0.49    0.16
 -14  -7   0    0.84    0.42
   7  14   0    1.32    0.44
  -7 -14   0    0.68    0.26
 -14  -7   0    1.72    1.74
  -7  14   0    0.25    1.01
  14   7   0    0.91    0.33
 -14   7   0    1.35    0.68
  14  -7   0    1.35    0.86
   7  14   0    0.79    0.23
  14  -7   0    0.91    0.28
 -14   7   0    0.07    0.30
   7 -14   0    0.26    0.38
  -7 -14   0    2.16    0.85
 -14  -8   0    0.46    0.38
 -14   8   0    1.26    0.71
  -8 -14   0   -0.03    0.94
   8 -14   0   -0.01    0.14
  -8  14   0    0.15    0.34
  -8 -14   0   -0.36    0.23
 -14   8   0   -0.14    0.28
 -14  -8   0    0.28    1.87
  -8  14   0   -0.42    1.11
  14  -8   0    0.38    0.93
   8  14   0    0.04    0.19
  14  -8   0    0.12    0.28
   8 -14   0    0.22    0.33
   8  14   0    0.10    0.47
  14   8   0    0.06    0.29
 -14   9   0    0.04    0.29
  14  -9   0    0.15    0.19
 -14  -9   0    0.54    0.33
  14  -9   0    0.10    0.26
   9  14   0   -0.04    0.18
  -9 -14   0   -0.06    0.24
 -14  -9   0    1.31    2.15
 -14   9   0    1.69    0.89
  -9 -14   0    0.59    1.10
   9 -14   0    0.10    0.15
  -9  14   0    0.23    1.31
   9 -14   0    0.21    0.30
  -9  14   0   -0.09    0.35
  14   9   0   -0.13    0.26
  10 -14   0    0.06    0.14
  10 -14   0    0.16    0.35
 -14 -10   0   -0.05    0.38
  10  14   0   -0.08    0.21
  14 -10   0   -0.09    0.24
 -10 -14   0   -0.03    0.24
  14 -10   0    0.17    0.21
 -14  10   0    0.38    0.30
 -10  14   0   -0.13    0.36
  14  11   0    0.43    0.24
 -14  11   0   -0.31    0.25
  11  14   0    0.60    0.19
  14 -11   0   -0.07    0.23
  11 -14   0    0.17    0.13
 -11 -14   0   -0.25    0.25
  11 -14   0   -0.41    0.25
  14 -11   0    0.33    0.15
 -14 -11   0    0.38    0.29
 -11  14   0    0.28    0.29
   0 -15   0   -0.05    0.15
   0 -15   0   -0.33    0.24
 -15   0   0   -0.26    0.52
 -15   0   0   -0.23    0.29
   0  15   0    0.04    0.23
   0 -15   0   -0.42    0.66
  -1 -15   0    4.27    0.85
  15  -1   0    3.76    0.79
  15   1   0    4.09    0.80
   1  15   0    4.38    0.37
  -1 -15   0    3.76    0.30
   1 -15   0    3.90    0.36
 -15   1   0    3.50    0.39
   1 -15   0    3.58    0.28
 -15  -1   0    3.03    0.42
  -1 -15   0    3.77    0.39
  -1  15   0    3.78    0.37
  15  -1   0    3.72    0.37
   1  15   0    4.59    0.55
  -1  15   0    3.14    0.60
 -15   1   0    4.19    0.64
 -15  -1   0    3.88    0.66
  -2 -15   0    1.72    0.67
  -2 -15   0    0.83    0.25
   2  15   0    0.85    0.24
 -15   2   0    0.91    0.55
 -15  -2   0   -0.04    0.60
   2 -15   0    0.69    0.15
 -15  -2   0    0.26    0.34
  -2  15   0    0.95    0.28
   2 -15   0    0.98    0.75
  15   2   0    2.39    0.82
  -2  15   0    0.84    0.49
 -15   2   0    1.04    0.29
  15  -2   0    0.85    0.26
  15  -2   0   -0.05    0.70
  -2 -15   0    0.58    0.19
   3 -15   0    2.42    0.86
 -15   3   0    0.35    0.61
  -3 -15   0    2.05    0.24
 -15   3   0    1.65    0.33
   3  15   0    1.79    0.32
  15  -3   0    2.19    0.82
   3 -15   0    1.32    0.20
  15  -3   0    1.75    0.34
 -15  -3   0    1.04    0.37
  -3 -15   0    2.50    0.73
  -3  15   0    1.46    0.31
  -3 -15   0    1.81    0.28
  -4 -15   0    1.43    0.85
   4  15   0   -0.18    0.39
   4  15   0    0.40    0.22
  -4 -15   0    0.26    0.21
   4 -15   0    0.33    0.15
 -15   4   0    0.87    0.27
  15  -4   0    0.52    0.25
  -4 -15   0    0.48    0.22
 -15   4   0    0.10    0.58
  15  -4   0   -0.89    0.72
  -5 -15   0    1.05    0.25
  -5 -15   0    1.58    0.27
 -15   5   0    1.14    0.30
   5 -15   0    1.13    0.20
   5  15   0    1.38    0.44
  15  -5   0    1.54    0.28
  -5 -15   0    0.86    0.83
  15  -5   0    0.35    0.84
 -15   5   0    0.83    0.69
   5  15   0    1.18    0.24
  15  -6   0    0.99    0.85
  -6 -15   0    1.09    0.27
 -15   6   0    1.14    0.30
 -15  -6   0    1.05    0.53
  -6 -15   0    1.63    0.95
   6  15   0    1.75    0.30
  -6  15   0    1.96    0.46
   6 -15   0    1.32    0.20
 -15   6   0    0.79    0.76
  15  -6   0    1.15    0.26
   6  15   0    2.18    0.50
   7 -15   0    0.35    0.14
  -7  15   0    0.36    0.41
  15  -7   0    0.00    0.26
  -7 -15   0    0.92    0.98
  15  -7   0    0.97    0.96
  -7 -15   0    0.24    0.22
   7  15   0    0.56    0.51
   7  15   0    0.15    0.19
 -15   7   0   -0.18    0.77
 -15  -7   0    1.30    0.47
 -15   7   0    0.03    0.28
 -15   8   0    0.73    0.30
 -15   8   0    0.85    1.51
   8 -15   0    0.70    0.15
  -8 -15   0    1.04    0.28
  -8 -15   0   -0.89    1.99
  15  -8   0    2.58    1.93
   8  15   0   -0.37    0.66
   8  15   0    0.48    0.22
  -8  15   0    0.80    0.39
 -15  -8   0    0.51    0.48
  15  -8   0    0.45    0.24
   9 -15   0   -0.15    0.33
   9  15   0    0.36    0.23
  -9 -15   0   -0.26    0.25
  15  -9   0   -0.09    0.20
   9 -15   0    0.04    0.14
  15  -9   0   -0.21    0.25
  -9  15   0   -0.13    0.35
 -15   9   0    0.00    0.31
  15  10   0   -0.05    0.27
 -15 -10   0    0.13    0.35
  10 -15   0    0.16    0.13
 -10  15   0    0.25    0.33
  10 -15   0    0.42    0.30
 -15  10   0    0.06    0.25
  10  15   0    0.25    0.20
 -10 -15   0    0.05    0.22
  15 -10   0    0.39    0.21
   0 -16   0    0.16    0.23
 -16   0   0    0.74    0.29
  16   0   0    0.71    0.27
   0  16   0    1.68    0.57
  -1 -16   0    0.40    0.23
  -1 -16   0    0.09    0.17
   1  16   0    0.41    0.23
  16  -1   0   -0.39    0.86
 -16   1   0   -0.42    0.73
   1  16   0    0.69    0.54
  16   1   0    0.57    0.25
 -16   1   0   -0.06    0.24
 -16  -1   0    0.24    0.27
   1 -16   0    0.41    0.25
  -1  16   0    0.11    0.26
  16  -1   0    0.36    0.24
  -1 -16   0    1.07    0.91
  -2 -16   0    0.39    0.16
   2 -16   0    0.04    0.14
 -16   2   0    0.96    0.73
  16  -2   0    1.05    0.91
  16   2   0   -0.18    0.26
  16   2   0    1.77    1.04
 -16  -2   0    0.66    0.32
   2 -16   0    1.05    1.09
 -16   2   0   -0.07    0.24
   2 -16   0   -0.10    0.25
  -2  16   0    0.12    0.28
  16  -2   0   -0.05    0.24
   3 -16   0   -0.02    0.14
  -3 -16   0    1.46    0.90
  16   3   0   -0.30    0.26
   3  16   0   -0.19    0.20
   3 -16   0   -0.30    0.27
  -3 -16   0    0.24    0.21
   3  16   0   -0.38    0.49
 -16   3   0   -0.13    0.26
 -16   3   0    0.62    0.76
  16  -3   0    0.06    0.24
  -3  16   0    1.03    0.55
  16  -4   0    0.69    0.95
 -16   4   0    1.57    0.78
   4 -16   0    0.73    0.30
  -4 -16   0    3.00    0.94
   4  16   0    1.22    0.24
  16   4   0    1.18    0.31
  -4 -16   0    1.20    0.26
  16  -4   0    0.96    0.26
  -4 -16   0    0.98    0.22
   4 -16   0    0.99    0.18
  16  -5   0   -0.28    0.95
 -16   5   0    0.65    0.27
  -5 -16   0   -0.94    1.01
   5  16   0    0.15    0.20
 -16   5   0    0.12    0.83
  -5 -16   0    0.23    0.25
   5  16   0   -0.09    0.55
  16  -5   0   -0.06    0.23
   6 -16   0    0.08    0.13
  16  -6   0   -0.01    0.24
  -6 -16   0    0.12    0.22
 -16   6   0    0.46    0.29
   6  16   0    0.12    0.19
 -16   7   0    0.19    0.27
  16  -7   0    0.33    0.25
   7 -16   0    0.13    0.14
   7  16   0   -0.17    0.18
  -7  16   0   -0.11    0.68
  -7 -16   0    0.16    0.25
  -8  16   0   -0.50    0.38
 -16  -8   0    0.29    0.45
   8  16   0    0.03    0.18
   8 -16   0    0.13    0.13
  16  -8   0   -0.31    0.22
 -16   8   0    0.60    0.25
  -8 -16   0    0.38    0.20
   0 -17   0   -0.21    0.19
   0 -17   0   -0.07    0.14
   0  17   0   -0.29    0.21
  17   0   0    0.27    0.22
 -17   0   0   -0.42    0.26
   1 -17   0    0.13    0.14
   1 -17   0   -0.05    0.22
 -17   1   0    0.28    0.26
  -1 -17   0    0.02    0.15
  -1 -17   0    0.11    0.21
  17  -1   0    0.54    0.24
 -17  -1   0    0.11    0.32
  17   1   0    0.12    0.24
  -1  17   0    0.01    0.24
  -2 -17   0   -0.05    0.17
  17   2   0    0.20    0.29
 -17  -2   0   -0.24    0.33
   2 -17   0    0.13    0.13
   2 -17   0    0.57    0.29
   2  17   0    0.27    0.19
  17  -2   0    0.16    0.23
  -2 -17   0    0.06    0.20
 -17   2   0    0.15    0.25
  -3 -17   0    0.08    0.22
   3  17   0    0.43    0.20
 -17   3   0    0.09    0.27
   3 -17   0    0.08    0.26
   3 -17   0    0.42    0.14
  -3 -17   0    0.70    0.22
  17  -3   0    0.56    0.23
  17   3   0    0.31    0.26
  -4 -17   0   -0.07    0.22
   4  17   0    0.36    0.25
   4 -17   0    0.01    0.12
  -4 -17   0   -0.07    0.24
  17  -4   0    0.28    0.24
 -17   5   0   -0.38    0.21
   5  17   0   -0.11    0.17
  -5 -17   0    0.22    0.20
  17  -5   0   -0.01    0.21
   6 -17   0   -0.05    0.11
  17  -6   0    0.15    0.21
 -17   6   0   -0.13    0.22
   6  17   0   -0.08    0.16
  -6 -17   0    0.18    0.19
   0 -18   0    0.05    0.22
 -18   0   0    0.02    0.24
   0 -18   0    0.01    0.13
   0  18   0    0.26    0.20
 -18   1   0   -0.38    0.23
  18   1   0    0.34    0.20
   1  18   0    0.08    0.19
  -1 -18   0   -0.13    0.19
   1 -18   0    0.38    0.13
  18  -1   0    0.51    0.21
  -1  18   0    0.48    0.24
  -1 -18   0    0.06    0.15
   1 -18   0   -0.19    0.21
 -18  -1   0   -0.09    0.27
  -1   0   1   50.09    1.89
   0  -1  -1   45.24    1.89
  -1   0  -1   47.37    1.89
   1   0   1   47.61    1.90
   0  -1   1   48.58    1.90
   1   0   1   48.80    1.90
  -1   0   1   49.73    1.92
   0   1   1   51.76    1.90
   0  -1   1   50.71    1.91
   0   1   1   49.88    1.89
   0   1  -1   50.04    1.89
   1   0  -1   47.81    1.89
   1   1   1    1.75    0.09
   1   1   1    1.68    0.08
  -1  -1   1    1.76    0.08
  -1  -1   1    1.80    0.12
  -1   1   1    1.61    0.07
   1  -1  -1    1.69    0.10
   1   1   1    1.86    0.10
  -1   1   1    1.80    0.09
   1   1  -1    1.62    0.08
   1  -1   1    1.63    0.11
  -1   1  -1    1.79    0.09
  -1  -1  -1    1.71    0.10
  -1   1   1    1.79    0.14
  -1  -1   1    1.59    0.12
   1  -1   1    1.84    0.09
  -2   0  -1    2.39    0.15
  -2   0   1    2.38    0.12
   2   0   1    2.29    0.14
  -2   0  -1    2.51    0.13
   0  -2  -1    2.23    0.15
   2   0   1    2.49    0.12
   2   0  -1    2.36    0.11
   0  -2   1    2.38    0.15
   0  -2  -1    2.49    0.13
   0   2   1    2.57    0.12
   0   2   1    2.61    0.13
   0  -2   1    2.34    0.14
   0   2  -1    2.65    0.12
  -2   0   1    2.30    0.18
   0   2  -1    2.58    0.12
   2   0  -1    2.15    0.14
  -1   2   1    2.86    0.14
   1   2  -1    3.10    0.14
   2   1   1    3.12    0.16
  -1  -2  -1    2.78    0.15
   2  -1  -1    2.96    0.18
  -2  -1   1    3.25    0.21
  -1  -2  -1    3.01    0.18
  -2  -1   1    3.13    0.15
   1  -2   1    3.36    0.19
   1  -2   1    2.77    0.16
   2   1   1    2.88    0.16
  -2   1  -1    3.16    0.16
  -2   1  -1    3.29    0.18
  -1   2   1    3.17    0.16
  -2   1   1    3.77    0.22
  -2   1   1    3.63    0.16
   2   1  -1    3.37    0.15
  -1  -2   1    3.21    0.19
  -2  -1  -1    3.41    0.18
   1  -2  -1    3.32    0.17
   1   2   1    3.43    0.16
  -1   2  -1    3.33    0.15
   1   2   1    3.28    0.16
   2  -1   1    3.41    0.15
   2  -1   1    3.33    0.19
  -1  -2   1    3.28    0.19
  -2   2   1   33.67    1.29
  -2   2   1   31.33    1.27
   2  -2  -1   29.18    1.30
   2   2   1   33.65    1.29
  -2  -2  -1   30.72    1.31
  -2   2  -1   34.47    1.29
  -2   2   1   31.86    1.34
   2  -2   1   30.65    1.32
   2   2   1   36.61    1.29
  -2  -2   1   31.69    1.32
  -2  -2   1   31.31    1.31
   2  -2   1   35.66    1.29
   2   2  -1   33.27    1.28
   0   3  -1   29.78    1.13
   3   0  -1   27.54    1.16
   0   3   1   29.76    1.15
   3   0   1   28.37    1.16
  -3   0  -1   30.02    1.14
   3   0  -1   27.92    1.13
   0  -3  -1   27.94    1.15
   0   3   1   29.40    1.14
  -3   0   1   28.42    1.14
   3   0   1   28.77    1.14
  -3   0   1   29.26    1.20
   0  -3   1   27.64    1.16
   0  -3  -1   27.30    1.17
   0  -3   1   28.31    1.17
   0   3  -1   29.54    1.13
  -3   0  -1   29.64    1.17
  -1   3   1   72.71    2.75
   1  -3   1   66.21    2.78
   1   3  -1   71.20    2.75
   3   1   1   72.63    2.76
   1  -3   1   71.61    2.80
   3   1   1   67.05    2.77
   1   3  -1   69.20    2.76
  -1   3   1   75.23    2.77
  -3  -1   1   71.36    2.82
  -3  -1   1   72.95    2.76
  -3   1  -1   73.57    2.77
   3  -1  -1   67.97    2.79
  -1  -3  -1   70.84    2.77
  -1  -3  -1   68.01    2.79
  -3   1  -1   72.15    2.79
   3  -1  -1   72.31    2.75
   1   3   1   72.26    2.77
  -3  -1  -1   76.61    2.77
   3  -1   1   67.14    2.79
  -1  -3   1   66.59    2.79
   3  -1   1   70.46    2.76
  -3   1   1   72.23    2.82
   3   1  -1   71.62    2.76
  -3  -1  -1   71.39    2.79
  -1   3  -1   73.39    2.76
  -1   3  -1   70.12    2.76
   1   3   1   70.13    2.76
  -3   1   1   72.64    2.77
  -1  -3   1   71.30    2.79
   1  -3  -1   67.52    2.78
   3   2   1    9.12    0.40
   2  -3   1    9.00    0.40
   2   3  -1   10.16    0.38
   2  -3   1    9.49    0.45
   3  -2  -1    7.87    0.52
  -3   2  -1    9.46    0.40
   2   3  -1    9.55    0.39
  -2  -3  -1    8.79    0.46
  -3   2  -1    9.60    0.43
   3   2   1    9.21    0.40
  -2   3   1    9.39    0.37
  -3  -2   1    9.59    0.38
  -2  -3   1    8.08    0.43
   2  -3  -1    8.30    0.42
   2   3   1    8.65    0.39
  -2  -3   1    8.57    0.42
  -3   2   1    8.70    0.47
   3  -2   1    8.22    0.44
  -2   3  -1    8.51    0.39
  -3   2   1    8.65    0.40
   3   2  -1    8.44    0.38
   2   3   1    8.51    0.39
   3  -2   1    8.62    0.38
  -3  -2  -1    8.59    0.43
   3  -3  -1    1.13    0.18
  -3  -3  -1    1.16    0.19
  -3  -3   1    1.26    0.21
   3   3  -1    1.10    0.12
   3   3   1    1.11    0.12
  -3   3   1    1.18    0.15
  -3   3  -1    1.19    0.13
  -3   3   1    1.11    0.09
   3  -3   1    1.15    0.19
   0  -4   1  206.13    8.09
   0   4  -1  207.21    8.05
   0  -4   1  199.11    8.08
  -4   0   1  212.18    8.08
  -4   0  -1  225.37    8.11
   0   4   1  207.42    8.05
   4   0   1  196.69    8.08
   4   0  -1  214.46    8.05
   0  -4  -1  203.27    8.07
   0   4  -1  213.53    8.05
   4   0   1  208.68    8.06
  -4   0   1  213.31    8.13
   0   4   1  207.13    8.06
   4   0  -1  202.01    8.08
  -4   0  -1  217.80    8.06
   0  -4  -1  200.57    8.09
  -1   4   1  157.39    5.83
  -1  -4  -1  145.56    5.85
  -4   1  -1  158.05    5.83
  -4  -1   1  154.20    5.82
  -4  -1   1  153.57    5.89
   4  -1  -1  150.44    5.80
   1  -4   1  132.69    5.85
   4  -1  -1  149.32    5.85
  -1   4   1  150.66    5.81
  -1  -4  -1  151.28    5.83
   1  -4   1  131.96    5.89
   1   4  -1  155.67    5.81
   4   1   1  148.19    5.83
  -4   1  -1  157.29    5.86
   1   4  -1  147.41    5.81
  -1   4  -1  157.32    5.82
   4  -1   1  150.19    5.86
   4   1  -1  155.30    5.81
  -4   1   1  150.86    5.83
   1  -4  -1  146.90    5.85
  -1  -4   1  151.53    5.86
   1   4   1  153.88    5.82
  -4   1   1  154.93    5.89
  -1   4  -1  144.96    5.81
  -4  -1  -1  153.57    5.82
   4  -1   1  151.34    5.82
   4   1  -1  146.95    5.84
   1  -4  -1  150.21    5.84
   1   4   1  149.85    5.82
  -4  -1  -1  152.89    5.87
  -1  -4   1  141.88    5.85
   4  -2  -1  161.28    6.25
   4  -2  -1  167.61    6.19
   2   4  -1  163.88    6.19
  -4  -2   1  162.16    6.28
   4   2   1  155.32    6.22
   2   4  -1  156.12    6.20
  -4  -2   1  166.90    6.20
  -4   2  -1  163.82    6.22
  -4   2  -1  170.33    6.25
  -2  -4  -1  154.43    6.24
  -2   4   1  158.72    6.19
   4   2   1  161.28    6.21
   2  -4   1  158.37    6.25
  -2   4   1  168.65    6.22
   2  -4   1  153.08    6.22
  -2  -4  -1  156.12    6.21
  -4   2   1  164.57    6.28
  -4  -2  -1  163.27    6.21
  -2   4  -1  157.55    6.20
   2   4   1  161.74    6.21
  -2   4  -1  159.22    6.21
   4  -2   1  156.72    6.25
  -2  -4   1  162.74    6.24
   4   2  -1  159.92    6.20
  -2  -4   1  151.52    6.25
  -4  -2  -1  159.48    6.25
  -4   2   1  153.69    6.21
   2  -4  -1  158.12    6.24
   4  -2   1  161.78    6.20
   2   4   1  156.52    6.21
  -3   4   1   51.98    2.07
   3  -4   1   50.69    2.07
   3   4  -1   53.47    2.05
  -3  -4  -1   53.47    2.11
  -4  -3   1   53.12    2.13
  -4  -3   1   52.98    2.04
  -4   3  -1   52.36    2.07
  -3   4   1   53.02    2.03
   4  -3  -1   51.66    2.10
   3  -4   1   52.29    2.11
   4   3   1   53.09    2.06
   4   3   1   51.45    2.06
  -3   4  -1   51.60    2.06
   3   4   1   51.70    2.06
  -4  -3  -1   49.93    2.11
  -4   3   1   51.97    2.07
   4  -3   1   55.42    2.05
  -4   3   1   52.08    2.14
  -3  -4   1   52.14    2.12
   3  -4  -1   51.98    2.10
   3   4   1   47.74    2.09
   4   3  -1   51.65    2.05
   4  -3   1   50.98    2.11
  -4  -4   1   14.98    0.75
  -4   4   1   15.19    0.68
   4   4  -1   15.62    0.66
  -4  -4   1   16.00    0.64
   4   4   1   15.23    0.66
   4  -4   1   14.86    0.73
  -4  -4  -1   15.23    0.73
   4  -4  -1   15.11    0.73
  -4   4  -1   16.28    0.68
  -4   4   1   15.43    0.63
  -5   0  -1    3.86    0.22
   5   0   1    3.63    0.22
  -5   0  -1    3.18    0.31
   0  -5  -1    3.25    0.24
  -5   0   1    2.97    0.34
  -5   0   1    3.42    0.22
   0  -5  -1    3.12    0.26
   5   0  -1    3.09    0.26
   0   5   1    3.84    0.24
   5   0  -1    3.83    0.20
   0   5   1    3.60    0.21
   0   5  -1    3.62    0.20
   0  -5   1    2.86    0.28
  -5   1  -1   49.74    1.98
  -5  -1   1   49.00    2.02
   1   5  -1   47.27    1.91
  -5  -1   1   49.73    1.92
  -5   1  -1   49.09    1.93
   5  -1  -1   46.96    1.90
   1   5  -1   48.32    1.92
   5  -1  -1   45.65    1.96
   1  -5   1   48.49    1.95
   1  -5   1   49.12    1.97
  -1  -5  -1   48.69    1.94
  -1   5   1   48.58    1.91
  -1   5   1   47.56    1.93
   5   1   1   48.34    1.92
  -1  -5  -1   47.01    1.97
   5   1   1   48.45    1.96
  -1   5  -1   49.74    1.92
  -5  -1  -1   50.26    1.92
  -5   1   1   50.01    2.02
   5  -1   1   47.35    1.91
   1   5   1   49.27    1.93
  -1  -5   1   47.61    1.96
   1  -5  -1   47.49    1.96
   5  -1   1   47.83    1.97
   1   5   1   48.86    1.92
  -1   5  -1   49.71    1.91
  -5  -1  -1   49.03    1.99
   5   1  -1   47.14    1.95
  -5   1   1   48.82    1.93
  -2  -5  -1   50.02    2.03
  -5   2  -1   51.30    2.08
  -2   5   1   50.41    2.00
  -5   2  -1   51.52    2.03
   5   2   1   50.96    2.05
   2  -5   1   49.96    2.07
   2   5  -1   50.93    2.01
  -5  -2   1   51.30    2.01
   2   5  -1   50.65    2.00
  -2  -5  -1   48.83    2.07
   5   2   1   50.35    2.02
   5  -2  -1   52.00    1.99
   2  -5   1   49.76    2.05
  -5  -2   1   49.83    2.11
  -2   5   1   50.92    2.03
   5  -2  -1   47.63    2.06
   5   2  -1   52.39    2.01
  -2  -5   1   50.33    2.08
  -2  -5   1   52.08    2.08
   2   5   1   51.63    2.02
  -5   2   1   50.23    2.03
   2  -5  -1   51.98    2.06
  -5  -2  -1   51.57    2.01
   2   5   1   51.56    2.02
  -2   5  -1   52.27    2.03
  -5   2   1   52.05    2.11
   5  -2   1   52.37    2.01
   5   2  -1   50.49    2.05
   5  -2   1   51.68    2.08
  -5  -2  -1   51.02    2.09
  -2   5  -1   52.13    2.01
   2  -5  -1   49.36    2.06
  -5   3  -1    3.82    0.36
  -3   5   1    4.28    0.29
  -5  -3   1    4.24    0.39
   5   3   1    4.07    0.26
   3  -5   1    4.47    0.34
   5   3   1    4.42    0.28
  -5   3  -1    4.11    0.28
  -5  -3   1    4.29    0.24
  -3   5   1    4.10    0.23
   3  -5   1    4.25    0.29
   5  -3  -1    3.97    0.34
   3   5  -1    4.07    0.25
  -3  -5  -1    4.51    0.33
   3   5   1    5.06    0.26
  -3  -5   1    4.85    0.31
  -5   3   1    4.64    0.41
  -3  -5   1    4.74    0.35
  -3   5  -1    4.88    0.28
   3   5   1    4.89    0.27
  -5  -3  -1    5.48    0.37
  -5  -3  -1    5.22    0.26
  -5   3   1    5.12    0.30
   5  -3   1    4.83    0.36
  -3   5  -1    5.09    0.25
   5   3  -1    4.82    0.26
  -5   4  -1   15.05    0.70
   5   4   1   14.86    0.69
  -5  -4   1   15.21    0.65
  -4   5   1   14.55    0.70
  -5  -4   1   14.43    0.77
   4  -5   1   13.96    0.69
   4   5  -1   14.77    0.67
   5  -4  -1   14.46    0.75
  -4  -5  -1   14.20    0.75
   4  -5   1   14.18    0.75
  -4   5   1   14.91    0.65
   5   4   1   14.28    0.68
   5  -4   1   16.50    0.77
  -5  -4  -1   17.56    0.68
  -5   4   1   16.78    0.64
  -4   5  -1   17.10    0.70
   5   4  -1   17.10    0.68
  -5  -4  -1   16.75    0.77
  -5   4   1   17.05    0.72
   4  -5  -1   16.28    0.75
  -4  -5   1   16.07    0.77
  -4   5  -1   17.14    0.66
   4   5   1   16.93    0.69
  -5   5  -1    0.26    0.12
   5  -5   1   -0.02    0.21
  -5   5   1    0.02    0.13
   5  -5  -1    0.36    0.21
  -5  -5   1    0.05    0.09
   5   5   1    0.10    0.09
   5   5   1    0.17    0.13
  -5  -5   1   -0.09    0.20
  -5  -5  -1   -0.01    0.17
   5   5  -1    0.09    0.09
   0   6   1   11.91    0.55
   0   6  -1   12.37    0.53
   0   6   1   12.15    0.54
   0  -6   1   12.09    0.61
   6   0  -1   12.00    0.59
   6   0   1   12.66    0.61
   0  -6  -1   12.14    0.59
  -6   0  -1   11.96    0.65
  -6   0   1   12.30    0.68
   6   0  -1   11.65    0.55
  -6   0   1   12.77    0.55
   0  -6   1   12.48    0.59
   0   6  -1   11.89    0.54
   6   0   1   11.93    0.54
  -6   0  -1   12.62    0.55
  -1  -6  -1    5.61    0.34
  -6   1  -1    6.12    0.33
   1  -6   1    5.22    0.36
  -1   6   1    5.90    0.31
   6  -1  -1    5.25    0.38
   6   1   1    5.99    0.32
   1   6  -1    5.79    0.31
  -6  -1   1    6.05    0.32
  -1  -6  -1    5.53    0.37
  -6  -1   1    5.06    0.45
   6   1   1    5.13    0.37
  -6   1  -1    5.28    0.43
   1  -6   1    5.45    0.38
   6  -1  -1    6.10    0.30
  -1   6   1    6.13    0.34
  -1  -6   1    6.72    0.38
   1  -6  -1    6.61    0.37
  -1  -6   1    6.21    0.38
   6  -1   1    6.27    0.40
  -1   6  -1    7.30    0.32
  -6  -1  -1    7.16    0.33
   1   6   1    7.23    0.33
  -6   1   1    6.99    0.49
   6   1  -1    6.55    0.38
   1  -6  -1    6.25    0.37
  -6  -1  -1    6.28    0.45
   6   1  -1    7.25    0.32
  -6   1   1    7.27    0.34
   6  -2  -1   39.62    1.65
  -6   2  -1   39.27    1.75
   2   6  -1   40.20    1.66
  -6   2  -1   40.20    1.69
   2   6  -1   39.74    1.67
   2  -6   1   40.94    1.74
   6  -2  -1   40.37    1.73
  -6  -2   1   39.73    1.78
  -2   6   1   41.20    1.69
   6   2   1   41.50    1.71
  -2   6   1   40.37    1.66
  -6  -2   1   41.25    1.66
   6   2   1   41.06    1.68
  -2  -6  -1   39.57    1.69
   2  -6   1   40.64    1.71
  -2  -6  -1   41.26    1.74
  -6  -2  -1   41.77    1.77
  -6   2   1   43.89    1.79
   6  -2   1   42.55    1.67
   2   6   1   42.29    1.68
   6  -2   1   43.51    1.76
  -6   2   1   43.06    1.69
   2   6   1   41.66    1.68
  -2   6  -1   43.50    1.69
   2  -6  -1   42.32    1.73
   6   2  -1   43.22    1.67
  -2  -6   1   42.86    1.75
  -2  -6   1   43.92    1.73
  -6  -2  -1   42.79    1.67
   6   2  -1   42.75    1.71
  -2   6  -1   43.53    1.66
   2  -6  -1   44.19    1.73
   3  -6   1    8.59    0.47
  -3   6   1    7.99    0.36
   6  -3  -1    8.41    0.48
   6   3   1    8.67    0.43
   6   3   1    8.19    0.39
   3   6  -1    7.73    0.38
  -6  -3   1    8.76    0.53
  -6  -3   1    8.00    0.36
  -3   6   1    8.16    0.42
  -6   3  -1    7.83    0.50
   3   6  -1    8.17    0.37
  -3  -6  -1    8.26    0.47
  -6   3  -1    7.76    0.41
   3  -6   1    8.27    0.42
   3   6   1    6.85    0.38
   3   6   1    7.22    0.39
  -3   6  -1    7.14    0.40
   3  -6  -1    7.12    0.43
   6   3  -1    7.64    0.42
  -6  -3  -1    7.22    0.37
  -3  -6   1    7.55    0.44
  -6   3   1    7.24    0.53
  -3  -6   1    7.28    0.46
  -6   3   1    6.74    0.41
   3  -6  -1    7.66    0.46
   6  -3   1    7.25    0.37
   6   3  -1    7.12    0.38
  -3   6  -1    7.39    0.36
  -6  -3  -1    7.61    0.49
   6  -3   1    7.17    0.49
   4   6  -1   28.40    1.22
  -4   6   1   28.48    1.26
  -6  -4   1   27.50    1.34
   6   4   1   28.84    1.23
   4  -6   1   28.36    1.31
  -6   4  -1   29.47    1.25
  -4  -6  -1   29.42    1.31
  -4   6   1   29.47    1.19
   6  -4  -1   29.81    1.32
   6   4   1   28.98    1.24
   4  -6   1   28.64    1.25
  -6  -4   1   29.25    1.20
  -4  -6   1   31.17    1.33
  -6  -4  -1   29.64    1.33
   6  -4   1   30.74    1.33
   6   4  -1   29.80    1.22
  -4   6  -1   29.63    1.25
   4  -6  -1   30.41    1.30
  -4   6  -1   31.78    1.21
   4  -6  -1   30.18    1.27
   4   6   1   29.91    1.23
  -6   4   1   30.71    1.18
  -6   4   1   30.48    1.35
  -6  -4  -1   30.37    1.21
  -6   4   1   29.80    1.26
   6   4  -1   30.12    1.25
  -6  -5   1   21.24    0.85
   6  -5  -1   19.37    0.98
  -5  -6  -1   20.48    0.98
  -6  -5   1   19.27    1.00
   6   5   1   20.51    0.89
   6   5   1   20.79    0.89
  -5   6   1   20.88    0.84
   5   6  -1   19.84    0.88
   5  -6   1   20.48    0.91
  -5   6   1   20.38    0.93
  -6   5  -1   19.53    0.91
   5  -6   1   20.51    0.99
   5   6   1   20.43    0.88
  -6  -5  -1   21.10    0.87
   5  -6  -1   20.49    0.97
  -5   6  -1   22.29    0.86
  -5  -6   1   20.17    1.00
  -6  -5  -1   19.97    0.99
  -5   6  -1   20.47    0.91
   5   6   1   20.39    0.89
  -6   5   1   20.95    0.92
   6   5  -1   20.11    0.90
   6   5  -1   20.32    0.88
  -6   5   1   20.21    0.84
  -5  -6   1   20.90    0.84
   6  -5   1   19.79    0.99
  -6   6   1    3.92    0.35
  -6   6  -1    3.79    0.33
  -6   6   1    3.47    0.24
   6   6  -1    4.54    0.28
   6  -6  -1    4.78    0.41
   6  -6   1    4.58    0.34
  -6  -6   1    4.17    0.42
  -6   6  -1    4.23    0.26
   6   6   1    4.77    0.29
  -6  -6  -1    4.05    0.26
   6  -6   1    4.51    0.44
   6   6   1    3.94    0.28
  -6  -6  -1    4.22    0.43
  -6  -6   1    3.95    0.25
   7   0  -1   11.88    0.54
  -7   0  -1   12.94    0.70
   0  -7   1   12.34    0.62
   0   7   1   10.97    0.56
   7   0   1   13.13    0.63
   0   7  -1   11.28    0.54
   0  -7   1   12.43    0.61
  -7   0   1   12.78    0.73
   0  -7  -1   12.73    0.62
  -7   0   1   11.52    0.55
  -7   0  -1   11.53    0.55
   7   0   1   11.61    0.55
   0   7  -1   11.78    0.55
   0  -7  -1   11.97    0.60
   7   0  -1   12.95    0.62
   0   7   1   11.57    0.55
   1  -7   1    8.55    0.49
  -1   7   1    8.94    0.44
   7  -1  -1    8.19    0.47
  -1  -7  -1    8.74    0.51
   7  -1  -1    9.19    0.52
  -7  -1   1    8.48    0.44
   1   7  -1    8.63    0.43
   1  -7   1    8.89    0.52
  -1  -7  -1    8.90    0.49
   1   7  -1    8.29    0.44
   7   1   1    9.15    0.51
   7   1   1    8.47    0.45
  -7   1  -1    8.29    0.45
  -7  -1   1    9.69    0.61
  -1   7   1    8.41    0.47
  -7   1  -1    8.93    0.58
  -7  -1  -1    9.74    0.45
   1   7   1    9.90    0.45
   7   1  -1    9.95    0.51
  -1   7  -1    9.59    0.46
   7   1  -1    9.64    0.44
   1  -7  -1    9.72    0.51
  -7   1   1    9.62    0.46
   1   7   1    9.64    0.46
   7  -1   1   10.06    0.55
  -1  -7   1    9.86    0.52
  -7   1   1   10.37    0.63
   7  -1   1    9.91    0.45
  -7  -1  -1   10.23    0.60
  -1   7  -1    9.34    0.44
   1  -7  -1    9.75    0.50
  -1  -7   1   10.00    0.52
  -7  -2   1    8.25    0.57
  -7   2  -1    6.76    0.54
  -7   2  -1    7.81    0.42
   2   7  -1    7.91    0.40
  -2   7   1    8.34    0.39
   2  -7   1    7.49    0.45
  -7  -2   1    8.49    0.40
   7   2   1    7.41    0.46
   2  -7   1    7.44    0.49
  -2   7   1    8.29    0.44
   2   7  -1    8.13    0.40
   7  -2  -1    7.44    0.48
   7   2   1    8.12    0.42
   7  -2  -1    7.64    0.38
  -2  -7  -1    7.53    0.48
  -7  -2  -1    8.47    0.41
   2  -7  -1    7.40    0.46
  -7   2   1    8.71    0.43
   7   2  -1    8.81    0.41
  -7   2   1    8.02    0.58
  -7  -2  -1    8.13    0.54
  -2   7  -1    8.88    0.43
  -2  -7   1    7.86    0.49
  -2   7  -1    8.61    0.40
   2   7   1    8.61    0.42
  -2  -7   1    8.34    0.48
   7   2  -1    7.68    0.45
   2   7   1    8.80    0.42
   7  -2   1    7.67    0.50
   2  -7  -1    8.28    0.48
   7  -2   1    8.80    0.40
  -3  -7  -1   22.62    1.03
   7  -3  -1   22.79    1.05
  -7  -3   1   22.21    0.93
  -7   3  -1   22.15    1.05
   7   3   1   23.25    0.99
  -7   3  -1   22.37    0.97
  -3   7   1   21.98    0.98
   3  -7   1   23.04    1.04
  -7  -3   1   21.12    1.09
   3  -7   1   22.50    0.99
   3   7  -1   21.66    0.95
   3   7  -1   22.29    0.93
   7   3   1   22.38    0.95
  -3   7   1   22.69    0.93
   7   3  -1   21.63    0.94
  -3  -7   1   22.72    1.05
  -7  -3  -1   22.42    1.07
   7  -3   1   22.16    1.06
   3   7   1   22.46    0.96
  -7  -3  -1   22.36    0.94
  -7   3   1   23.09    0.98
   7   3  -1   22.21    0.99
   3  -7  -1   21.81    1.01
  -3  -7   1   21.81    1.00
   3   7   1   21.64    0.94
  -3   7  -1   22.36    0.93
  -7   3   1   21.58    1.09
  -3   7  -1   21.11    0.97
   3  -7  -1   22.38    1.01
   7  -3   1   22.39    0.93
   7   4   1    5.47    0.35
  -4  -7  -1    4.83    0.40
  -4   7   1    5.29    0.27
   4   7  -1    4.70    0.30
  -7  -4   1    4.89    0.27
   7  -4  -1    5.23    0.43
  -4   7   1    5.06    0.35
  -7   4  -1    5.23    0.34
   4  -7   1    5.16    0.40
   4  -7   1    4.87    0.35
  -7  -4   1    5.57    0.48
   7   4   1    5.11    0.31
   4   7   1    4.36    0.30
  -7  -4  -1    4.52    0.28
   4  -7  -1    4.54    0.41
  -7   4   1    4.19    0.33
  -4   7  -1    4.17    0.33
  -7   4   1    4.99    0.25
   7   4  -1    4.39    0.33
  -4  -7   1    4.45    0.41
  -7  -4  -1    4.46    0.43
   7  -4   1    4.29    0.44
  -4   7  -1    4.47    0.27
   7   4  -1    4.33    0.29
  -7   4   1    3.87    0.49
   4  -7  -1    4.58    0.36
  -5  -7  -1    0.33    0.23
   5  -7   1    0.48    0.24
  -7  -5   1    0.77    0.30
  -5   7   1    0.46    0.19
  -5   7   1    0.70    0.16
   7   5   1    0.59    0.19
  -7  -5   1    0.69    0.14
   7  -5  -1    0.60    0.25
  -7   5  -1    0.31    0.18
   7   5   1    0.37    0.13
   5   7  -1    0.50    0.13
   5  -7   1    0.44    0.19
  -7  -5  -1    0.91    0.28
   5  -7  -1    0.71    0.19
  -7   5   1    0.82    0.13
  -7   5   1    0.58    0.20
   7   5  -1    1.08    0.23
  -5  -7   1    0.94    0.31
  -5  -7   1    0.74    0.14
  -5   7  -1    0.60    0.12
   5   7   1    0.55    0.13
   5   7   1    0.92    0.20
   5  -7  -1    0.65    0.26
   7  -5   1    0.96    0.28
  -7  -5  -1    0.65    0.13
   7   5  -1    0.55    0.14
  -5   7  -1    0.66    0.18
  -7  -6   1    4.70    0.28
   6   7  -1    4.89    0.31
   6  -7   1    5.12    0.45
   7   6   1    4.82    0.33
  -6  -7  -1    4.73    0.47
   7  -6  -1    4.70    0.46
   6  -7   1    5.12    0.39
  -7  -6   1    4.45    0.50
  -6   7   1    4.34    0.39
  -6  -7  -1    4.58    0.30
   7   6   1    4.83    0.35
  -6   7   1    4.79    0.27
  -7   6  -1    4.87    0.29
  -7   6  -1    4.32    0.36
  -6   7  -1    4.47    0.37
   7   6  -1    4.10    0.30
  -6  -7   1    4.35    0.28
   6  -7  -1    4.35    0.39
   7  -6   1    4.82    0.47
   6  -7  -1    4.14    0.43
  -7   6   1    4.45    0.37
  -7  -6  -1    4.67    0.30
  -6   7  -1    4.57    0.28
   6   7   1    4.49    0.31
   7  -6   1    4.27    0.37
  -6  -7   1    4.85    0.49
   7   6  -1    4.63    0.35
   6   7   1    4.45    0.33
  -7  -6  -1    3.83    0.44
  -7  -7  -1    2.95    0.26
   7   7   1    2.58    0.34
   7  -7   1    3.31    0.37
   7  -7   1    2.99    0.42
  -7  -7   1    2.54    0.48
   7  -7  -1    2.16    0.35
   7   7  -1    2.33    0.31
  -7  -7   1    3.27    0.36
  -7  -7  -1    2.91    0.44
   7  -7  -1    2.94    0.44
   7   7   1    2.92    0.28
   7   7  -1    2.64    0.27
  -7   7   1    2.52    0.37
  -8   0  -1    3.52    0.26
  -8   0   1    3.24    0.26
   0   8  -1    3.16    0.27
   0  -8   1    3.21    0.31
   0  -8   1    2.46    0.34
   8   0   1    3.01    0.27
   8   0  -1    3.02    0.25
   0   8  -1    3.59    0.24
   0   8   1    3.54    0.30
   8   0  -1    3.20    0.32
  -8   0  -1    3.09    0.48
   0  -8  -1    2.81    0.31
   8   0   1    3.13    0.36
   0   8   1    3.30    0.24
  -8   0   1    2.88    0.47
   8  -1  -1    8.52    0.42
  -8   1  -1    8.51    0.45
   8   1   1    8.39    0.44
   8  -1  -1    8.62    0.53
   8   1   1    8.45    0.52
   1   8  -1    8.21    0.43
  -8  -1   1    8.24    0.64
   1   8  -1    8.00    0.44
  -1   8   1    8.70    0.48
  -8   1  -1    7.75    0.62
   1  -8   1    7.85    0.54
  -1  -8  -1    7.55    0.49
  -8  -1   1    8.61    0.44
  -1   8   1    8.37    0.43
   1  -8   1    8.82    0.50
  -1  -8  -1    8.43    0.51
  -1   8  -1    8.98    0.43
  -8  -1  -1    7.75    0.61
  -8   1   1    9.11    0.66
   8  -1   1    8.80    0.44
   8   1  -1    9.02    0.43
  -1  -8   1    8.78    0.52
  -8   1   1    8.95    0.46
   1   8   1    8.54    0.44
   1   8   1    8.58    0.46
   1  -8  -1    8.94    0.51
  -1  -8   1    8.64    0.52
  -1   8  -1    8.88    0.46
  -8  -1  -1    8.82    0.44
   8  -1   1    8.58    0.53
   8   1  -1    8.98    0.51
   1  -8  -1    9.19    0.52
  -8   2  -1   19.50    0.85
  -2  -8  -1   20.50    0.92
   8   2   1   20.09    0.90
  -2   8   1   19.73    0.82
   2  -8   1   20.05    0.89
   2   8  -1   18.86    0.83
  -8   2  -1   19.68    0.97
   2   8  -1   18.53    0.82
   8  -2  -1   17.43    0.83
   2  -8   1   18.81    0.92
   8  -2  -1   19.74    0.93
  -2   8   1   18.45    0.86
  -2  -8  -1   19.19    0.86
  -8  -2   1   19.66    1.02
  -8  -2   1   19.56    0.82
   8   2   1   18.74    0.83
   8   2  -1   17.40    0.81
   8   2  -1   19.02    0.89
  -8  -2  -1   18.26    0.82
   2  -8  -1   17.87    0.89
   2   8   1   17.64    0.83
   8  -2   1   19.01    0.94
  -8   2   1   18.57    0.85
  -8   2   1   18.31    1.00
  -2   8  -1   17.56    0.84
   2   8   1   18.33    0.83
  -2   8  -1   18.62    0.81
  -8  -2  -1   19.30    1.00
  -2  -8   1   17.76    0.88
   2  -8  -1   18.56    0.89
  -2  -8   1   19.13    0.92
   8  -2   1   17.82    0.81
  -8   3  -1   10.24    0.52
   3   8  -1   10.35    0.49
   8   3   1   10.16    0.54
  -8  -3   1   10.78    0.48
  -8  -3   1   10.45    0.70
   3  -8   1    9.90    0.59
   3  -8   1   10.41    0.54
   3   8  -1   10.36    0.48
  -3   8   1   11.16    0.47
   8   3   1   10.63    0.50
   8  -3  -1   10.26    0.60
  -3   8   1   10.08    0.54
  -8   3  -1    9.58    0.65
  -3  -8  -1    9.99    0.59
   3  -8  -1    8.47    0.58
  -3  -8   1    8.08    0.55
  -8   3   1    8.54    0.69
   3   8   1    9.49    0.50
   8   3  -1    9.23    0.48
   8  -3   1    9.20    0.63
   8   3  -1    9.18    0.53
  -8  -3  -1    9.31    0.47
  -8   3   1    9.57    0.52
   3   8   1    9.17    0.49
  -3   8  -1    9.64    0.47
   8  -3   1    9.56    0.48
  -8  -3  -1    8.43    0.65
  -3  -8   1    8.69    0.59
   3  -8  -1    9.26    0.55
  -3   8  -1    8.82    0.51
   4  -8   1    6.36    0.50
   4  -8   1    6.65    0.44
  -8  -4   1    7.35    0.36
   8   4   1    7.05    0.43
  -4   8   1    6.90    0.35
  -4  -8  -1    6.79    0.51
  -4   8   1    6.41    0.42
  -8  -4   1    5.87    0.56
   8   4   1    6.64    0.39
   8  -4  -1    7.04    0.52
  -8   4  -1    6.34    0.41
   4   8  -1    6.48    0.38
  -4  -8   1    6.16    0.49
  -8  -4  -1    5.93    0.55
   4   8   1    5.78    0.37
   4  -8  -1    6.02    0.49
   8   4  -1    6.71    0.42
  -8   4   1    6.10    0.61
  -4   8  -1    6.20    0.42
  -4   8  -1    6.31    0.35
   8  -4   1    6.94    0.53
   8   4  -1    6.33    0.38
  -8  -4  -1    6.22    0.36
   4  -8  -1    7.04    0.45
  -8   4   1    6.34    0.42
  -5   8   1    8.51    0.40
   5   8  -1    7.04    0.46
   8  -5  -1    7.21    0.85
   5  -8   1    7.71    0.49
   8   5   1    7.52    0.45
  -5   8   1    7.55    0.50
  -5  -8  -1    9.08    0.73
  -8   5  -1    7.45    0.49
  -8  -5   1    7.70    0.63
  -8  -5   1    7.76    0.40
   8   5   1    7.79    0.49
   5  -8   1    7.96    0.58
  -8   5   1    8.09    0.51
  -5   8  -1    7.59    0.49
   5  -8  -1    8.14    0.55
   8   5  -1    8.07    0.45
  -8  -5  -1    8.47    0.64
   5   8   1    7.62    0.44
  -8  -5  -1    8.39    0.42
  -5   8  -1    8.62    0.41
  -5  -8   1    7.73    0.61
   8   5  -1    8.00    0.48
   8  -5   1    8.00    0.63
   5  -8  -1    8.46    0.51
   6  -8   1    2.87    0.36
  -8   6  -1    3.75    0.35
   8   6   1    3.32    0.31
   6   8  -1    3.15    0.28
  -6   8   1    3.72    0.27
   8  -6  -1    3.19    0.47
  -8  -6   1    3.41    0.28
  -6  -8  -1    3.41    0.45
   6  -8   1    3.80    0.45
   8   6   1    3.41    0.37
  -8  -6   1    4.40    0.54
  -6  -8  -1    2.79    0.29
  -6   8   1    3.81    0.37
   6  -8  -1    3.34    0.72
  -8  -6  -1    2.52    0.49
  -6   8  -1    2.61    0.26
   8   6  -1    3.56    0.33
  -6   8  -1    2.91    0.36
   8  -6   1    3.31    0.45
  -8  -6  -1    3.27    0.27
  -6  -8   1    3.45    0.47
   6  -8  -1    3.00    0.37
   6   8   1    3.00    0.29
   8  -6   1    2.40    0.39
   8   6  -1    2.82    0.33
   7  -8   1    0.88    0.35
   7   8  -1    0.62    0.17
   8  -7  -1    0.40    0.28
   8  -7  -1    1.03    0.39
  -8  -7   1    0.67    0.38
   8   7   1    0.14    0.30
   8   7   1    0.63    0.19
  -8  -7   1    0.88    0.31
   8   7   1    0.58    0.26
   7  -8   1    0.00    0.28
  -7  -8  -1    0.87    0.20
   7   8  -1    0.22    0.22
   8  -7  -1    0.71    0.29
  -8   7  -1    0.15    0.30
  -7  -8  -1    0.98    0.28
  -7  -8  -1    0.31    0.36
  -7   8   1    0.60    0.26
  -7   8   1    1.26    0.35
   7  -8   1    0.77    0.44
  -8   7  -1    0.31    0.24
   7  -8  -1    0.58    0.38
  -7  -8   1    0.07    0.33
  -8  -7  -1    0.72    0.20
  -7   8  -1    0.49    0.33
   7   8   1    0.49    0.17
   8   7  -1    0.92    0.26
   8   7  -1    0.46    0.18
  -7  -8   1    0.37    0.29
  -7   8  -1    0.52    0.26
  -8  -7  -1    0.43    0.48
  -8   7   1    0.49    0.29
   7  -8  -1    0.70    0.29
  -8   7   1    0.06    0.25
   7   8   1    0.51    0.23
   8  -7   1    0.06    0.29
   8  -7   1    0.09    0.34
   8  -7   1    0.33    0.33
  -8  -7  -1    0.30    0.38
   8   8  -1   -0.09    0.21
   8   8  -1    0.16    0.18
   8  -8  -1   -0.42    0.38
   8  -8  -1    0.38    0.34
  -8  -8   1   -0.09    0.29
   8  -8   1    0.26    0.38
   8  -8  -1    0.29    0.30
  -8   8  -1    0.47    0.29
  -8   8   1   -0.40    0.30
   8   8   1    0.39    0.18
   8  -8   1    0.05    0.28
  -8   8  -1   -0.11    0.28
  -8  -8   1   -0.09    0.39
  -8   8   1    0.15    0.29
   8   8  -1    0.06    0.31
  -8  -8  -1    0.04    0.29
  -8  -8  -1   -0.23    0.38
   8   8   1    0.24    0.22
   9   0   1   19.14    0.86
   0  -9  -1   18.59    0.92
   9   0  -1   20.54    0.95
   0   9  -1   19.40    0.85
  -9   0  -1   19.15    0.87
  -9   0   1   19.00    0.87
  -9   0   1   19.85    1.09
   9   0   1   19.15    0.96
   0   9   1   19.92    0.86
   0   9   1   18.96    0.88
   0  -9  -1   19.92    0.94
   0  -9   1   19.74    0.95
   9   0  -1   18.94    0.85
  -9   0  -1   19.80    1.07
   0  -9   1   19.16    0.94
   0   9  -1   18.39    0.87
   1   9  -1    8.69    0.49
  -9  -1   1    9.71    0.48
   1  -9   1    9.24    0.55
  -9   1  -1    9.12    0.71
  -1  -9  -1    9.83    0.56
  -1   9   1    9.38    0.47
  -1   9   1    8.79    0.51
   9   1   1    9.08    0.48
   1   9  -1    8.92    0.46
   9   1   1    9.98    0.58
  -1  -9  -1    9.06    0.55
   9  -1  -1    8.68    0.47
  -9  -1   1   10.03    0.75
   9  -1  -1    9.62    0.57
  -9   1  -1    8.54    0.48
   1  -9   1    8.21    0.58
  -1  -9   1    8.28    0.55
   9  -1   1    7.72    0.46
   9   1  -1    8.36    0.53
   9  -1   1    8.50    0.58
   1  -9  -1    8.41    0.56
  -9   1   1    9.47    0.74
  -9  -1  -1    8.91    0.47
   9   1  -1    8.44    0.47
  -9  -1  -1    9.69    0.72
  -1   9  -1    8.90    0.50
   1   9   1    8.47    0.47
  -1   9  -1    8.70    0.46
   1   9   1    8.67    0.50
  -9   1   1    8.31    0.48
   1  -9  -1    8.92    0.54
  -1  -9   1    9.12    0.57
  -2   9   1    2.85    0.24
   9  -2  -1    2.55    0.42
   2  -9   1    2.62    0.40
  -9   2  -1    2.77    0.54
  -9  -2   1    2.47    0.54
   2  -9   1    3.05    0.32
   9  -2  -1    3.19    0.38
   9   2   1    3.13    0.35
  -2   9   1    2.66    0.32
  -9  -2   1    2.83    0.26
  -2  -9  -1    2.96    0.36
   2   9  -1    2.76    0.24
   2   9  -1    2.46    0.31
  -9   2  -1    2.68    0.26
   9   2   1    2.80    0.29
  -2  -9  -1    2.68    0.38
   2  -9  -1    2.39    0.32
  -2  -9   1    2.43    0.35
  -9  -2  -1    2.49    0.25
   2  -9  -1    2.42    0.39
   2   9   1    2.29    0.24
   9  -2   1    2.18    0.29
   2   9   1    1.92    0.30
  -2   9  -1    2.35    0.31
   9   2  -1    2.54    0.28
  -9   2   1    2.17    0.27
  -2  -9   1    1.94    0.36
  -2   9  -1    2.72    0.23
  -9   2   1    2.32    0.48
   9   2  -1    2.46    0.32
  -9  -2  -1    2.83    0.50
   9  -2   1    2.90    0.38
   3   9  -1   16.78    0.78
   9   3   1   16.64    0.79
  -3  -9  -1   16.32    0.89
   9   3   1   16.79    0.84
  -9   3  -1   16.91    0.82
  -9   3  -1   15.44    0.96
  -9  -3   1   16.67    0.99
  -3   9   1   16.28    0.82
  -3   9   1   17.14    0.76
   3  -9   1   16.53    0.84
   9  -3  -1   16.70    0.92
  -9  -3   1   17.01    0.76
   3   9  -1   16.46    0.77
   3  -9   1   15.95    0.90
   3   9   1   17.76    0.80
   9   3  -1   17.25    0.79
  -3   9  -1   17.65    0.83
  -9  -3  -1   16.25    1.00
  -3  -9   1   16.71    0.85
   3  -9  -1   16.88    0.85
  -9  -3  -1   17.80    0.77
  -9   3   1   17.17    0.87
  -9   3   1   16.86    1.00
  -3  -9   1   19.06    0.96
   9  -3   1   17.70    0.78
   9  -3   1   16.96    0.96
   3  -9  -1   17.22    0.89
   3   9   1   17.62    0.79
  -3   9  -1   18.56    0.77
   9   3  -1   17.03    0.84
  -9  -4   1    2.41    0.48
  -4   9   1    1.78    0.32
  -4   9   1    2.28    0.24
  -9   4  -1    1.87    0.31
   9   4   1    2.00    0.28
  -4  -9  -1    2.44    0.38
   4  -9   1    2.27    0.34
   4   9  -1    2.05    0.25
   4  -9   1    2.80    0.42
   9  -4  -1    2.65    0.43
   9   4   1    2.65    0.32
  -9   4   1    2.14    0.50
   4  -9  -1    2.27    0.34
   4   9   1    1.40    0.25
  -4   9  -1    1.74    0.32
   9  -4   1    1.32    0.36
  -9  -4  -1    1.71    0.24
   9   4  -1    1.31    0.26
  -9  -4  -1    2.46    0.54
   4  -9  -1    2.09    0.39
  -4  -9   1    1.91    0.38
  -4   9  -1    1.86    0.22
  -9   4   1    1.43    0.30
   9   4  -1    2.44    0.31
   9  -5  -1    2.40    0.47
   5   9  -1    3.01    0.44
  -5  -9  -1    2.78    0.42
  -5   9   1    2.75    0.37
  -9   5  -1    3.21    0.34
  -9   5  -1    2.39    0.45
  -5  -9  -1    3.10    0.39
  -9  -5   1    3.05    0.59
  -5   9   1    2.78    0.28
   5  -9   1    3.77    0.38
  -9  -5   1    2.34    0.27
   5   9  -1    2.54    0.27
   9   5   1    2.56    0.36
   9   5   1    2.35    0.31
   5  -9   1    2.28    0.47
   9  -5   1    2.85    0.47
  -9   5   1    2.78    0.43
   9   5  -1    3.31    0.33
   5   9   1    3.06    0.39
   9   5  -1    3.18    0.45
   5  -9  -1    3.40    0.48
   5   9   1    3.03    0.28
   9  -5   1    2.50    0.44
   5  -9  -1    3.20    0.38
  -9  -5  -1    3.46    0.28
  -9   5   1    3.24    0.35
  -9  -5  -1    2.15    0.51
  -5  -9   1    2.60    0.37
  -5   9  -1    2.64    0.37
  -5  -9   1    3.85    0.47
  -5   9  -1    3.10    0.27
  -6   9   1    1.18    0.26
  -6   9   1    0.52    0.35
   9  -6  -1    0.55    0.29
   6   9  -1    1.24    0.24
   6   9  -1    0.92    0.23
  -9  -6   1    0.80    0.22
   6  -9   1    1.84    0.39
   6  -9   1    1.01    0.37
  -6  -9  -1    1.44    0.37
   9   6   1    1.36    0.27
   9  -6  -1    1.61    0.42
  -9   6  -1    1.03    0.33
  -6  -9  -1    1.42    0.28
   9   6   1    0.87    0.43
  -9  -6   1    1.10    0.45
  -9   6  -1    1.75    0.33
   9  -6   1    0.93    0.28
  -9   6   1    0.90    0.26
   9  -6   1    0.93    0.41
   6   9   1    1.27    0.25
  -9  -6  -1    1.18    0.27
  -6  -9   1    1.03    0.25
   6  -9  -1    0.76    0.36
  -9   6   1    1.56    0.30
   9   6  -1    1.17    0.23
   6  -9  -1    1.43    0.31
  -6  -9   1    0.97    0.38
  -9  -6  -1    0.83    0.47
  -6   9  -1    1.19    0.27
  -6   9  -1    1.41    0.54
   9   6  -1    0.96    0.28
   6   9   1    1.13    0.20
  -6   9  -1    1.04    0.27
   9  -7  -1    1.64    0.50
  -7  -9  -1    2.15    0.45
  -9  -7   1    1.25    0.35
   7   9  -1    1.57    0.28
  -9  -7   1    1.53    0.49
   7  -9   1    1.48    0.31
   9  -7  -1    1.91    0.32
  -9   7  -1    0.94    0.34
   7   9  -1    1.70    0.28
   7  -9   1    2.44    0.47
   9   7   1    1.82    0.30
  -9   7  -1    1.08    0.30
   7  -9   1    1.67    0.44
  -7   9   1    1.40    0.34
  -7  -9  -1    1.64    0.32
   9   7   1    1.59    0.31
   9  -7  -1    1.11    0.36
   7  -9  -1    2.04    0.48
   9   7  -1    1.16    0.23
  -7   9  -1    1.17    0.31
   9  -7   1    1.38    0.43
  -9  -7  -1    1.32    0.55
   9   7  -1    1.25    0.29
  -9  -7  -1    1.77    0.36
   7   9   1    1.48    0.29
   9   7  -1    1.88    0.39
   9  -7   1    1.08    0.29
  -9   7   1    1.16    0.31
   7   9   1    1.60    0.26
  -9  -7  -1    1.42    0.25
   7  -9  -1    1.70    0.36
  -7  -9   1    1.32    0.41
  -7   9  -1    0.71    0.35
  -9   7   1    1.45    0.30
   7  -9  -1    1.00    0.35
  -7  -9   1    1.47    0.29
   9   8   1    0.09    0.22
   8   9  -1   -0.03    0.19
  -9   8  -1   -0.19    0.32
   9  -8  -1    0.10    0.26
  -9  -8   1   -0.26    0.29
   8  -9   1    0.44    0.30
   8   9  -1    0.21    0.22
  -8  -9  -1    0.43    0.49
  -8   9   1    0.04    0.31
   8  -9   1    0.87    0.45
  -8  -9  -1    0.38    0.28
  -8   9   1    0.34    0.34
   9  -8  -1   -0.09    0.45
  -9  -8   1   -0.42    0.46
  -9   8  -1   -0.04    0.29
  -8  -9   1   -0.47    0.48
   8   9   1    0.10    0.22
  -9   8   1   -0.48    0.32
   8   9   1    0.18    0.20
  -8  -9   1   -0.09    0.28
   8  -9  -1   -0.19    0.31
  -9  -8  -1    0.53    0.53
   8  -9  -1   -0.01    0.45
   9  -8   1    0.44    0.48
  -8   9  -1   -0.04    0.35
   8  -9  -1   -0.41    0.38
   9  -8   1    0.36    0.28
   9   8  -1    0.35    0.22
  -9   8   1   -0.35    0.29
   9   8  -1   -0.42    0.24
   9  -9   1    6.18    0.50
  -9  -9  -1    6.81    0.52
  -9  -9   1    6.20    0.86
   9   9   1    7.13    0.52
   9   9   1    7.00    0.47
  -9  -9   1    6.00    0.53
   9  -9   1    8.10    0.79
  -9   9  -1    6.62    0.56
  -9   9  -1    6.08    0.61
  -9   9   1    7.07    0.57
   9   9  -1    6.75    0.45
   9  -9  -1    5.86    0.49
  -9   9   1    6.58    0.61
   9   9  -1    7.38    0.51
  -9  -9  -1    7.51    0.88
   9  -9  -1    6.42    0.71
   0 -10  -1    3.62    0.40
  10   0  -1    2.65    0.35
   0  10   1    2.60    0.35
 -10   0  -1    2.72    0.28
   0  10   1    2.78    0.27
   0  10  -1    2.89    0.35
 -10   0   1    3.08    0.38
  10   0   1    2.64    0.37
 -10   0  -1    3.25    0.65
 -10   0   1    3.10    0.63
   0 -10   1    2.91    0.43
  10   0   1    2.81    0.33
   0  10  -1    3.17    0.26
  10   0  -1    3.52    0.42
   0 -10  -1    2.03    0.46
   0 -10   1    3.12    0.39
  10   1   1    0.80    0.21
 -10  -1   1    0.37    0.49
  -1 -10  -1    0.40    0.35
 -10   1  -1    1.17    0.53
   1  10  -1    0.80    0.25
   1 -10   1    0.47    0.30
  -1  10   1    0.60    0.24
   1  10  -1    0.57    0.16
  10  -1  -1    0.72    0.29
  10   1   1    0.60    0.27
 -10   1  -1    0.70    0.19
  -1 -10  -1    0.91    0.26
  -1  10   1    1.13    0.24
   1 -10   1    0.96    0.30
 -10  -1   1    0.66    0.18
  10  -1   1    1.01    0.34
   1 -10  -1    1.02    0.34
  10  -1   1    0.98    0.26
   1  10   1    1.08    0.23
  -1 -10   1    1.01    0.32
  -1  10  -1    0.95    0.23
 -10  -1  -1    0.83    0.51
  10   1  -1    0.61    0.25
  -1  10  -1    0.72    0.16
  -1 -10   1    1.02    0.31
   1 -10  -1    1.38    0.29
 -10   1   1    0.96    0.20
 -10  -1  -1    1.09    0.25
   1  10   1    1.22    0.22
  10   1  -1    0.73    0.22
 -10   1   1    1.82    0.50
   2  10  -1    4.64    0.45
  10  -2  -1    4.21    0.44
  10   2   1    4.13    0.37
 -10  -2   1    4.97    0.64
   2 -10   1    3.28    0.48
  -2  10   1    4.16    0.32
 -10  -2   1    4.50    0.34
  -2  10   1    4.21    0.40
  -2 -10  -1    4.48    0.46
 -10   2  -1    3.62    0.73
   2  10  -1    3.98    0.32
 -10   2  -1    4.05    0.35
   2 -10  -1    4.86    0.39
  10   2  -1    4.65    0.37
  -2 -10   1    4.74    0.48
  10  -2   1    3.78    0.40
   2  10   1    5.04    0.41
  10   2  -1    4.39    0.41
 -10  -2  -1    5.19    0.70
   2 -10  -1    3.32    0.47
 -10   2   1    3.87    0.67
  10  -2   1    4.46    0.50
   2  10   1    4.79    0.34
 -10   2   1    4.86    0.38
  -2 -10   1    4.51    0.51
  -2  10  -1    4.29    0.40
   3  10  -1    1.57    0.25
 -10   3  -1    1.74    0.60
  10   3   1    1.78    0.42
  10  -3  -1    1.61    0.40
  -3  10   1    2.31    0.25
   3 -10   1    2.07    0.40
 -10  -3   1    1.92    0.26
 -10  -3   1    2.35    0.65
 -10   3  -1    1.79    0.29
   3 -10   1    1.56    0.46
   3 -10   1    1.47    0.22
  10   3   1    2.02    0.31
  -3  10   1    1.31    0.34
  -3 -10  -1    2.01    0.38
  10   3  -1    1.93    0.31
  10   3  -1    2.62    0.35
  -3  10  -1    2.17    0.32
   3  10   1    1.55    0.25
 -10   3   1    2.31    0.59
  -3  10  -1    1.73    0.37
   3 -10  -1    2.14    0.35
   3  10   1    1.94    0.37
  10  -3   1    1.91    0.43
  -3 -10   1    1.96    0.38
 -10  -3  -1    1.84    0.35
  -3 -10   1    1.81    0.39
   3  10   1    2.05    0.37
 -10   3   1    2.05    0.30
 -10   3   1    2.69    0.49
 -10  -3  -1    1.61    0.52
   3 -10  -1    1.90    0.37
   4 -10   1    5.73    0.71
   4 -10   1    6.80    0.61
  -4 -10  -1    7.40    0.58
  -4  10   1    6.53    0.52
 -10   4  -1    6.90    0.51
  10   4   1    7.21    0.47
   4 -10   1    6.77    0.37
 -10  -4   1    7.49    0.41
   4  10  -1    7.07    0.44
  10   4   1    7.31    0.63
 -10   4  -1    6.95    0.46
  10  -4  -1    7.19    0.62
  -4  10   1    7.55    0.41
 -10  -4   1    6.36    0.76
  10   4  -1    5.77    0.51
 -10  -4  -1    5.53    0.73
  10  -4   1    7.12    0.61
 -10   4   1    6.76    0.49
 -10   4   1    5.81    0.49
   4 -10  -1    6.30    0.58
   4  10   1    6.11    0.46
   4 -10  -1    6.12    0.50
 -10  -4  -1    6.71    0.53
  -4  10  -1    6.54    0.43
  -4  10  -1    6.18    0.50
   4  10   1    6.63    0.43
  -4 -10   1    6.63    0.58
  10   4  -1    6.14    0.48
  -4 -10   1    5.94    0.46
  -5 -10  -1    0.47    0.32
  -5  10   1    0.50    0.22
  10   5   1    0.56    0.41
 -10  -5   1    1.00    0.24
  -5  10   1    0.62    0.30
 -10   5  -1    0.53    0.24
 -10  -5   1    0.63    0.52
  -5 -10  -1    0.47    0.24
  -5  10   1    0.56    0.39
 -10   5  -1    0.83    0.29
   5  10  -1    0.75    0.25
   5 -10   1    1.16    0.64
  10   5   1    0.70    0.48
   5 -10   1    1.22    0.41
   5 -10   1    1.48    0.42
   5  10  -1    0.80    0.19
  10  -5  -1    1.06    0.38
 -10  -5   1    0.67    0.43
  10   5   1    0.98    0.22
  10   5  -1    0.96    0.30
   5 -10  -1    1.23    0.40
 -10  -5  -1    0.35    0.51
  -5 -10   1    1.28    0.40
   5 -10  -1    0.92    0.31
 -10  -5  -1   -0.17    0.66
 -10   5   1    0.08    0.30
  -5  10  -1    0.94    0.22
  -5 -10   1    0.55    0.26
  10   5  -1    0.68    0.23
  10  -5   1    0.98    0.29
 -10   5   1    0.55    0.26
   5  10   1    1.31    0.23
  -5  10  -1    0.30    0.45
  10  -5   1    0.79    0.37
   5  10   1    0.73    0.19
 -10  -5  -1    1.02    0.33
 -10  -6   1    0.18    0.53
   6  10  -1    0.25    0.18
   6 -10   1    0.86    0.35
   6 -10   1    0.72    0.35
  -6 -10  -1    0.44    0.25
   6 -10   1    0.52    0.41
 -10   6  -1   -0.03    0.29
  -6 -10  -1    0.53    0.41
  10   6   1    0.54    0.24
 -10   6  -1    0.53    0.28
   6  10  -1    0.66    0.22
  -6  10   1    0.29    0.29
  10  -6  -1    0.27    0.41
  10  -6  -1    0.18    0.25
 -10  -6   1    0.08    0.40
  -6  10   1   -0.03    0.35
  10   6   1    0.47    0.31
 -10  -6  -1    0.56    0.40
   6 -10  -1    0.37    0.40
  10   6  -1    0.07    0.23
   6 -10  -1    0.71    0.44
  10  -6   1   -0.03    0.38
  10   6  -1    0.21    0.33
  -6  10  -1    0.13    0.24
  -6 -10   1    0.32    0.41
 -10  -6  -1   -0.02    0.25
   6 -10  -1    0.47    0.32
   6  10   1    0.13    0.21
   6  10   1    0.19    0.18
 -10   6   1    0.24    0.28
 -10   6   1   -0.33    0.28
  -6  10  -1    0.43    0.33
 -10  -6  -1   -0.25    0.51
  10   6  -1    0.19    0.32
  -6 -10   1   -0.06    0.23
  -6  10  -1    0.39    0.36
  10  -6   1    0.03    0.26
   7  10  -1    0.52    0.23
  -7  10   1    0.71    0.33
   7 -10   1    0.30    0.48
  -7  10   1    0.62    0.33
  10   7   1    0.77    0.29
  -7 -10  -1    0.20    0.23
   7  10  -1    0.50    0.23
  10  -7  -1    0.23    0.44
  10  -7  -1    0.75    0.27
  10   7   1    0.33    0.26
 -10   7  -1    0.09    0.33
 -10   7  -1    0.47    0.28
 -10  -7   1    0.20    0.58
  -7 -10  -1    0.78    0.43
 -10  -7   1    0.45    0.38
   7 -10   1    0.74    0.32
   7 -10  -1    0.12    0.48
  10  -7   1    0.19    0.25
  10   7  -1    0.86    0.29
  -7 -10   1    0.54    0.26
 -10   7   1    0.78    0.39
  10   7  -1    0.81    0.38
   7 -10  -1    1.12    0.35
 -10  -7  -1    1.36    0.37
 -10   7   1    0.08    0.27
  -7 -10   1   -0.12    0.43
   7  10   1    0.26    0.22
 -10  -7  -1    0.41    0.61
  -7  10  -1    0.66    0.34
  -7  10  -1    0.65    0.35
   7 -10  -1    1.07    0.39
   7  10   1    0.26    0.19
  10  -8  -1    4.38    0.43
  -8 -10  -1    5.01    0.77
  10   8   1    5.32    0.46
 -10   8  -1    4.52    0.46
   8 -10   1    5.31    0.78
   8  10  -1    5.13    0.41
 -10  -8   1    4.84    0.86
 -10  -8   1    5.76    0.52
   8 -10   1    4.29    0.47
  10   8   1    5.08    0.48
  -8  10   1    4.47    0.57
 -10   8  -1    5.84    0.61
  -8 -10  -1    5.79    0.47
   8  10  -1    4.75    0.45
  10  -8  -1    5.56    0.72
  -8  10   1    5.01    0.53
 -10   8   1    5.91    0.62
  -8  10  -1    4.81    0.52
   8 -10  -1    5.77    0.47
  10  -8   1    5.98    0.70
  -8 -10   1    5.10    0.74
  -8  10  -1    5.27    0.60
 -10  -8  -1    5.09    0.50
  10   8  -1    4.88    0.47
 -10  -8  -1    4.93    0.88
   8  10   1    5.99    0.46
  10   8  -1    5.53    0.44
  -8 -10   1    4.90    0.44
   8  10   1    5.39    0.41
  10  -8   1    5.59    0.43
 -10   8   1    5.12    0.47
   8 -10  -1    5.92    0.68
  10   9   1    0.01    0.28
  -9 -10  -1    0.40    0.66
  10  -9  -1    0.37    0.55
   9 -10   1    0.13    0.58
 -10   9  -1    0.13    0.34
 -10   9  -1    0.31    0.44
 -10  -9   1    0.04    0.36
   9 -10   1   -0.55    0.51
  -9 -10  -1    0.31    0.34
  -9  10   1    0.53    0.35
   9  10  -1    0.12    0.25
  10   9   1    0.39    0.44
  10  -9  -1    0.14    0.61
 -10  -9   1   -0.25    0.68
  -9  10   1   -0.65    0.43
  -9 -10   1    0.08    0.31
  10  -9   1    0.34    0.33
 -10  -9  -1   -0.10    0.70
  10   9  -1    0.10    0.31
   9 -10  -1    0.22    0.59
   9 -10  -1    0.50    0.34
  10  -9   1   -0.04    0.57
  10   9  -1   -0.17    0.32
  -9  10  -1    0.31    0.44
  -9 -10   1   -0.30    0.62
  -9  10  -1   -0.35    0.41
 -10   9   1    0.20    0.31
   9  10   1    0.57    0.27
   9  10   1   -0.02    0.23
 -10   9   1    0.14    0.43
  10 -10  -1    0.68    0.68
 -10  10  -1    1.11    0.33
 -10  10   1    0.32    0.52
 -10  10   1    0.63    0.33
  10 -10  -1    1.01    0.32
  10  10   1    0.48    0.32
 -10  10  -1    0.33    0.53
  10 -10   1    0.54    0.29
  10  10   1    0.57    0.23
  10  10  -1    0.46    0.34
 -10 -10  -1    0.78    0.30
 -10 -10   1    0.47    0.30
  10 -10   1    0.95    0.70
  10  10  -1    0.94    0.25
 -10 -10  -1    0.14    0.77
 -10 -10   1    0.45    0.76
   0  11  -1    0.63    0.18
   0 -11   1    0.48    0.39
   0 -11  -1    0.49    0.27
 -11   0  -1    0.54    0.68
 -11   0  -1    0.75    0.21
   0 -11  -1    0.56    0.16
   0  11  -1    0.98    0.31
  11   0   1    0.34    0.28
 -11   0   1    0.50    0.23
  11   0  -1    0.41    0.29
   0  11   1    0.63    0.20
   0  11   1    1.01    0.30
  11   0   1    1.02    0.32
   0 -11   1    0.71    0.16
   0 -11   1    0.84    0.30
 -11   0   1    0.02    0.58
  -1  11   1    6.63    0.58
 -11   1  -1    5.91    0.94
   1 -11   1    6.92    0.38
   1 -11   1    7.28    0.56
  11  -1  -1    7.15    0.59
   1  11  -1    6.76    0.43
  11   1   1    7.86    0.60
 -11  -1   1    6.85    0.44
  11   1   1    7.01    0.50
 -11  -1   1    6.46    1.14
 -11   1  -1    6.88    0.47
   1 -11   1    6.77    0.61
  -1 -11  -1    6.68    0.41
  -1  11   1    7.44    0.44
  -1 -11  -1    7.33    0.56
  -1  11  -1    7.41    0.45
  -1 -11   1    7.76    0.60
 -11   1   1    7.20    0.47
  -1 -11   1    6.68    0.63
  11  -1   1    7.73    0.63
   1 -11  -1    6.44    0.64
   1  11   1    7.40    0.45
   1  11   1    5.90    0.53
 -11  -1  -1    6.99    0.46
   1 -11  -1    7.09    0.54
  11   1  -1    7.39    0.55
 -11   1   1    5.70    0.88
  11   1  -1    5.75    0.53
  -1 -11   1    6.95    0.39
 -11  -1  -1    7.45    0.91
  -1  11  -1    6.34    0.53
   1 -11  -1    6.62    0.37
 -11  -2   1   -0.04    0.21
   2 -11   1    0.08    0.13
  -2  11   1   -0.07    0.18
   2 -11   1    0.25    0.35
 -11  -2   1    0.10    0.63
  -2 -11  -1    0.22    0.17
  11   2   1   -0.27    0.32
   2  11  -1    0.31    0.17
  11   2   1    0.04    0.24
  11  -2  -1   -0.05    0.33
  -2 -11  -1    0.24    0.29
   2 -11   1    0.15    0.27
  -2  11   1   -0.01    0.28
 -11   2  -1    0.06    0.22
 -11  -2  -1   -0.09    0.79
  11   2  -1   -0.27    0.27
  -2 -11   1    0.03    0.29
  -2  11  -1   -0.34    0.28
   2  11   1    0.43    0.25
 -11   2   1    0.36    0.66
   2  11   1    0.22    0.16
   2 -11  -1    0.20    0.14
  11   2  -1    0.54    0.32
  -2  11  -1    0.02    0.18
 -11  -2  -1   -0.11    0.20
  11  -2   1    0.36    0.39
   2 -11  -1    0.16    0.28
 -11   2   1    0.59    0.33
 -11   2   1    0.15    0.22
   2  11   1    0.02    0.31
   2 -11  -1   -0.60    0.37
 -11  -3   1    9.23    0.55
   3 -11   1   10.55    0.68
 -11   3  -1    9.16    0.58
  -3  11   1    9.72    0.65
 -11   3  -1    9.64    0.60
 -11  -3   1    8.59    0.63
 -11  -3   1    9.76    0.98
  11  -3  -1    9.54    0.73
   3 -11   1    8.96    0.48
   3 -11   1   10.55    0.79
   3  11  -1    9.66    0.56
  11   3   1    9.21    0.61
  -3 -11  -1   10.41    0.72
 -11  -3   1    9.07    0.93
  11   3   1    9.67    0.67
  -3  11   1    9.96    0.55
  -3 -11  -1    8.72    0.52
 -11   3   1    8.05    1.04
  -3  11  -1    9.55    0.64
   3  11   1   10.01    0.56
 -11  -3  -1   11.34    0.98
 -11   3   1   10.38    0.61
 -11   3   1    9.77    0.60
   3  11   1   10.38    0.58
  -3 -11   1   11.70    0.74
  -3  11  -1   10.53    0.55
   3 -11  -1   11.12    0.66
  -3 -11   1   11.13    0.57
   3 -11  -1    9.88    0.47
  -3 -11   1    9.84    0.52
  11   3  -1   10.08    0.64
  11  -3   1   10.53    0.76
 -11  -3  -1   10.40    0.54
   3 -11  -1    8.35    0.81
  11   3  -1    9.54    0.71
  -4  11   1    1.96    0.37
  -4  11   1    1.20    0.38
   4 -11   1    2.29    0.51
 -11  -4   1    2.14    0.65
   4 -11   1    2.25    0.46
  -4  11   1    1.59    0.34
 -11   4  -1    1.93    0.32
  11   4   1    1.51    0.30
 -11  -4   1    1.31    0.44
  11  -4  -1    2.41    0.47
  -4 -11  -1    1.61    0.29
   4 -11   1    2.06    0.22
 -11  -4   1    1.85    0.33
  11   4   1    1.49    0.43
 -11  -4   1    2.06    0.51
   4  11  -1    2.10    0.29
  11   4   1    2.07    0.41
  -4  11   1    2.40    0.47
  -4 -11  -1    2.66    0.49
   4  11  -1    2.45    0.28
   4 -11   1    2.01    0.44
 -11   4  -1    1.46    0.33
 -11  -4  -1    2.46    0.60
  -4 -11   1    2.47    0.51
   4  11   1    1.57    0.31
  -4  11  -1    2.24    0.32
 -11   4   1    2.12    0.35
  11   4  -1    1.60    0.37
  11  -4   1    1.94    0.45
  11   4  -1    1.70    0.32
  -4  11  -1    1.61    0.38
  11  -4   1    2.16    0.35
  -4 -11   1    1.44    0.26
   4 -11  -1    2.12    0.21
  -4  11  -1    1.73    0.52
 -11  -4  -1    0.84    0.67
   4  11   1    2.18    0.31
 -11   4   1    2.40    0.40
  -4 -11   1    1.59    0.24
   4 -11  -1    2.73    0.60
 -11  -5   1    1.61    0.68
   5  11  -1    1.82    0.29
  11  -5  -1    2.23    0.50
 -11   5  -1    1.40    0.33
  -5 -11  -1    2.38    0.50
   5 -11   1    1.82    0.21
 -11  -5   1    1.40    0.48
  -5  11   1    2.35    0.48
   5 -11   1    2.36    0.41
  -5  11   1    1.91    0.40
   5  11  -1    1.85    0.28
  -5  11   1    1.30    0.40
  -5  11   1    1.61    0.30
 -11  -5   1    2.63    0.50
 -11   5  -1    2.16    0.35
  11   5   1    1.97    0.32
   5 -11   1    2.18    0.41
  -5 -11  -1    1.82    0.30
 -11  -5   1    1.89    0.38
   5 -11   1    1.50    0.50
  11   5   1    1.89    0.37
  11   5   1    1.28    0.43
   5  11   1    1.89    0.32
   5 -11  -1    2.23    0.55
  11   5  -1    1.84    0.40
  11   5  -1    1.05    0.39
  -5  11  -1    1.39    0.38
  -5 -11   1    1.77    0.28
  11  -5   1    2.12    0.51
 -11  -5  -1    1.80    0.70
 -11  -5  -1    0.59    0.51
 -11  -5  -1    2.35    0.33
  11  -5   1    1.63    0.30
  -5  11  -1    1.75    0.45
 -11   5   1    1.67    0.34
   5  11   1    1.85    0.31
   5 -11  -1    1.85    0.54
  -5 -11   1    1.75    0.32
  -5  11  -1    1.92    0.36
  11   5  -1    1.08    0.41
  -5 -11   1    1.62    0.45
 -11   5   1    1.78    0.32
  -6 -11  -1    0.36    0.23
   6 -11   1    0.01    0.43
  11   6   1    0.70    0.82
  11  -6  -1    0.67    0.25
  11  -6  -1    0.23    0.48
  -6  11   1    0.24    0.36
   6 -11   1    0.50    0.51
 -11  -6   1    0.00    0.65
  11   6   1    0.82    0.30
   6 -11   1    0.14    0.35
 -11   6  -1    0.49    0.31
   6  11  -1    0.68    0.22
 -11   6  -1    0.68    0.31
  11   6   1    0.69    0.30
  -6  11   1   -0.08    0.40
  -6 -11  -1   -0.11    0.43
   6  11  -1    0.49    0.19
   6 -11   1    0.19    0.14
 -11  -6   1   -0.16    0.39
   6 -11  -1    0.70    0.39
  11   6  -1    0.92    0.29
   6  11   1    0.41    0.23
 -11  -6  -1    0.56    0.42
  -6  11  -1    0.82    0.38
  11   6  -1    0.86    0.35
 -11  -6  -1    0.35    0.68
   6 -11  -1    0.59    0.38
  11  -6   1    0.25    0.46
  -6 -11   1    0.33    0.43
 -11   6   1    0.80    0.28
  11   6  -1   -0.06    0.41
  -6 -11   1    0.10    0.23
  11  -6   1    1.10    0.26
   6 -11  -1   -0.35    0.49
  -6  11  -1    0.48    0.41
  -6 -11   1    0.63    0.30
   6  11   1    0.46    0.22
 -11   6   1    0.36    0.32
   7 -11   1    7.49    0.40
 -11  -7   1    6.51    0.56
  -7 -11  -1    7.58    0.49
  11   7   1    6.36    0.56
 -11   7  -1    5.96    0.58
 -11  -7   1    6.68    0.95
  -7  11   1    5.83    0.69
  11  -7  -1    7.13    0.50
 -11   7  -1    7.76    0.52
   7 -11   1    6.90    0.81
  -7  11   1    7.19    0.61
   7 -11   1    6.30    0.53
   7  11  -1    7.08    0.45
  11  -7  -1    6.58    0.76
  11   7   1    7.75    0.49
   7  11  -1    7.87    0.54
  11  -7   1    6.58    0.49
   7 -11  -1    5.94    0.55
  -7 -11   1    7.57    0.52
  11   7  -1    6.36    0.50
 -11   7   1    7.37    0.68
  11  -7   1    6.75    0.79
  11   7  -1    7.29    0.58
 -11  -7  -1    6.08    0.61
 -11  -7  -1    6.69    0.99
   7  11   1    6.91    0.52
  -7  11  -1    6.83    0.60
  -7 -11   1    7.93    0.83
   7 -11  -1    8.05    0.70
   7  11   1    6.85    0.45
   7 -11  -1    6.69    0.83
 -11   7   1    6.73    0.51
  -7  11  -1    8.09    0.68
  -8 -11  -1    0.28    0.28
  -8  11   1    0.82    0.49
  -8  11   1    0.09    0.32
 -11   8  -1    0.28    0.47
   8 -11   1    0.88    0.65
  11   8   1    0.31    0.32
 -11  -8   1   -0.10    0.37
   8 -11   1    0.06    0.15
 -11   8  -1    0.41    0.28
  11   8   1    0.06    0.32
  -8 -11  -1    1.10    0.61
   8  11  -1    0.54    0.31
  11  -8  -1    0.25    0.25
 -11  -8   1   -0.35    0.78
   8  11  -1    0.12    0.21
   8 -11  -1    0.21    0.66
  -8  11  -1    0.77    0.51
  11  -8   1   -0.07    0.56
   8  11   1    0.55    0.29
  11   8  -1    0.82    0.34
  11   8  -1   -0.21    0.32
 -11   8   1    0.42    0.49
 -11  -8  -1    0.82    0.54
  -8 -11   1    0.40    0.60
 -11   8   1   -0.07    0.31
  -8  11  -1   -0.07    0.46
 -11  -8  -1    0.63    0.80
  11  -8   1    0.52    0.29
  -8 -11   1    0.52    0.25
   8  11   1    0.42    0.21
 -11  -9   1    0.13    0.33
  11  -9  -1    0.17    0.66
  11  -9  -1    0.45    0.28
  11   9   1    0.17    0.26
  11   9   1    0.80    0.37
  -9 -11  -1   -0.23    0.71
   9 -11   1    0.13    0.16
 -11  -9   1   -0.25    0.82
 -11   9  -1    0.99    0.51
  -9  11   1   -0.24    0.34
  -9  11   1   -0.10    0.55
   9 -11   1    0.28    0.67
 -11   9  -1   -0.27    0.31
  -9 -11  -1   -0.11    0.26
   9  11  -1    0.29    0.32
   9 -11   1    0.03    0.28
   9  11  -1    0.18    0.21
 -11  -9  -1   -0.46    0.32
   9  11   1    0.21    0.33
  -9 -11   1    0.28    0.28
   9  11   1    0.13    0.22
  11   9  -1    0.11    0.37
  -9 -11   1   -0.92    0.73
   9 -11  -1   -0.06    0.71
 -11   9   1   -0.45    0.31
  11   9  -1    0.31    0.27
 -11  -9  -1    0.52    0.88
  11  -9   1    0.33    0.27
  -9  11  -1    0.21    0.32
  11  -9   1    0.19    0.66
   9 -11  -1    0.34    0.31
 -10 -11  -1    0.32    0.89
  10 -11   1    0.52    0.30
  11 -10  -1   -0.07    0.26
  11  10   1    0.03    0.40
 -10  11   1   -0.12    0.62
  10 -11   1    0.36    0.79
  11  10   1    0.21    0.24
  10  11  -1   -0.29    0.35
  10 -11   1    0.27    0.17
 -10 -11  -1    0.57    0.29
 -11  10  -1    0.20    0.34
 -10  11   1    0.39    0.33
  10  11  -1    0.43    0.23
 -11  10  -1    0.22    0.62
 -11 -10   1   -0.10    0.30
  11 -10  -1    0.67    0.80
  10  11   1   -0.17    0.37
 -10  11  -1   -0.26    0.32
 -10  11  -1    0.81    0.66
 -11 -10  -1   -1.25    0.96
 -10 -11   1    0.59    0.83
  10 -11  -1    0.30    0.30
 -10 -11   1    0.41    0.29
  11 -10   1   -0.61    0.75
  10  11   1    0.07    0.23
 -11 -10  -1    0.03    0.32
  11 -10   1    0.49    0.18
 -11  10   1    0.10    0.33
  11  10  -1    0.38    0.25
  11  10  -1    0.03    0.42
  11 -10   1    0.44    0.30
  10 -11  -1    0.09    0.80
  11 -11  -1    2.99    0.42
  11  11  -1    3.05    0.64
  11 -11   1    3.99    0.95
  11  11   1    2.80    0.55
  11 -11  -1    1.64    0.96
 -11  11  -1    3.98    0.81
 -11 -11   1    3.19    0.46
  11  11   1    2.84    0.36
 -11  11   1    2.54    0.81
 -11 -11  -1    2.66    0.44
 -11  11  -1    3.57    0.48
  11 -11  -1    3.15    0.26
  11  11  -1    2.37    0.31
  11 -11   1    2.26    0.39
  11 -11   1    2.89    0.26
 -11 -11  -1    2.89    1.14
 -11  11   1    3.01    0.45
   0  12  -1    3.89    0.35
  12   0   1    3.77    0.55
   0 -12   1    3.65    0.27
  12   0  -1    2.79    0.49
   0  12   1    3.56    0.36
   0  12   1    3.64    0.57
   0 -12  -1    4.09    0.27
 -12   0   1    3.21    0.95
 -12   0   1    3.64    0.39
   0 -12  -1    3.76    0.47
 -12   0  -1    4.02    0.39
 -12   0   1    2.78    0.44
  -1 -12  -1    2.04    0.43
  -1  12   1    0.70    0.36
   1  12  -1    1.38    0.25
   1 -12   1    2.06    0.62
  12   1   1    2.01    0.48
  12  -1  -1    0.96    0.42
  -1  12   1    1.43    0.32
   1 -12   1    1.07    0.21
 -12  -1   1    1.17    0.83
 -12  -1   1    1.23    0.28
 -12   1  -1    1.61    0.29
  -1 -12  -1    1.30    0.24
   1 -12   1    1.88    0.41
   1 -12  -1    1.62    0.36
  -1  12  -1    1.58    0.30
 -12   1   1    1.20    0.29
  -1 -12   1    1.18    0.38
   1  12   1    1.61    0.32
  12  -1   1    1.34    0.44
 -12   1   1    2.57    0.93
   1  12   1    1.53    0.27
  -1  12  -1    0.88    0.45
 -12  -1  -1    0.87    0.26
  12   1  -1    1.86    0.40
 -12  -1  -1    0.37    0.94
  -1 -12   1    1.68    0.22
   1 -12  -1    1.28    0.21
  -2  12   1    1.81    0.40
  12  -2  -1    2.24    0.50
   2 -12   1    3.30    0.51
   2 -12   1    2.22    0.22
 -12  -2   1    1.71    0.38
  12   2   1    3.07    0.52
   2 -12   1    2.28    0.58
 -12  -2   1    1.77    0.89
   2  12  -1    2.46    0.34
  12   2   1    3.07    0.57
 -12   2  -1    1.91    0.37
  -2  12   1    2.11    0.34
  -2 -12  -1    2.59    0.47
   2  12   1    2.22    0.34
 -12   2   1    1.80    0.37
 -12   2   1    2.68    0.37
   2 -12  -1    2.42    0.47
 -12  -2  -1    2.27    0.34
   2 -12  -1    1.92    0.22
 -12  -2  -1    4.24    0.97
  -2 -12   1    2.39    0.48
  12   2  -1    2.23    0.44
  -2 -12   1    2.14    0.27
   2  12   1    2.74    0.33
  -2  12  -1    2.19    0.43
  12  -2   1    2.51    0.56
  -2  12  -1    2.06    0.34
 -12   2   1    4.93    1.73
  12   3   1    2.93    0.57
 -12  -3   1    3.59    0.64
  12  -3  -1    4.07    0.61
  -3  12   1    4.11    0.65
 -12   3  -1    4.23    0.43
 -12   3  -1    4.26    0.45
 -12  -3   1    3.74    0.85
  -3  12   1    4.25    0.43
   3  12  -1    4.27    0.39
   3 -12   1    4.43    0.55
  -3 -12  -1    4.14    0.33
  -3 -12  -1    4.99    0.60
 -12  -3   1    4.12    0.42
   3 -12   1    3.92    0.28
   3 -12   1    4.77    0.74
  12   3   1    4.57    0.56
  -3  12   1    4.50    0.57
   3 -12  -1    4.22    0.82
 -12   3   1    4.15    0.45
   3  12   1    3.58    0.34
   3  12   1    3.86    0.40
   3 -12  -1    3.93    0.28
 -12  -3  -1    3.98    0.42
  12   3  -1    3.77    0.51
  12  -3   1    3.16    0.58
  -3  12  -1    4.25    0.41
  -3 -12   1    3.95    0.36
  -3 -12   1    3.65    0.57
   3 -12  -1    2.98    0.51
 -12  -3  -1    3.46    0.90
  12   3  -1    4.95    0.62
 -12   3   1    4.23    0.45
  -3 -12   1    3.96    0.33
   4 -12   1    1.06    0.17
  12   4   1    0.30    0.36
 -12  -4   1    0.17    0.33
   4 -12   1    1.09    0.42
  12   4   1    1.17    0.47
  -4 -12  -1    1.17    0.45
 -12  -4   1    1.00    0.49
  -4 -12  -1    0.68    0.23
  12  -4  -1    1.39    0.46
 -12   4  -1    0.69    0.31
   4  12  -1    0.44    0.23
  -4  12   1    1.00    0.31
 -12  -4   1    0.53    0.79
  -4  12   1    0.20    0.42
 -12   4  -1    1.09    0.29
 -12   4   1    1.03    0.30
  12  -4   1    0.83    0.49
  -4 -12   1    0.34    0.41
 -12   4   1    1.42    0.36
  12  -4   1    0.98    0.27
   4  12   1    0.64    0.22
 -12  -4  -1    0.67    0.31
  -4 -12   1    0.81    0.25
   4  12   1    0.65    0.23
   4 -12  -1    0.63    0.37
   4 -12  -1    1.90    0.66
  -4  12  -1    1.11    0.28
  12   4  -1    0.45    0.41
  -4  12  -1    0.69    0.53
 -12  -4  -1    0.09    0.62
  12   4  -1    0.70    0.40
  -4  12  -1    0.76    0.46
 -12  -4  -1    1.51    0.89
   4 -12  -1    0.63    0.13
 -12   5  -1    0.33    0.33
   5 -12   1    0.58    0.37
 -12  -5   1   -0.73    0.81
   5 -12   1    0.03    0.13
 -12   5  -1    0.37    0.29
  12  -5  -1   -0.02    0.22
  -5 -12  -1    0.63    0.44
 -12  -5   1   -0.02    0.46
  -5  12   1    0.50    0.42
   5 -12   1   -0.22    0.48
  12   5   1   -0.28    0.37
  12  -5  -1    0.08    0.50
   5 -12   1    0.60    0.64
   5  12  -1    0.07    0.22
  -5  12   1   -0.23    0.43
  12   5   1   -0.33    0.34
   5  12  -1    0.15    0.20
  -5 -12  -1    0.02    0.28
  12   5   1    0.54    0.53
  -5 -12  -1   -0.32    0.23
   5 -12  -1    0.00    0.13
 -12  -5  -1    0.96    0.51
  12  -5   1   -0.06    0.25
  -5 -12   1    0.28    0.50
   5 -12  -1   -0.09    0.42
   5  12   1    0.10    0.20
   5  12   1    0.10    0.24
  -5  12  -1   -0.17    0.44
 -12  -5  -1    1.64    0.87
 -12   5   1    0.27    0.28
 -12   5   1   -0.34    0.35
  12   5  -1   -0.69    0.45
  -5 -12   1   -0.07    0.22
  12  -5   1    0.58    0.50
 -12  -5  -1   -0.06    0.34
   5 -12  -1    0.29    0.67
  12   5  -1   -0.41    0.36
   6 -12   1    1.97    0.38
   6  12  -1    1.94    0.36
   6 -12   1    1.80    0.24
  -6  12   1    1.61    0.51
  -6 -12  -1    2.61    0.62
   6  12  -1    2.16    0.30
  12  -6  -1    1.65    0.29
 -12   6  -1    2.23    0.40
 -12  -6   1    1.49    0.41
  -6  12   1    2.04    0.40
  12   6   1    2.26    0.41
 -12   6  -1    1.30    0.40
 -12  -6   1    2.65    0.86
   6 -12   1    2.18    0.69
  12  -6  -1    2.52    0.62
  -6 -12  -1    1.84    0.31
  12   6   1    1.23    0.38
  12  -6   1    2.48    0.34
 -12   6   1    2.52    0.50
  -6 -12   1    1.57    0.31
 -12  -6  -1    3.15    0.94
   6 -12  -1    2.28    0.43
  -6 -12   1    1.65    0.34
  -6 -12   1    2.61    0.58
  12   6  -1    1.72    0.41
   6 -12  -1    2.27    0.52
   6  12   1    1.71    0.36
   6  12   1    2.10    0.31
  12  -6   1    1.75    0.64
   6 -12  -1    2.13    0.22
 -12  -6  -1    1.68    0.46
  -6  12  -1    1.49    0.43
 -12   6   1    1.77    0.35
  12   6  -1    2.48    0.44
  12   6  -1    1.86    0.54
  -6  12  -1    2.09    0.53
   6 -12  -1    2.37    0.67
 -12   7  -1    0.48    0.29
   7 -12   1    0.48    0.34
  12   7   1    0.06    0.27
  -7 -12  -1    0.62    0.25
  -7  12   1    0.21    0.56
 -12  -7   1    0.61    0.38
  -7  12   1    0.83    0.37
  12  -7  -1   -0.10    0.63
   7  12  -1    0.74    0.22
  12  -7  -1    0.72    0.25
   7 -12   1   -0.24    0.71
  12   7   1    0.51    0.40
   7  12  -1    0.52    0.30
 -12  -7   1    1.14    0.86
  -7 -12  -1    1.47    0.66
   7 -12   1    0.49    0.16
 -12   7  -1    0.66    0.46
 -12   7   1    0.48    0.30
   7  12   1    0.94    0.24
   7  12   1    0.41    0.30
  12  -7   1    0.88    0.27
  12  -7   1    0.94    0.63
   7 -12  -1    0.86    0.16
  12   7  -1    0.78    0.41
  -7 -12   1    0.81    0.28
 -12  -7  -1   -0.29    0.40
  -7  12  -1    0.91    0.58
  12   7  -1    0.39    0.43
   7 -12  -1    1.56    0.76
 -12   7   1    0.29    0.45
 -12  -7  -1   -0.79    0.92
  -7  12  -1    1.00    0.38
  -7 -12   1    0.15    0.63
  12   8   1    0.63    0.29
  12   8   1    0.67    0.42
 -12  -8   1    1.45    0.96
  12  -8  -1    1.36    0.84
   8 -12   1    0.62    0.79
 -12   8  -1    0.25    0.28
   8 -12   1    0.95    0.31
  -8  12   1    0.84    0.59
   8  12  -1    0.98    0.37
 -12  -8   1    0.89    0.36
  -8 -12  -1   -0.51    0.76
 -12   8  -1    1.14    0.62
   8  12  -1    0.90    0.22
  12  -8  -1    0.72    0.28
   8 -12   1    0.60    0.17
  -8  12   1    0.21    0.35
  -8 -12  -1    0.94    0.28
   8  12   1    0.44    0.22
 -12   8   1    0.54    0.70
  12   8  -1    1.06    0.29
  -8  12  -1    0.71    0.37
 -12   8   1    0.39    0.32
  -8 -12   1    0.58    0.25
  12   8  -1    0.39    0.44
  -8 -12   1   -0.15    0.86
 -12  -8  -1    0.61    0.40
 -12  -8  -1    1.56    1.00
  12  -8   1    0.14    0.88
   8 -12  -1    0.92    0.34
  12  -8   1    0.44    0.28
  -8  12  -1    0.26    0.60
   8  12   1    0.84    0.35
   8 -12  -1    0.70    0.17
   9  12  -1    0.51    0.22
  -9 -12  -1    0.52    0.27
   9  12  -1    0.42    0.38
  -9  12   1    0.64    0.34
  12   9   1    0.51    0.27
 -12  -9   1    0.51    1.00
  12  -9  -1    0.46    0.28
 -12   9  -1    0.66    0.60
 -12   9  -1    0.27    0.30
   9 -12   1   -0.03    0.29
 -12  -9   1    0.41    0.35
   9 -12   1    1.83    0.91
  12  -9  -1    1.58    0.77
  -9  12   1   -0.53    0.65
   9 -12   1    0.11    0.17
  -9 -12   1   -0.38    0.81
   9  12   1    0.02    0.37
  12   9  -1    0.45    0.27
  12   9  -1   -0.22    0.47
  12  -9   1    0.72    0.29
 -12  -9  -1    0.72    0.37
  -9  12  -1    0.52    0.34
   9  12   1    0.28    0.21
  -9 -12   1    0.21    0.26
 -12   9   1    0.30    0.59
   9 -12  -1    0.27    0.15
   9 -12  -1    0.73    0.94
 -12  -9  -1   -0.22    1.15
   9 -12  -1    0.60    0.30
 -12   9   1    0.52    0.31
  -9  12  -1   -0.21    0.68
  12  -9   1    0.95    0.78
 -12  10  -1    1.40    0.36
  12 -10  -1    2.04    0.96
  10  12  -1    1.67    0.32
  10  12  -1    0.62    0.43
 -12 -10   1    2.67    1.18
 -10 -12  -1    1.31    1.01
 -12 -10   1    1.17    0.34
 -10  12   1    2.10    0.81
 -12  10  -1    0.98    0.73
  10 -12   1    1.67    0.22
  12 -10  -1    2.00    0.36
 -10  12   1    1.96    0.39
  10 -12   1    2.56    1.03
  10 -12   1    1.14    0.32
  12  10   1    0.57    0.52
 -10 -12  -1    1.25    0.31
  12  10   1    1.60    0.30
 -12  10   1    0.53    0.75
  12 -10   1    1.76    0.22
  10  12   1    1.23    0.25
 -10  12  -1    2.00    0.83
 -12 -10  -1    1.59    0.34
  12  10  -1    0.40    0.54
 -10 -12   1    1.25    0.33
  10 -12  -1    1.41    0.20
 -12 -10  -1    1.74    1.26
  10 -12  -1    1.69    1.13
 -12  10   1    1.51    0.34
  10 -12  -1    1.42    0.33
 -10  12  -1    1.01    0.35
 -10 -12   1   -0.50    1.01
  12 -10   1    1.39    0.32
  12 -10   1    1.75    0.94
  12  10  -1    1.17    0.29
 -11 -12  -1   -0.51    0.28
  12 -11  -1    0.19    1.10
  11 -12   1    0.08    0.17
 -12 -11   1   -0.33    0.30
  11  12  -1    0.04    0.20
  12 -11  -1    0.05    0.15
 -12 -11   1    1.04    1.29
  11 -12   1    0.09    0.28
 -12  11  -1   -0.07    0.93
 -11  12   1    1.08    0.94
  12  11   1    0.01    0.22
  11  12  -1   -0.29    0.54
 -11 -12  -1    0.19    1.27
  11 -12   1   -0.30    1.10
 -11  12   1   -0.01    0.32
 -12  11  -1   -0.11    0.33
  12 -11  -1    0.75    0.28
 -12 -11  -1   -0.80    1.32
  12 -11   1   -0.34    0.26
  11  12   1    0.40    0.23
 -12  11   1    0.45    0.32
  11 -12  -1    0.00    1.28
  11 -12  -1    0.31    0.29
 -11 -12   1    0.28    0.27
 -11  12  -1    0.40    0.33
  12 -11   1    0.30    0.17
 -12 -11  -1   -0.17    0.29
  12  11  -1   -0.09    0.23
  11  12   1    0.02    0.55
  11 -12  -1    0.11    0.14
 -11 -12   1   -1.19    1.14
  12 -11   1    0.11    1.08
  12  12  -1    0.09    0.22
  12  12   1    0.27    0.22
  12 -12   1    0.30    0.25
 -12  12  -1    0.18    0.32
 -12  12   1   -0.49    0.31
 -12 -12   1   -0.09    0.26
  12 -12   1    0.04    0.15
  12 -12  -1    0.60    0.27
  12 -12  -1    0.22    0.16
 -12 -12  -1   -0.05    0.28
   0  13   1    2.38    0.37
  13   0   1    1.85    0.54
   0  13   1    2.40    0.38
 -13   0   1    2.25    0.41
   0 -13   1    2.20    0.23
  13   0  -1    1.59    0.50
   0 -13  -1    1.90    0.23
 -13   0   1    2.19    0.40
   0  13  -1    2.59    0.37
 -13   0  -1    2.03    0.40
   0 -13   1    2.73    0.50
  13   1   1    1.16    0.51
 -13   1  -1    1.22    0.31
  -1 -13  -1    1.05    0.17
  -1  13   1    1.21    0.62
   1 -13   1    1.29    0.22
 -13  -1   1    1.32    0.35
 -13  -1   1    0.31    1.11
  -1 -13  -1    1.88    0.42
  -1  13   1    1.06    0.31
 -13   1  -1    0.92    0.34
   1 -13   1    1.76    0.47
  -1  13   1    0.80    0.27
  13  -1  -1    1.62    0.51
 -13  -1   1    1.12    0.35
   1  13  -1    0.99    0.25
  -1 -13   1    1.35    0.47
   1  13   1    0.54    0.26
  13   1  -1    1.25    0.45
  13  -1   1    0.96    0.51
 -13  -1  -1    0.79    0.32
   1 -13  -1    1.04    0.39
   1  13   1    0.90    0.27
   1 -13  -1    1.12    0.20
  -1  13  -1    0.88    0.28
 -13   1   1    1.85    0.37
 -13   1   1    0.79    0.33
  -1 -13   1    1.07    0.17
   2 -13   1    4.03    0.65
   2  13  -1    3.12    0.38
  13   2   1    3.33    0.57
 -13   2  -1    2.42    0.43
 -13  -2   1    0.39    1.12
  13  -2  -1    3.85    0.65
   2  13  -1    3.10    0.34
 -13   2  -1    3.51    0.39
  -2 -13  -1    2.68    0.29
  -2  13   1    2.14    0.36
 -13  -2   1    3.22    0.46
  -2  13   1    2.46    0.53
  -2 -13  -1    3.66    0.57
 -13  -2   1    2.08    0.44
   2 -13   1    2.97    0.25
  -2  13   1    3.00    0.44
  13  -2   1    2.80    0.58
 -13   2   1    2.28    0.41
   2 -13  -1    2.93    0.56
   2 -13  -1    2.60    0.24
  -2  13  -1    2.43    0.40
   2  13   1    2.81    0.39
   2  13   1    2.85    0.34
  -2 -13   1    2.53    0.27
 -13   2   1    2.06    0.39
 -13  -2  -1    2.02    0.40
  -2 -13   1    2.64    0.34
  13   2  -1    3.21    0.56
  -2 -13   1    3.30    0.60
 -13  -3   1    2.76    1.11
  -3 -13  -1    4.12    0.46
 -13   3  -1    2.98    0.49
   3 -13   1    3.67    0.29
  -3  13   1    4.72    0.84
  13  -3  -1    4.37    0.66
   3 -13   1    5.10    0.73
  -3 -13  -1    4.41    0.62
   3  13  -1    3.03    0.43
  13   3   1    4.41    0.70
 -13  -3   1    4.63    0.51
  -3  13   1    3.30    0.47
 -13  -3   1    3.54    0.69
 -13   3  -1    3.74    0.46
  -3  13   1    4.47    0.74
   3  13  -1    4.42    0.44
  -3 -13  -1    3.66    0.33
   3 -13  -1    3.26    0.35
  13   3  -1    3.91    0.60
 -13  -3  -1    2.88    0.44
 -13   3   1    3.50    0.55
  13  -3   1    3.29    0.69
  -3 -13   1    3.25    0.58
  -3 -13   1    4.65    0.69
 -13   3   1    3.37    0.51
  13  -3   1    4.55    0.51
  -3  13  -1    3.72    0.46
   3  13   1    4.07    0.41
  -3  13  -1    3.73    0.83
  -3 -13   1    3.11    0.33
   3 -13  -1    4.30    0.61
  -4 -13  -1    0.09    0.47
  13   4   1    0.20    0.61
  -4 -13  -1    0.49    0.23
  13  -4  -1    0.57    0.24
  -4 -13  -1    0.42    0.22
  13  -4  -1    0.50    0.58
 -13   4  -1    0.69    0.38
  -4  13   1    0.26    0.46
  13   4   1    1.08    0.52
   4 -13   1    1.24    0.78
 -13  -4   1    0.88    1.05
   4  13  -1    0.31    0.21
 -13  -4   1   -0.09    0.53
   4  13  -1    0.49    0.28
   4 -13   1   -0.02    0.56
   4 -13   1    0.23    0.15
  -4  13   1    1.05    0.56
 -13   4  -1    0.55    0.29
  -4 -13   1    0.45    0.50
  -4  13  -1    0.17    0.34
  -4  13  -1   -0.32    0.57
   4 -13  -1    0.23    0.14
   4 -13  -1    0.59    0.49
  13  -4   1    0.90    0.27
 -13   4   1    0.39    0.27
   4  13   1    0.38    0.22
  13  -4   1    0.67    0.59
  -4 -13   1    0.25    0.20
   4  13   1    1.00    0.30
  13   4  -1    0.17    0.52
 -13  -4  -1   -0.09    0.38
  -4 -13   1    0.36    0.19
  -5 -13  -1    0.90    0.58
  13  -5  -1    0.05    0.57
  13  -5  -1    0.28    0.25
   5  13  -1    0.53    0.21
  13   5   1    0.51    0.49
 -13  -5   1    1.91    1.08
   5  13  -1   -0.36    0.27
  13   5   1    0.48    0.40
   5 -13   1   -0.13    0.45
 -13   5  -1   -0.18    0.42
   5 -13   1    0.21    0.15
  -5 -13  -1    0.08    0.22
 -13   5  -1    0.45    0.30
 -13  -5   1    0.57    0.51
  -5  13   1    0.45    0.46
  -5 -13  -1   -0.10    0.29
  -5  13   1   -0.07    0.57
  -5 -13   1    0.44    0.59
  -5  13  -1    1.27    0.74
  -5  13  -1   -0.42    0.61
  13  -5   1   -0.69    0.57
  -5 -13   1    0.11    0.23
  13  -5   1   -0.23    0.25
 -13   5   1    0.02    0.26
   5 -13  -1    0.12    0.15
  -5 -13   1    0.19    0.24
  13   5  -1   -0.46    0.59
   5  13   1    0.00    0.20
   5  13   1   -0.26    0.30
   5 -13  -1    1.07    0.56
 -13  -5  -1    0.17    0.68
 -13  -5  -1    0.06    1.19
 -13   6  -1    0.35    0.48
 -13   6  -1    1.07    0.31
  -6  13   1    1.18    0.39
  13  -6  -1    0.88    0.26
   6 -13   1    0.62    0.35
   6 -13   1    0.84    0.93
   6  13  -1    0.85    0.24
   6  13  -1    1.02    0.33
 -13  -6   1    1.14    0.42
  -6  13   1    1.52    0.64
  13  -6  -1    0.99    0.64
  13   6   1    1.55    0.35
   6 -13   1    0.86    0.17
 -13  -6   1    1.84    1.17
  -6 -13  -1    0.79    0.23
  -6 -13  -1    0.53    0.61
  13   6   1    0.47    0.53
  13  -6   1    0.78    0.28
 -13  -6  -1    1.12    0.51
   6 -13  -1    0.72    0.17
 -13   6   1    1.62    0.53
  -6 -13   1    1.28    0.28
   6  13   1    0.32    0.33
 -13   6   1    1.02    0.31
  13   6  -1    1.40    0.49
  -6  13  -1    0.21    0.68
   6  13   1    0.79    0.22
 -13  -6  -1    1.71    1.18
  -6 -13   1    1.35    0.64
  -6 -13   1    0.88    0.27
  -6  13  -1    0.52    0.43
  13   6  -1    0.53    0.58
  13  -6   1    1.05    0.68
  -7  13   1    1.38    0.77
 -13   7  -1    1.42    0.57
 -13  -7   1    0.68    0.39
  -7  13   1    1.48    0.40
  13   7   1    0.74    0.30
 -13  -7   1    2.54    1.40
   7  13  -1    1.35    0.25
   7 -13   1    0.83    0.34
   7 -13   1    3.70    1.34
 -13   7  -1    1.04    0.30
   7  13  -1    0.92    0.36
  -7 -13  -1    2.00    0.71
  -7 -13  -1    1.79    0.34
  13  -7  -1   -0.30    0.69
  13  -7  -1    1.47    0.28
   7 -13   1    1.46    0.20
  -7 -13   1    0.86    0.27
  -7  13  -1    0.83    0.40
  13  -7   1    1.28    0.30
   7 -13  -1    1.92    1.18
 -13   7   1    1.53    0.58
 -13   7   1    1.13    0.32
  13   7  -1    0.11    0.64
   7 -13  -1    1.43    0.38
  13  -7   1    1.37    0.73
 -13  -7  -1    1.12    0.44
  -7 -13   1    1.59    0.79
   7  13   1    0.90    0.23
  -7  13  -1   -0.42    1.11
  13   7  -1    0.48    0.33
   7  13   1    1.31    0.36
   7 -13  -1    1.19    0.22
 -13  -8   1   -0.24    1.21
   8  13  -1   -0.20    0.38
 -13  -8   1    0.09    0.36
 -13   8  -1   -0.42    0.62
  13   8   1   -0.08    0.57
  13   8   1    0.22    0.27
  13  -8  -1    0.07    0.25
   8 -13   1    1.07    1.05
  -8 -13  -1   -0.20    0.23
   8  13  -1    0.19    0.19
  -8 -13  -1   -0.96    0.79
  -8  13   1    0.18    0.76
 -13   8  -1   -0.52    0.29
   8 -13   1   -0.15    0.29
  13  -8  -1    0.31    0.77
  -8  13   1   -0.41    0.36
  -8 -13   1   -0.78    0.82
  -8 -13   1   -0.19    0.26
 -13   8   1    0.44    0.60
  13  -8   1   -0.38    0.82
 -13  -8  -1    0.18    0.37
   8  13   1    0.09    0.21
   8 -13  -1   -0.07    0.14
   8  13   1    0.23    0.36
 -13  -8  -1   -0.73    1.37
  13   8  -1   -0.40    0.26
  13  -8   1   -0.08    0.27
   8 -13  -1    0.89    0.34
  -8  13  -1    0.20    0.35
 -13  -9   1    0.24    0.33
  -9 -13  -1    0.49    0.27
   9 -13   1    0.69    0.27
  13   9   1    0.94    0.63
  13   9   1    0.45    0.25
  -9  13   1    0.48    0.90
   9 -13   1    2.70    1.16
   9 -13   1    0.37    0.15
 -13  -9   1    0.88    1.31
  -9 -13  -1    2.56    0.98
  -9  13   1    0.43    0.35
   9  13  -1    0.62    0.21
  13  -9  -1    0.39    0.27
   9  13  -1    1.02    0.47
 -13   9  -1    1.59    0.74
 -13   9  -1    0.41    0.30
   9 -13  -1    0.56    0.16
  13   9  -1    0.66    0.68
  -9  13  -1    0.60    0.35
 -13  -9  -1    0.73    0.36
   9 -13  -1    0.99    1.29
 -13   9   1    2.01    0.75
  13  -9   1    0.37    0.19
   9 -13  -1    1.05    0.31
  13  -9   1    0.16    1.00
 -13   9   1    0.50    0.32
   9  13   1   -0.03    0.45
  13   9  -1    0.36    0.25
  -9 -13   1    1.24    0.95
  -9 -13   1    0.31    0.25
  13  -9   1    0.08    0.27
 -13  -9  -1    2.87    1.51
   9  13   1    0.55    0.23
  -9  13  -1   -0.54    0.89
  13 -10  -1    0.34    0.28
  10 -13   1    0.09    0.15
  10  13  -1    0.43    0.52
  13 -10  -1    0.44    1.05
 -10  13   1   -1.38    1.00
 -13 -10   1    0.00    0.32
  13  10   1    0.39    0.70
  10  13  -1    0.15    0.20
  13 -10  -1    0.22    0.16
 -13  10  -1    0.40    0.31
 -10  13   1    0.33    0.34
  10 -13   1    0.14    0.28
 -10 -13  -1    1.56    1.16
 -10 -13  -1    0.10    0.25
  13  10   1    0.20    0.25
  13 -10   1    1.57    1.03
  10 -13  -1    0.11    0.15
  13  10  -1   -0.16    0.76
  10  13   1    0.20    0.23
 -13  10   1   -0.08    0.31
  13  10  -1   -0.08    0.23
 -13 -10  -1   -0.04    0.32
 -10 -13   1   -0.01    0.26
 -10 -13   1    0.26    1.16
 -10  13  -1    0.29    1.03
  13 -10   1    0.30    0.19
 -10  13  -1   -0.21    0.31
  10 -13  -1    2.55    1.59
 -13  10   1    0.18    0.85
  10 -13  -1    0.70    0.29
  13 -10   1   -0.14    0.25
  13 -11  -1    0.24    0.25
  11  13  -1    0.48    0.21
  11 -13   1    0.33    0.28
 -13 -11   1    0.07    0.28
  13 -11  -1    0.38    0.15
 -11 -13  -1    0.26    0.28
 -11  13   1   -0.46    0.31
 -13  11  -1    0.40    0.31
  13  11   1    0.04    0.23
  11 -13   1    0.25    0.17
  11 -13  -1    0.78    0.28
 -13 -11  -1    0.12    0.30
  13  11  -1    0.84    0.24
  13 -11   1    0.15    0.16
  11 -13  -1    0.00    0.14
 -11 -13   1    0.41    0.27
 -11  13  -1   -0.50    0.31
 -13  11   1    0.47    0.30
  11  13   1    0.00    0.22
  13 -11   1    0.45    0.26
  12  13  -1    0.25    0.21
  12 -13   1   -0.04    0.13
 -12 -13  -1    0.21    0.25
  13  12   1    0.67    0.22
  13 -12  -1   -0.25    0.23
 -13  12  -1   -0.19    0.27
 -13 -12   1    0.05    0.26
 -12  13   1    0.30    0.28
  12 -13   1   -0.17    0.23
  13 -12  -1   -0.08    0.14
  12 -13  -1   -0.09    0.24
  13  12  -1    0.15    0.21
 -12  13  -1    0.12    0.28
  13 -12   1    0.19    0.15
 -13  12   1    0.33    0.27
 -13 -12  -1   -0.01    0.28
  12 -13  -1    0.00    0.14
  12  13   1    0.13    0.19
 -12 -13   1    0.36    0.26
  13 -12   1    0.20    0.23
 -14   0  -1    3.10    0.37
   0 -14  -1    4.40    0.70
 -14   0  -1    3.81    0.51
 -14   0   1    2.91    0.42
   0  14   1    2.46    0.37
   0 -14   1    3.56    0.27
   0 -14   1    4.30    0.74
  14   0  -1    3.01    0.65
 -14   0   1    2.93    0.55
   0 -14   1    3.24    0.37
   0 -14  -1    3.12    0.26
   0  14  -1    3.64    0.46
  14   0   1    4.02    0.70
   0  14   1    2.87    0.47
   1  14  -1    0.24    0.25
  -1  14   1    0.22    0.35
  -1 -14  -1    0.11    0.48
   1 -14   1    0.87    0.57
 -14   1  -1    0.64    0.29
   1 -14   1    0.20    0.14
 -14   1  -1   -0.43    0.38
   1  14  -1    0.16    0.32
  -1  14   1    0.33    0.28
  14   1   1    1.10    0.63
  -1 -14  -1    0.30    0.17
  14  -1  -1   -0.13    0.56
 -14  -1   1    0.31    0.31
 -14  -1  -1    0.40    0.39
   1  14   1   -0.21    0.23
  -1 -14   1    0.04    0.15
   1  14   1   -0.06    0.29
 -14   1   1   -0.08    0.29
 -14   1   1    0.12    0.43
  -1  14  -1    0.28    0.32
  14   1  -1   -0.19    0.54
  -1 -14   1    0.25    0.24
   1 -14  -1   -0.03    0.15
  14  -1   1    0.80    0.26
  14  -1   1   -0.57    0.59
 -14  -1  -1   -0.23    0.30
  -1 -14   1   -0.57    0.53
 -14  -2   1   -0.04    0.47
   2 -14   1    1.17    0.61
   2 -14   1    0.42    0.15
 -14   2  -1   -0.07    0.38
  -2 -14  -1    0.41    0.18
 -14   2  -1    0.34    0.26
  14  -2  -1   -0.29    0.58
  -2  14   1    0.41    0.30
  -2 -14  -1    0.72    0.53
   2  14  -1    0.48    0.24
  -2  14   1   -0.37    0.38
 -14  -2   1   -0.38    0.34
  -2 -14   1    0.24    0.17
  -2 -14   1    1.26    0.54
 -14   2   1    0.50    0.43
  -2 -14   1    0.09    0.22
   2 -14  -1    0.52    0.15
  14  -2   1    0.94    0.27
   2 -14  -1    1.69    0.57
   2  14   1    0.67    0.23
  14  -2   1   -0.07    0.59
 -14   2   1    1.15    0.32
   2  14   1    0.08    0.31
 -14  -2  -1   -0.46    0.41
  14   2  -1   -0.13    0.58
  -2  14  -1    0.27    0.35
   3 -14   1    2.34    0.66
  14   3   1    1.79    0.69
 -14   3  -1    0.39    0.43
  -3 -14  -1    0.45    0.60
   3  14  -1    1.05    0.24
 -14   3  -1    1.10    0.30
  -3 -14  -1    0.89    0.21
  14  -3  -1    1.09    0.28
   3 -14   1    0.97    0.17
  14  -3  -1    0.42    0.61
  -3 -14  -1    0.81    0.25
  -3  14   1    1.07    0.45
  -3 -14   1    0.77    0.19
   3 -14  -1    0.81    0.16
   3  14   1    1.02    0.32
  14  -3   1    1.59    0.68
   3  14   1    0.90    0.25
  -3 -14   1    0.78    0.25
 -14   3   1    1.17    0.30
 -14  -3  -1    0.44    0.47
  14  -3   1    0.94    0.28
  14   3  -1    0.50    0.65
   3 -14  -1    1.58    0.60
  -3 -14   1    0.33    0.59
   4 -14   1    2.37    0.78
  14  -4  -1    1.91    0.85
 -14  -4   1    0.65    0.57
 -14   4  -1    2.57    0.65
  14  -4  -1    1.44    0.29
  -4  14   1    2.18    0.50
   4  14  -1    1.59    0.27
  14   4   1    2.26    0.82
 -14   4  -1    0.81    0.33
   4  14  -1    1.11    0.36
  -4 -14  -1    1.33    0.27
   4 -14   1    1.21    0.21
  -4 -14  -1    1.94    0.93
 -14  -4   1    0.63    1.50
  -4  14   1    1.26    0.80
  -4 -14  -1    1.22    0.24
 -14   4   1    2.12    0.78
  -4 -14   1    1.55    0.29
  14  -4   1    1.06    0.28
   4 -14  -1    1.18    0.17
   4  14   1    1.73    0.48
   4  14   1    0.96    0.24
   4 -14  -1    0.56    0.64
  14  -4   1    1.00    0.90
  14   4  -1   -0.14    0.71
  -4 -14   1    1.00    0.21
  -4 -14   1    1.37    0.95
  -5 -14  -1    1.12    0.69
   5  14  -1    2.18    0.30
  -5 -14  -1    2.06    0.32
  14  -5  -1    1.91    0.32
  -5  14   1    2.94    0.60
 -14   5  -1    1.40    0.54
 -14  -5   1    3.67    2.04
  -5  14   1   -0.28    1.16
   5  14  -1    2.13    0.47
  -5 -14  -1    1.88    0.35
 -14   5  -1    1.73    0.35
   5 -14   1    2.04    0.24
  14  -5  -1    2.28    0.77
 -14  -5   1    2.57    0.54
 -14   5   1    1.69    0.33
  -5 -14   1    2.49    0.72
  -5 -14   1    1.87    0.33
  14  -5   1    1.35    0.72
  -5 -14   1    1.97    0.32
  14  -5   1    1.89    0.31
 -14   5   1    2.12    0.58
   5  14   1    1.70    0.41
   5  14   1    2.13    0.30
   5 -14  -1    1.76    0.23
 -14   6  -1    0.69    0.61
   6 -14   1   -0.38    0.50
  14  -6  -1    1.07    0.77
 -14   6  -1    1.28    0.30
 -14  -6   1    0.24    1.52
  14   6   1    0.44    0.37
  -6  14   1    0.96    0.89
   6 -14   1    0.87    0.17
  -6 -14  -1    0.79    0.24
  -6 -14  -1    1.61    0.75
 -14  -6   1    0.49    0.44
  -6  14   1    0.96    0.40
   6  14  -1    0.75    0.37
  -6 -14   1    0.42    0.27
  -6  14  -1    0.66    0.45
 -14   6   1    0.63    0.30
  -6 -14   1    1.58    0.78
   6 -14  -1    0.47    0.16
   6  14   1    0.80    0.40
 -14  -6  -1    1.75    0.53
 -14   6   1    0.33    0.58
  -6 -14   1    0.27    0.24
   6  14   1    0.86    0.23
  14  -6   1    1.11    0.28
  -7 -14  -1   -0.16    0.80
 -14   7  -1    0.23    0.29
   7  14  -1    0.23    0.20
   7 -14   1   -0.06    0.34
  -7 -14  -1    0.37    0.24
 -14  -7   1   -0.33    0.39
  -7  14   1    0.56    0.36
 -14  -7   1    3.91    1.69
  14   7   1    0.00    0.30
  14  -7  -1    0.69    0.80
 -14   7  -1   -0.11    0.64
   7  14  -1   -0.27    0.40
   7 -14   1    0.23    0.15
  14  -7  -1    0.20    0.24
   7  14   1    0.84    0.43
  14  -7   1    0.13    0.28
 -14   7   1    0.20    0.30
  -7 -14   1    0.66    0.26
 -14   7   1    0.19    0.65
  -7  14  -1   -1.47    1.10
  -7  14  -1    0.73    0.40
  -7 -14   1    1.49    0.90
  14  -7   1    0.04    0.87
 -14  -7  -1   -0.30    0.46
   8  14  -1    0.33    0.20
  -8  14   1    0.32    0.35
  -8 -14  -1    0.96    0.93
  -8  14   1   -1.53    1.03
  14  -8  -1    0.46    0.25
  -8 -14  -1    0.26    0.23
  14  -8  -1   -1.44    0.88
   8 -14   1    0.20    0.16
   8  14  -1    0.60    0.43
  14   8   1    0.42    0.27
 -14  -8   1    0.74    1.72
 -14   8  -1    1.36    0.73
   8 -14   1   -0.31    0.31
 -14  -8   1    0.58    0.36
 -14   8  -1    0.51    0.32
  -8  14  -1    0.15    1.22
 -14  -8  -1   -0.16    0.37
 -14   8   1    1.34    0.76
  -8 -14   1    1.36    0.93
  14  -8   1    1.66    0.95
  14   8  -1    1.05    0.32
   8  14   1    0.37    0.44
 -14   8   1    0.49    0.30
   8 -14  -1    0.48    0.36
   8  14   1    0.23    0.21
  -8  14  -1    0.06    0.38
  -8 -14   1    0.46    0.27
  14  -8   1    0.42    0.22
  14  -8   1    0.42    0.26
   8 -14  -1    0.15    0.15
  -9 -14  -1    0.11    0.23
  14  -9  -1   -0.06    0.16
 -14  -9   1   -0.14    0.32
   9 -14   1    0.12    0.13
   9  14  -1    0.02    0.18
  14   9   1    0.40    0.25
  -9  14   1    0.12    0.34
 -14   9  -1    0.34    0.87
   9 -14   1   -0.32    0.29
  14  -9  -1    0.21    0.25
 -14   9  -1    0.25    0.29
  14  -9   1    1.09    1.04
  14  -9   1   -0.11    0.19
   9 -14  -1   -0.08    0.30
  -9  14  -1    0.22    0.34
   9 -14  -1    0.34    0.15
 -14   9   1    1.80    0.86
  14  -9   1    0.28    0.24
  14   9  -1    0.17    0.28
  -9 -14   1    0.52    1.07
   9  14   1    0.31    0.21
 -14  -9  -1   -0.11    0.36
  -9 -14   1    0.24    0.22
 -14   9   1    0.23    0.29
  10  14  -1    0.29    0.20
  10 -14   1   -0.01    0.14
 -10  14   1    0.12    0.32
 -10 -14  -1    0.02    0.27
 -14 -10   1    0.40    0.36
 -14  10  -1    0.67    0.28
  14  10   1   -0.14    0.28
  14 -10  -1   -0.27    0.24
  14 -10  -1    0.68    0.28
 -10  14  -1   -0.16    0.37
  14  10  -1    0.10    0.35
 -14 -10  -1   -0.31    0.43
 -10 -14   1    0.33    0.24
  10 -14  -1    0.62    0.34
 -14  10   1   -0.22    0.29
  10  14   1    0.42    0.21
  14 -10   1   -0.19    0.18
  14 -10   1    0.33    0.25
  11  14  -1    0.56    0.22
 -14 -11   1   -0.27    0.27
 -11 -14  -1    0.10    0.23
 -14  11  -1    0.25    0.27
  14 -11  -1    0.21    0.23
  14 -11  -1    0.01    0.16
  11 -14   1    0.10    0.25
  11 -14   1    0.14    0.13
 -14  11   1    0.04    0.25
 -11  14  -1    0.05    0.31
  11 -14  -1    0.64    0.28
 -11 -14   1    0.23    0.24
 -14 -11  -1    0.45    0.31
  14 -11   1    0.59    0.16
  14 -11   1    0.02    0.23
  14  11  -1    0.43    0.25
  11 -14  -1    0.34    0.12
  11  14   1    0.38    0.20
   0 -15   1   -0.69    0.71
  15   0  -1    1.45    0.73
   0 -15   1    0.18    0.15
   0  15   1    0.16    0.44
   0  15  -1   -0.34    0.23
   0  15   1    0.04    0.25
   0 -15   1    0.23    0.25
 -15   0   1   -0.10    0.58
  15   0   1    0.75    0.27
   0 -15  -1    0.20    0.16
 -15   0   1    0.29    0.31
   0 -15  -1    0.75    0.66
  15   0   1   -0.47    0.69
   0  15  -1    0.71    0.40
 -15   0  -1   -0.01    0.27
 -15  -1   1    1.58    0.34
  -1  15   1    1.44    0.29
   1  15  -1    1.89    0.40
  15  -1  -1    2.69    0.70
  15   1   1    2.24    0.33
  -1  15   1    1.32    0.47
  -1 -15  -1    1.67    0.32
  -1 -15  -1    1.81    0.24
   1 -15   1    2.22    0.35
 -15   1  -1    1.49    0.32
   1  15  -1    1.65    0.27
 -15   1  -1    2.55    0.52
   1 -15   1    1.87    0.77
  -1 -15  -1    2.06    0.70
   1 -15   1    1.60    0.23
  15   1   1    1.42    0.76
 -15  -1   1    2.15    0.62
   1 -15  -1    1.80    0.22
   1  15   1    1.81    0.33
 -15   1   1    2.97    0.65
 -15  -1  -1    2.77    0.63
  -1 -15   1    1.37    0.23
  15  -1   1    2.23    0.34
   1 -15  -1    1.62    0.70
  -1  15  -1    1.56    0.29
  -1 -15   1    2.01    0.35
 -15  -1  -1    1.93    0.37
 -15   1   1    1.53    0.31
  15   1  -1    2.83    0.70
  15  -1   1    1.08    0.75
   1  15   1    1.80    0.42
  15  -2  -1    0.73    0.25
  -2  15   1    0.41    0.30
  -2  15   1    0.46    0.52
   2 -15   1    0.23    0.14
   2  15  -1    0.50    0.22
   2 -15   1    0.53    0.80
  15   2   1    0.61    0.31
 -15  -2   1    0.30    0.35
   2 -15   1    0.01    0.26
  -2 -15  -1    0.36    0.23
 -15   2  -1   -0.12    0.51
  -2 -15  -1    1.26    0.64
 -15   2  -1    0.31    0.29
   2  15  -1    0.74    0.37
  -2 -15  -1    0.12    0.19
 -15   2   1    0.50    0.28
  15   2  -1    2.03    0.75
   2 -15  -1    0.19    0.15
  15  -2   1    0.70    0.27
  -2  15  -1   -0.30    0.47
   2 -15  -1    1.67    0.72
   2  15   1    0.61    0.40
  -2 -15   1    0.22    0.18
   2  15   1    0.12    0.24
  -2 -15   1    0.45    0.70
 -15  -2  -1    0.44    0.30
  -2  15  -1   -0.19    0.27
  -2 -15   1    0.41    0.21
 -15  -2  -1   -0.41    0.58
  15  -2   1   -0.40    0.74
   3 -15   1    1.72    0.94
 -15   3  -1    0.93    0.29
   3 -15   1    0.37    0.14
  15   3   1    0.56    0.34
   3 -15   1    0.40    0.30
  -3 -15  -1    0.71    0.18
   3  15  -1    0.62    0.38
  15   3   1   -0.70    0.93
  -3 -15  -1    0.46    0.23
 -15   3  -1   -0.15    0.53
  -3 -15  -1    1.44    0.73
   3  15  -1    0.51    0.22
  15  -3  -1    0.96    0.26
  15  -3  -1    0.15    0.78
  -3 -15   1    1.56    0.75
 -15   3   1    0.69    0.26
  -3  15  -1    0.29    0.30
   3 -15  -1    0.60    0.15
  15  -3   1    0.54    0.26
 -15   3   1    0.14    0.57
  15  -3   1    0.37    0.77
   3  15   1    0.79    0.23
 -15  -3  -1    0.44    0.32
   3  15   1    0.54    0.40
  15   3  -1    1.61    0.81
  -3 -15   1    0.59    0.19
  -3 -15   1    0.60    0.23
   4 -15   1    0.21    0.15
   4  15  -1    0.61    0.42
  -4 -15  -1    0.48    0.23
  15   4   1    0.22    0.36
   4  15  -1    0.43    0.21
  15  -4  -1    0.73    0.26
   4 -15   1    0.06    0.33
  -4 -15  -1   -0.37    0.74
  15  -4  -1   -1.09    0.76
 -15   4  -1    0.25    0.25
 -15   4  -1   -0.72    0.57
  15   4  -1    0.20    1.23
  -4 -15   1    0.19    0.19
 -15   4   1    0.33    0.27
   4  15   1    0.32    0.42
 -15   4   1    1.05    0.65
   4 -15  -1    0.42    0.14
  -4 -15   1    0.18    0.23
   4  15   1    0.37    0.20
  15  -4   1    0.63    0.26
  15  -4   1   -0.28    0.76
 -15   5  -1    3.33    0.76
  -5  15   1    1.83    0.47
  -5 -15  -1    2.69    0.32
  15  -5  -1    1.11    0.78
   5  15  -1    3.00    0.48
  15  -5  -1    2.45    0.32
 -15  -5   1    1.48    0.55
 -15   5  -1    2.56    0.38
  -5 -15  -1    2.43    0.34
   5 -15   1    2.45    0.24
   5  15  -1    2.51    0.32
  -5 -15  -1    2.60    0.83
   5  15   1    2.61    0.32
  -5 -15   1    2.64    0.35
   5  15   1    2.69    0.58
  15  -5   1    2.64    0.35
  15  -5   1    1.85    0.90
 -15   5   1    2.99    0.38
  -5 -15   1    2.11    0.87
   5 -15  -1    2.56    0.23
 -15   5   1    3.64    0.75
   6  15  -1   -0.05    0.44
  -6 -15  -1    1.01    0.89
  -6  15   1    0.28    0.41
   6 -15   1    0.22    0.15
 -15  -6   1    0.03    0.45
  -6 -15  -1    0.64    0.26
  15  -6  -1    0.58    0.24
 -15   6  -1    0.47    0.28
 -15   6  -1    0.57    0.72
   6  15  -1    0.14    0.19
  15  -6   1    0.90    0.93
  -6 -15   1    0.66    0.27
  -6 -15   1    1.36    0.95
 -15   6   1    1.06    0.75
   6  15   1    0.48    0.21
   6  15   1    1.30    0.48
 -15   6   1    0.74    0.31
  -6 -15   1    0.28    0.24
  15  -6   1    0.40    0.27
 -15   7  -1    0.99    0.32
  -7 -15  -1    0.61    1.00
  -7  15   1    1.65    0.40
  15  -7  -1    3.24    1.06
 -15  -7   1    1.22    0.44
   7 -15   1    0.86    0.17
 -15   7  -1    1.91    0.80
  15  -7  -1    1.74    0.33
   7  15  -1    1.92    0.52
  -7 -15  -1    1.73    0.30
   7  15  -1    1.47    0.28
  -7  15  -1    1.83    0.46
  -7 -15   1    1.32    0.29
  15  -7   1    1.14    0.30
 -15  -7  -1    1.29    0.51
  -7 -15   1    0.24    1.01
   7  15   1    1.09    0.54
   7  15   1    0.69    0.22
   7 -15  -1    1.15    0.19
  15  -7   1    2.62    0.95
 -15   7   1    1.26    0.30
   8 -15   1    0.31    0.15
  -8 -15  -1    0.23    0.22
  15  -8  -1    0.21    0.26
   8 -15   1    0.19    0.43
  -8  15   1    0.82    0.38
 -15   8  -1    0.08    0.28
   8  15  -1    0.59    0.21
 -15  -8   1    0.83    0.41
  15  -8  -1    1.15    1.61
   8  15   1    0.36    0.20
 -15   8   1    0.01    1.23
   8  15   1   -0.18    0.69
 -15  -8  -1    0.58    0.63
  15  -8   1    2.86    1.51
  15  -8   1    0.13    0.25
 -15   8   1    0.50    0.30
  -8  15  -1    0.40    0.49
 -15  -9   1   -0.52    0.36
   9 -15   1    0.08    0.17
   9  15  -1    0.11    0.22
 -15   9  -1    0.32    0.31
   9 -15   1    0.28    0.31
  -9 -15  -1    0.15    0.23
  -9  15   1    0.24    0.34
  15   9   1    0.25    0.30
  15  -9  -1    0.59    0.32
  -9 -15   1    0.27    0.25
   9 -15  -1    0.07    0.13
  15  -9   1   -0.42    0.25
  15   9  -1   -0.03    0.35
  -9  15  -1    0.42    0.37
   9  15   1   -0.08    0.23
 -15   9   1    0.16    0.30
  10 -15   1   -0.02    0.29
  10  15  -1    0.15    0.19
  15 -10  -1    0.08    0.16
 -10  15   1    0.03    0.31
  15 -10  -1   -0.04    0.21
 -10 -15  -1    0.00    0.22
  15  10   1    0.01    0.25
 -15  10  -1    0.36    0.23
  10 -15   1   -0.10    0.13
 -10 -15   1   -0.37    0.20
 -15  10   1    0.09    0.25
  15 -10   1    0.34    0.21
  10 -15  -1   -0.20    0.11
  15  10  -1    0.49    0.29
 -10  15  -1   -0.26    0.33
  10  15   1    0.28    0.17
  16   0  -1    2.37    0.92
   0  16  -1    1.49    0.30
  16   0   1    1.68    0.28
   0  16   1    2.09    0.60
 -16   0  -1    1.13    0.72
 -16   0  -1    1.54    0.31
   0 -16  -1    2.22    0.88
   0  16  -1    1.29    0.55
   0 -16   1    1.91    0.23
 -16   0   1    2.05    0.34
 -16   0   1    1.63    0.83
   0 -16  -1    2.06    0.24
   0 -16   1    1.55    0.26
   0 -16  -1    1.95    0.33
   0  16   1    1.64    0.32
  16   0  -1    1.44    0.28
  16   0   1    2.40    0.96
  16   1   1   -1.43    1.00
 -16   1  -1    0.16    0.26
 -16  -1   1   -0.22    0.29
  -1 -16  -1    0.15    0.18
  16   1   1    0.64    0.26
   1  16  -1    0.17    0.22
  -1  16   1   -0.05    0.70
   1  16  -1   -0.33    0.48
  16  -1  -1   -0.37    0.81
  -1  16   1    0.41    0.26
  -1 -16  -1    0.15    0.23
   1 -16   1    0.16    0.15
 -16   1  -1    0.43    0.70
  -1 -16  -1    0.72    0.82
   1 -16   1   -0.03    1.04
   1 -16   1    0.18    0.24
 -16  -1  -1    0.02    0.76
  -1  16  -1    0.19    0.59
 -16  -1  -1    0.09    0.28
  -1 -16   1   -0.04    0.16
   1  16   1   -0.07    0.21
 -16   1   1   -0.12    0.28
   1 -16  -1    1.17    0.93
   1 -16  -1   -0.01    0.14
  -1  16  -1    0.08    0.22
  16   1  -1    0.22    0.25
  -1 -16   1   -0.04    0.23
  -1 -16   1    1.56    0.97
  16  -1   1    0.22    0.26
  16   1  -1   -0.06    0.95
   1 -16  -1    0.08    0.22
  16  -1   1    1.63    0.92
 -16   2  -1    0.32    0.27
  16   2   1   -0.39    1.14
   2 -16   1    0.30    1.43
  -2 -16  -1    0.41    0.89
   2  16  -1    0.92    0.50
   2  16  -1    0.96    0.22
  -2  16   1    0.54    0.30
  16  -2  -1    0.69    0.25
   2 -16   1    0.54    0.16
 -16  -2   1    0.72    0.32
  -2 -16  -1    0.63    0.24
  -2 -16  -1    0.53    0.18
  16   2   1    0.27    0.28
   2 -16   1    0.87    0.27
  16  -2  -1   -1.24    0.84
   2  16   1    0.64    0.55
   2 -16  -1    1.95    1.02
  16  -2   1    0.18    0.23
  16  -2   1   -0.46    0.87
  -2 -16   1    0.87    0.96
 -16   2   1    1.20    0.81
 -16   2   1    0.79    0.27
   2 -16  -1    0.57    0.15
 -16  -2  -1    0.19    0.30
   2  16   1    0.32    0.22
  -2 -16   1    0.37    0.17
  -2 -16   1    0.49    0.23
  16   2  -1   -0.65    1.01
   2 -16  -1    0.32    0.23
   3 -16   1    0.09    0.13
   3 -16   1    0.48    0.31
 -16   3  -1   -0.24    0.72
  -3 -16  -1   -0.46    0.84
  -3 -16  -1    0.35    0.20
   3  16  -1    0.97    0.50
  -3 -16  -1   -0.15    0.20
  16  -3  -1    0.19    0.24
 -16   3  -1    0.58    0.26
  16  -3  -1    0.38    0.82
   3  16  -1   -0.07    0.20
  -3 -16   1    1.56    0.94
  -3 -16   1   -0.02    0.18
  16  -3   1    0.19    0.24
 -16   3   1   -1.12    0.77
   3  16   1   -0.02    0.20
   3 -16  -1    0.33    0.14
  16  -3   1   -1.09    0.88
 -16   3   1    0.40    0.28
   3 -16  -1   -0.13    0.24
   3  16   1   -0.35    0.51
 -16  -3  -1    0.25    0.32
  -4 -16  -1    0.57    0.23
   4 -16   1    0.23    0.13
 -16   4  -1   -0.04    0.25
  -4 -16  -1    0.96    0.94
  -4 -16  -1   -0.01    0.22
   4  16  -1    0.18    0.20
  16  -4  -1    0.42    0.23
   4  16   1    0.55    0.21
   4  16   1    0.48    0.53
  -4 -16   1   -0.74    0.96
   4 -16  -1   -0.10    0.13
  16  -4   1    0.01    0.21
 -16   4   1    0.05    0.26
 -16   4   1    1.15    0.78
  -4 -16   1    0.36    0.20
  -4 -16   1   -0.11    0.22
   4 -16  -1    0.00    0.26
  -5 -16  -1    0.15    1.01
  -5 -16  -1    0.54    0.24
   5 -16   1    0.26    0.13
   5  16  -1   -0.61    0.53
 -16   5  -1    0.23    0.83
  16  -5  -1    0.21    0.23
 -16   5  -1    0.03    0.26
   5 -16  -1   -0.01    0.13
 -16   5   1    0.16    0.26
  16  -5   1    0.07    0.25
  -5 -16   1    0.05    0.21
  -5 -16   1    0.03    0.23
   5  16   1    0.22    0.20
   5  16   1   -0.47    0.56
  16  -5   1    1.35    1.08
   5 -16  -1    0.59    0.52
   6  16  -1    0.34    0.21
  -6 -16  -1    0.22    0.22
 -16   6  -1    0.04    0.26
  16  -6  -1    0.30    0.23
   6 -16   1    0.06    0.13
 -16   6   1    0.13    0.26
   6  16   1    0.44    0.19
  16  -6   1    0.44    0.26
  -6 -16   1    0.18    0.21
  16  -7  -1    0.07    0.27
 -16  -7   1    1.21    0.45
 -16   7  -1   -0.38    0.27
   7 -16   1   -0.11    0.12
   7  16  -1    0.18    0.19
  -7 -16  -1    0.12    0.22
  -7  16   1   -0.24    0.38
  16  -7   1    0.38    0.27
 -16   7   1   -0.21    0.25
   7  16   1    0.32    0.20
   7 -16  -1    0.08    0.14
  -7 -16   1   -0.04    0.23
  16  -8  -1    0.02    0.20
 -16  -8   1    0.88    0.42
   8 -16   1    0.07    0.12
  -8 -16  -1    0.45    0.20
   8  16  -1    0.03    0.17
 -16   8  -1    0.12    0.23
  16  -8   1   -0.05    0.21
  -8 -16   1    0.20    0.19
   8  16   1    0.15    0.17
   8 -16  -1    0.13    0.13
  -8  16  -1    0.81    0.72
 -16   8   1    0.49    0.26
   0 -17   1    0.64    0.24
 -17   0   1    0.12    0.27
 -17   0  -1    0.10    0.24
  17   0   1    0.07    0.23
   0 -17   1    0.20    0.15
   0  17   1    0.21    0.22
  17   0  -1    0.08    0.22
   0 -17  -1    0.07    0.17
   0  17  -1    0.24    0.22
   0 -17  -1    0.03    0.20
  -1 -17  -1    0.12    0.21
  -1  17   1    0.13    0.34
 -17   1  -1   -0.10    0.22
  -1 -17  -1   -0.05    0.15
 -17  -1   1   -0.62    0.40
   1 -17   1    0.14    0.24
   1 -17   1   -0.03    0.13
  17  -1  -1    0.14    0.21
  17   1   1    0.45    0.23
   1  17   1    0.15    0.21
   1 -17  -1   -0.14    0.21
  -1 -17   1   -0.01    0.22
  -1  17  -1    0.53    0.23
  17  -1   1    0.17    0.23
  17   1  -1    0.21    0.22
   1 -17  -1    0.02    0.15
  -1 -17   1   -0.03    0.15
 -17  -1  -1    0.46    0.26
  -2  17   1   -0.39    0.30
  -2 -17  -1    0.14    0.17
  -2 -17  -1    0.45    0.21
  17  -2  -1    0.18    0.22
   2 -17   1    0.26    0.13
   2  17  -1    0.40    0.20
 -17   2  -1    0.55    0.26
  17   2   1    0.03    0.30
   2  17   1    0.34    0.22
  -2  17  -1    0.52    0.29
   2 -17  -1    0.00    0.14
 -17   2   1   -0.02    0.24
  -2 -17   1   -0.25    0.23
  17   2  -1    0.52    0.24
   2 -17  -1   -0.13    0.25
  17  -2   1    0.21    0.22
  -2 -17   1    0.21    0.18
  17  -3  -1    0.37    0.22
  -3 -17  -1    0.48    0.20
   3  17  -1    0.01    0.19
  17   3   1    0.48    0.27
 -17   3  -1    0.59    0.25
   3 -17   1    0.43    0.15
  -3 -17  -1    0.41    0.21
   3 -17   1    1.13    0.29
   3 -17  -1   -0.15    0.27
  17   3  -1    0.46    0.26
  -3 -17   1    0.59    0.26
  -3 -17   1    0.34    0.21
   3 -17  -1    0.15    0.14
  17  -3   1    0.19    0.24
 -17   3   1    0.36    0.29
   3  17   1    0.27    0.19
 -17   4  -1   -0.14    0.27
   4 -17   1   -0.05    0.14
   4  17  -1    0.13    0.26
  17  -4  -1   -0.04    0.22
  -4 -17  -1   -0.29    0.22
   4 -17  -1   -0.27    0.26
   4 -17  -1   -0.03    0.13
  -4 -17   1    0.51    0.20
  -4 -17   1    0.28    0.24
 -17   4   1   -0.37    0.32
  17  -4   1   -0.13    0.28
  17  -5  -1    0.47    0.21
 -17   5  -1    0.02    0.23
  -5 -17  -1    0.02    0.19
   5  17  -1    0.42    0.18
  -5 -17   1   -0.24    0.22
 -17   5   1   -0.29    0.22
   5 -17  -1    0.01    0.11
  -5 -17   1    0.33    0.20
  17  -5   1   -0.29    0.20
 -17   6  -1   -0.14    0.22
  -6 -17  -1    0.18    0.18
   6 -17   1   -0.03    0.11
   6  17  -1   -0.10    0.15
  17  -6  -1    0.11    0.21
   6  17   1   -0.03    0.19
   6 -17  -1    0.06    0.11
 -17   6   1   -0.20    0.23
  -6 -17   1    0.14    0.20
  17  -6   1   -0.27    0.19
 -18   0  -1   -0.15    0.23
   0  18  -1   -0.01    0.20
  18   0  -1   -0.29    0.19
   0  18   1   -0.03    0.22
   0 -18   1   -0.21    0.21
   0 -18  -1    0.18    0.13
   0 -18   1   -0.07    0.13
   0 -18  -1    0.38    0.20
   1 -18   1   -0.14    0.12
  18   1   1   -0.30    0.21
 -18   1  -1    0.12    0.22
   1 -18   1    0.03    0.24
  -1 -18  -1    0.19    0.15
  -1 -18  -1   -0.05    0.19
  -1  18   1   -0.31    0.24
   1  18  -1    0.17    0.19
 -18  -1   1   -0.46    0.32
   1 -18  -1    0.20    0.13
  -1 -18   1    0.06    0.15
  18   1  -1    0.28    0.19
 -18   1   1   -0.29    0.24
  -1  18  -1    0.06    0.22
   1 -18  -1    0.07    0.20
 -18  -1  -1   -0.20    0.26
  18  -1   1    0.08    0.20
   1  18   1    0.12    0.21
  -1 -18   1   -0.16    0.20
   0   0   2    0.87    0.07
   0   0   2    0.79    0.06
   0   0   2    0.77    0.08
   0   1  -2    0.20    0.03
  -1   0   2    0.10    0.05
   0   1   2    0.16    0.04
  -1   0  -2    0.15    0.03
   0  -1   2    0.15    0.06
   1   0   2    0.22    0.05
  -1   0   2    0.19    0.07
  -1   0   2    0.16    0.03
   1   0   2    0.14    0.03
   0   1   2    0.20    0.03
   0  -1   2    0.22    0.05
  -1   1   2   53.08    2.08
   1   1   2   55.25    2.04
   1   1   2   56.32    2.05
  -1   1  -2   54.84    2.04
  -1   1   2   54.06    2.02
   1  -1   2   48.76    2.03
  -1  -1   2   51.17    2.07
   1  -1   2   51.69    2.06
  -1   1   2   55.47    2.04
   1  -1  -2   46.43    2.04
  -1  -1  -2   48.17    2.04
   1   1   2   49.88    2.03
  -1  -1   2   53.15    2.07
   1   1  -2   51.38    2.03
   1  -1   2   56.70    2.04
  -2   0   2   86.13    3.10
  -2   0  -2   83.01    3.11
   0  -2   2   76.53    3.12
   0   2   2   85.06    3.11
   0  -2   2   81.24    3.14
  -2   0   2   80.99    3.15
   2   0   2   82.06    3.11
   0   2   2   78.78    3.10
   0   2  -2   78.94    3.09
   0  -2  -2   74.62    3.09
  -2   0  -2   77.73    3.10
   2   0   2   76.62    3.12
   2   0  -2   78.98    3.09
  -1   2   2   19.80    0.78
  -2  -1   2   18.69    0.75
  -2   1  -2   20.57    0.77
   1  -2   2   17.74    0.76
  -2  -1   2   18.94    0.82
  -1  -2  -2   18.65    0.79
   1   2  -2   18.60    0.76
   1  -2   2   19.00    0.80
  -2  -1   2   18.21    0.80
   2   1   2   19.37    0.77
   2  -1  -2   17.73    0.78
  -1   2   2   18.74    0.75
   2   1   2   17.29    0.77
   1  -2  -2   18.29    0.77
   2   1  -2   19.18    0.75
  -1  -2   2   19.81    0.80
  -2   1   2   20.42    0.77
  -2   1   2   19.65    0.83
   2  -1   2   19.28    0.79
   1   2   2   19.17    0.77
   2  -1   2   20.40    0.77
  -2  -1  -2   18.91    0.77
  -1  -2   2   19.56    0.80
   1   2   2   20.39    0.78
  -1   2  -2   20.09    0.76
  -2   2  -2   90.07    3.42
  -2   2   2   92.07    3.48
   2   2   2   81.52    3.41
   2   2   2   90.71    3.42
  -2  -2   2   90.84    3.46
  -2  -2   2   87.69    3.46
  -2   2   2   91.15    3.43
  -2   2   2   83.33    3.39
  -2  -2  -2   87.01    3.44
   2  -2   2   93.25    3.42
   2  -2  -2   82.26    3.43
   2  -2   2   81.22    3.41
   2  -2   2   87.64    3.45
   2   2   2   93.16    3.43
  -2  -2   2   88.69    3.40
   2   2  -2   87.40    3.41
   0  -3   2    6.14    0.32
   0  -3   2    6.18    0.30
   3   0  -2    5.61    0.30
   0  -3  -2    6.10    0.31
  -3   0  -2    5.54    0.27
   0   3  -2    5.65    0.25
  -3   0   2    6.03    0.36
  -3   0   2    5.54    0.26
   0  -3  -2    6.04    0.27
   3   0  -2    5.44    0.24
  -3   0  -2    5.97    0.29
   0   3   2    5.69    0.28
   0   3  -2    5.84    0.27
   3   0   2    5.80    0.27
   3   0   2    5.97    0.30
   0   3   2    5.89    0.26
  -3   1  -2   33.05    1.26
   1   3  -2   31.78    1.25
   1   3  -2   32.94    1.23
  -3   1  -2   31.72    1.26
   3   1   2   31.18    1.27
   1  -3   2   33.46    1.30
  -1   3   2   31.76    1.24
  -3  -1   2   31.80    1.24
   3  -1  -2   30.23    1.28
   1  -3   2   30.38    1.26
  -3  -1   2   32.18    1.33
  -1  -3  -2   32.50    1.24
   3   1   2   34.26    1.26
  -1   3   2   34.29    1.27
  -1  -3  -2   31.18    1.29
   1   3   2   31.85    1.26
  -3   1   2   31.41    1.26
   1  -3  -2   30.42    1.26
   3  -1   2   29.52    1.29
  -3   1   2   30.95    1.32
   3   1  -2   30.80    1.24
  -3  -1  -2   29.83    1.27
  -1  -3   2   30.96    1.30
  -1  -3   2   29.78    1.29
   3  -1   2   32.59    1.26
  -1   3  -2   31.66    1.25
   1   3   2   31.70    1.26
   3   2   2  182.85    6.69
  -2  -3  -2  165.56    6.71
  -2   3   2  182.89    6.70
   2  -3   2  160.77    6.68
  -2   3   2  165.30    6.66
   2  -3   2  167.77    6.72
  -3   2  -2  179.53    6.68
   2   3  -2  169.97    6.67
  -3  -2   2  172.82    6.74
   3   2   2  163.26    6.68
  -3  -2   2  173.06    6.66
   3  -2  -2  166.24    6.71
   3   2  -2  172.13    6.67
   2   3   2  165.12    6.68
  -2   3  -2  175.84    6.68
   2  -3  -2  166.25    6.70
  -2  -3   2  165.90    6.72
   3  -2   2  171.24    6.72
  -3   2   2  177.79    6.69
  -2  -3   2  184.26    6.73
   3  -2   2  184.71    6.68
   2   3   2  179.88    6.69
  -3  -2  -2  169.86    6.70
  -3   2   2  180.24    6.76
  -3  -3  -2  141.48    5.54
  -3  -3   2  144.65    5.48
   3   3  -2  142.86    5.50
   3   3   2  141.96    5.51
  -3  -3   2  142.24    5.55
  -3   3   2  135.76    5.48
   3  -3  -2  141.97    5.54
  -3  -3   2  139.11    5.57
   3  -3   2  134.51    5.50
   3   3   2  136.00    5.50
   3  -3   2  138.06    5.55
  -3   3   2  152.58    5.60
   3   3   2  142.77    5.54
  -3   3   2  147.93    5.52
  -3   3  -2  147.64    5.51
   0   4  -2   16.69    0.66
   0  -4  -2   15.49    0.71
   0  -4  -2   15.31    0.67
   4   0   2   15.79    0.67
  -4   0  -2   17.29    0.71
   4   0  -2   15.98    0.70
   0   4   2   15.50    0.68
   0  -4   2   15.34    0.69
   0   4  -2   16.89    0.65
   4   0  -2   15.30    0.64
   4   0   2   15.17    0.70
  -4   0   2   16.67    0.77
   0  -4   2   14.36    0.76
   0   4   2   15.76    0.66
  -4   0  -2   17.21    0.67
   1  -4   2   18.77    0.86
   4   1   2   20.92    0.85
   4   1   2   18.77    0.87
  -4  -1   2   20.27    0.94
   1   4  -2   20.95    0.84
  -1  -4  -2   19.57    0.89
   1  -4   2   20.03    0.90
  -4   1  -2   19.96    0.87
  -1   4   2   20.31    0.84
  -4   1  -2   21.78    0.86
   1   4  -2   20.38    0.83
   4  -1  -2   19.03    0.88
  -4  -1   2   20.74    0.84
  -1  -4  -2   20.09    0.84
  -1   4   2   21.27    0.86
  -1   4  -2   22.65    0.84
  -1  -4   2   20.96    0.90
   4  -1   2   21.76    0.85
  -4  -1  -2   22.16    0.85
   4   1  -2   21.34    0.83
   1  -4  -2   20.60    0.87
   1   4   2   22.08    0.85
  -4   1   2   21.83    0.86
   1  -4  -2   20.01    0.89
   4  -1   2   19.86    0.90
  -4   1   2   21.08    0.95
  -1  -4   2   19.87    0.89
  -4  -1  -2   21.70    0.89
  -1   4  -2   21.93    0.84
  -2  -4  -2   11.44    0.56
   2   4  -2   13.61    0.50
  -4  -2   2   11.62    0.62
   4   2   2   11.01    0.53
  -4   2  -2   12.05    0.55
   2  -4   2   11.10    0.53
  -2   4   2   13.10    0.54
  -2   4   2   11.61    0.50
  -4   2  -2   12.57    0.53
   4   2   2   12.62    0.53
   2  -4   2   11.65    0.58
   4  -2  -2   11.58    0.56
   2   4  -2   12.27    0.51
  -4  -2   2   12.22    0.50
   2   4   2   12.32    0.53
  -2  -4   2   10.93    0.57
   4  -2   2   10.98    0.58
   4  -2   2   12.97    0.52
  -4   2   2   12.01    0.53
  -4  -2  -2   11.45    0.56
   4   2  -2   12.41    0.51
  -2  -4   2   11.97    0.62
   2   4   2   12.58    0.54
  -2   4  -2   12.56    0.52
  -4   2   2   11.08    0.62
  -4  -3   2    9.59    0.39
  -3  -4  -2    8.29    0.46
   4  -3  -2    8.25    0.47
   3   4  -2    9.16    0.41
   3  -4   2    8.03    0.42
   3  -4   2    8.94    0.49
  -4  -3   2    8.22    0.51
  -3   4   2    9.45    0.45
   4   3   2    9.59    0.43
   4   3   2    8.44    0.42
  -3   4   2    8.78    0.39
  -4   3  -2    9.40    0.43
   3   4   2    9.48    0.43
  -4  -3  -2    9.21    0.48
  -4   3   2    9.78    0.45
  -3   4  -2   10.08    0.43
  -4   3   2    8.80    0.54
  -3  -4   2    8.63    0.50
   3  -4  -2    9.53    0.47
  -3  -4   2    9.63    0.48
   4  -3   2   10.33    0.42
   3   4   2   10.49    0.44
   4   3  -2   10.18    0.42
   4  -3   2    8.92    0.50
  -4  -4   2    4.26    0.20
   4   4   2    3.81    0.23
  -4   4  -2    4.33    0.25
  -4   4   2    4.14    0.19
  -4   4   2    4.25    0.27
   4  -4   2    3.42    0.32
   4  -4  -2    3.88    0.30
   4  -4   2    3.26    0.23
   4   4  -2    4.04    0.22
   4   4   2    4.04    0.25
  -4  -4  -2    3.30    0.30
   5   0   2   11.31    0.59
  -5   0   2   11.71    0.66
   5   0  -2   12.53    0.59
   0   5  -2   12.68    0.54
  -5   0   2   12.60    0.55
   0  -5  -2   12.12    0.59
   0   5   2   12.22    0.56
   0  -5   2   12.63    0.59
   5   0   2   13.10    0.55
   0   5   2   12.67    0.55
   0  -5  -2   12.34    0.56
   0   5  -2   13.09    0.54
  -5   0  -2   12.49    0.61
  -5   0  -2   13.04    0.56
   5   0  -2   12.67    0.52
   0  -5   2   13.00    0.62
   5   1   2   36.66    1.53
   5  -1  -2   37.34    1.53
   1  -5   2   36.71    1.55
   1  -5   2   36.53    1.52
  -5  -1   2   37.87    1.48
   5  -1  -2   36.05    1.46
  -1  -5  -2   38.79    1.49
   1   5  -2   36.60    1.47
  -1  -5  -2   39.62    1.54
   1   5  -2   36.97    1.48
   5   1   2   37.21    1.50
  -1   5   2   37.39    1.48
  -5   1  -2   38.15    1.50
  -5   1  -2   37.83    1.54
  -5  -1   2   38.40    1.61
  -1   5   2   36.63    1.51
  -1   5  -2   36.82    1.49
  -5   1   2   38.84    1.61
   1   5   2   37.24    1.50
  -5   1   2   36.06    1.50
   1  -5  -2   36.94    1.54
   5   1  -2   36.41    1.52
  -5  -1  -2   35.82    1.59
  -1  -5   2   37.56    1.54
   5  -1   2   36.46    1.49
  -5  -1  -2   37.48    1.49
   1   5   2   37.68    1.49
   5  -1   2   36.09    1.55
  -1   5  -2   36.99    1.48
  -1  -5   2   37.71    1.54
   1  -5  -2   37.36    1.51
   5   1  -2   36.80    1.47
   5   2   2   56.79    2.21
   2   5  -2   55.69    2.19
  -5   2  -2   56.94    2.23
   2  -5   2   55.75    2.27
   2  -5   2   56.12    2.22
  -2  -5  -2   54.10    2.25
  -2  -5  -2   51.28    2.18
  -2   5   2   56.85    2.18
   2   5  -2   57.89    2.17
  -2   5   2   57.21    2.22
  -5  -2   2   58.89    2.19
  -5  -2   2   56.50    2.31
   5  -2  -2   58.04    2.25
   5   2   2   54.98    2.22
  -5   2  -2   58.81    2.21
  -5  -2  -2   55.00    2.25
  -2  -5   2   53.76    2.26
   5  -2   2   55.43    2.19
  -2   5  -2   54.88    2.20
   2   5   2   52.89    2.20
   5  -2   2   53.09    2.26
   2   5   2   55.82    2.21
   5   2  -2   54.62    2.18
   2  -5  -2   51.27    2.23
  -5   2   2   55.48    2.30
   2  -5  -2   54.21    2.23
  -2  -5   2   56.00    2.25
  -5  -2  -2   55.89    2.20
  -5   2   2   55.87    2.21
  -2   5  -2   56.61    2.19
  -3   5   2    1.27    0.19
   3  -5   2    1.26    0.25
  -5   3  -2    1.35    0.17
   3  -5   2    0.96    0.17
  -5  -3   2    1.08    0.23
   3   5  -2    1.13    0.15
   5   3   2    0.94    0.18
  -3  -5  -2    1.06    0.23
   5   3   2    1.12    0.17
   5  -3  -2    0.96    0.20
   5  -3   2    1.29    0.24
  -3  -5   2    1.47    0.23
  -3  -5   2    1.41    0.24
  -5   3   2    1.08    0.28
   3  -5  -2    1.55    0.21
  -3   5  -2    1.40    0.14
  -5  -3  -2    1.31    0.24
   3   5   2    1.49    0.18
  -5  -3  -2    1.30    0.17
   5   3  -2    1.35    0.14
  -5   3   2    1.27    0.19
   3   5   2    1.23    0.16
  -3   5  -2    1.61    0.18
  -5  -4   2   -0.20    0.18
   5   4   2    0.14    0.09
  -4   5   2    0.11    0.07
   4  -5   2    0.18    0.12
   4  -5   2    0.14    0.17
   5   4   2    0.02    0.12
   4   5  -2   -0.02    0.07
  -4   5   2    0.07    0.13
   5  -4  -2   -0.02    0.17
  -4  -5  -2    0.17    0.17
  -5  -4   2   -0.03    0.07
  -5   4  -2    0.18    0.11
  -4   5  -2   -0.01    0.11
   4   5   2    0.00    0.08
   5   4  -2    0.04    0.08
   4   5   2   -0.07    0.12
  -5   4   2   -0.16    0.12
  -4  -5   2   -0.09    0.18
  -5   4   2   -0.06    0.23
   4  -5  -2   -0.05    0.17
   5  -4   2   -0.17    0.17
  -4  -5   2    0.07    0.08
  -5  -4  -2    0.02    0.16
  -5   5  -2    2.44    0.24
   5   5  -2    2.74    0.21
  -5  -5   2    2.54    0.34
   5  -5   2    2.88    0.33
  -5   5   2    2.61    0.25
   5  -5   2    2.90    0.23
   5  -5  -2    2.70    0.30
  -5  -5  -2    2.95    0.32
  -5   5   2    2.40    0.16
   5   5   2    3.04    0.22
   5   5   2    2.44    0.22
  -5  -5   2    2.88    0.18
  -6   0  -2    5.89    0.43
   0   6   2    6.18    0.31
   0  -6  -2    6.08    0.34
   0   6  -2    6.24    0.30
   0  -6   2    5.53    0.39
   6   0  -2    5.69    0.37
   6   0  -2    6.12    0.29
   6   0   2    5.87    0.32
  -6   0  -2    6.36    0.32
  -6   0   2    6.01    0.32
   0  -6   2    6.00    0.36
   0  -6  -2    5.58    0.37
   0   6   2    6.14    0.34
   6   0   2    5.69    0.39
   0   6  -2    5.84    0.32
  -6   0   2    5.74    0.47
   6   1   2   20.50    0.93
  -1  -6  -2   20.40    0.93
   1   6  -2   20.83    0.86
   1  -6   2   20.43    0.92
   1   6  -2   20.73    0.87
   6   1   2   21.19    0.89
  -6  -1   2   22.15    0.88
  -1   6   2   20.47    0.87
  -6   1  -2   21.01    0.95
  -6  -1   2   20.15    1.01
   1  -6   2   20.59    0.94
   6  -1  -2   20.71    0.93
  -1  -6  -2   20.38    0.89
   6  -1  -2   20.24    0.85
  -6   1  -2   21.46    0.89
  -1   6   2   21.75    0.90
  -1  -6   2   20.56    0.93
   6   1  -2   20.22    0.91
   6   1  -2   21.52    0.86
   1   6   2   21.14    0.89
  -6   1   2   21.23    1.01
   6  -1   2   20.61    0.95
   6  -1   2   21.72    0.88
   1  -6  -2   20.90    0.91
  -1   6  -2   22.09    0.88
  -6  -1  -2   20.72    0.96
  -6   1   2   21.12    0.89
   1   6   2   21.59    0.88
   1  -6  -2   19.68    0.92
  -6  -1  -2   21.92    0.88
  -1   6  -2   21.44    0.87
  -1  -6   2   20.43    0.94
  -2   6   2    9.84    0.44
  -6  -2   2    9.64    0.61
  -6   2  -2    9.54    0.54
  -6   2  -2   10.40    0.48
  -2  -6  -2   10.17    0.53
   6   2   2   10.27    0.47
   2   6  -2   10.61    0.46
   2  -6   2    9.76    0.50
  -2   6   2   10.04    0.49
   2   6  -2   10.38    0.44
   6  -2  -2    9.75    0.52
   2  -6   2   10.68    0.54
  -2  -6  -2    9.28    0.46
  -6  -2   2   10.03    0.44
   6   2   2    9.28    0.50
  -2  -6   2   10.03    0.52
  -6   2   2    9.17    0.60
  -2   6  -2    9.99    0.47
   6   2  -2    9.45    0.44
  -6  -2  -2    9.24    0.45
   6   2  -2    8.83    0.49
   6  -2   2    9.87    0.45
   2   6   2    9.63    0.46
   2  -6  -2    9.24    0.49
   6  -2   2    9.34    0.55
  -6  -2  -2    9.51    0.55
   2   6   2    9.36    0.46
   2  -6  -2    9.15    0.50
  -2  -6   2    9.53    0.54
  -2   6  -2    9.47    0.44
  -6   2   2    9.52    0.47
   3  -6   2   10.66    0.58
  -6  -3   2   10.94    0.47
  -3  -6  -2   10.08    0.56
  -3   6   2   10.17    0.53
  -3   6   2   10.58    0.47
  -6  -3   2   10.97    0.64
   6   3   2   10.79    0.53
   6   3   2   10.92    0.51
  -6   3  -2   10.57    0.51
   3   6  -2   10.14    0.49
   3  -6   2   10.92    0.53
   6  -3  -2   10.65    0.57
  -6   3   2   10.90    0.65
   6   3  -2   11.06    0.54
  -6  -3  -2   10.67    0.49
   6  -3   2   10.73    0.60
  -3   6  -2   10.37    0.51
  -3  -6   2   11.02    0.56
   6   3  -2   10.48    0.48
   6  -3   2   11.03    0.50
   3  -6  -2   11.24    0.56
  -3   6  -2   10.76    0.48
  -3  -6   2   10.82    0.60
   3  -6  -2   10.53    0.55
  -6   3   2   10.33    0.52
   3   6   2   10.74    0.50
   3   6   2   10.70    0.50
  -6  -3  -2   10.67    0.59
   6  -4  -2    5.66    0.39
  -4   6   2    5.24    0.35
  -6  -4   2    5.44    0.27
   6   4   2    5.40    0.32
   4   6  -2    5.40    0.30
  -4   6   2    5.57    0.26
   4  -6   2    5.21    0.42
   6   4   2    5.45    0.34
  -4  -6  -2    5.50    0.40
  -6   4  -2    5.57    0.33
  -6  -4   2    5.72    0.45
   4  -6   2    5.33    0.34
  -4   6  -2    4.51    0.32
  -4   6  -2    4.93    0.28
   6  -4   2    4.91    0.41
   6   4  -2    4.97    0.28
  -6   4   2    4.82    0.33
   4   6   2    5.03    0.29
  -6  -4  -2    4.86    0.29
  -4  -6   2    4.82    0.41
  -4  -6   2    4.65    0.25
  -4  -6   2    5.12    0.37
   4  -6  -2    4.52    0.38
  -6   4   2    4.67    0.46
   4   6   2    4.62    0.30
  -6  -4  -2    4.88    0.41
  -6  -5   2    2.43    0.18
   5   6  -2    2.02    0.21
  -5  -6  -2    2.51    0.33
   5  -6   2    2.32    0.34
   5  -6   2    2.69    0.25
   6   5   2    2.23    0.24
  -6  -5   2    2.17    0.35
  -6   5  -2    2.46    0.25
   6  -5  -2    1.74    0.31
  -5   6   2    2.34    0.26
  -5   6   2    2.46    0.17
   6   5   2    2.64    0.23
   5  -6  -2    2.33    0.30
  -6   5   2    2.13    0.27
   6  -5   2    1.94    0.24
  -5  -6   2    1.43    0.31
  -6  -5  -2    1.84    0.20
   6  -5   2    1.87    0.33
   5   6   2    1.83    0.21
   5   6   2    2.47    0.23
  -5   6  -2    2.29    0.24
  -5   6  -2    2.25    0.19
   6   5  -2    1.99    0.19
  -6  -5  -2    1.52    0.31
   6  -6  -2    1.35    0.29
   6   6  -2    0.75    0.16
  -6  -6   2    0.64    0.28
  -6   6   2    0.86    0.21
  -6  -6   2    0.94    0.14
  -6   6   2    0.94    0.18
  -6  -6  -2    1.12    0.27
  -6   6  -2    1.24    0.17
   6   6   2    1.11    0.20
  -6   6  -2    0.62    0.18
   6  -6   2    1.07    0.27
   6  -6   2    1.02    0.21
   6   6   2    0.83    0.18
  -7   0   2   18.86    0.81
   0  -7   2   18.83    0.87
   0  -7  -2   19.03    0.87
   0   7   2   18.11    0.83
   7   0  -2   19.52    0.87
  -7   0  -2   18.40    0.81
  -7   0  -2   20.05    0.93
   7   0  -2   17.97    0.79
   0   7  -2   18.55    0.80
   7   0   2   19.39    0.89
   0   7   2   19.33    0.81
   0  -7  -2   19.01    0.85
   0   7  -2   18.05    0.80
   7   0   2   18.45    0.81
   0  -7   2   18.56    0.88
  -7   0   2   19.52    0.98
  -1  -7  -2   34.56    1.44
   1  -7   2   32.78    1.44
   7  -1  -2   33.66    1.43
   7   1   2   35.01    1.38
   1  -7   2   32.42    1.41
   1   7  -2   33.94    1.36
  -1   7   2   34.28    1.39
   7  -1  -2   34.72    1.34
  -7   1  -2   34.42    1.38
  -7   1  -2   34.57    1.46
  -7  -1   2   33.56    1.52
  -1  -7  -2   32.67    1.38
   7   1   2   34.12    1.44
  -1   7   2   33.09    1.36
   1   7  -2   34.81    1.35
  -7  -1   2   36.39    1.37
   7   1  -2   33.57    1.35
  -1  -7   2   31.88    1.43
   1   7   2   32.72    1.38
  -1  -7   2   32.49    1.43
   7  -1   2   31.72    1.45
   1  -7  -2   31.14    1.40
   1   7   2   33.00    1.37
   7  -1   2   34.11    1.37
  -7  -1  -2   33.45    1.48
  -1   7  -2   34.19    1.37
  -7   1   2   32.43    1.52
   7   1  -2   31.63    1.41
  -7   1   2   33.46    1.38
   1  -7  -2   32.43    1.43
  -1   7  -2   34.14    1.36
  -7  -1  -2   32.72    1.37
   7   2   2   14.69    0.71
   2  -7   2   14.04    0.69
  -7  -2   2   14.09    0.82
  -7   2  -2   14.74    0.67
  -2  -7  -2   13.64    0.66
   7   2   2   15.06    0.67
   7  -2  -2   15.50    0.74
  -7  -2   2   15.22    0.65
  -2   7   2   14.98    0.65
  -2  -7  -2   14.91    0.73
   2   7  -2   15.06    0.64
   2  -7   2   14.53    0.75
  -7   2  -2   13.88    0.74
  -2   7   2   14.83    0.69
   2   7  -2   14.63    0.65
  -2  -7   2   14.82    0.74
  -2   7  -2   15.12    0.64
   7   2  -2   14.53    0.65
  -7  -2  -2   13.99    0.77
  -2   7  -2   15.15    0.67
   7  -2   2   15.05    0.65
  -7  -2  -2   14.74    0.66
  -7   2   2   14.78    0.82
   2  -7  -2   14.26    0.71
   7   2  -2   14.17    0.70
  -7   2   2   15.19    0.68
   2   7   2   14.95    0.66
  -2  -7   2   14.65    0.73
   7  -2   2   15.28    0.78
   2  -7  -2   14.52    0.71
   2   7   2   14.97    0.67
  -3   7   2    5.13    0.30
   7   3   2    5.20    0.33
  -3   7   2    5.36    0.36
  -7  -3   2    5.11    0.30
  -7   3  -2    4.80    0.45
   3   7  -2    5.06    0.32
   7  -3  -2    5.68    0.42
  -7   3  -2    5.66    0.35
  -3  -7  -2    5.49    0.42
   3  -7   2    5.69    0.37
   7   3   2    5.18    0.37
  -7  -3   2    5.48    0.49
   3  -7   2    5.34    0.42
   7   3  -2    6.37    0.39
   7   3  -2    6.39    0.33
  -7   3   2    5.62    0.53
  -3   7  -2    6.05    0.36
   7  -3   2    6.23    0.49
  -3  -7   2    6.21    0.44
   3   7   2    6.13    0.34
   3  -7  -2    6.04    0.40
  -7  -3  -2    6.51    0.33
   7  -3   2    6.26    0.33
  -3  -7   2    5.93    0.40
  -7   3   2    6.20    0.38
   3   7   2    6.08    0.34
  -3   7  -2    6.38    0.32
   3  -7  -2    5.97    0.41
  -7  -3  -2    6.12    0.46
   4  -7   2    4.36    0.33
   7  -4  -2    4.94    0.41
  -7  -4   2    4.92    0.48
  -4   7   2    4.71    0.27
  -4   7   2    4.25    0.34
  -4  -7  -2    4.42    0.39
   7   4   2    4.24    0.31
   7   4   2    4.61    0.33
   4   7  -2    4.63    0.29
  -7  -4   2    4.81    0.27
   4  -7   2    4.49    0.40
  -7   4  -2    4.54    0.34
  -7  -4  -2    5.04    0.30
  -4  -7   2    5.12    0.43
   4  -7  -2    4.59    0.39
  -4   7  -2    4.74    0.34
  -7   4   2    4.89    0.36
   4   7   2    4.80    0.30
   7   4  -2    4.68    0.35
   4   7   2    5.13    0.31
  -7  -4  -2    5.21    0.45
   4  -7  -2    5.31    0.37
  -7   4   2    4.41    0.52
   7  -4   2    4.82    0.44
  -4  -7   2    4.63    0.38
  -4   7  -2    5.13    0.28
   7   4  -2    4.72    0.30
   5  -7   2    7.75    0.53
  -5   7   2    8.16    0.39
  -5   7   2    7.50    0.49
   5   7  -2    7.89    0.42
  -5  -7  -2    7.85    0.53
  -7  -5   2    8.47    0.39
  -7  -5   2    7.93    0.62
   7   5   2    7.82    0.43
   5  -7   2    7.49    0.46
   7  -5  -2    7.38    0.55
   7   5   2    8.81    0.47
  -7   5  -2    8.25    0.48
  -5   7  -2    8.81    0.41
  -7  -5  -2    8.42    0.42
  -5  -7   2    8.52    0.39
   7  -5   2    7.85    0.57
  -5  -7   2    7.31    0.57
   7   5  -2    8.43    0.43
   5  -7  -2    8.14    0.51
   5  -7  -2    8.30    0.54
   7   5  -2    7.91    0.47
  -7  -5  -2    8.32    0.57
   5   7   2    8.75    0.45
  -7   5   2    8.20    0.49
  -5   7  -2    8.34    0.47
   7   6   2    0.42    0.16
   7  -6  -2    0.21    0.28
  -7  -6   2    0.32    0.31
  -7   6  -2    0.55    0.19
  -6  -7  -2    0.61    0.28
  -6   7   2    0.41    0.20
   6   7  -2    0.30    0.12
  -6   7   2    0.53    0.16
   6  -7   2    0.39    0.28
   7   6   2    0.42    0.22
  -7  -6   2    0.22    0.15
  -7  -6  -2    0.37    0.28
  -6  -7   2    0.57    0.39
   7   6  -2    0.25    0.21
  -7   6   2    0.27    0.26
   6  -7  -2    0.47    0.22
   6   7   2    0.72    0.26
   7  -6   2    0.16    0.27
   7   6  -2    0.36    0.13
   6  -7  -2    0.58    0.31
  -6   7  -2    0.49    0.19
  -6   7  -2    0.67    0.14
   7  -6   2    0.46    0.22
   6   7   2    0.46    0.16
  -7  -7  -2    1.18    0.36
  -7  -7   2    1.44    0.41
   7  -7   2    0.98    0.27
   7   7   2    0.90    0.18
  -7   7   2    0.67    0.22
   7  -7   2    1.18    0.37
   7   7  -2    1.33    0.22
   7  -7  -2    0.80    0.32
  -7  -7  -2    0.80    0.17
  -7   7  -2    1.19    0.22
   0   8  -2   29.88    1.23
   8   0  -2   29.23    1.21
   0  -8  -2   27.85    1.26
  -8   0   2   28.56    1.41
   0  -8  -2   30.40    1.31
   8   0   2   30.00    1.24
   0  -8   2   30.30    1.31
  -8   0  -2   30.10    1.37
   0   8   2   29.98    1.24
   0   8   2   28.63    1.26
  -8   0  -2   28.38    1.24
   0   8  -2   29.88    1.22
   8   0  -2   30.17    1.30
   0  -8   2   29.65    1.32
   8   0   2   30.10    1.33
  -8   0   2   29.72    1.24
   1  -8   2   13.42    0.74
  -1  -8  -2   15.02    0.72
   1  -8   2   13.70    0.70
  -8   1  -2   14.07    0.78
   8   1   2   14.24    0.73
   1   8  -2   12.90    0.63
   8  -1  -2   14.56    0.73
  -1   8   2   13.66    0.63
  -1   8   2   14.07    0.68
  -8   1  -2   13.52    0.64
  -8  -1   2   14.03    0.64
   8   1   2   13.83    0.65
  -8  -1   2   13.36    0.84
  -1  -8  -2   13.72    0.68
   1   8  -2   13.83    0.63
   8  -1  -2   13.39    0.61
  -8  -1  -2   13.56    0.64
  -8  -1  -2   13.73    0.78
   1   8   2   13.59    0.66
   8  -1   2   13.94    0.75
  -1  -8   2   13.40    0.71
  -1   8  -2   13.70    0.62
  -1   8  -2   13.65    0.65
   1   8   2   13.88    0.65
  -1  -8   2   14.37    0.73
   8  -1   2   13.93    0.64
   1  -8  -2   13.63    0.69
   8   1  -2   14.11    0.63
   1  -8  -2   14.25    0.70
  -8   1   2   13.61    0.66
  -8   1   2   14.04    0.85
   8   1  -2   14.59    0.70
   2  -8   2    6.87    0.49
  -2   8   2    7.18    0.39
  -2  -8  -2    6.76    0.44
  -8   2  -2    7.45    0.43
  -8   2  -2    7.05    0.56
   2   8  -2    7.28    0.40
   2  -8   2    7.86    0.46
   8   2   2    7.68    0.48
  -2  -8  -2    7.53    0.49
   8   2   2    7.39    0.42
   2   8  -2    7.41    0.40
  -8  -2   2    7.44    0.62
  -2   8   2    6.90    0.44
   8  -2  -2    8.08    0.51
  -8  -2   2    7.77    0.40
  -8   2   2    7.58    0.44
   8   2  -2    7.69    0.46
  -2   8  -2    7.96    0.39
  -2   8  -2    7.49    0.43
   8  -2   2    8.00    0.54
   8  -2   2    7.57    0.41
  -2  -8   2    7.73    0.50
   2   8   2    7.49    0.43
   2   8   2    7.86    0.41
  -2  -8   2    7.53    0.50
  -8  -2  -2    7.91    0.57
  -8  -2  -2    7.67    0.40
   2  -8  -2    7.58    0.48
  -8   2   2    7.43    0.64
   8   2  -2    7.78    0.41
   2  -8  -2    7.49    0.47
  -3   8   2    0.44    0.17
  -8   3  -2   -0.02    0.34
   3  -8   2    0.57    0.27
   3  -8   2    0.34    0.18
  -8  -3   2    0.45    0.13
   3   8  -2    0.23    0.12
  -8  -3   2    0.69    0.33
  -8   3  -2    0.09    0.15
  -3   8   2    0.18    0.12
   8   3   2    0.47    0.15
  -3  -8  -2    0.30    0.20
   8  -3  -2    0.49    0.26
   8   3   2    0.53    0.21
  -3  -8   2    0.42    0.25
   3  -8  -2    0.53    0.21
  -3   8  -2    0.49    0.16
   8  -3   2    0.31    0.15
   3   8   2    0.46    0.15
  -3  -8   2   -0.18    0.22
   8   3  -2    0.24    0.19
   3  -8  -2    0.39    0.18
   3   8   2    0.33    0.13
  -8   3   2   -0.15    0.36
   8   3  -2    0.16    0.13
  -8   3   2    0.22    0.16
  -8  -3  -2    0.28    0.14
   8  -3   2    0.24    0.28
  -8  -3  -2   -0.10    0.31
  -3   8  -2    0.22    0.12
   4   8  -2    2.17    0.22
  -8  -4   2    1.97    0.21
   8   4   2    2.35    0.29
  -8   4  -2    2.12    0.26
   4  -8   2    2.03    0.36
  -4   8   2    1.85    0.28
  -8  -4   2    2.60    0.44
   8   4   2    2.37    0.25
  -4   8   2    1.83    0.22
   4  -8   2    2.01    0.28
  -4  -8  -2    1.52    0.31
   8  -4  -2    2.01    0.34
  -4  -8   2    1.84    0.29
  -8  -4  -2    2.05    0.22
  -8  -4  -2    2.08    0.42
   8  -4   2    1.76    0.36
   4   8   2    1.68    0.26
  -4   8  -2    1.79    0.20
   4  -8  -2    1.49    0.30
   4  -8  -2    1.83    0.31
  -4  -8   2    1.58    0.31
   4   8   2    1.56    0.22
   8   4  -2    1.61    0.25
  -8   4   2    1.56    0.26
  -4   8  -2    1.28    0.27
   8   4  -2    1.79    0.24
   5  -8   2    5.39    0.40
   8   5   2    4.77    0.34
   5  -8   2    4.79    0.47
  -5   8   2    4.60    0.39
   8  -5  -2    4.22    0.62
  -5   8   2    4.47    0.30
   5   8  -2    4.73    0.32
  -8   5  -2    4.24    0.37
  -5  -8  -2    5.20    0.50
  -8  -5   2    4.66    0.53
   8   5   2    5.16    0.39
  -8  -5   2    4.25    0.30
  -5   8  -2    4.91    0.30
   5  -8  -2    4.86    0.47
  -8   5   2    4.32    0.38
   5  -8  -2    5.12    0.42
  -8  -5  -2    4.82    0.55
  -8  -5  -2    4.73    0.32
   8   5  -2    5.11    0.36
   8   5  -2    5.16    0.33
  -5   8  -2    4.83    0.38
  -5  -8   2    4.84    0.50
   8  -5   2    4.70    0.48
   5   8   2    4.60    0.33
   6   8  -2    2.15    0.24
  -6   8   2    1.65    0.34
   6  -8   2    2.16    0.35
  -8  -6   2    1.83    0.28
  -6  -8  -2    1.89    0.36
   8   6   2    2.24    0.27
   6  -8   2    2.39    0.44
  -8   6  -2    1.68    0.29
   8   6   2    1.95    0.34
  -8  -6   2    1.42    0.41
   8  -6  -2    1.93    0.37
  -6  -8   2    1.56    0.37
   6  -8  -2    2.22    0.35
   8   6  -2    1.43    0.31
   6   8   2    1.77    0.26
  -8  -6  -2    2.58    0.50
   8   6  -2    2.01    0.29
  -8   6   2    1.55    0.34
  -6   8  -2    1.49    0.28
  -8  -6  -2    1.30    0.25
   6  -8  -2    2.26    0.41
  -6   8  -2    1.27    0.23
   7  -8   2    1.10    0.38
  -8   7  -2    1.21    0.26
  -8   7  -2    0.33    0.34
   8  -7  -2    0.69    0.29
  -8  -7   2    0.68    0.33
  -7   8   2    0.92    0.32
   7   8  -2    0.44    0.23
  -7   8   2    1.01    0.26
  -8  -7   2    1.37    0.43
  -8   7  -2    0.65    0.24
  -7  -8  -2    1.54    0.42
   7   8  -2    0.93    0.20
   7  -8   2    1.04    0.32
   7   8  -2    1.25    0.28
   8   7   2    0.97    0.27
   8   7   2    0.65    0.20
  -7  -8  -2    1.20    0.26
  -7  -8  -2    1.18    0.28
   8  -7  -2    1.16    0.38
  -7   8  -2    1.62    0.40
   8   7  -2    1.11    0.21
  -8   7   2    0.75    0.28
  -8  -7  -2    0.52    0.37
  -7   8  -2    0.60    0.19
   7   8   2    0.63    0.19
  -8  -7  -2    0.56    0.20
  -7   8  -2    0.74    0.27
  -7  -8   2    1.10    0.43
  -7  -8   2    0.74    0.31
   8  -7   2    0.99    0.39
   7   8   2    0.58    0.22
   8  -7   2    0.49    0.29
   7  -8  -2    0.43    0.36
  -8  -8  -2    0.72    0.41
  -8   8   2    0.96    0.31
  -8   8   2    1.18    0.32
   8   8   2    1.14    0.23
   8  -8  -2    1.34    0.46
   8  -8   2    1.61    0.32
   8   8  -2    1.46    0.32
  -8  -8  -2    1.33    0.25
   8  -8  -2    1.31    0.35
  -8  -8   2    1.37    0.31
   8  -8  -2    1.25    0.30
  -8  -8  -2    0.64    0.28
  -8   8  -2    1.07    0.31
  -8   8  -2    1.06    0.31
   8  -8   2    1.56    0.43
   8   8  -2    1.12    0.25
  -8  -8   2    0.62    0.43
   8   8  -2    1.71    0.29
   8   8   2    1.30    0.26
   9   0  -2   20.75    1.00
  -9   0  -2   20.36    1.10
  -9   0   2   21.69    1.18
   0   9  -2   21.27    0.93
   9   0  -2   20.82    0.91
  -9   0   2   21.66    0.94
  -9   0  -2   20.31    0.93
   0  -9  -2   20.89    1.00
   0   9  -2   21.55    0.92
   0   9   2   21.90    0.94
   0  -9   2   21.52    1.02
   0  -9  -2   19.69    0.97
   0  -9   2   21.21    1.01
   9   0   2   21.11    1.03
   9   0   2   20.54    0.93
   0   9   2   21.26    0.96
   1   9  -2    4.79    0.36
  -1  -9  -2    4.49    0.43
   9   1   2    5.17    0.45
  -9  -1   2    4.72    0.60
   1   9  -2    4.67    0.31
   9  -1  -2    3.94    0.37
   1  -9   2    4.92    0.40
  -9   1  -2    4.73    0.33
  -9   1  -2    5.47    0.60
   1  -9   2    3.77    0.44
   9  -1  -2    5.02    0.42
  -9  -1   2    5.02    0.33
  -1   9   2    4.24    0.37
  -1  -9  -2    5.11    0.41
   9   1   2    4.75    0.34
  -1   9   2    4.54    0.32
   9   1  -2    5.36    0.42
  -1  -9   2    4.75    0.43
   1   9   2    4.44    0.37
   9   1  -2    4.46    0.33
  -1  -9   2    5.01    0.44
  -9  -1  -2    4.88    0.32
   9  -1   2    5.10    0.46
   1   9   2    4.51    0.33
  -9  -1  -2    4.76    0.57
  -1   9  -2    5.29    0.31
   1  -9  -2    4.13    0.43
  -9   1   2    5.46    0.37
   1  -9  -2    5.17    0.40
  -9   1   2    4.92    0.61
   9  -1   2    4.54    0.34
  -1   9  -2    5.02    0.36
   9   2   2    1.20    0.28
  -9  -2   2    1.09    0.41
   9   2   2    1.20    0.21
   2  -9   2    1.39    0.29
   2  -9   2    0.60    0.29
   2   9  -2    1.53    0.31
  -2   9   2    1.45    0.28
  -2  -9  -2    0.54    0.28
  -2   9   2    1.12    0.21
   2   9  -2    1.12    0.22
   9  -2  -2    0.98    0.40
  -9   2  -2    0.98    0.44
  -9   2  -2    1.00    0.23
   9  -2   2    0.74    0.19
  -9  -2  -2    0.93    0.21
   9  -2   2    1.26    0.32
   2  -9  -2    1.13    0.27
   9   2  -2    0.87    0.25
  -2   9  -2    1.08    0.20
   2  -9  -2    0.96    0.24
  -9   2   2    1.28    0.25
   2   9   2    1.61    0.28
  -9   2   2    0.65    0.44
  -9  -2  -2    1.58    0.42
   2   9   2    1.10    0.20
  -2  -9   2    0.83    0.27
  -2   9  -2    1.32    0.28
  -2  -9   2    0.78    0.26
  -3   9   2   11.25    0.50
   9   3   2    9.82    0.54
  -9  -3   2    9.71    0.76
  -9   3  -2    9.32    0.54
  -9  -3   2   10.56    0.50
   3   9  -2    9.52    0.50
  -3  -9  -2   10.55    0.64
   3  -9   2   10.96    0.59
   9  -3  -2   10.12    0.64
   3  -9   2   10.35    0.66
   9   3   2   10.92    0.60
  -3   9   2    9.71    0.57
  -3  -9   2   10.37    0.65
  -3   9  -2    9.45    0.48
   3   9   2    9.23    0.52
   3  -9  -2    9.65    0.59
   9   3  -2    9.46    0.57
   3  -9  -2    9.53    0.62
  -9   3   2    9.51    0.75
  -3  -9   2    9.36    0.60
  -9   3   2    8.68    0.56
   9  -3   2   10.05    0.68
  -3   9  -2    8.30    0.53
  -9  -3  -2    8.98    0.49
   9  -3   2    9.79    0.52
   3   9   2    8.93    0.52
  -9  -3  -2    9.36    0.73
   9   3  -2    9.01    0.50
   9   4   2   16.58    0.75
  -4   9   2   16.26    0.71
   4  -9   2   16.29    0.79
   4   9  -2   15.10    0.73
   9   4   2   16.24    0.80
  -9   4  -2   15.38    0.79
   9  -4  -2   16.23    0.88
  -4  -9  -2   16.12    0.88
  -9  -4   2   16.54    0.71
   4  -9   2   14.90    0.86
   4  -9  -2   15.97    0.82
   9   4  -2   16.12    0.74
   9   4  -2   15.23    0.79
  -9  -4  -2   15.84    0.72
  -4   9  -2   16.15    0.72
   9  -4   2   15.54    0.92
  -9  -4  -2   15.21    0.95
  -4  -9   2   14.92    0.89
  -4   9  -2   15.83    0.78
  -9   4   2   14.23    0.98
  -9   4   2   16.22    0.80
   4  -9  -2   14.53    0.84
   4   9   2   15.76    0.76
   9   5   2    0.64    0.19
  -9   5  -2    0.28    0.21
   5   9  -2    0.51    0.16
  -9   5  -2    0.31    0.33
  -9  -5   2    1.15    0.43
   5  -9   2    0.08    0.30
  -5   9   2    0.18    0.19
   9   5   2    0.32    0.29
  -9  -5   2    0.59    0.20
  -5   9   2    0.61    0.24
  -5  -9  -2    0.94    0.34
   9  -5  -2    0.29    0.33
  -5   9  -2    0.21    0.16
   5  -9  -2    0.76    0.27
  -9  -5  -2    0.56    0.17
  -9   5   2    0.09    0.22
   5  -9  -2    0.52    0.31
  -5   9  -2    0.67    0.24
  -9  -5  -2   -0.16    0.51
  -5  -9   2    0.39    0.35
   5   9   2    0.42    0.16
   9  -5   2    0.49    0.31
  -5  -9   2    0.27    0.25
   9   5  -2    1.03    0.25
   9   5  -2    0.66    0.20
   5   9   2    0.55    0.25
   9  -5   2   -0.13    0.28
  -9   5   2    0.91    0.32
  -9  -6   2   -0.01    0.36
  -9  -6   2   -0.03    0.42
   9   6   2    0.13    0.18
  -6   9   2    0.27    0.25
  -6  -9  -2    0.23    0.27
   9   6   2   -0.08    0.33
   6   9  -2    0.19    0.15
  -6   9   2    0.10    0.33
   9   6   2    0.14    0.30
  -6  -9  -2   -0.36    0.30
   9  -6  -2   -0.12    0.34
  -9   6  -2    0.30    0.29
   6   9  -2    0.11    0.23
   6  -9   2   -0.40    0.29
   6  -9   2   -0.13    0.35
   6  -9   2    0.13    0.35
  -9   6  -2    0.00    0.22
  -9   6   2    0.40    0.30
  -6  -9   2    0.14    0.24
   6   9   2    0.11    0.17
  -9  -6  -2    0.21    0.45
   6  -9  -2    0.02    0.26
   9  -6   2    0.18    0.28
   9   6  -2    0.53    0.20
  -6   9  -2    0.55    0.26
   9   6  -2    0.69    0.35
   9  -6   2   -0.19    0.34
  -6  -9   2    0.03    0.35
   6   9   2   -0.11    0.20
  -9   6   2   -0.12    0.25
   6  -9  -2    0.28    0.34
   7  -9   2    0.98    0.34
   9   7   2    1.04    0.23
  -9   7  -2    1.44    0.31
   9  -7  -2    1.19    0.29
  -9   7  -2    0.99    0.33
   7  -9   2    1.16    0.39
  -7  -9  -2    1.40    0.27
   9   7   2    0.97    0.27
  -9  -7   2    0.90    0.32
  -9  -7   2    0.69    0.43
   7   9  -2    1.66    0.53
  -7   9   2    1.24    0.33
  -7  -9  -2    1.69    0.44
   9  -7  -2    0.65    0.40
   7   9  -2    1.53    0.25
   7   9  -2    1.38    0.26
  -7   9   2    1.03    0.35
  -7  -9   2    1.43    0.40
   9  -7   2    0.94    0.45
  -7  -9   2    1.46    0.30
  -9   7   2    1.42    0.32
   7  -9  -2    1.84    0.35
  -9  -7  -2    1.02    0.46
   9   7  -2    1.42    0.32
  -7   9  -2    0.83    0.32
   7  -9  -2    0.62    0.42
   7   9   2    1.30    0.27
  -9  -7  -2    0.79    0.24
   7   9   2    1.15    0.21
  -7   9  -2    1.54    0.33
   9   7  -2    0.86    0.28
  -9   7   2    1.44    0.34
  -9  -7  -2    1.77    0.37
   9   7  -2    1.28    0.27
   7  -9  -2    1.54    0.35
   9  -7   2    1.34    0.29
  -9   8  -2    0.42    0.30
   9  -8  -2   -0.07    0.38
  -8  -9  -2    0.01    0.26
  -8  -9  -2    0.40    0.44
  -8   9   2    0.30    0.32
   8   9  -2    0.24    0.21
   8   9  -2    0.34    0.23
  -9   8  -2    0.59    0.33
   8  -9   2    0.10    0.27
   9  -8  -2    0.30    0.46
   9   8   2    0.20    0.25
  -8   9   2    0.36    0.32
   8  -9   2   -0.06    0.45
  -9  -8   2    0.62    0.30
  -9  -8   2    0.41    0.49
  -9  -8  -2    0.04    0.33
  -8  -9   2    0.38    0.50
   9   8  -2    0.72    0.37
   8  -9  -2    0.23    0.51
  -9  -8  -2   -0.30    0.49
   9   8  -2   -0.01    0.23
   8  -9  -2    0.42    0.37
  -8   9  -2    0.35    0.30
  -9   8   2    0.72    0.33
  -8   9  -2    0.29    0.33
  -8  -9   2    0.77    0.28
  -9   8   2   -0.25    0.29
   9   8  -2    0.49    0.22
   9  -8   2    0.27    0.29
   8   9   2    0.27    0.21
   9  -8   2   -0.02    0.44
   8  -9  -2   -0.28    0.29
   8   9   2    0.19    0.21
   9   9  -2    0.83    0.23
  -9   9  -2    1.41    0.44
   9   9   2    0.73    0.26
   9  -9   2    0.85    0.28
  -9  -9   2    0.67    0.31
  -9  -9   2    0.02    0.55
  -9   9   2    1.05    0.36
   9  -9   2    1.35    0.53
  -9  -9  -2    1.67    0.61
   9   9  -2    0.83    0.27
  -9   9   2    0.84    0.32
  -9  -9  -2    1.02    0.29
   9   9   2    1.14    0.25
  -9   9  -2    0.58    0.29
   9  -9  -2    0.86    0.57
  10   0   2    1.94    0.36
   0 -10  -2    2.08    0.33
   0  10  -2    2.15    0.36
 -10   0   2    1.35    0.51
 -10   0  -2    1.77    0.25
   0 -10  -2    2.44    0.41
  10   0  -2    1.59    0.31
   0  10   2    1.59    0.32
  10   0   2    2.15    0.31
   0 -10   2    1.99    0.35
   0 -10   2    2.06    0.35
   0  10   2    2.17    0.28
 -10   0  -2    1.54    0.55
   0  10  -2    1.63    0.22
  -1  10   2    0.39    0.23
   1 -10   2   -0.14    0.28
  -1 -10  -2    0.28    0.23
  10   1   2    0.21    0.39
  -1  10   2    0.63    0.17
 -10  -1   2    0.36    0.19
 -10  -1   2    0.82    0.48
 -10   1  -2   -0.62    0.56
 -10   1  -2    0.64    0.19
   1  10  -2    0.45    0.15
   1  10  -2    0.85    0.26
  10  -1  -2    0.67    0.30
  10   1   2    0.65    0.22
   1 -10  -2    0.23    0.33
 -10   1   2    0.89    0.47
  -1  10  -2    0.35    0.14
 -10  -1  -2   -0.04    0.50
  -1  10  -2    0.49    0.23
  10  -1   2    0.53    0.35
   1  10   2    0.26    0.15
  10  -1   2    0.57    0.22
   1  10   2    0.62    0.23
  10   1  -2    0.40    0.23
   1 -10  -2    0.46    0.23
  -1 -10   2    0.73    0.29
  10   1  -2    0.22    0.24
 -10   1   2    0.42    0.19
 -10   2  -2    7.71    0.46
  -2  10   2    8.00    0.44
  -2 -10  -2    8.13    0.57
   2 -10   2    7.35    0.54
  10  -2  -2    7.81    0.58
  10   2   2    7.41    0.63
 -10  -2   2    7.64    0.74
   2  10  -2    7.08    0.44
 -10   2  -2    8.09    1.19
  -2  10   2    7.66    0.55
  10   2   2    7.72    0.48
   2 -10   2    6.65    0.60
 -10  -2   2    8.03    0.44
 -10  -2  -2    7.48    0.43
  -2 -10   2    6.47    0.57
 -10   2   2    8.34    0.48
   2  10   2    8.05    0.50
 -10  -2  -2    6.03    0.75
  10   2  -2    7.34    0.51
  10  -2   2    8.48    0.63
 -10   2   2    6.68    0.76
  10  -2   2    6.82    0.50
  -2  10  -2    7.25    0.50
  -2  10  -2    7.10    0.42
   2  10   2    7.96    0.47
  10   2  -2    8.17    0.47
   2 -10  -2    6.37    0.59
   2 -10  -2    7.68    0.53
  -2 -10   2    7.62    0.59
   3  10  -2    1.02    0.18
  10   3   2    1.19    0.24
  -3  10   2    1.03    0.20
   3 -10   2    1.05    0.17
  10   3   2    0.61    0.31
 -10  -3   2    0.80    0.48
   3 -10   2    1.00    0.38
 -10   3  -2    0.85    0.22
  -3 -10  -2    1.22    0.30
 -10  -3   2    0.99    0.22
  -3  10   2    1.13    0.26
  10  -3  -2    1.26    0.33
   3 -10   2    1.22    0.29
 -10  -3  -2    0.85    0.19
   3 -10  -2    1.09    0.28
  -3 -10   2    0.88    0.35
  -3 -10   2    1.39    0.28
   3 -10  -2    0.95    0.31
   3  10   2    0.97    0.24
 -10   3   2    1.05    0.25
  10   3  -2    1.15    0.28
 -10   3   2    0.88    0.35
   3  10   2    1.68    0.28
 -10   3   2    0.29    0.54
 -10  -3  -2    0.81    0.51
  -3  10  -2    1.18    0.27
   3  10   2    1.11    0.24
  10  -3   2    1.19    0.39
  -3  10  -2    1.16    0.18
  10   3  -2    0.98    0.21
  -3 -10   2    1.36    0.35
   4  10  -2    4.74    0.35
  10   4   2    5.59    0.48
  -4  10   2    4.21    0.47
  10  -4  -2    4.99    0.53
   4 -10   2    5.37    0.55
  -4  10   2    4.70    0.36
  -4 -10  -2    5.45    0.50
   4 -10   2    4.58    0.28
 -10  -4   2    5.14    0.70
 -10   4  -2    4.17    0.39
 -10  -4   2    5.26    0.37
  10   4   2    4.19    0.38
  10   4  -2    4.15    0.40
  10  -4   2    4.58    0.41
  -4 -10   2    4.84    0.52
  -4 -10   2    4.26    0.40
  -4  10  -2    4.49    0.34
  -4  10  -2    4.35    0.44
  10   4  -2    4.37    0.43
   4  10   2    3.56    0.38
 -10  -4  -2    4.86    0.34
 -10   4   2    4.43    0.41
 -10   4   2    3.43    0.74
   4  10   2    4.40    0.37
   4 -10  -2    4.60    0.52
   4 -10  -2    5.32    0.44
 -10   4   2    4.78    0.49
  10  -4   2    4.38    0.55
 -10  -4  -2    3.34    0.69
  10   5   2    3.23    0.46
   5 -10   2    2.53    0.45
 -10   5  -2    2.79    0.38
 -10  -5   2    2.08    0.46
  -5 -10  -2    2.28    0.45
   5 -10   2    2.39    0.40
 -10   5  -2    2.20    0.34
 -10  -5   2    2.74    0.35
  -5  10   2    2.15    0.41
  10   5   2    2.82    0.43
  10   5   2    2.04    0.33
   5  10  -2    2.41    0.28
 -10  -5   2    1.62    0.52
  -5  10   2    2.47    0.43
   5 -10   2    2.50    0.52
  -5  10   2    2.06    0.35
  10  -5  -2    2.22    0.50
   5 -10   2    1.80    0.24
  10   5  -2    1.71    0.35
  -5 -10   2    2.02    0.34
 -10  -5  -2    2.10    0.30
  -5  10  -2    2.41    0.29
   5 -10  -2    2.21    0.40
   5 -10  -2    2.82    0.49
  -5 -10   2    2.53    0.51
   5  10   2    2.36    0.30
  10  -5   2    2.70    0.50
  10  -5   2    1.83    0.34
  10   5  -2    2.59    0.37
   5  10   2    2.31    0.31
  -5  10  -2    2.14    0.44
 -10   5   2    1.93    0.37
 -10   5   2    1.63    0.34
  -5 -10   2    2.06    0.43
 -10  -5  -2    2.26    0.57
 -10   6  -2    1.39    0.32
   6  10  -2    0.89    0.22
  -6 -10  -2    1.11    0.26
  -6  10   2    0.83    0.35
  10   6   2    1.40    0.65
  -6 -10  -2    0.76    0.40
 -10  -6   2    0.93    0.37
  -6  10   2    1.35    0.33
   6 -10   2    0.92    0.16
   6 -10   2    1.59    0.35
 -10  -6   2    1.05    0.53
   6 -10   2    0.62    0.45
  10   6   2    1.46    0.32
  10   6   2    1.01    0.26
  10  -6  -2    0.75    0.45
   6 -10   2    1.40    0.39
 -10   6  -2    1.14    0.31
  10  -6  -2    0.66    0.27
  -6  10   2    1.02    0.48
   6  10  -2    1.02    0.20
 -10   6   2    1.21    0.30
  10  -6   2    1.02    0.45
  10   6  -2    0.87    0.26
 -10  -6  -2    0.87    0.56
  -6  10  -2    1.19    0.31
  10   6  -2    1.23    0.36
  -6 -10   2    0.78    0.39
   6 -10  -2    0.87    0.35
 -10  -6  -2    1.08    0.23
  -6 -10   2    0.76    0.25
   6 -10  -2    1.80    0.44
  -6 -10   2    0.90    0.30
   6  10   2    0.95    0.22
  10   6  -2    1.32    0.34
 -10  -6  -2    0.64    0.42
  10  -6   2    1.36    0.29
   6  10   2    0.71    0.20
  -6  10  -2    0.50    0.38
 -10   6   2    0.70    0.32
  -6  10  -2    0.68    0.25
   6 -10  -2    1.32    0.46
  10   7   2    0.90    0.26
 -10  -7   2    0.04    0.56
   7 -10   2    0.92    0.17
  -7  10   2    1.19    0.34
   7  10  -2    1.03    0.23
   7  10  -2    1.15    0.24
   7 -10   2    0.68    0.32
  -7  10   2    0.91    0.35
   7 -10   2    0.21    0.46
  10  -7  -2    0.61    0.45
  -7 -10  -2    0.85    0.25
 -10   7  -2    1.06    0.34
 -10  -7   2    0.76    0.35
  -7 -10  -2    1.42    0.50
  10  -7  -2    0.70    0.26
  10   7   2    1.43    0.29
 -10   7  -2    1.03    0.31
  10  -7   2    0.57    0.47
 -10  -7  -2    1.13    0.59
  -7 -10   2    0.39    0.27
   7 -10  -2    1.31    0.39
   7 -10  -2    0.75    0.35
   7 -10  -2    1.09    0.52
   7  10   2    1.08    0.25
  10   7  -2    1.15    0.29
  10  -7   2    0.82    0.27
 -10   7   2    0.54    0.28
  -7 -10   2    0.39    0.48
 -10   7   2    0.91    0.35
  10   7  -2    1.14    0.40
  -7  10  -2    0.93    0.36
  10   7  -2    1.27    0.31
  -7  10  -2    1.11    0.38
  -8  10   2    0.97    0.43
 -10   8  -2    0.47    0.30
 -10  -8   2    0.84    0.34
  -8  10   2    0.97    0.33
   8 -10   2    1.01    0.31
   8  10  -2    0.53    0.25
  10   8   2    0.30    0.24
  -8 -10  -2    0.93    0.27
  10   8   2    0.60    0.29
   8  10  -2    0.85    0.23
  10  -8  -2    0.67    0.27
 -10   8  -2    0.49    0.37
   8 -10   2    0.63    0.57
 -10  -8   2    0.91    0.69
  10  -8  -2    0.97    0.53
  -8 -10  -2    1.28    0.57
   8 -10   2    0.87    0.17
  10  -8   2    0.84    0.54
   8  10   2    0.29    0.24
   8  10   2    0.54    0.22
  -8  10  -2    1.13    0.44
  10   8  -2    0.77    0.27
   8 -10  -2    0.45    0.30
   8 -10  -2    1.44    0.58
 -10   8   2    1.12    0.41
  -8 -10   2    0.28    0.55
  -8 -10   2    0.84    0.28
   8 -10  -2    1.00    0.45
 -10  -8  -2    0.03    0.35
  10  -8   2    1.01    0.30
 -10   8   2    0.09    0.29
  10   8  -2    0.55    0.28
  -8  10  -2    0.72    0.34
  -9 -10  -2    2.94    0.42
 -10   9  -2    2.00    0.42
   9  10  -2    2.14    0.35
   9 -10   2    2.67    0.41
 -10   9  -2    3.31    0.58
  10  -9  -2    3.34    0.73
  10   9   2    2.39    0.43
  -9 -10  -2    3.31    0.77
  -9  10   2    3.54    0.64
  10   9   2    2.33    0.42
  -9  10   2    2.99    0.47
  10  -9  -2    2.83    0.48
 -10  -9   2    2.03    0.39
 -10  -9   2    2.57    0.75
   9 -10   2    3.17    0.66
   9 -10   2    2.69    0.50
   9  10  -2    2.75    0.40
 -10  -9  -2    2.12    0.85
  -9  10  -2    2.84    0.60
  10  -9   2    2.28    0.64
  10   9  -2    2.36    0.42
   9  10   2    2.20    0.33
   9 -10  -2    3.25    0.70
   9 -10  -2    2.61    0.42
  -9  10  -2    2.49    0.42
 -10   9   2    3.23    0.56
  -9 -10   2    1.76    0.67
  -9 -10   2    2.76    0.43
  10  -9   2    2.97    0.40
  10   9  -2    2.75    0.46
 -10   9   2    2.96    0.45
  10 -10   2    0.26    0.18
 -10  10  -2    1.02    0.53
 -10 -10   2    0.85    0.80
  10 -10  -2    0.00    0.28
  10 -10  -2    0.07    0.67
  10  10   2    0.53    0.25
  10 -10   2    0.59    0.28
 -10 -10   2    0.50    0.31
  10 -10   2    0.77    0.68
 -10 -10  -2    0.72    0.87
 -10  10   2    1.71    0.56
  10  10  -2    0.37    0.35
 -10  10   2    0.53    0.34
 -10 -10  -2    0.46    0.29
  10  10   2    0.24    0.32
  10  10  -2    0.43    0.23
 -10  10  -2    0.81    0.34
 -11   0  -2    1.46    0.72
   0  11  -2    1.74    0.25
   0 -11  -2    1.90    0.25
   0  11   2    2.40    0.40
  11   0   2    2.19    0.42
  11   0  -2    2.29    0.40
   0 -11  -2    2.44    0.38
 -11   0   2    2.86    0.72
 -11   0   2    1.62    0.30
   0  11   2    1.71    0.28
 -11   0   2    1.20    0.42
  11   0   2    1.82    0.42
 -11   0  -2    1.25    0.28
   0 -11   2    2.33    0.45
   0 -11   2    1.60    0.24
   0 -11   2    2.57    0.43
 -11  -1   2    0.32    0.23
  -1 -11  -2    0.31    0.25
  -1  11   2    0.20    0.26
  -1  11   2    0.39    0.19
  11   1   2    0.81    0.26
   1  11  -2    0.08    0.17
 -11  -1   2    0.07    0.62
  11  -1  -2    0.26    0.32
  11   1   2    0.46    0.35
 -11   1  -2    0.63    0.21
   1 -11   2    0.37    0.35
   1 -11   2    0.81    0.32
   1 -11   2    0.49    0.14
   1 -11  -2    1.00    0.28
 -11   1   2    0.86    0.71
  11  -1   2    0.71    0.40
   1 -11  -2    0.50    0.16
  11  -1   2    0.91    0.29
 -11   1   2    0.71    0.25
 -11  -1  -2    0.16    0.21
 -11  -1  -2    0.86    0.68
  -1 -11   2    0.27    0.29
   1  11   2    0.56    0.29
  -1 -11   2    0.64    0.16
 -11   1   2    0.32    0.34
  -1  11  -2    0.35    0.29
   1  11   2    1.07    0.29
  -1  11  -2    0.39    0.17
  -1 -11   2    0.98    0.41
  11   1  -2    0.51    0.29
 -11   2  -2    0.45    0.22
  -2 -11  -2    0.55    0.34
 -11  -2   2    0.30    0.56
  11  -2  -2    0.69    0.34
 -11  -2   2    0.73    0.35
   2 -11   2    0.97    0.34
  11   2   2    0.52    0.36
  -2  11   2    0.97    0.22
   2 -11   2    0.53    0.15
  -2  11   2    0.90    0.29
   2 -11   2    1.15    0.41
   2  11  -2    0.61    0.18
  -2  11   2    0.61    0.29
 -11  -2   2    0.74    0.24
  -2 -11  -2    0.46    0.19
  -2  11  -2    0.33    0.17
   2  11   2    0.68    0.28
  -2 -11   2   -0.21    0.40
  11   2  -2    0.33    0.28
   2 -11  -2    0.44    0.15
 -11  -2  -2    0.83    0.64
  -2 -11   2    0.71    0.18
   2 -11  -2    0.46    0.42
  -2  11  -2    0.98    0.31
 -11   2   2    0.56    0.62
 -11   2   2    0.93    0.31
  11  -2   2    1.01    0.44
   2  11   2    0.50    0.31
 -11   2   2    0.52    0.24
 -11  -2  -2    0.49    0.19
   2 -11  -2    0.63    0.25
  11   2  -2    0.59    0.28
  -2 -11   2    0.19    0.30
 -11  -3   2    1.84    0.33
  -3 -11  -2    1.03    0.25
  11   3   2    1.90    0.39
  -3  11   2    1.63    0.33
  11  -3  -2    2.28    0.49
  -3  11   2    2.50    0.48
   3 -11   2    1.91    0.43
  -3  11   2    1.51    0.33
   3 -11   2    1.59    0.21
 -11   3  -2    1.71    0.33
 -11  -3   2    2.61    0.53
  -3 -11  -2    2.18    0.42
 -11  -3   2    0.84    0.62
  -3  11   2    1.35    0.34
   3  11  -2    1.71    0.28
  11   3   2    2.55    0.46
 -11  -3   2    1.60    0.36
 -11   3   2    1.81    0.35
  -3 -11   2    1.50    0.28
   3  11   2    2.40    0.47
  -3 -11   2    1.66    0.27
  11  -3   2    2.29    0.48
   3 -11  -2    1.12    0.50
  -3  11  -2    1.45    0.23
  11  -3   2    1.70    0.34
   3 -11  -2    1.71    0.22
  -3 -11   2    1.96    0.40
 -11   3   2    1.49    0.32
  11   3  -2    2.34    0.42
 -11   3   2    2.48    0.76
  11   3  -2    1.66    0.37
   3  11   2    1.94    0.33
   3  11   2    1.69    0.29
  -3  11  -2    1.97    0.36
   4 -11   2    1.21    0.39
   4 -11   2    2.23    0.41
  -4  11   2    1.61    0.44
 -11  -4   2    1.85    0.38
  11   4   2    1.82    0.44
  -4 -11  -2    2.68    0.41
   4 -11   2    1.16    0.21
 -11  -4   2    1.65    0.36
  11   4   2    1.64    0.39
   4  11  -2    1.41    0.29
 -11  -4   2    1.47    0.68
  -4  11   2    1.04    0.35
  -4 -11  -2    1.29    0.39
 -11   4  -2    1.54    0.31
  -4  11   2    2.05    0.37
  11  -4  -2    2.00    0.44
  11   4   2    2.01    0.41
 -11  -4   2    1.52    0.49
   4 -11   2    1.72    0.54
  -4  11   2    1.89    0.36
 -11   4  -2    1.94    0.35
  -4 -11   2    2.04    0.28
 -11   4   2    2.16    0.38
 -11  -4  -2    2.69    0.73
  11  -4   2    1.77    0.30
  11   4  -2    1.46    0.31
  11  -4   2    1.73    0.49
   4 -11  -2    2.22    0.51
   4  11   2    1.43    0.24
  -4  11  -2    1.75    0.38
  -4  11  -2    2.08    0.70
  11   4  -2    1.91    0.39
   4  11   2    1.57    0.31
 -11   4   2    1.97    0.39
   4 -11  -2    1.27    0.34
  -4 -11   2    1.71    0.47
  -4  11  -2    1.19    0.25
 -11  -4  -2    1.82    0.28
  -4 -11   2    2.13    0.28
  -5  11   2    0.68    0.36
   5 -11   2    0.58    0.15
 -11  -5   2    0.43    0.40
 -11   5  -2    0.67    0.29
  -5 -11  -2    0.53    0.23
  11   5   2    0.61    0.46
 -11   5  -2    0.32    0.27
  11   5   2    0.74    0.28
   5  11  -2    0.42    0.20
  11  -5  -2    0.60    0.44
 -11  -5   2    0.98    0.64
   5 -11   2    0.67    0.41
  11   5   2    0.38    0.31
  -5  11   2    0.71    0.37
  -5 -11  -2    0.25    0.39
   5  11  -2    0.53    0.20
  11   5  -2    0.48    0.30
  -5  11  -2    0.34    0.24
  11  -5   2    0.28    0.47
 -11  -5  -2    0.75    0.68
  11  -5   2    0.31    0.27
  -5 -11   2    1.12    0.45
 -11   5   2    0.55    0.28
  11   5  -2    0.03    0.34
  -5  11  -2    1.15    0.47
  -5 -11   2    0.76    0.23
 -11   5   2    0.49    0.31
   5  11   2    0.61    0.23
   5 -11  -2    0.09    0.33
  -5 -11   2    0.38    0.21
 -11  -5  -2   -0.25    0.52
   5 -11  -2    1.28    0.53
   5  11   2    1.11    0.24
 -11  -5  -2    0.10    0.25
  -5  11  -2    0.44    0.37
 -11  -6   2    2.92    0.76
  -6  11   2    2.11    0.39
   6  11  -2    2.99    0.35
   6 -11   2    3.27    0.64
   6  11  -2    2.67    0.30
  11   6   2    2.79    0.35
 -11   6  -2    2.68    0.42
  -6  11   2    3.07    0.60
  11   6   2    3.25    0.46
  -6 -11  -2    2.40    0.53
  11  -6  -2    2.71    0.61
   6 -11   2    2.63    0.25
  -6 -11  -2    3.41    0.36
  11  -6  -2    3.13    0.35
 -11  -6   2    1.71    0.42
   6 -11   2    2.01    0.36
 -11   6  -2    3.12    0.40
 -11  -6   2    1.86    0.72
  11   6  -2    3.45    0.46
 -11  -6  -2    2.42    0.47
 -11  -6  -2    3.25    0.81
 -11   6   2    2.65    0.38
  -6  11  -2    2.45    0.45
  -6 -11   2    3.88    0.66
   6 -11  -2    3.65    0.53
  -6 -11   2    3.27    0.38
  -6  11  -2    3.99    0.54
  -6  11  -2    2.07    0.32
   6  11   2    2.60    0.38
  11   6  -2    2.56    0.50
 -11  -6  -2    2.75    0.37
   6 -11  -2    3.69    0.68
 -11   6   2    3.64    0.52
   6  11   2    2.56    0.33
  11  -6   2    3.09    0.35
   6 -11  -2    2.85    0.52
  11   6  -2    3.15    0.48
  -6 -11   2    3.07    0.38
  11  -6   2    2.72    0.61
  11  -7  -2    1.72    0.32
  11   7   2    1.54    0.33
   7  11  -2    0.79    0.28
 -11   7  -2    2.07    0.38
   7 -11   2    1.47    0.22
   7 -11   2    1.28    0.57
   7 -11   2    1.12    0.33
  11  -7  -2    1.09    0.53
 -11  -7   2    0.88    0.39
 -11   7  -2    1.16    0.39
  11   7   2    0.98    0.30
  -7 -11  -2    0.98    0.55
 -11  -7   2    0.84    0.71
   7  11  -2    1.58    0.27
  -7 -11  -2    1.09    0.26
  -7  11   2    1.00    0.35
 -11   7   2    0.83    0.31
   7 -11  -2    2.05    0.48
  -7  11  -2    1.68    0.40
   7 -11  -2    1.23    0.62
  -7  11  -2    1.40    0.46
  11  -7   2    1.59    0.31
  -7 -11   2    1.28    0.35
  -7 -11   2    1.37    0.29
  11   7  -2    1.24    0.35
  -7 -11   2    0.98    0.56
 -11   7   2    1.38    0.41
  11   7  -2    1.43    0.47
 -11  -7  -2    1.21    0.78
  11  -7   2    1.23    0.54
  11   7  -2    1.62    0.33
 -11  -7  -2    0.94    0.43
   7  11   2    1.33    0.30
   7  11   2    1.43    0.28
   7 -11  -2    0.83    0.36
 -11  -8   2    3.53    0.92
  11  -8  -2    3.85    0.40
   8  11  -2    4.33    0.38
   8 -11   2    3.89    0.80
 -11   8  -2    4.47    0.48
   8 -11   2    4.73    0.31
  -8  11   2    4.00    0.67
  11   8   2    3.61    0.51
 -11  -8   2    3.40    0.45
 -11   8  -2    4.56    0.57
  11  -8  -2    4.60    0.76
   8  11  -2    3.78    0.46
   8 -11   2    3.95    0.51
  -8  11   2    4.45    0.47
  11   8   2    3.96    0.44
  -8 -11  -2    5.64    0.84
  -8 -11  -2    4.29    0.44
  11  -8   2    3.38    0.76
  -8  11  -2    4.26    0.72
  11  -8   2    4.18    0.42
 -11   8   2    5.40    0.61
   8 -11  -2    2.96    0.48
  -8 -11   2    3.81    0.43
 -11   8   2    4.67    0.48
  -8 -11   2    4.22    0.84
  11   8  -2    3.93    0.62
   8 -11  -2    3.97    0.83
 -11  -8  -2    4.90    1.04
  -8  11  -2    4.89    0.68
   8  11   2    4.16    0.44
  11   8  -2    4.36    0.52
   8  11   2    5.23    0.39
   9  11  -2    2.34    0.29
  -9 -11  -2    1.97    0.39
  11  -9  -2    1.56    0.30
   9  11  -2    2.53    0.45
  -9  11   2    1.52    0.35
 -11  -9   2    1.63    0.36
 -11   9  -2    1.31    0.34
   9 -11   2    1.77    0.24
 -11   9  -2    1.45    0.58
  11  -9  -2    2.50    0.73
   9 -11   2    2.59    0.78
  11   9   2    1.71    0.42
  -9 -11  -2    2.20    0.80
   9 -11   2    1.36    0.34
  -9  11   2    1.76    0.58
  11   9   2    1.58    0.29
 -11  -9   2    2.77    0.92
   9  11   2    1.41    0.36
   9  11   2    2.04    0.34
  -9 -11   2    2.02    0.78
 -11   9   2    2.00    0.39
  11  -9   2    2.20    0.76
 -11   9   2    1.83    0.55
   9 -11  -2    2.51    0.78
  -9 -11   2    1.97    0.33
 -11  -9  -2    1.78    0.93
  11   9  -2    2.21    0.35
  11   9  -2    2.80    0.51
  11  -9   2    2.12    0.35
  -9  11  -2    2.20    0.58
 -11  -9  -2    1.81    0.37
   9 -11  -2    2.24    0.41
  -9  11  -2    2.16    0.40
  11  -9   2    2.02    0.24
  10 -11   2    1.82    0.86
  10  11  -2    0.97    0.24
 -10  11   2    0.32    0.66
  11 -10  -2    1.21    0.80
 -11 -10   2    0.91    0.32
  11 -10  -2    0.88    0.31
 -11 -10   2    0.05    0.88
 -10  11   2    0.74    0.35
  11  10   2    0.56    0.26
  10 -11   2    1.30    0.24
 -11  10  -2    1.01    0.35
 -11  10  -2    1.64    0.63
 -10 -11  -2    0.26    0.92
  10  11  -2    1.00    0.41
 -10 -11  -2    1.07    0.32
  11  10   2    1.05    0.44
  10 -11   2    0.90    0.30
 -11  10   2    1.52    0.64
  11 -10   2    1.42    0.22
  11  10  -2    1.13    0.25
 -11 -10  -2    0.43    1.05
  10 -11  -2    1.23    0.33
 -10 -11   2    0.53    0.86
  10  11   2    1.49    0.41
  11 -10   2    0.86    0.80
 -10 -11   2    0.63    0.31
 -10  11  -2    0.69    0.34
 -11 -10  -2    1.10    0.34
 -11  10   2    0.87    0.33
  11 -10   2    1.07    0.32
  10 -11  -2    1.40    0.90
  11  10  -2    1.64    0.43
  10  11   2    1.79    0.34
 -10  11  -2    1.52    0.69
 -11  11   2    0.60    0.35
 -11 -11  -2    0.64    0.30
  11  11   2    0.83    0.47
  11 -11   2   -0.88    0.92
  11 -11   2    0.62    0.28
  11 -11   2    0.61    0.18
  11  11  -2    0.46    0.25
 -11 -11   2   -1.33    0.99
 -11 -11  -2    2.60    1.17
  11  11   2    0.88    0.26
 -11  11  -2    2.24    0.81
  11 -11  -2    1.66    1.02
 -11 -11   2    0.68    0.30
 -11  11  -2    0.76    0.33
  11 -11  -2    0.81    0.30
  11  11  -2    0.53    0.48
 -12   0   2    1.03    0.35
   0  12  -2    0.34    0.20
  12   0   2    1.17    0.44
   0 -12   2    0.73    0.34
   0  12   2    0.70    0.36
   0 -12  -2    0.52    0.15
   0 -12   2    0.31    0.15
   0  12   2    0.54    0.31
   0 -12  -2    0.75    0.33
 -12   0  -2    0.52    0.24
 -12   0   2    0.67    0.28
  12   0  -2    0.45    0.34
 -12   0   2    0.19    0.80
   0  12   2    0.56    0.21
   0 -12   2   -0.39    0.55
  12   1   2    0.13    0.37
  -1 -12  -2    0.79    0.18
  -1  12   2    0.50    0.22
 -12   1  -2    0.42    0.23
  -1  12   2    0.51    0.33
 -12  -1   2    0.92    0.28
   1 -12   2    1.15    0.52
 -12  -1   2    0.12    0.38
  -1  12   2    0.55    0.37
  12   1   2    1.50    0.44
   1  12  -2    0.69    0.20
 -12  -1   2    0.53    0.81
   1 -12   2    0.87    0.15
  -1 -12  -2    0.94    0.34
  12  -1  -2    0.73    0.40
   1 -12   2    1.56    0.41
  12  -1   2    0.35    0.44
   1  12   2    0.52    0.40
   1  12   2    0.62    0.28
  -1 -12   2    0.68    0.16
   1  12   2    0.83    0.23
 -12   1   2    0.54    0.31
  -1 -12   2    0.54    0.39
  12   1  -2    0.13    0.32
  -1  12  -2    0.39    0.20
   1 -12  -2    0.92    0.15
 -12  -1  -2    0.82    0.24
 -12   1   2    0.44    0.84
   1 -12  -2    0.94    0.35
 -12   1   2    0.63    0.27
  -2  12   2    3.44    0.63
   2 -12   2    3.38    0.56
 -12  -2   2    2.01    0.38
  -2  12   2    2.28    0.44
 -12  -2   2    1.68    0.63
 -12  -2   2    2.52    0.79
  12   2   2    3.27    0.55
  -2  12   2    2.47    0.38
 -12   2  -2    2.25    0.38
   2 -12   2    1.43    0.54
  -2 -12  -2    1.80    0.26
  12  -2  -2    1.79    0.49
  -2 -12  -2    2.74    0.47
   2 -12   2    1.78    0.21
  -2  12   2    2.06    0.41
  12   2   2    2.13    0.42
   2  12  -2    2.37    0.32
 -12  -2   2    1.52    0.45
 -12   2   2    2.40    0.39
   2 -12  -2    1.97    0.23
 -12   2   2    2.70    1.00
  -2 -12   2    2.33    0.34
   2  12   2    2.86    0.35
   2  12   2    2.15    0.34
 -12  -2  -2    2.06    0.34
   2 -12  -2    1.91    0.42
  -2  12  -2    1.67    0.34
  -2 -12   2    2.30    0.27
 -12   2   2    2.04    0.35
  12   2  -2    2.33    0.45
 -12  -2  -2    3.18    1.02
  -2  12  -2    2.83    0.48
  12  -2   2    2.14    0.52
 -12   3  -2    0.60    0.29
  -3 -12  -2    0.91    0.38
   3 -12   2    1.54    0.45
 -12  -3   2    0.46    0.32
   3  12  -2    0.80    0.22
   3 -12   2    0.58    0.14
 -12   3  -2    0.33    0.28
  -3  12   2    1.12    0.40
 -12  -3   2   -0.51    0.78
  -3  12   2    0.42    0.46
 -12  -3   2    1.07    0.57
  12   3   2    0.76    0.34
  -3  12   2    1.09    0.28
  12  -3  -2    0.63    0.47
   3 -12   2    0.61    0.54
  -3 -12  -2    0.87    0.23
  -3  12  -2    1.32    0.45
 -12   3   2    1.35    1.18
  -3 -12   2    1.09    0.25
  -3 -12   2    0.91    0.44
 -12  -3  -2    0.67    0.28
   3 -12  -2    0.76    0.15
  12   3  -2    0.76    0.38
 -12   3   2    1.36    0.32
  -3  12  -2    0.79    0.26
   3  12   2    0.59    0.23
  12  -3   2    0.22    0.26
 -12  -3  -2   -0.01    0.91
 -12   3   2    0.70    0.30
  12  -3   2    0.62    0.46
  -3 -12   2    1.05    0.21
   3  12   2    1.12    0.23
   3 -12  -2    1.26    0.39
 -12  -4   2    0.25    0.42
 -12   4  -2    0.58    0.29
 -12   4  -2    0.35    0.30
  -4 -12  -2    0.21    0.25
 -12  -4   2    0.47    0.74
   4  12  -2    0.26    0.21
  12   4   2    0.55    0.53
   4 -12   2    0.44    0.47
  12   4   2   -0.32    0.35
   4 -12   2    0.37    0.14
  -4 -12  -2    0.28    0.40
  -4  12   2   -0.48    0.39
 -12  -4   2    1.31    0.47
  12   4   2    0.38    0.39
  -4  12   2    0.10    0.41
   4 -12   2   -0.35    0.39
  12  -4  -2    0.19    0.47
   4  12  -2    0.63    0.19
   4 -12   2    0.55    0.58
   4 -12  -2    0.33    0.12
  12   4  -2    0.41    0.43
   4  12   2    0.49    0.23
  -4 -12   2    0.66    0.18
   4 -12  -2    0.41    0.37
 -12  -4  -2    0.17    0.30
 -12   4   2   -0.11    0.28
   4  12   2    0.24    0.23
  12  -4   2    0.75    0.26
  12   4  -2    0.37    0.39
  -4 -12   2    0.02    0.21
 -12   4   2   -0.32    0.35
  -4  12  -2   -0.51    0.42
  -4 -12   2    0.70    0.46
  12  -4   2   -0.07    0.47
  -4  12  -2    0.26    0.26
 -12  -4  -2    0.66    0.88
   5 -12   2    0.87    0.16
  -5  12   2    0.33    0.44
  -5 -12  -2    0.92    0.27
  -5  12   2    0.93    0.35
  12   5   2    0.91    0.36
  12  -5  -2    1.60    0.56
 -12  -5   2    0.66    0.42
 -12   5  -2    0.92    0.29
   5 -12   2    0.88    0.38
  12   5   2    0.04    0.69
   5 -12   2    0.19    0.55
  12   5   2    0.65    0.33
  -5  12   2    0.70    0.37
  -5 -12  -2    1.39    0.51
 -12   5  -2    0.59    0.37
   5  12  -2    1.15    0.26
   5  12  -2    0.52    0.23
 -12  -5   2    1.94    0.79
   5 -12  -2    1.35    0.21
 -12  -5  -2    0.43    0.91
  12  -5   2    0.34    0.52
  12   5  -2    0.98    0.43
 -12   5   2    0.74    0.38
   5  12   2    1.15    0.24
 -12  -5  -2    1.27    0.56
   5 -12  -2    1.31    0.41
   5 -12  -2    1.80    0.71
  12   5  -2    1.15    0.40
  -5 -12   2    1.43    0.26
 -12  -5  -2    0.72    0.33
   5  12   2    0.35    0.25
  -5 -12   2    0.51    0.23
  -5 -12   2    1.34    0.50
 -12   5   2    0.94    0.29
  -5  12  -2   -0.07    0.48
  12  -5   2    0.72    0.27
  -5  12  -2    0.47    0.31
  -5  12  -2    0.28    0.46
  -6  12   2    0.21    0.37
   6 -12   2    0.60    0.17
  -6  12   2   -0.05    0.36
  12   6   2    0.40    0.30
  -6 -12  -2    0.43    0.24
  12   6   2    0.14    0.36
   6 -12   2    1.26    0.34
 -12   6  -2    0.50    0.38
 -12  -6   2    0.25    0.83
  -6  12   2    0.45    0.48
  -6 -12  -2    0.81    0.52
 -12  -6   2    0.10    0.40
   6  12  -2    0.44    0.20
 -12   6  -2   -0.12    0.28
   6  12  -2    0.79    0.27
  12  -6  -2    0.46    0.23
   6 -12   2    1.34    0.67
  12  -6  -2    0.10    0.52
   6  12   2   -0.11    0.26
   6 -12  -2    0.62    0.72
 -12   6   2    0.18    0.42
 -12  -6  -2    0.54    0.48
 -12   6   2    0.97    0.29
  12  -6   2   -0.37    0.56
  12   6  -2    0.35    0.39
  -6 -12   2    0.02    0.26
  12  -6   2    0.59    0.27
  -6  12  -2    1.10    0.52
  -6  12  -2    0.96    0.43
   6 -12  -2    1.33    0.48
 -12  -6  -2    2.36    0.98
  -6 -12   2    0.53    0.56
   6 -12  -2    0.31    0.14
  12   6  -2    0.75    0.50
  -6 -12   2    0.52    0.25
   6  12   2    0.12    0.21
  12   6  -2    0.14    0.39
  -7  12   2   -0.46    0.33
  -7 -12  -2    1.00    0.61
   7 -12   2   -0.32    0.71
  -7 -12  -2    0.40    0.24
   7  12  -2    0.14    0.22
  12  -7  -2    0.21    0.25
  -7  12   2   -0.37    0.52
  12   7   2   -0.14    0.26
 -12  -7   2    0.05    0.36
   7 -12   2    0.21    0.16
 -12   7  -2    0.51    0.28
   7  12  -2    0.39    0.28
 -12   7  -2   -0.38    0.43
 -12  -7   2   -0.04    0.86
  12  -7  -2   -0.06    0.63
   7 -12   2    0.56    0.30
  12   7  -2    0.13    0.41
  -7 -12   2    0.40    0.27
   7  12   2   -0.27    0.20
  -7  12  -2   -0.31    0.37
  12  -7   2   -0.29    0.58
 -12   7   2   -0.03    0.46
  12  -7   2    0.37    0.27
 -12  -7  -2    0.14    0.43
  12   7  -2    0.04    0.54
   7 -12  -2    1.08    0.75
 -12  -7  -2   -0.23    0.92
   7 -12  -2   -0.33    0.57
  -7 -12   2   -0.05    0.58
  -7 -12   2    0.25    0.31
   7  12   2    0.33    0.29
 -12   7   2   -0.08    0.30
 -12   8  -2    0.96    0.70
  12  -8  -2    0.42    0.83
  12   8   2   -0.05    0.41
  -8  12   2    0.85    0.33
   8  12  -2    0.36    0.22
  -8 -12  -2    0.35    0.25
   8 -12   2    0.29    0.77
  12   8   2    0.28    0.27
  -8 -12  -2   -0.74    1.00
   8 -12   2    0.04    0.30
 -12  -8   2    0.38    0.37
  12  -8  -2    0.58    0.27
 -12  -8   2   -0.63    0.93
  -8  12   2    0.70    0.61
   8  12  -2    0.01    0.45
 -12   8  -2    0.18    0.28
   8 -12   2    0.32    0.17
  -8  12  -2   -0.88    0.61
  -8 -12   2    0.42    0.28
 -12  -8  -2    0.80    0.38
  12   8  -2    0.39    0.30
   8 -12  -2   -1.09    0.80
  -8  12  -2    0.14    0.36
  12  -8   2    0.05    1.06
  12  -8   2    0.49    0.29
  12   8  -2    0.29    0.46
   8 -12  -2    0.66    0.35
 -12   8   2   -0.02    0.30
   8  12   2    0.60    0.22
 -12  -8  -2    0.82    1.02
  -8 -12   2   -0.05    0.90
  -9 -12  -2    1.69    0.88
 -12  -9   2    2.32    0.42
  -9 -12  -2    2.66    0.39
 -12   9  -2    2.09    0.42
   9  12  -2    2.47    0.54
   9 -12   2    1.93    0.87
  -9  12   2    2.80    0.75
   9 -12   2    2.79    0.25
   9  12  -2    2.52    0.34
  12   9   2    2.42    0.36
  12  -9  -2    2.72    0.39
 -12   9  -2    3.67    0.77
  -9  12   2    2.07    0.37
 -12  -9   2    1.67    1.09
  12  -9  -2    3.40    0.88
  12   9   2    1.51    0.48
  -9 -12   2    2.03    0.87
  -9 -12   2    2.64    0.38
   9  12   2    2.63    0.33
  12  -9   2    2.75    0.37
 -12  -9  -2    1.93    1.21
  -9  12  -2    1.95    0.42
  12  -9   2    1.69    0.82
 -12   9   2    2.47    0.42
  12   9  -2    3.21    0.69
   9 -12  -2    2.69    0.24
   9 -12  -2    2.61    0.43
   9 -12  -2    1.98    0.97
  12  -9   2    3.00    0.27
 -12  -9  -2    2.87    0.48
  -9  12  -2    3.17    0.76
  12   9  -2    2.52    0.36
 -12   9   2    3.13    0.69
 -10  12   2   -0.90    0.78
  12 -10  -2    0.34    0.27
  10 -12   2    0.02    0.27
 -12 -10   2    0.47    1.13
 -10  12   2    0.48    0.33
  12  10   2   -0.76    0.51
  12 -10  -2    1.19    0.94
 -10 -12  -2    0.32    0.28
 -10 -12  -2    0.32    1.10
 -12 -10   2   -0.14    0.32
 -12  10  -2    0.18    0.30
  12  10   2   -0.33    0.24
  10 -12   2    0.10    0.17
  10  12  -2   -0.35    0.43
 -12  10  -2    0.92    0.78
  10 -12   2   -0.25    0.98
  10  12  -2    0.43    0.23
  12  10  -2    0.21    0.25
 -12 -10  -2    0.10    0.31
  10 -12  -2    0.22    0.15
 -10 -12   2   -0.20    0.98
  10  12   2    0.08    0.22
 -12  10   2    0.35    0.75
 -12 -10  -2   -0.02    1.26
  12  10  -2    0.41    0.55
 -10  12  -2   -0.31    0.34
 -12  10   2    0.31    0.33
 -10  12  -2    0.37    0.81
  12 -10   2    0.09    0.27
  10 -12  -2   -0.05    1.12
  10 -12  -2    0.15    0.28
  12 -10   2   -1.30    0.90
  12 -10   2   -0.09    0.18
 -10 -12   2   -0.06    0.27
  11 -12   2    0.10    0.26
  12  11   2   -0.92    0.57
 -11 -12  -2   -0.01    0.29
 -11  12   2   -0.24    0.32
 -12 -11   2   -0.10    0.29
  11 -12   2   -0.53    1.09
 -12  11  -2    2.29    0.96
  12 -11  -2    0.65    0.30
  11  12  -2   -0.44    0.56
 -12 -11   2    1.36    1.27
  11  12  -2    0.28    0.22
 -11  12   2    1.14    0.93
  12 -11  -2    1.58    1.19
  12  11   2    0.31    0.23
  11 -12   2    0.28    0.16
 -12  11  -2    0.38    0.32
 -11 -12  -2    0.34    1.34
  12 -11  -2    0.24    0.15
 -12 -11  -2    0.55    0.30
  12 -11   2   -0.73    1.04
  12 -11   2    0.41    0.17
 -11  12  -2    0.43    0.32
  11  12   2    0.70    0.54
  12  11  -2    1.10    0.65
  11 -12  -2    0.13    0.15
  11 -12  -2    0.86    0.30
  11 -12  -2    1.46    1.30
 -12 -11  -2   -1.22    1.40
  11  12   2    0.21    0.23
 -12  11   2    0.39    0.34
  12 -11   2    0.47    0.27
 -11 -12   2   -0.56    1.19
 -11 -12   2    0.73    0.31
  12  11  -2    0.35    0.24
 -11  12  -2   -0.85    0.98
 -12  12  -2    0.71    0.33
 -12 -12  -2   -0.05    0.28
  12 -12   2    0.14    0.26
 -12 -12   2    0.12    0.28
  12  12   2   -0.03    0.21
  12 -12  -2    0.11    0.14
  12  12  -2    0.03    0.23
  12 -12  -2    0.21    0.27
  12 -12   2    0.48    0.17
 -12  12   2    0.30    0.31
 -13   0   2   -0.03    0.31
   0 -13  -2    0.67    0.37
  13   0  -2   -0.25    0.40
   0 -13   2    0.18    0.15
   0  13   2   -0.50    0.94
  13   0   2   -0.76    0.52
 -13   0   2    1.53    1.14
   0  13   2    0.01    0.26
   0  13  -2    0.07    0.23
   0 -13  -2   -0.04    0.15
 -13   0  -2   -0.07    0.29
   0 -13   2   -0.17    0.43
 -13   0   2   -0.36    0.34
   0  13   2   -0.20    0.27
 -13  -1   2    2.62    0.44
  -1  13   2    2.80    0.42
   1 -13   2    3.16    0.26
   1 -13   2    3.38    0.58
  13  -1  -2    2.76    0.61
  -1 -13  -2    3.45    0.28
 -13  -1   2    2.79    0.44
  -1  13   2    4.56    0.71
 -13   1  -2    3.17    0.40
   1  13  -2    3.77    0.39
  13   1   2    3.02    0.63
 -13  -1   2    1.53    1.15
  -1 -13  -2    4.27    0.57
  -1  13   2    2.86    0.44
 -13  -1  -2    3.38    0.41
 -13   1   2    3.94    0.47
  -1 -13   2    3.09    0.63
   1 -13  -2    4.23    0.57
   1  13   2    3.28    0.42
  -1  13  -2    2.94    0.38
   1 -13  -2    3.58    0.26
  -1 -13   2    3.39    0.38
  13  -1   2    3.10    0.58
  13   1  -2    3.51    0.57
  -1 -13   2    3.47    0.28
   1  13   2    3.07    0.37
 -13   1   2    2.88    0.44
  -2  13   2    0.52    0.34
  13   2   2    1.25    0.55
  -2 -13  -2    0.19    0.19
 -13   2  -2    0.94    0.30
 -13   2  -2    0.55    0.32
 -13  -2   2    0.24    0.38
  -2  13   2    0.65    0.31
   2 -13   2    1.16    0.48
   2  13  -2    0.34    0.24
   2 -13   2    0.56    0.16
  -2 -13  -2    1.22    0.48
 -13  -2   2    0.24    1.00
  -2  13   2    0.65    0.50
 -13  -2   2    1.32    0.65
 -13  -2   2    0.66    0.38
  13  -2  -2    0.68    0.52
   2  13   2    1.14    0.26
  -2 -13   2    0.58    0.18
 -13   2   2    0.98    0.36
   2  13   2    0.68    0.27
  13  -2   2    0.83    0.28
  -2 -13   2    1.28    0.49
   2 -13  -2    1.08    0.40
  -2  13  -2    0.60    0.30
  13  -2   2    1.18    0.51
   2 -13  -2    0.77    0.16
 -13   2   2    0.91    0.33
 -13  -2  -2    0.91    0.31
  13   2  -2    0.50    0.42
  -2 -13   2    0.47    0.24
 -13  -3   2    2.24    1.05
   3  13  -2    2.16    0.36
   3 -13   2    1.67    0.22
  -3  13   2    2.39    0.49
  13  -3  -2    2.66    0.56
  -3 -13  -2    2.03    0.53
  13   3   2    3.52    0.72
  13   3   2    0.86    0.52
   3  13  -2    2.32    0.34
 -13   3  -2    2.14    0.41
 -13   3  -2    2.08    0.44
  -3  13   2    1.39    0.36
 -13  -3   2    2.76    0.58
  -3  13   2    1.48    0.51
   3 -13   2    2.19    0.82
  -3 -13  -2    1.95    0.30
 -13  -3   2    1.53    0.43
   3  13   2    1.63    0.30
  -3 -13   2    1.88    0.26
 -13  -3  -2    2.00    0.41
  13  -3   2    1.92    0.62
   3 -13  -2    1.82    0.25
 -13   3   2    1.21    0.37
   3  13   2    1.55    0.47
  -3 -13   2    2.07    0.54
   3 -13  -2    1.12    0.45
  13   3  -2    2.35    0.51
  -3  13  -2    2.36    0.42
  -3 -13   2    2.22    0.38
  13  -3   2    2.39    0.45
 -13  -4   2    1.69    1.05
 -13   4  -2    0.45    0.28
 -13  -4   2    0.60    0.51
   4 -13   2    0.44    0.74
   4  13  -2    0.62    0.24
  -4  13   2    0.96    0.54
  -4 -13  -2    0.30    0.23
 -13   4  -2   -0.15    0.35
  13   4   2   -0.51    0.64
  13   4   2    0.67    0.49
  -4  13   2    1.14    0.43
  -4 -13  -2    0.58    0.22
  -4 -13  -2    0.04    0.49
   4 -13   2    0.18    0.13
  13  -4  -2    0.97    0.56
   4 -13  -2   -0.02    0.46
  13   4  -2    0.22    0.50
  -4 -13   2   -0.33    0.56
 -13   4   2   -0.24    0.39
  13  -4   2    0.00    0.27
 -13  -4  -2   -2.03    1.59
  -4 -13   2    0.43    0.23
 -13  -4  -2   -0.20    0.36
   4  13   2    0.11    0.28
  -4 -13   2   -0.02    0.27
  13  -4   2    0.03    0.54
  -4  13  -2    1.62    0.66
  -4  13  -2    0.10    0.34
 -13   4   2    0.54    0.27
   4  13   2    0.12    0.22
   4 -13  -2    0.51    0.14
 -13   5  -2    1.14    0.43
 -13   5  -2    0.52    0.29
  -5 -13  -2    1.22    0.27
  13  -5  -2    1.03    0.26
   5  13  -2    1.18    0.30
  -5  13   2    2.22    0.58
 -13  -5   2    0.53    0.45
 -13  -5   2    2.09    1.05
  13  -5  -2    0.80    0.61
   5 -13   2    0.88    0.17
   5 -13   2    2.24    0.81
  -5  13   2    1.33    0.40
   5  13  -2    1.29    0.24
  -5 -13  -2    1.17    0.57
  13   5   2    1.72    0.49
  13   5  -2    0.56    0.56
  -5 -13   2    1.39    0.22
 -13   5   2    1.54    0.49
  -5  13  -2    0.17    0.66
  -5  13  -2    1.23    0.67
 -13  -5  -2    0.95    1.32
   5  13   2    0.54    0.31
  13  -5   2    1.04    0.27
 -13   5   2    1.01    0.31
   5  13   2    1.09    0.25
  -5 -13   2    1.48    0.60
   5 -13  -2    0.99    0.19
   5 -13  -2    1.09    0.52
  13  -5   2    0.44    0.61
  -5 -13   2    0.93    0.26
 -13  -5  -2    0.25    0.45
 -13  -6   2    0.90    0.38
  13  -6  -2    0.30    0.24
   6 -13   2    0.20    0.86
   6  13  -2    0.31    0.20
 -13   6  -2   -0.09    0.29
 -13  -6   2   -1.13    1.03
  -6 -13  -2    0.07    0.23
   6  13  -2   -0.04    0.33
  -6  13   2   -0.54    0.35
   6 -13   2    0.29    0.33
 -13   6  -2   -0.42    0.48
  -6  13   2    0.01    0.60
  13   6   2    0.18    0.49
   6 -13   2    0.07    0.15
  13   6   2    0.39    0.32
  13  -6  -2    1.17    0.78
  -6 -13  -2   -0.15    0.62
  -6  13  -2   -0.15    0.46
  13  -6   2    0.22    0.26
   6  13   2   -0.25    0.31
 -13  -6  -2    0.57    0.54
  -6 -13   2    0.08    0.26
  -6 -13   2   -0.41    0.67
 -13  -6  -2    0.29    1.31
  -6 -13   2    0.56    0.25
   6 -13  -2    0.31    0.14
 -13   6   2   -0.01    0.29
  13   6  -2   -0.75    0.89
 -13   6   2    0.13    0.53
   6 -13  -2    0.48    0.60
   6  13   2    0.16    0.21
  -7  13   2    0.48    0.38
 -13   7  -2    0.61    0.57
  -7  13   2    0.26    0.72
  -7 -13  -2    1.28    0.71
   7 -13   2    3.43    1.42
  13   7   2    0.86    0.65
  -7 -13  -2    0.51    0.24
 -13  -7   2    2.27    1.24
  13  -7  -2    0.44    0.24
   7 -13   2    0.87    0.18
 -13   7  -2    0.92    0.33
   7  13  -2    0.40    0.34
 -13  -7   2    0.84    0.40
  13   7   2    1.04    0.30
   7  13  -2    0.55    0.22
   7 -13   2    0.60    0.31
  13  -7  -2    0.88    0.73
  -7  13  -2   -0.37    1.10
 -13   7   2    0.40    0.31
  13   7  -2    0.46    0.35
  -7 -13   2    0.57    0.30
  13   7  -2   -0.27    0.74
 -13  -7  -2    0.56    0.46
  13  -7   2    0.28    0.31
   7 -13  -2    0.55    0.15
  -7 -13   2    0.99    0.29
  -7 -13   2    1.92    0.81
  13  -7   2   -0.06    0.76
 -13   7   2   -0.05    0.54
   7  13   2    0.37    0.21
  -7  13  -2    1.11    0.41
   8 -13   2    0.28    0.15
  -8 -13  -2   -0.62    0.80
  13   8   2   -0.14    0.57
  -8 -13  -2   -0.28    0.24
 -13  -8   2   -1.54    1.23
 -13   8  -2    0.16    0.27
  -8  13   2   -0.37    0.73
   8  13  -2   -0.13    0.39
   8 -13   2    1.23    1.12
  13  -8  -2    0.31    0.27
 -13  -8   2    0.35    0.39
 -13   8  -2    0.60    0.62
   8 -13   2    0.21    0.29
  13  -8  -2   -0.92    0.82
  13   8   2    0.16    0.25
   8  13  -2   -0.03    0.19
  -8  13   2   -0.38    0.33
  13  -8   2   -0.23    0.25
   8 -13  -2    0.19    0.15
   8  13   2   -0.20    0.22
  -8 -13   2    0.48    0.27
 -13  -8  -2    0.39    0.40
  13  -8   2   -0.02    0.23
   8 -13  -2    0.62    0.35
  -8 -13   2    1.43    0.85
   8  13   2    0.79    0.38
  13  -8   2    1.34    0.80
  -8  13  -2    0.96    0.86
  13   8  -2   -0.06    0.30
 -13  -8  -2    0.08    1.41
 -13   8   2    0.09    0.30
 -13   8   2    0.40    0.65
  -8  13  -2   -0.17    0.35
  -9 -13  -2    0.16    0.96
   9 -13   2    0.32    0.16
  -9  13   2    0.21    0.86
   9  13  -2    0.50    0.23
  -9 -13  -2    0.77    0.28
   9 -13   2    1.91    1.16
 -13   9  -2    0.51    0.29
 -13  -9   2    0.89    0.37
 -13   9  -2    1.78    0.73
 -13  -9   2    1.42    1.33
  13  -9  -2    0.33    0.27
   9  13  -2    0.13    0.46
   9 -13   2    0.18    0.28
  13   9   2    0.57    0.25
  13   9   2    0.66    0.63
  -9 -13   2    0.82    0.25
  13   9  -2    0.52    0.74
   9 -13  -2    0.66    0.33
  13  -9   2    0.88    0.89
  13  -9   2    0.39    0.26
 -13  -9  -2    2.68    1.59
  -9  13  -2    0.31    0.35
   9  13   2    0.74    0.23
   9 -13  -2    0.67    0.16
 -13   9   2    1.83    0.75
 -13   9   2    0.75    0.35
  13   9  -2    0.78    0.28
  13  -9   2    0.37    0.22
  -9  13  -2   -0.88    0.97
 -13  -9  -2    1.06    0.37
 -10  13   2   -0.02    0.34
  13 -10  -2    0.44    1.08
 -10 -13  -2   -0.87    1.18
 -13  10  -2    0.01    0.30
  10 -13   2    0.14    0.28
  13  10   2    0.26    0.25
  10  13  -2   -0.26    0.19
 -10 -13  -2    0.02    0.26
 -10  13   2    1.41    1.00
  13  10   2    0.81    0.71
  10  13  -2   -0.73    0.54
  13 -10  -2    0.16    0.25
 -13 -10   2   -0.29    0.30
  10 -13   2    0.00    0.15
 -13 -10   2    2.69    1.49
 -13  10  -2    0.29    0.89
  10 -13   2    0.70    1.29
 -13  10   2   -0.23    0.28
 -10 -13   2    0.24    1.15
 -10  13  -2   -0.15    0.34
  13 -10   2   -0.47    1.09
  10  13   2    0.50    0.52
 -13 -10  -2    0.67    1.72
 -13 -10  -2   -0.21    0.32
  10 -13  -2    0.09    0.15
  13  10  -2   -0.02    0.24
  13 -10   2    0.20    0.18
  13 -10   2   -0.20    0.26
 -13  10   2    1.02    0.87
 -10 -13   2    0.06    0.26
  10 -13  -2    0.61    0.30
 -10  13  -2    0.75    1.13
  13 -11  -2    0.15    0.25
 -13 -11   2    0.40    0.28
  11 -13   2    0.16    0.15
  13  11   2    0.45    0.24
 -11  13   2   -0.04    0.31
  13 -11  -2    0.21    0.15
  11  13  -2    0.44    0.20
 -11 -13  -2   -0.08    0.26
  11 -13   2    0.00    0.26
 -13  11  -2    0.43    0.31
  13 -11   2    0.37    0.26
 -11 -13   2    0.14    0.29
  11 -13  -2    0.16    0.15
 -11  13  -2   -0.19    0.30
  11 -13  -2   -0.01    0.30
  13  11  -2   -0.01    0.23
 -13  11   2    0.10    0.29
 -13 -11  -2    0.03    0.30
  11  13   2    0.12    0.20
  13 -11   2    0.22    0.18
  12 -13   2    0.37    0.16
  13  12   2    0.27    0.21
 -12 -13  -2    0.35    0.25
 -13 -12   2   -0.13    0.27
  13 -12  -2    0.39    0.14
  13 -12  -2    0.57    0.25
  12 -13   2    0.00    0.23
 -12  13   2    0.87    0.31
  12  13  -2    0.54    0.22
  12 -13  -2    0.09    0.26
  13 -12   2    0.20    0.22
 -13 -12  -2   -0.13    0.28
  13  12  -2    0.39    0.21
  13 -12   2    0.02    0.15
 -12  13  -2    0.48    0.29
 -13  12   2    0.04    0.28
  12  13   2    0.55    0.21
  12 -13  -2    0.39    0.13
   0  14   2    0.74    0.27
   0 -14  -2    1.07    0.47
 -14   0   2    0.85    0.47
   0  14   2    0.57    0.35
   0 -14   2    0.44    0.59
   0 -14   2    0.70    0.27
  14   0   2   -0.14    0.61
   0  14  -2    0.56    0.30
 -14   0  -2    0.09    0.37
  14   0   2    0.92    0.29
   0 -14  -2    0.78    0.18
 -14   0   2    1.38    0.35
  14   0  -2    1.16    0.59
  -1 -14  -2    0.23    0.17
   1 -14   2    0.56    0.15
  14  -1  -2    0.03    0.54
 -14   1  -2    0.31    0.29
 -14   1  -2    0.53    0.39
   1  14  -2    0.65    0.28
  -1  14   2    0.57    0.28
  14   1   2    0.80    0.29
   1 -14   2    0.25    0.26
 -14  -1   2    0.18    0.47
  14   1   2    0.36    0.64
  -1 -14  -2    0.68    0.47
 -14  -1   2   -0.23    0.35
  -1  14   2    0.41    0.36
  -1 -14   2    0.46    0.25
   1 -14  -2    0.92    0.51
  -1 -14   2    1.03    0.55
 -14   1   2    0.26    0.31
  14   1  -2   -0.01    0.53
   1  14   2    0.35    0.33
   1  14   2    0.36    0.25
  -1  14  -2    0.02    0.31
   1 -14  -2    0.11    0.14
  -1 -14   2    0.38    0.16
 -14  -1  -2    0.16    0.38
  14  -1   2    0.29    0.28
  14  -1   2   -0.57    0.59
 -14  -2   2    7.42    2.14
   2  14  -2    3.65    0.37
 -14  -2   2    2.32    0.49
  14  -2  -2    3.74    0.70
  -2  14   2    2.92    0.46
  -2 -14  -2    4.14    0.74
   2  14  -2    4.35    0.46
   2 -14   2    3.31    0.26
  -2 -14  -2    3.38    0.29
   2 -14   2    3.50    0.41
 -14   2  -2    3.16    0.38
  -2  14   2    2.97    0.45
 -14   2  -2    2.85    0.49
  14   2   2    3.32    0.73
 -14   2   2    3.81    0.42
 -14  -2  -2    2.40    0.54
   2  14   2    3.88    0.48
  -2  14  -2    3.96    0.51
  14   2  -2    3.12    0.67
  -2 -14   2    3.34    0.34
 -14   2   2    2.33    0.51
   2  14   2    3.47    0.36
  -2 -14   2    3.81    0.72
   2 -14  -2    3.36    0.26
  14  -2   2    2.26    0.67
  -2 -14   2    3.57    0.31
  14  -2   2    3.51    0.37
 -14   3  -2    0.67    0.27
  -3 -14  -2    0.67    0.53
  -3  14   2    1.57    0.51
  14   3   2    1.33    0.76
   3 -14   2    0.69    0.15
   3  14  -2    0.03    0.30
   3  14  -2    0.48    0.24
 -14  -3   2   -1.49    1.44
  14  -3  -2    1.29    0.63
 -14   3  -2    0.18    0.43
  -3 -14  -2    0.75    0.25
 -14  -3   2    0.11    0.58
  -3 -14  -2    0.38    0.22
  -3 -14   2   -0.04    0.57
  -3 -14   2    0.60    0.18
 -14   3   2    0.78    0.50
  -3 -14   2    0.77    0.24
  -3  14  -2   -0.07    0.38
   3 -14  -2    0.70    0.53
 -14   3   2    0.29    0.27
  14   3  -2    0.28    0.58
 -14  -3  -2    0.97    0.44
   3  14   2    0.35    0.22
   3 -14  -2    0.54    0.16
   3  14   2    0.56    0.33
  14  -3   2    0.97    0.28
  14  -3   2    0.22    0.64
  -4 -14  -2    4.59    0.90
  -4  14   2    3.08    0.76
  14  -4  -2    3.73    0.77
 -14   4  -2    3.83    0.66
  -4 -14  -2    4.60    0.40
  14  -4  -2    3.68    0.37
  -4  14   2    5.03    0.58
   4  14  -2    4.13    0.53
 -14  -4   2    3.02    0.56
 -14   4  -2    3.62    0.43
   4  14  -2    4.12    0.35
   4 -14   2    3.58    0.29
 -14  -4   2    3.39    1.41
  -4 -14  -2    3.71    0.34
   4  14   2    4.10    0.36
  -4 -14   2    4.87    1.02
   4  14   2    3.34    0.52
  -4  14  -2    4.82    0.63
  14   4  -2    3.90    0.71
  -4 -14   2    3.51    0.31
  14  -4   2    4.04    0.94
 -14  -4  -2    2.59    0.61
  14  -4   2    4.13    0.39
   4 -14  -2    3.63    0.28
  -4 -14   2    3.75    0.39
 -14   4   2    4.42    0.45
   4 -14  -2    5.00    0.81
 -14   4   2    3.15    0.67
 -14  -5   2    4.47    1.61
  -5 -14  -2    2.30    0.67
  -5 -14  -2    1.49    0.30
 -14   5  -2    0.85    0.52
  14  -5  -2    1.29    0.29
  -5  14   2    1.99    0.83
  -5  14   2    2.05    0.42
 -14  -5   2    1.88    0.48
   5 -14   2    1.37    0.21
   5  14  -2    1.71    0.29
 -14   5  -2    1.95    0.40
  14  -5  -2    2.01    0.73
   5  14  -2    1.13    0.37
  -5 -14   2    1.44    0.24
   5 -14  -2    0.21    0.75
  14  -5   2    1.71    0.32
 -14   5   2    1.27    0.31
 -14   5   2    1.40    0.57
  -5 -14   2    1.53    0.74
   5  14   2    1.70    0.31
   5  14   2    0.98    0.39
   5 -14  -2    1.04    0.19
  14  -5   2    1.22    0.77
   6 -14   2    2.86    0.49
   6 -14   2    3.55    0.26
  14  -6  -2    4.11    0.38
  -6 -14  -2    3.86    0.38
   6  14  -2    3.78    0.54
  -6  14   2    3.11    0.88
  14  -6  -2    2.11    0.75
  14   6   2    3.42    0.48
   6  14  -2    4.14    0.36
  -6 -14  -2    5.03    0.93
 -14   6  -2    2.50    0.62
 -14   6  -2    4.58    0.46
 -14  -6   2    1.72    1.47
 -14  -6   2    3.36    0.61
  -6 -14   2    3.57    0.40
   6 -14  -2    3.69    0.28
  -6 -14   2    3.26    0.35
  -6 -14   2    4.05    0.87
  14  -6   2    3.27    0.38
 -14   6   2    3.26    0.43
  -6  14  -2    2.55    0.54
  14  -6   2    4.03    0.84
 -14   6   2    4.87    0.77
   6  14   2    4.06    0.56
   6  14   2    3.45    0.35
  14   7   2    0.48    0.29
  -7 -14  -2   -1.06    0.84
  14   7   2    1.60    0.92
   7 -14   2    0.25    0.34
  -7  14   2   -1.28    0.93
   7  14  -2    1.06    0.43
  -7  14   2    0.82    0.36
   7  14  -2    0.71    0.21
   7 -14   2    0.64    0.16
 -14  -7   2   -1.63    1.48
 -14   7  -2    1.30    0.30
  14  -7  -2    0.87    0.26
 -14   7  -2    0.61    0.67
  14  -7  -2    0.18    0.88
 -14  -7   2    0.19    0.37
  -7 -14  -2    0.93    0.27
  -7 -14   2    0.56    0.25
  -7 -14   2    1.02    0.34
  14  -7   2    0.67    0.29
   7 -14  -2    0.95    0.17
   7  14   2    0.95    0.25
 -14  -7  -2    0.33    0.48
 -14   7   2    0.59    0.30
   7  14   2    1.59    0.45
  -7  14  -2    1.11    0.42
  14  -7   2    0.72    0.89
  -7 -14   2   -0.26    0.85
   8 -14   2   -0.03    0.29
  -8 -14  -2    0.14    0.24
  -8  14   2   -0.33    0.34
   8  14  -2   -0.57    0.45
 -14   8  -2    0.12    0.75
 -14   8  -2   -0.28    0.28
 -14  -8   2    0.01    0.37
 -14  -8   2    3.25    1.66
   8 -14   2    0.26    0.15
   8  14  -2    0.19    0.20
  14  -8  -2    1.43    0.99
  14  -8  -2   -0.09    0.25
  -8 -14  -2    0.37    0.96
  14   8   2   -0.34    0.27
  -8  14   2    0.74    1.04
   8 -14  -2    0.03    0.14
  -8 -14   2   -0.23    0.25
 -14   8   2    0.36    0.31
  14  -8   2    0.32    0.92
  14  -8   2   -0.08    0.26
   8  14   2    0.27    0.22
  14   8  -2    0.08    0.33
  -8  14  -2   -0.41    0.38
  -8 -14   2   -1.47    0.94
 -14  -8  -2    0.36    0.43
 -14   8   2   -0.53    0.75
  14   9   2   -0.03    0.24
  -9 -14  -2    1.06    1.14
  -9 -14  -2    0.02    0.23
  14  -9  -2    0.18    0.24
   9 -14   2    0.09    0.14
  -9  14   2   -0.48    1.17
 -14   9  -2    0.13    0.27
   9  14  -2   -0.02    0.19
  14   9   2   -0.36    1.05
   9  14  -2    0.95    0.53
 -14   9  -2    0.70    0.88
 -14  -9   2    0.27    0.34
   9 -14   2   -0.28    0.28
  -9  14   2   -0.09    0.34
 -14  -9   2   -0.46    1.79
 -14   9   2   -0.02    0.29
  14   9  -2   -0.06    0.28
  14  -9   2    1.92    1.07
   9 -14  -2   -0.44    0.33
 -14   9   2    1.86    0.91
  14  -9   2   -0.15    0.24
  -9 -14   2   -1.00    1.13
   9  14   2    0.33    0.22
   9  14   2    1.07    0.52
  -9  14  -2    0.75    0.38
   9 -14  -2    0.20    0.13
  -9 -14   2    0.50    0.27
 -14  -9  -2    0.72    0.40
 -14 -10   2    0.62    0.36
 -10 -14  -2    0.19    0.25
  10  14  -2    0.41    0.21
  10 -14   2    0.45    0.14
 -10  14   2    0.78    0.34
 -14  10  -2    0.38    0.27
  14  10   2   -0.02    0.33
  14 -10  -2    0.47    0.26
 -10  14  -2   -0.17    0.43
 -14  10   2    0.03    0.30
  14  10  -2    0.81    0.28
 -10 -14   2    0.02    0.26
  10 -14  -2   -0.16    0.32
 -14 -10  -2   -0.01    0.47
  14 -10   2    0.26    0.26
  10  14   2    0.32    0.20
  14 -10   2    0.79    0.18
  11 -14   2    0.35    0.14
 -11  14   2    0.92    0.30
  14 -11  -2    0.45    0.15
 -14 -11   2    0.18    0.29
  14  11   2    0.29    0.23
  11  14  -2    0.41    0.20
 -11 -14  -2    0.28    0.25
  11 -14   2    0.58    0.26
  14 -11  -2    0.87    0.24
  11  14   2    0.51    0.20
 -14 -11  -2    0.11    0.33
 -11 -14   2    0.83    0.24
  14 -11   2    0.07    0.23
  14 -11   2   -0.10    0.17
 -14  11   2    0.64    0.26
  11 -14  -2    0.29    0.13
  11 -14  -2    0.26    0.29
  15   0  -2    0.92    0.67
   0  15   2    0.38    0.47
   0 -15  -2    1.67    0.65
 -15   0   2    0.23    0.61
 -15   0   2    1.17    0.31
 -15   0  -2    0.71    0.29
  15   0   2    1.37    0.29
   0 -15   2    1.29    0.28
   0  15   2    1.17    0.29
   0 -15   2    1.28    0.21
   0  15  -2    1.57    0.29
   0  15  -2    1.38    0.39
   0 -15  -2    1.28    0.22
  -1 -15  -2    0.64    0.62
 -15  -1   2    0.83    0.33
  -1  15   2    0.43    0.28
   1  15  -2    0.43    0.25
 -15   1  -2    0.78    0.27
  15   1   2    0.48    0.30
  -1  15   2    0.28    0.51
  -1 -15  -2    0.52    0.18
 -15   1  -2    0.36    0.48
   1 -15   2    0.68    0.27
   1 -15   2    0.27    0.14
  15  -1  -2    0.69    0.66
   1 -15   2    1.43    0.79
   1  15  -2   -0.13    0.36
   1 -15  -2    0.22    0.62
  -1 -15   2    0.23    0.74
   1  15   2    0.73    0.43
  15  -1   2    0.83    0.27
 -15   1   2    0.85    0.60
 -15   1   2    0.42    0.27
  -1 -15   2    0.83    0.24
 -15  -1  -2    1.00    0.51
   1 -15  -2    0.54    0.14
  -1  15  -2    0.97    0.40
  15   1  -2    1.03    0.68
  -1 -15   2    0.69    0.16
 -15  -1  -2    0.37    0.29
  15  -1   2    0.28    0.78
  -1  15  -2    0.62    0.26
   1  15   2    0.70    0.24
  15  -2  -2    0.01    0.69
 -15   2  -2    0.58    0.49
 -15   2  -2   -0.42    0.25
  -2  15   2    0.43    0.31
  -2 -15  -2    1.06    0.62
  -2 -15  -2   -0.14    0.18
  -2 -15  -2    0.09    0.22
   2  15  -2    0.22    0.22
  15   2   2    0.11    0.31
   2  15  -2    0.50    0.37
   2 -15   2   -0.28    0.88
 -15  -2   2    0.60    0.37
   2 -15   2    0.17    0.29
   2 -15   2    0.33    0.14
   2 -15  -2    0.35    0.15
  15   2  -2    0.68    0.73
  15  -2   2    0.07    0.26
 -15  -2  -2    0.15    0.53
   2  15   2   -0.18    0.22
   2  15   2    0.00    0.40
  -2 -15   2    0.26    0.17
 -15   2   2   -0.10    0.60
  -2 -15   2    0.27    0.24
  15  -2   2   -0.61    0.75
   2 -15  -2    0.50    0.68
  -2  15  -2    0.46    0.44
 -15   2   2    0.11    0.28
  -2 -15   2   -0.97    0.72
  -2  15  -2    0.29    0.27
 -15  -2  -2   -0.51    0.29
  -3 -15  -2    2.18    0.72
   3  15  -2    2.59    0.29
   3  15  -2    2.13    0.41
  15   3   2    1.91    0.37
   3 -15   2    1.84    0.35
   3 -15   2    2.05    0.22
 -15   3  -2    1.74    0.33
  15  -3  -2    2.31    0.34
  -3 -15  -2    2.05    0.26
  -3 -15  -2    2.41    0.33
 -15   3  -2    2.53    0.58
  15  -3  -2    0.79    0.74
 -15  -3  -2    1.65    0.34
  -3 -15   2    1.42    0.27
   3  15   2    1.53    0.42
  15  -3   2    2.36    0.34
 -15   3   2    2.45    0.39
 -15   3   2    1.48    0.66
   3  15   2    1.70    0.29
 -15  -3  -2    3.12    0.71
   3 -15  -2    2.23    0.22
  15   3  -2    1.91    0.82
  -3 -15   2    1.83    0.25
  -3  15  -2    2.14    0.53
  15  -3   2    1.29    0.76
  -4  15   2    0.83    0.46
   4 -15   2    0.69    0.16
  -4 -15  -2    0.92    0.25
  -4 -15  -2    2.48    0.76
  -4 -15  -2    0.62    0.25
  15  -4  -2    1.16    0.26
   4  15  -2    1.48    0.42
  15  -4  -2    1.40    0.80
 -15   4  -2   -0.35    0.58
 -15  -4   2    0.76    0.59
 -15   4  -2    1.19    0.31
   4  15  -2    0.69    0.24
  -4 -15   2    0.56    0.81
 -15   4   2    0.89    0.29
  -4 -15   2    0.76    0.27
  15  -4   2    0.92    0.28
   4 -15  -2    2.39    0.91
 -15   4   2    1.55    0.66
  -4 -15   2    0.85    0.19
  15  -4   2    0.04    0.82
   4  15   2    1.43    0.43
 -15  -4  -2    0.60    0.34
   4 -15  -2    1.04    0.19
  15   4  -2    0.54    0.89
  -4  15  -2    0.36    0.33
   4  15   2    1.10    0.23
  -5  15   2   -0.22    0.40
  15  -5  -2    0.46    0.25
  -5 -15  -2    0.25    0.21
   5  15  -2    0.72    0.44
 -15   5  -2    0.40    0.64
   5 -15   2    0.51    0.16
   5  15  -2    0.32    0.23
 -15  -5   2    0.66    0.47
 -15   5  -2    0.59    0.27
  -5 -15  -2    0.22    0.79
  15  -5   2    0.52    0.27
  -5 -15   2    1.10    0.84
   5  15   2    0.55    0.46
   5 -15  -2    0.47    0.14
 -15   5   2    1.76    0.67
  15  -5   2    0.10    0.85
  -5 -15   2    0.39    0.22
   5  15   2    0.70    0.23
 -15   5   2    0.61    0.29
  -5 -15   2    0.39    0.22
  15  -6  -2    1.84    0.33
   6  15  -2    0.97    0.47
  -6 -15  -2    1.48    0.29
 -15   6  -2    0.35    0.77
   6  15  -2    1.27    0.27
 -15   6  -2    0.91    0.28
  -6 -15  -2    1.87    0.91
   6 -15   2    1.46    0.21
  15  -6  -2    1.14    0.91
  -6  15   2    1.13    0.39
 -15  -6   2    0.84    0.43
 -15   6   2    2.31    0.73
 -15   6   2    1.04    0.30
  15  -6   2    1.12    0.30
   6 -15  -2    1.05    0.17
  -6 -15   2    1.17    0.26
  -6 -15   2    1.22    0.25
   6  15   2    1.18    0.23
  15  -6   2    1.86    1.03
   6  15   2    1.55    0.50
  -6 -15   2    0.90    0.92
   7 -15   2    0.55    0.17
  -7  15   2    0.64    0.38
   7  15  -2    0.20    0.50
  -7 -15  -2    2.33    0.98
   7  15  -2    0.37    0.20
 -15   7  -2    0.63    0.29
 -15  -7   2    1.10    0.42
 -15   7  -2    1.17    0.78
  15   7   2    0.35    0.35
  15  -7  -2    0.48    0.23
   7 -15   2    0.88    0.33
  15  -7  -2    1.78    0.97
  -7 -15  -2    0.49    0.23
  -7  15  -2    0.73    0.59
  15  -7   2    0.71    1.02
  -7 -15   2    1.21    1.06
  -7 -15   2    0.52    0.25
 -15   7   2    0.30    0.27
  15  -7   2    0.63    0.27
   7  15   2    0.61    0.22
 -15   7   2    0.75    0.84
   7 -15  -2    0.51    0.15
  15   8   2    0.63    0.38
 -15  -8   2    1.24    0.38
   8 -15   2    0.54    0.16
  15  -8  -2    0.66    0.24
  -8 -15  -2    0.39    0.21
 -15   8  -2    0.24    0.29
   8  15  -2    0.75    0.20
  -8  15   2    0.92    0.35
   8 -15  -2    0.47    0.14
 -15  -8  -2   -0.55    0.64
 -15   8   2    0.51    0.29
   8  15   2    0.47    0.21
  15  -8   2    0.55    0.26
  -8 -15   2    0.03    0.24
   9 -15   2   -0.06    0.29
 -15   9  -2    0.37    0.30
  15   9   2    0.65    0.28
  -9  15   2    0.50    0.33
  15  -9  -2    0.08    0.16
  15  -9  -2   -0.02    0.28
   9  15  -2    0.25    0.23
  -9 -15  -2    0.65    0.27
   9 -15  -2    0.16    0.15
 -15   9   2    0.06    0.35
  15  -9   2    0.55    0.29
  -9 -15   2    0.11    0.30
   9  15   2    0.68    0.23
  -9  15  -2    1.07    0.40
  16   0   2    0.44    0.26
 -16   0   2    2.12    0.98
 -16   0  -2    1.21    0.66
   0 -16  -2   -0.30    0.82
   0 -16   2    0.22    0.24
  16   0  -2    0.73    0.88
   0 -16   2   -0.32    1.09
   0 -16  -2    0.71    0.23
   0  16  -2    0.40    0.22
 -16   0  -2    0.23    0.26
   0 -16  -2    0.31    0.17
   0  16   2   -0.18    0.61
  16   0   2   -0.25    1.04
   0 -16   2    0.28    0.15
 -16   0   2   -0.08    0.29
   0  16   2    0.43    0.24
   0  16  -2    0.01    0.51
 -16   1  -2    2.38    0.66
   1  16  -2    0.77    0.23
   1 -16   2    1.06    0.27
  16   1   2    0.84    0.28
 -16   1  -2    1.09    0.29
  -1  16   2    1.03    0.28
  16   1   2    1.95    1.08
  16  -1  -2    1.45    0.27
   1 -16   2    2.24    1.20
   1  16  -2    0.64    0.48
   1 -16   2    1.31    0.20
  16  -1  -2   -0.28    0.80
  -1 -16  -2    1.24    0.22
  -1 -16  -2    1.20    0.82
  -1 -16  -2    1.19    0.25
   1  16   2    0.77    0.59
  16   1  -2    2.37    0.91
 -16  -1  -2   -0.07    0.71
 -16   1   2    0.12    0.84
  -1 -16   2    0.30    1.04
   1  16   2    0.89    0.23
  -1  16  -2    1.03    0.24
   1 -16  -2    1.10    0.17
  16  -1   2    1.06    0.97
 -16   1   2    0.76    0.28
  -1  16  -2    1.36    0.56
 -16  -1  -2    0.58    0.27
   1 -16  -2    1.64    0.27
  -1 -16   2    1.21    0.25
  -1 -16   2    0.92    0.17
  -2 -16  -2   -0.19    0.17
  -2 -16  -2    1.45    0.83
  -2  16   2   -0.52    0.30
  -2 -16  -2    0.13    0.21
   2  16  -2    0.25    0.20
   2 -16   2   -0.27    0.28
   2  16  -2    0.46    0.48
  16  -2  -2    0.20    0.22
   2 -16   2    0.32    0.15
  16  -2  -2   -1.13    0.78
  16   2   2   -0.50    0.27
 -16   2  -2    0.67    0.27
  16  -2   2    0.42    0.23
   2  16   2    0.17    0.22
  -2 -16   2   -0.04    0.15
   2  16   2    0.08    0.53
   2 -16  -2    0.02    0.14
  16  -2   2    2.24    0.95
 -16   2   2   -0.70    0.82
  -2  16  -2    1.30    0.65
 -16  -2  -2   -0.04    0.25
  -2 -16   2   -0.31    0.22
  -2  16  -2    0.11    0.24
  -2 -16   2    0.60    0.99
  16   2  -2    1.88    1.00
   2 -16  -2   -0.97    0.93
 -16   2   2   -0.35    0.26
  -3 -16  -2    0.41    0.20
   3 -16   2    0.27    0.14
   3  16  -2    0.56    0.48
   3  16  -2    0.22    0.20
   3 -16   2    0.20    0.32
  16   3   2    0.01    0.30
  -3 -16  -2   -1.33    0.84
 -16   3  -2    0.81    0.26
  16  -3  -2    0.01    0.23
  -3 -16  -2   -0.07    0.20
   3  16   2    0.27    0.53
 -16   3   2    0.23    0.28
  -3 -16   2    1.47    1.00
 -16   3   2    1.74    0.82
  -3  16  -2    0.22    0.27
  -3 -16   2    0.10    0.23
   3  16   2    0.38    0.21
  -3 -16   2    0.31    0.17
   3 -16  -2    0.15    0.14
  16  -3   2   -0.82    0.93
  16  -3   2    0.21    0.23
   3 -16  -2   -1.13    1.05
   4  16  -2    0.14    0.19
  16  -4  -2    0.11    0.23
  -4 -16  -2    0.60    0.25
  16  -4  -2    0.22    0.94
  -4 -16  -2   -0.09    0.19
   4 -16   2    0.11    0.14
 -16   4  -2    1.07    0.76
   4  16  -2    0.36    0.50
 -16   4  -2    0.21    0.24
   4  16   2    0.74    0.57
   4 -16  -2    0.25    0.15
  16  -4   2    0.58    0.96
   4  16   2    0.43    0.22
  -4 -16   2   -0.40    1.05
  -4 -16   2    0.30    0.20
 -16   4   2    1.25    0.85
 -16   4   2    0.43    0.27
  -4 -16   2    0.20    0.23
  16  -4   2   -0.02    0.23
  16  -5  -2   -0.39    1.05
   5  16  -2   -0.26    0.56
  16  -5  -2    0.08    0.23
 -16   5  -2   -0.79    0.82
   5  16  -2    0.18    0.19
  -5 -16  -2    0.37    0.19
   5 -16   2    0.19    0.15
 -16   5  -2    0.68    0.27
  -5 -16  -2    1.46    0.98
   5  16   2    0.64    0.59
   5  16   2    0.55    0.22
  16  -5   2    0.27    0.28
  16  -5   2   -0.45    1.08
  -5 -16   2    1.26    1.06
 -16   5   2    0.55    0.28
  -5 -16   2    0.13    0.21
  -6  16   2    1.24    0.48
   6  16  -2   -0.03    0.17
  -6 -16  -2   -0.07    0.21
 -16   6  -2   -0.21    0.26
   6 -16   2    0.00    0.13
 -16  -6   2   -0.82    0.57
  16  -6  -2    0.18    0.22
   6 -16  -2   -0.11    0.14
  16  -6   2    0.52    0.25
  -6 -16   2    0.11    0.27
   6  16   2    0.36    0.21
  -6 -16   2   -0.11    0.23
 -16   6   2    0.77    0.26
  -7 -16  -2   -0.22    0.22
   7 -16   2   -0.06    0.13
   7  16  -2   -0.06    0.20
 -16  -7   2   -0.25    0.43
  16  -7  -2   -0.06    0.26
   7 -16  -2    0.11    0.15
  16  -7   2   -0.26    0.26
   7  16   2    0.12    0.21
  -7 -16   2   -0.35    0.21
 -16   7   2    0.56    0.36
   8  16  -2    0.17    0.17
 -16   8  -2   -0.02    0.23
   8 -16   2    0.48    0.13
  -8  16   2   -0.33    0.32
 -16  -8   2    1.05    0.38
  16  -8  -2    0.47    0.21
  -8 -16  -2    0.78    0.22
  16  -8   2    0.37    0.22
   8 -16  -2    0.42    0.13
 -16   8   2    0.13    0.23
   8  16   2    0.20    0.20
  -8 -16   2    0.64    0.23
   0  17  -2    0.51    0.20
  17   0   2    0.02    0.25
   0 -17   2    0.12    0.14
   0 -17  -2    0.34    0.16
   0  17   2   -0.40    0.27
 -17   0   2   -0.42    0.31
   0 -17   2   -0.20    0.23
  17   0  -2    0.36    0.21
   0 -17  -2    0.53    0.21
   1 -17   2    0.46    0.29
 -17   1  -2    0.22    0.24
   1 -17   2    0.25    0.15
   1  17  -2    0.37    0.21
  -1 -17  -2   -0.04    0.17
 -17  -1   2   -0.15    0.40
  -1 -17  -2    0.11    0.20
  -1  17   2   -0.23    0.39
  17   1   2    0.13    0.27
  17  -1  -2    0.07    0.21
  -1 -17   2    0.28    0.22
  -1 -17   2    0.22    0.14
   1 -17  -2    0.13    0.21
  -1  17  -2    0.23    0.23
  17  -1   2    0.23    0.25
   1  17   2    0.00    0.21
 -17  -1  -2   -0.11    0.27
 -17   1   2    0.20    0.28
   1 -17  -2    0.07    0.14
  17   1  -2    0.20    0.21
   2  17  -2    0.15    0.18
  17  -2  -2    0.24    0.22
 -17   2  -2    0.55    0.25
   2 -17   2    0.03    0.14
  -2 -17  -2   -0.12    0.19
  -2 -17  -2    0.32    0.25
   2 -17   2    0.20    0.33
 -17  -2  -2    0.27    0.33
 -17   2   2    0.16    0.29
   2  17   2    0.11    0.21
  -2 -17   2    0.08    0.22
  -2 -17   2    0.14    0.17
  17   2  -2    0.10    0.23
   2 -17  -2   -0.05    0.13
  -2  17  -2   -0.19    0.29
   2 -17  -2    0.43    0.24
  17  -2   2    0.37    0.23
  17  -3  -2    0.97    0.23
   3 -17   2    0.78    0.15
 -17   3  -2    0.81    0.25
   3  17  -2    0.67    0.21
  -3 -17  -2    0.66    0.22
   3  17   2    0.61    0.26
  17   3  -2    0.26    0.25
 -17   3   2    0.77    0.33
  -3 -17   2    0.96    0.29
   3 -17  -2    0.47    0.15
  -3  17  -2    0.23    0.27
  -3 -17   2    0.86    0.24
  17  -3   2    0.79    0.27
   3 -17  -2    1.15    0.27
   4 -17   2    0.44    0.16
   4  17  -2    0.58    0.26
  -4 -17  -2    0.08    0.26
  17  -4  -2    0.76    0.26
  -4 -17  -2    1.01    0.45
   4  17   2    0.38    0.23
  -4 -17   2    0.92    0.20
 -17   4   2   -0.23    0.27
  17  -4   2    0.59    0.28
  17   4  -2    1.01    0.26
   4 -17  -2    0.30    0.15
   5  17  -2    0.06    0.17
  17  -5  -2    0.30    0.20
   5 -17   2    0.20    0.12
 -17   5  -2   -0.02    0.23
  -5 -17  -2    0.09    0.19
  -5 -17   2    0.30    0.21
 -17   5   2    0.08    0.23
   5  17   2   -0.10    0.18
  17  -5   2   -0.11    0.19
   0 -18  -2    0.11    0.18
 -18   0  -2    0.05    0.22
   0  18  -2    0.07    0.19
  18   0  -2    0.16    0.19
   0  18   2   -0.42    0.23
   0 -18  -2   -0.12    0.14
   0 -18   2    0.06    0.24
   0   0   3   -0.03    0.05
   0   0   3    0.00    0.03
   0   0   3    0.01    0.07
   0   0   3    0.00    0.04
   0   1   3  349.11   13.58
   0  -1   3  357.52   13.58
  -1   0   3  354.76   13.62
  -1   0   3  351.98   13.57
  -1   0   3  374.51   13.57
   1   0   3  352.74   13.59
   0   1   3  355.94   13.61
   0   1   3  322.80   13.57
  -1   0   3  349.40   13.60
   0   1   3  365.11   13.58
   1   0   3  363.10   13.58
   0  -1   3  340.84   13.59
   1   0   3  330.51   13.58
   0  -1   3  364.96   13.61
  -1   1   3   68.60    2.71
  -1   1  -3   72.12    2.70
   1   1   3   68.71    2.70
   1  -1   3   65.93    2.70
  -1  -1   3   70.97    2.69
   1   1   3   70.47    2.71
  -1   1   3   67.57    2.69
   1  -1   3   70.86    2.71
   1   1   3   71.24    2.71
   1  -1   3   69.87    2.73
  -1  -1   3   69.60    2.74
  -1   1   3   70.31    2.75
  -1  -1   3   68.02    2.74
  -2   0  -3   11.66    0.50
   0   2   3   13.30    0.51
  -2   0   3   12.82    0.58
   0  -2   3   11.77    0.53
   0   2  -3   13.04    0.49
   0  -2   3   11.94    0.56
   2   0   3   11.87    0.53
   0   2   3   13.39    0.53
  -2   0   3   13.42    0.51
   2   0   3   13.19    0.52
   0  -2  -3   10.92    0.49
   2   0  -3   11.61    0.49
   1  -2   3   36.63    1.50
  -2  -1   3   39.89    1.49
  -1   2   3   38.55    1.51
   1   2  -3   38.50    1.49
  -1   2   3   39.37    1.56
   2   1   3   38.45    1.50
  -2  -1   3   39.88    1.54
  -1   2   3   38.72    1.49
   1  -2   3   38.40    1.54
  -2   1  -3   39.76    1.50
   2   1   3   39.73    1.51
  -1  -2  -3   36.55    1.52
   1  -2   3   41.52    1.51
  -2  -1   3   39.55    1.56
  -2   1   3   38.61    1.51
   1   2   3   38.28    1.51
   2  -1   3   36.79    1.53
   1  -2  -3   34.05    1.50
   1   2   3   38.21    1.50
  -1   2  -3   37.13    1.49
  -2   1   3   38.86    1.57
  -1  -2   3   36.23    1.54
   2  -1   3   38.75    1.51
  -2  -1  -3   36.12    1.50
  -1  -2   3   36.81    1.54
   2   1  -3   35.60    1.48
   2   2   3   12.10    0.53
  -2  -2  -3   11.98    0.56
   2   2  -3   13.14    0.53
   2  -2   3   11.45    0.52
  -2  -2   3   13.21    0.59
   2  -2  -3   12.18    0.56
  -2   2  -3   14.38    0.54
  -2  -2   3   12.18    0.60
   2  -2   3   14.44    0.55
   2   2   3   13.69    0.55
  -2   2   3   13.86    0.56
   2  -2   3   12.42    0.59
  -2   2   3   12.69    0.62
   2   2   3   14.35    0.56
   0   3  -3    5.85    0.24
  -3   0  -3    4.67    0.33
  -3   0   3    5.83    0.27
   3   0   3    6.03    0.30
   0  -3  -3    5.64    0.25
   3   0  -3    5.54    0.24
   3   0   3    5.72    0.27
  -3   0   3    6.28    0.38
   0   3   3    5.21    0.28
   0  -3   3    5.97    0.30
   0   3   3    5.37    0.26
   0  -3   3    5.67    0.33
   3   1   3   56.82    2.20
  -3  -1   3   58.59    2.17
  -1   3   3   56.24    2.22
  -3   1  -3   58.60    2.20
   1  -3   3   55.07    2.19
  -1   3   3   56.92    2.17
  -3  -1   3   54.10    2.28
   1   3  -3   56.10    2.18
   3  -1   3   57.69    2.19
   3   1  -3   54.98    2.17
   1  -3  -3   52.20    2.18
   1   3   3   57.21    2.20
  -1  -3   3   53.04    2.22
  -1  -3   3   55.21    2.23
   3  -1   3   51.27    2.23
   1   3   3   54.52    2.19
  -3   1   3   58.18    2.28
  -3  -1  -3   55.06    2.19
  -1   3  -3   55.65    2.17
  -3   1   3   57.54    2.19
   3  -2  -3   37.51    1.54
  -2   3   3   39.32    1.50
   3   2   3   41.42    1.53
  -3  -2   3   38.38    1.50
  -3  -2   3   38.40    1.60
  -3  -2   3   38.51    1.57
   2  -3   3   34.23    1.51
   3   2   3   36.37    1.52
  -2  -3  -3   38.42    1.55
  -3   2  -3   42.62    1.53
   2   3  -3   40.32    1.51
   2  -3   3   38.20    1.58
  -2   3   3   41.19    1.54
  -2  -3   3   36.35    1.61
   2  -3  -3   36.12    1.53
   3  -2   3   33.07    1.49
  -3  -2  -3   36.59    1.54
   2   3   3   38.51    1.56
   3   2  -3   39.01    1.51
   3  -2   3   40.38    1.53
   2   3   3   40.15    1.53
  -3   2   3   40.34    1.54
  -2  -3   3   36.36    1.58
  -3   2   3   39.50    1.61
   3  -2   3   36.30    1.57
  -2   3  -3   39.89    1.52
  -3  -3   3   -0.20    0.15
  -3   3   3    0.06    0.10
   3  -3   3    0.00    0.07
   3  -3   3    0.12    0.07
   3   3   3    0.02    0.07
   3  -3  -3   -0.08    0.11
  -3   3  -3    0.02    0.08
   3   3  -3    0.01    0.06
   3  -3   3   -0.13    0.15
  -3  -3   3    0.04    0.14
   3   3   3    0.16    0.09
   3   3   3    0.05    0.07
  -3  -3  -3   -0.01    0.12
  -3   3   3    0.18    0.19
   0   4  -3  140.92    5.55
  -4   0  -3  146.52    5.56
   0  -4   3  138.56    5.58
   0   4   3  137.24    5.55
   4   0   3  143.42    5.59
  -4   0   3  151.07    5.65
   4   0  -3  145.81    5.53
   4   0  -3  142.88    5.58
   0  -4  -3  135.44    5.54
   0  -4   3  150.16    5.61
   0   4  -3  154.04    5.54
  -4   0  -3  149.28    5.57
   0  -4  -3  132.16    5.59
  -4   0   3  128.92    5.60
   0   4   3  147.18    5.57
   4   0   3  147.58    5.56
   1  -4   3   45.85    1.90
   4   1   3   47.20    1.91
   4   1   3   50.70    1.89
  -4  -1   3   48.40    1.98
   1   4  -3   47.37    1.87
  -1  -4  -3   47.18    1.85
  -1  -4  -3   47.44    1.92
   1  -4   3   48.86    1.94
  -1   4   3   49.88    1.90
  -4   1  -3   49.42    1.89
  -1   4   3   46.60    1.87
  -4  -1   3   47.01    1.87
   4  -1  -3   47.01    1.91
  -4   1  -3   48.83    1.89
  -4  -1  -3   47.60    1.89
  -1  -4   3   46.62    1.92
  -4   1   3   46.56    1.98
  -1   4  -3   48.72    1.87
  -1  -4   3   47.79    1.94
   4  -1   3   48.09    1.89
   4   1  -3   48.59    1.86
   4  -1   3   47.08    1.93
  -4  -1  -3   48.35    1.91
  -4   1   3   46.63    1.89
   1   4   3   46.72    1.89
   1   4   3   45.65    1.88
   1  -4  -3   45.42    1.88
  -2  -4  -3   18.87    0.87
   2  -4   3   19.87    0.90
   4   2   3   18.54    0.84
  -4   2  -3   21.40    0.84
  -2   4   3   19.30    0.81
  -2   4   3   21.86    0.86
  -4  -2   3   19.59    0.81
   4  -2  -3   18.33    0.86
   4   2   3   21.39    0.85
   2   4  -3   20.56    0.83
   2  -4   3   17.75    0.83
  -4  -2   3   19.04    0.93
   4  -2   3   22.06    0.84
  -4   2   3   21.97    0.86
  -2   4  -3   21.42    0.83
   2  -4  -3   17.67    0.86
   4  -2   3   19.31    0.89
  -2  -4   3   20.97    0.90
  -4  -2  -3   20.16    0.88
   2   4   3   21.02    0.84
  -4   2   3   21.12    0.95
  -2  -4   3   19.37    0.90
   4   2  -3   21.18    0.83
   2   4   3   22.71    0.85
   4  -3  -3   60.29    2.39
  -3   4   3   57.20    2.32
  -4   3  -3   61.67    2.36
   3  -4   3   58.22    2.35
  -3  -4  -3   61.51    2.39
  -3   4   3   59.99    2.37
  -4  -3   3   58.56    2.44
   3   4  -3   59.48    2.34
   3  -4   3   58.62    2.42
   4   3   3   56.73    2.35
   4   3   3   59.14    2.36
  -4  -3   3   58.16    2.32
  -4   3   3   62.17    2.46
   3   4   3   54.81    2.32
  -3  -4   3   61.88    2.43
  -4  -3  -3   61.59    2.39
   4  -3   3   56.55    2.33
   3   4   3   60.69    2.36
   4  -3   3   59.64    2.42
   3   4   3   60.33    2.36
  -3   4  -3   60.51    2.35
   4  -3   3   61.00    2.35
   4   3  -3   59.29    2.34
  -4   3   3   58.40    2.37
   3  -4  -3   60.15    2.38
  -3  -4   3   62.06    2.42
   4  -4   3    4.31    0.34
  -4   4  -3    4.66    0.27
  -4   4   3    4.68    0.41
   4   4  -3    4.80    0.25
  -4  -4   3    4.29    0.37
   4  -4   3    4.12    0.25
  -4  -4  -3    4.34    0.33
   4   4   3    5.00    0.28
   4   4   3    4.19    0.25
  -4   4   3    4.88    0.30
  -4  -4   3    4.51    0.21
   4  -4  -3    4.18    0.31
   5   0   3   59.40    2.46
   0   5  -3   61.43    2.41
   0  -5   3   61.54    2.48
   5   0   3   61.40    2.42
  -5   0  -3   62.62    2.45
   0   5   3   64.16    2.44
   5   0  -3   62.32    2.39
   0  -5  -3   59.09    2.41
   0   5  -3   63.99    2.40
   5   0  -3   59.54    2.45
  -5   0  -3   62.98    2.42
  -5   0   3   61.65    2.54
  -5   0   3   62.86    2.42
   0   5   3   60.46    2.42
   0  -5  -3   58.59    2.46
   0  -5   3   58.91    2.45
  -5  -1   3   15.18    0.79
   1  -5   3   14.85    0.67
   5  -1  -3   14.98    0.69
  -1  -5  -3   15.30    0.70
   1  -5   3   15.38    0.72
   5   1   3   14.99    0.65
  -1   5   3   14.93    0.67
   1   5  -3   15.64    0.63
  -1  -5  -3   14.90    0.62
   1   5  -3   14.63    0.61
   5   1   3   14.17    0.68
  -5   1  -3   15.32    0.67
  -1   5   3   14.90    0.63
  -5   1  -3   15.78    0.65
  -5  -1   3   15.27    0.63
   5   1  -3   15.24    0.68
   5   1  -3   14.88    0.62
  -1  -5   3   14.06    0.69
   1   5   3   14.45    0.64
   1  -5  -3   15.16    0.66
   5  -1   3   14.70    0.65
  -1  -5   3   14.88    0.71
  -5  -1  -3   14.84    0.69
  -5   1   3   14.86    0.78
   5  -1   3   15.34    0.71
  -1   5  -3   14.80    0.63
   1  -5  -3   14.94    0.69
   1   5   3   14.73    0.66
  -5   1   3   14.18    0.65
  -5  -1  -3   14.65    0.64
  -1   5  -3   14.62    0.66
  -2   5   3   46.03    1.84
  -5  -2   3   44.78    1.88
   2   5  -3   48.45    1.85
  -5  -2   3   45.82    1.97
   2  -5   3   45.74    1.87
   5   2   3   45.08    1.88
   5   2   3   49.88    1.87
  -2   5   3   50.68    1.89
  -2  -5  -3   48.11    1.91
  -5   2  -3   45.80    1.86
  -5   2  -3   48.28    1.87
   2  -5   3   48.60    1.94
   5  -2  -3   46.68    1.90
  -2   5  -3   46.64    1.85
   5  -2   3   44.87    1.93
   5   2  -3   46.00    1.84
  -2  -5   3   46.05    1.91
  -2   5  -3   47.05    1.85
  -5   2   3   45.78    1.87
   2  -5  -3   44.46    1.88
  -5  -2  -3   47.55    1.86
   2   5   3   47.20    1.87
  -2  -5   3   45.00    1.92
   5  -2   3   47.24    1.86
   2   5   3   44.55    1.86
  -5  -2  -3   45.89    1.90
  -5   2   3   46.41    1.98
  -5  -3   3   16.12    0.66
   3   5  -3   16.60    0.68
   5   3   3   15.97    0.71
  -5   3  -3   15.91    0.70
  -5  -3   3   16.01    0.81
   5  -3  -3   17.06    0.75
  -3   5   3   16.27    0.73
  -3   5   3   15.98    0.66
   3  -5   3   17.18    0.79
   3  -5   3   16.93    0.70
   5   3   3   16.33    0.70
  -3  -5  -3   16.69    0.75
  -5  -3  -3   16.16    0.75
   3   5   3   15.22    0.70
  -3  -5   3   16.33    0.76
   5  -3   3   15.63    0.77
  -5   3   3   15.44    0.72
   3  -5  -3   16.20    0.74
  -3   5  -3   15.91    0.70
   3   5   3   15.21    0.70
   5   3  -3   15.75    0.68
   5  -3   3   16.25    0.70
   3   5   3   14.94    0.65
  -3  -5   3   15.95    0.78
  -5   3   3   16.37    0.84
   4   5  -3    0.13    0.08
  -4  -5  -3    0.15    0.16
   5   4   3    0.35    0.13
  -5   4  -3    0.16    0.11
   5  -4  -3    0.05    0.16
   4  -5   3    0.04    0.17
  -4   5   3    0.20    0.08
   5   4   3    0.03    0.10
  -4   5   3    0.21    0.13
   4  -5   3    0.01    0.18
  -5  -4   3    0.15    0.22
  -5  -4   3    0.30    0.09
   4   5   3    0.38    0.12
   5  -4   3    0.12    0.21
   5  -4   3    0.42    0.12
  -4  -5   3    0.25    0.20
   4   5   3    0.18    0.11
  -5   4   3    0.31    0.13
  -5  -4  -3    0.29    0.17
  -5   4   3    0.27    0.27
   4  -5  -3   -0.08    0.18
  -4  -5   3    0.05    0.17
  -4   5  -3    0.27    0.12
   5   5  -3    9.84    0.46
  -5  -5  -3    9.89    0.55
  -5   5  -3    9.54    0.49
  -5  -5   3    9.10    0.60
   5  -5  -3   10.03    0.55
   5   5   3    9.34    0.46
  -5  -5   3   10.03    0.42
   5   5   3    9.89    0.49
   5  -5   3    9.57    0.59
  -5   5   3   10.23    0.52
   0   6   3    6.38    0.36
  -6   0  -3    6.53    0.43
   0  -6   3    6.42    0.39
  -6   0  -3    6.32    0.34
   6   0   3    6.52    0.35
   0  -6   3    6.27    0.41
   0  -6  -3    6.85    0.35
   6   0   3    6.75    0.42
   0  -6  -3    6.85    0.40
   0   6   3    6.41    0.34
   6   0  -3    6.91    0.39
   0   6  -3    6.52    0.32
   0   6  -3    6.42    0.32
  -6   0   3    6.45    0.51
  -6   0   3    6.36    0.34
   6   0  -3    6.14    0.30
   6  -1  -3    0.91    0.19
  -6  -1   3    0.75    0.27
  -6   1  -3    0.88    0.17
  -6   1  -3    0.74    0.23
   1  -6   3    0.93    0.18
  -1  -6  -3    1.14    0.20
  -1   6   3    1.41    0.19
  -6  -1   3    1.04    0.15
   1   6  -3    0.80    0.14
   6   1   3    1.00    0.17
  -1   6   3    1.03    0.15
   1  -6   3    0.70    0.19
  -1  -6  -3    1.14    0.17
   1   6  -3    0.99    0.14
   6   1   3    0.80    0.20
  -1  -6   3    1.09    0.20
  -6   1   3    1.35    0.33
   6   1  -3    1.23    0.14
  -1   6  -3    1.14    0.16
   1   6   3    1.41    0.19
  -1   6  -3    1.29    0.14
   6   1  -3    1.12    0.20
  -6   1   3    0.92    0.17
   6  -1   3    1.28    0.17
  -6  -1  -3    1.12    0.15
   1  -6  -3    1.09    0.21
   1   6   3    1.42    0.16
   6  -1   3    1.25    0.24
  -6  -1  -3    1.09    0.24
  -1  -6   3    1.08    0.21
  -6  -2   3   13.96    0.61
   2  -6   3   14.00    0.71
   6   2   3   13.21    0.67
  -2   6   3   13.43    0.66
   6   2   3   13.60    0.64
   2  -6   3   14.11    0.66
   2   6  -3   13.29    0.62
  -2  -6  -3   14.31    0.70
  -6  -2   3   14.93    0.81
  -6   2  -3   13.35    0.64
   6  -2  -3   14.11    0.69
  -2   6   3   13.57    0.61
  -6   2  -3   14.10    0.67
   2   6   3   14.65    0.65
  -6  -2  -3   15.28    0.72
  -2   6  -3   14.70    0.63
  -2  -6   3   15.32    0.72
  -2   6  -3   14.65    0.62
   6  -2   3   15.03    0.63
   2  -6  -3   14.86    0.68
  -6  -2  -3   13.86    0.63
  -2  -6   3   15.67    0.72
   6   2  -3   14.59    0.61
   6   2  -3   14.73    0.68
   6  -2   3   14.56    0.73
   2   6   3   14.36    0.64
  -6   2   3   14.54    0.66
   2  -6  -3   14.57    0.69
  -6   2   3   14.56    0.79
  -6  -3   3    0.14    0.25
   3  -6   3    0.28    0.13
   6   3   3    0.37    0.16
   6   3   3    0.31    0.11
  -3  -6  -3    0.11    0.15
   6  -3  -3    0.16    0.19
  -6  -3   3    0.44    0.10
  -6   3  -3    0.30    0.11
  -3   6   3    0.49    0.10
  -3   6   3    0.32    0.13
   3   6  -3    0.35    0.09
   3  -6   3    0.26    0.20
   3   6   3    0.48    0.11
  -3   6  -3    0.37    0.10
  -6   3   3    0.37    0.29
  -3  -6   3    0.46    0.18
  -6  -3  -3    0.46    0.12
   6  -3   3    0.42    0.11
   6   3  -3    0.44    0.10
   3   6   3    0.33    0.10
  -3   6  -3    0.40    0.12
  -6   3   3    0.42    0.16
   6  -3   3    0.54    0.23
   3   6   3    0.43    0.12
  -6  -3  -3    0.20    0.19
  -3  -6   3    0.48    0.20
   3  -6  -3    0.64    0.18
  -6  -4   3    4.25    0.26
   4  -6   3    4.30    0.39
   6   4   3    4.50    0.31
   4  -6   3    4.76    0.31
   4   6  -3    4.46    0.28
   6   4   3    4.83    0.32
  -4  -6  -3    4.47    0.37
  -4   6   3    4.70    0.34
  -4   6   3    4.73    0.26
  -6   4  -3    4.94    0.32
   6  -4  -3    4.66    0.38
  -6  -4   3    4.52    0.44
   4   6   3    5.68    0.32
   4   6   3    5.65    0.28
  -6  -4  -3    4.85    0.41
   6   4  -3    5.45    0.29
  -4  -6   3    5.80    0.39
  -4  -6   3    5.10    0.42
   6  -4   3    5.77    0.31
  -6   4   3    5.21    0.36
  -6  -4  -3    5.43    0.31
   4   6   3    5.47    0.31
   6  -4   3    4.96    0.30
  -4   6  -3    5.69    0.29
   4  -6  -3    5.14    0.38
  -4   6  -3    5.29    0.31
   6  -4   3    5.27    0.42
  -6   4   3    5.56    0.50
  -6  -5   3    0.62    0.27
   6   5   3    1.34    0.22
   5   6  -3    1.19    0.17
   6   5   3    0.95    0.19
  -5   6   3    0.92    0.20
  -5  -6  -3    1.05    0.24
   6  -5  -3    1.23    0.25
   5  -6   3    1.12    0.22
  -6   5  -3    1.00    0.19
  -6  -5   3    0.81    0.19
   5  -6   3    0.83    0.24
  -5   6   3    1.30    0.16
   6  -5   3    1.29    0.29
   6  -5   3    1.51    0.29
  -6   5   3    1.20    0.26
   5   6   3    1.55    0.19
   6   5  -3    1.18    0.17
  -6  -5  -3    1.03    0.25
  -5   6  -3    1.07    0.20
   5  -6  -3    1.60    0.29
   5   6   3    1.08    0.19
  -5  -6   3    1.47    0.32
   6   6   3    0.66    0.15
  -6  -6  -3    0.66    0.26
   6  -6  -3    0.34    0.25
   6   6   3    0.66    0.20
   6  -6   3    0.25    0.19
  -6  -6   3    0.40    0.28
   6   6  -3    0.62    0.13
  -6   6   3    0.37    0.19
   6  -6   3    0.57    0.29
  -6   6  -3    0.58    0.17
   0   7  -3    0.08    0.08
   0  -7  -3   -0.16    0.14
   0   7  -3   -0.04    0.11
  -7   0   3   -0.16    0.12
  -7   0  -3    0.17    0.26
   7   0   3   -0.05    0.11
   0  -7   3   -0.19    0.14
   7   0  -3   -0.04    0.16
  -7   0  -3    0.14    0.11
   7   0  -3    0.11    0.10
   0   7   3   -0.11    0.12
   0  -7   3   -0.10    0.18
   7   1   3    2.97    0.24
  -1   7   3    2.71    0.22
  -1   7   3    2.96    0.26
   7   1   3    2.87    0.31
   1   7  -3    2.71    0.20
   1  -7   3    2.68    0.27
   7  -1  -3    2.70    0.29
   1   7  -3    2.91    0.21
   1  -7   3    2.83    0.33
  -1  -7  -3    2.96    0.29
  -7  -1   3    2.16    0.41
  -7   1  -3    2.66    0.24
  -1  -7  -3    3.11    0.25
  -7   1  -3    2.29    0.42
  -7  -1   3    2.74    0.22
  -1  -7   3    2.65    0.31
   1  -7  -3    2.78    0.28
  -7   1   3    2.48    0.24
  -7   1   3    2.79    0.45
   1  -7  -3    3.00    0.27
  -1   7  -3    2.64    0.23
  -1  -7   3    2.48    0.30
   7   1  -3    2.92    0.27
  -7  -1  -3    3.31    0.38
   7   1  -3    2.74    0.20
  -7  -1  -3    2.62    0.22
   1   7   3    2.56    0.22
   7  -1   3    2.89    0.24
   7  -1   3    2.49    0.33
   1   7   3    2.94    0.25
  -1   7  -3    2.38    0.19
  -7   2  -3    0.47    0.14
   7   2   3    0.76    0.21
  -2   7   3    0.58    0.16
  -7  -2   3    0.88    0.13
  -2  -7  -3    0.71    0.22
   7   2   3    0.72    0.14
   2   7  -3    0.66    0.14
  -2   7   3    0.69    0.15
   7  -2  -3    0.32    0.19
   2  -7   3    0.62    0.18
   2  -7   3    0.57    0.20
  -7  -2   3    1.06    0.31
  -7   2  -3    0.21    0.26
   2  -7  -3    0.97    0.21
  -7  -2  -3    0.91    0.17
   7   2  -3    0.71    0.16
  -2   7  -3    0.92    0.15
  -2  -7   3    0.73    0.21
   2  -7  -3    0.75    0.18
  -2  -7   3    0.68    0.22
  -7   2   3    0.96    0.32
  -7   2   3    0.90    0.19
   7   2  -3    0.89    0.20
   2   7   3    0.59    0.12
   2   7   3    0.78    0.15
   7  -2   3    0.88    0.15
  -7  -2  -3    0.64    0.27
   7  -2   3    0.55    0.22
  -2   7  -3    0.80    0.15
   7  -3  -3    7.44    0.47
  -7  -3   3    7.19    0.58
  -3   7   3    6.14    0.42
   3  -7   3    6.80    0.48
   7   3   3    6.67    0.44
  -3   7   3    6.97    0.36
  -7  -3   3    6.93    0.36
  -3  -7  -3    7.07    0.46
   7   3   3    6.69    0.39
   3  -7   3    7.25    0.42
   3   7  -3    7.07    0.37
  -7   3  -3    7.26    0.41
   7  -3   3    7.21    0.39
  -3   7  -3    7.23    0.37
   7  -3   3    7.49    0.52
  -7   3   3    7.12    0.42
  -7   3   3    7.48    0.58
   3  -7  -3    7.76    0.46
   7   3  -3    7.20    0.37
  -3  -7   3    7.38    0.48
   3   7   3    7.47    0.40
  -3   7  -3    7.59    0.41
   3  -7  -3    7.67    0.47
  -3  -7   3    7.96    0.52
   3   7   3    7.02    0.40
  -7  -3  -3    7.87    0.52
   7   3  -3    7.07    0.42
  -7  -3  -3    7.55    0.39
   4   7  -3    6.59    0.38
   4  -7   3    6.80    0.50
   4  -7   3    6.60    0.42
  -7  -4   3    7.98    0.60
  -4   7   3    7.09    0.35
   7   4   3    7.37    0.44
   7   4   3    6.62    0.40
  -7   4  -3    6.83    0.42
   7  -4  -3    7.94    0.50
  -7  -4   3    7.35    0.36
  -4  -7  -3    8.04    0.49
  -4   7   3    6.43    0.44
  -7  -4  -3    7.69    0.53
  -7  -4  -3    7.09    0.39
   7  -4   3    7.08    0.39
   4   7   3    7.04    0.40
   7   4  -3    6.92    0.37
   7   4  -3    8.01    0.45
  -4   7  -3    7.19    0.38
   4   7   3    7.06    0.41
   4  -7  -3    7.07    0.47
   4  -7  -3    7.49    0.49
  -7   4   3    8.36    0.64
  -4  -7   3    7.57    0.54
  -4  -7   3    7.70    0.49
   7  -4   3    7.59    0.54
  -4   7  -3    7.03    0.42
  -7   4   3    6.81    0.44
   5  -7   3    3.52    0.32
   7  -5  -3    3.87    0.42
   7   5   3    3.70    0.33
   5   7  -3    3.93    0.27
  -5   7   3    3.70    0.34
  -5   7   3    4.07    0.25
  -7   5  -3    3.89    0.31
  -7  -5   3    4.03    0.26
   5  -7   3    4.01    0.41
  -5  -7  -3    3.94    0.42
  -7  -5   3    4.54    0.47
   7   5   3    3.89    0.30
   5  -7  -3    4.34    0.39
  -5   7  -3    3.65    0.27
   7   5  -3    3.63    0.33
  -5  -7   3    3.40    0.42
  -7  -5  -3    3.91    0.28
  -7  -5  -3    3.69    0.41
  -5   7  -3    3.49    0.32
   7  -5   3    3.92    0.37
   7  -5   3    3.75    0.44
   7   5  -3    3.88    0.26
  -7   5   3    3.85    0.34
   5   7   3    4.01    0.30
  -6  -7  -3    4.88    0.47
  -7   6  -3    5.43    0.40
   6   7  -3    4.91    0.32
   7   6   3    5.23    0.36
   6  -7   3    5.23    0.51
   6  -7   3    5.60    0.39
   7   6   3    5.39    0.39
   7  -6  -3    5.38    0.48
  -7  -6  -3    5.24    0.33
   7   6  -3    4.56    0.31
  -7  -6  -3    4.25    0.47
  -6   7  -3    4.56    0.38
  -7   6   3    4.45    0.48
   6  -7  -3    4.44    0.46
   6   7   3    4.52    0.44
  -6  -7   3    4.82    0.65
  -6   7  -3    4.75    0.31
   7  -7  -3    3.30    0.45
   7   7  -3    2.36    0.25
  -7  -7   3    2.40    0.51
  -7   7  -3    2.07    0.26
  -7   7  -3    2.52    0.33
   7  -7   3    2.51    0.46
   7   7   3    2.99    0.29
  -7  -7  -3    2.60    0.28
  -7   7   3    2.68    0.38
  -7  -7  -3    2.65    0.45
  -8   0  -3    2.31    0.22
   8   0   3    1.79    0.34
  -8   0   3    1.92    0.24
   0  -8   3    2.18    0.31
   0   8  -3    2.04    0.19
   0   8   3    1.87    0.25
  -8   0   3    1.86    0.41
   8   0   3    2.02    0.25
   8   0  -3    1.89    0.21
  -8   0  -3    1.73    0.36
   0  -8   3    2.10    0.33
   8   0  -3    1.72    0.28
   0  -8  -3    1.57    0.29
   0   8   3    1.78    0.22
   0  -8  -3    2.35    0.30
  -8  -1   3    7.42    0.41
   8   1   3    7.03    0.42
  -8   1  -3    7.04    0.57
  -1   8   3    7.12    0.44
  -8  -1   3    7.99    0.65
   1   8  -3    7.21    0.39
   1   8  -3    7.33    0.40
   8  -1  -3    7.73    0.49
  -1   8   3    7.45    0.40
   1  -8   3    7.97    0.48
   1  -8   3    7.72    0.51
  -1  -8  -3    7.72    0.49
   8   1   3    7.45    0.50
  -8   1  -3    7.18    0.42
  -1  -8  -3    6.58    0.44
  -8   1   3    7.51    0.43
  -1   8  -3    7.71    0.42
  -1   8  -3    7.88    0.39
  -8   1   3    7.47    0.63
   8  -1   3    7.88    0.56
  -1  -8   3    7.51    0.51
   8   1  -3    8.04    0.47
   1  -8  -3    7.60    0.46
   8   1  -3    7.56    0.39
  -8  -1  -3    7.53    0.41
  -1  -8   3    7.79    0.51
   8  -1   3    7.75    0.42
   1   8   3    7.43    0.41
   1   8   3    7.20    0.44
  -8  -1  -3    8.47    0.60
   1  -8  -3    7.76    0.48
   2  -8   3    3.75    0.33
   2  -8   3    2.87    0.38
   8   2   3    3.27    0.36
   2   8  -3    3.47    0.26
  -8  -2   3    4.06    0.50
  -2   8   3    3.77    0.32
  -2  -8  -3    3.85    0.35
  -8   2  -3    3.42    0.56
  -2   8   3    3.42    0.26
  -8  -2   3    3.32    0.26
   8  -2  -3    3.73    0.34
   8   2   3    3.55    0.29
  -8   2  -3    3.23    0.29
  -2   8  -3    2.96    0.29
   8  -2   3    3.64    0.39
   2   8   3    3.44    0.27
  -2   8  -3    3.47    0.25
   2  -8  -3    3.33    0.34
   2  -8  -3    3.67    0.35
   8   2  -3    3.92    0.33
  -2  -8   3    3.19    0.36
   8   2  -3    3.67    0.27
   2   8   3    3.28    0.31
  -2  -8   3    3.38    0.38
  -8   2   3    3.38    0.31
   8  -2   3    3.61    0.29
  -8  -2  -3    3.11    0.46
  -8  -2  -3    3.54    0.27
  -8   2   3    4.31    0.54
  -8  -3   3    2.69    0.44
   3   8  -3    2.73    0.23
  -8   3  -3    2.94    0.27
  -8  -3   3    3.02    0.23
  -3   8   3    2.53    0.30
   8  -3  -3    2.74    0.34
   3  -8   3    3.23    0.41
   3  -8   3    3.04    0.32
  -3  -8  -3    2.51    0.34
   8   3   3    2.65    0.33
   8   3   3    3.03    0.27
   3  -8  -3    2.89    0.33
   3   8   3    2.49    0.24
  -3   8  -3    2.72    0.23
  -8  -3  -3    2.61    0.25
   3   8   3    2.11    0.26
   8   3  -3    2.33    0.24
  -8   3   3    2.32    0.29
   8   3  -3    2.48    0.28
   8  -3   3    2.83    0.40
  -3  -8   3    2.60    0.35
   8  -3   3    2.48    0.26
  -8  -3  -3    2.29    0.42
  -3  -8   3    2.28    0.35
   3  -8  -3    2.46    0.32
  -3   8  -3    2.50    0.28
  -8   3   3    2.43    0.52
  -8  -4   3    0.99    0.33
   8   4   3    0.87    0.16
   8   4   3    1.03    0.26
  -8   4  -3    1.02    0.20
   4  -8   3    1.29    0.23
   8  -4  -3    1.05    0.31
  -4   8   3    1.09    0.21
  -4  -8  -3    0.54    0.25
  -8  -4   3    0.97    0.21
  -4   8   3    1.00    0.20
   4  -8   3    1.16    0.26
   4   8  -3    1.08    0.19
  -4  -8   3    0.43    0.25
  -8   4   3    0.41    0.40
  -8  -4  -3    0.91    0.16
  -4   8  -3    0.80    0.18
   8   4  -3    1.30    0.22
  -4   8  -3    0.79    0.20
   4  -8  -3    0.96    0.29
   4   8   3    0.80    0.16
   4  -8  -3    0.77    0.22
   4   8   3    0.68    0.18
  -4  -8   3    0.91    0.27
   8  -4   3    1.14    0.33
  -8   4   3    0.58    0.21
  -8  -4  -3    0.82    0.32
   8   4  -3    1.47    0.26
   5  -8   3    1.72    0.36
   5   8  -3    1.41    0.21
   8  -5  -3    1.41    0.37
  -5   8   3    0.94    0.28
   8   5   3    1.77    0.34
   8   5   3    1.43    0.25
   5  -8   3    1.13    0.25
  -5   8   3    1.69    0.24
  -5  -8  -3    1.42    0.31
  -8  -5   3    1.78    0.23
  -8   5   3    1.34    0.27
  -5   8  -3    1.48    0.22
   5  -8  -3    1.48    0.31
  -8  -5  -3    1.60    0.22
  -8  -5  -3    1.17    0.36
  -5   8  -3    1.82    0.32
   8   5  -3    1.68    0.25
  -5  -8   3    1.25    0.37
   8  -5   3    1.22    0.36
   5  -8  -3    1.57    0.35
   8   5  -3    1.40    0.27
   5   8   3    1.48    0.25
  -8   6  -3    3.59    0.36
  -8  -6   3    3.67    0.54
   8   6   3    3.55    0.34
   6   8  -3    3.19    0.29
   8  -6  -3    3.18    0.45
  -6  -8  -3    3.73    0.47
  -6   8   3    3.84    0.38
   6  -8   3    2.59    0.42
   8   6   3    3.82    0.42
  -8  -6  -3    4.28    0.30
   8  -6   3    3.49    0.49
   8   6  -3    3.83    0.35
   6  -8  -3    3.75    0.40
  -8  -6  -3    3.66    0.65
   6   8   3    3.65    0.33
   6  -8  -3    3.81    0.45
  -6   8  -3    3.27    0.29
  -8   6   3    3.62    0.39
  -6   8  -3    3.46    0.37
  -6  -8   3    3.02    0.49
   8  -7  -3    2.42    0.47
  -8   7  -3    1.94    0.30
   8   7   3    2.68    0.34
  -8   7  -3    1.99    0.35
  -8  -7   3    2.10    0.51
  -8  -7   3    2.37    0.41
  -7  -8  -3    2.77    0.36
  -7  -8  -3    2.00    0.30
   8   7   3    2.28    0.30
   7  -8   3    2.17    0.35
   7   8  -3    2.01    0.30
   7   8  -3    2.18    0.27
  -7   8   3    2.39    0.43
   8  -7  -3    2.15    0.41
   7  -8   3    2.41    0.45
  -7   8   3    2.61    0.36
  -7   8  -3    2.15    0.45
  -7  -8   3    2.13    0.41
   8  -7   3    2.23    0.45
   8  -7   3    1.52    0.33
   7  -8  -3    2.62    0.51
  -8   7   3    2.28    0.40
  -7  -8   3    3.20    0.55
  -8  -7  -3    2.17    0.28
   8   7  -3    2.61    0.35
   8   7  -3    2.52    0.29
   7  -8  -3    2.25    0.55
  -7   8  -3    1.81    0.28
  -8   7   3    2.13    0.37
   7   8   3    1.97    0.31
   7   8   3    2.43    0.29
  -8  -7  -3    2.29    0.46
  -8   8   3    0.32    0.32
   8   8  -3   -0.02    0.24
  -8   8  -3   -0.10    0.28
   8  -8  -3   -0.04    0.31
  -8   8   3    0.57    0.27
  -8  -8  -3    0.27    0.30
   8   8   3    0.46    0.24
  -8  -8  -3    0.75    0.23
   8   8   3    0.31    0.19
   8   8  -3   -0.02    0.33
  -8  -8   3    0.47    0.30
  -8  -8  -3    0.42    0.41
  -8   8  -3    0.34    0.26
  -8   8  -3   -0.08    0.30
   8  -8   3   -0.45    0.36
   8  -8   3    0.68    0.30
  -8  -8   3    0.06    0.43
   8   8  -3    0.01    0.18
   8  -8  -3    0.28    0.40
   8  -8  -3    0.03    0.29
   9   0   3    4.32    0.33
   0   9   3    4.04    0.31
   9   0  -3    4.06    0.34
   0  -9   3    4.09    0.43
   0   9   3    3.78    0.36
   9   0   3    4.06    0.45
  -9   0   3    4.15    0.59
   0  -9  -3    3.82    0.38
  -9   0  -3    3.66    0.30
   0   9  -3    4.24    0.28
   9   0  -3    4.54    0.37
   0   9  -3    4.18    0.35
  -9   0  -3    4.75    0.59
  -9   0   3    4.17    0.33
   0  -9  -3    3.86    0.41
   0  -9   3    4.03    0.41
   1   9  -3    0.42    0.20
   1   9  -3    0.36    0.12
  -9   1  -3    0.13    0.15
  -1   9   3    0.33    0.14
  -9  -1   3    0.35    0.17
  -9  -1   3    0.43    0.37
   9  -1  -3    0.55    0.26
  -9   1  -3    0.90    0.45
  -1  -9  -3    0.48    0.22
   1  -9   3    0.17    0.27
  -1   9   3    0.58    0.20
   1  -9   3    0.48    0.21
   9   1   3    0.19    0.17
   9   1   3    0.45    0.29
  -1   9  -3    0.70    0.19
   1   9   3    0.40    0.15
  -9   1   3    0.53    0.19
  -1   9  -3    0.54    0.13
   9   1  -3    0.54    0.17
  -1  -9   3    0.30    0.25
   1  -9  -3    0.18    0.18
  -9  -1  -3    0.51    0.41
   9   1  -3    0.32    0.21
  -1  -9   3    0.53    0.24
   9  -1   3    0.49    0.30
   1   9   3    0.23    0.18
   9  -1   3    0.34    0.17
  -9   1   3    0.43    0.46
  -9  -1  -3    0.37    0.15
   1  -9  -3    0.10    0.27
   2  -9   3    1.68    0.32
   9   2   3    1.47    0.27
   9  -2  -3    1.91    0.45
  -2   9   3    1.92    0.33
  -9  -2   3    1.77    0.48
  -2  -9  -3    1.71    0.51
   2  -9   3    2.01    0.37
   9   2   3    1.57    0.31
  -2   9   3    1.46    0.25
  -9  -2   3    1.92    0.26
   2   9  -3    1.52    0.27
  -9   2  -3    1.61    0.52
   9   2  -3    2.22    0.25
  -2  -9   3    1.92    0.35
  -9   2   3    2.16    0.28
   2   9   3    2.24    0.24
   9   2  -3    2.07    0.29
   9  -2   3    2.07    0.40
   2  -9  -3    2.19    0.36
  -2   9  -3    2.43    0.30
   2   9   3    2.43    0.30
  -9  -2  -3    2.10    0.46
   2  -9  -3    1.91    0.31
  -9   2   3    2.36    0.48
  -2   9  -3    2.10    0.22
  -9  -2  -3    2.25    0.25
  -2  -9   3    1.65    0.31
   9  -3  -3    1.88    0.37
  -3  -9  -3    1.39    0.32
  -9  -3   3    1.39    0.42
   9   3   3    1.61    0.26
  -3   9   3    1.10    0.25
   3  -9   3    1.41    0.31
   9   3   3    1.38    0.31
  -3   9   3    1.46    0.32
  -9  -3   3    1.82    0.24
   3   9  -3    1.35    0.21
   3  -9   3    0.98    0.32
  -9   3  -3    1.07    0.22
   9   3  -3    1.46    0.30
  -9   3   3    2.10    0.52
   3  -9  -3    1.78    0.36
  -3  -9   3    1.85    0.37
   9   3  -3    1.49    0.26
  -9   3   3    1.17    0.27
   3   9   3    1.66    0.24
  -3  -9   3    1.38    0.32
  -3   9  -3    1.50    0.20
  -9  -3  -3    1.55    0.41
  -3   9  -3    1.15    0.23
   3   9   3    1.41    0.29
   9  -3   3    2.00    0.42
   3  -9  -3    1.41    0.29
   9  -3   3    1.62    0.28
  -9  -3  -3    1.62    0.21
   4   9  -3    2.17    0.25
  -9  -4   3    2.73    0.54
  -9  -4   3    2.92    0.29
   9  -4  -3    2.37    0.39
   9   4   3    2.30    0.39
  -4   9   3    1.95    0.34
   9   4   3    2.39    0.44
   4  -9   3    2.21    0.55
  -9   4  -3    2.06    0.30
   4  -9   3    3.34    0.37
  -4  -9  -3    2.78    0.38
  -4   9   3    2.43    0.28
   4  -9  -3    3.41    0.51
   9   4  -3    2.76    0.32
  -4   9  -3    2.33    0.24
   9  -4   3    2.17    0.40
   4   9   3    2.69    0.31
  -4  -9   3    2.11    0.40
  -4  -9   3    2.84    0.43
   4   9   3    2.38    0.29
  -4   9  -3    2.78    0.33
  -9   4   3    2.46    0.34
   9   4  -3    2.43    0.29
   4  -9  -3    2.48    0.41
  -9  -4  -3    2.54    0.51
  -9   4   3    2.99    0.61
  -9  -4  -3    3.09    0.27
  -9   5  -3    5.53    0.44
   9  -5  -3    6.54    0.58
   9   5   3    6.22    0.43
  -9  -5   3    6.43    0.68
   5  -9   3    5.37    0.36
   5   9  -3    5.94    0.39
  -5   9   3    6.26    0.39
  -9  -5   3    7.08    0.41
   9   5   3    6.61    0.51
   5  -9   3    6.22    0.49
  -5   9   3    5.73    0.47
   5  -9   3    6.15    0.58
  -5  -9  -3    6.46    0.52
  -5   9  -3    5.75    0.50
   9  -5   3    5.62    0.48
   5   9   3    6.70    0.44
   5   9   3    5.84    0.43
   5  -9  -3    6.05    0.56
  -9  -5  -3    6.70    0.39
   5  -9  -3    6.37    0.49
  -9   5   3    6.13    0.48
   9  -5   3    6.90    0.61
  -5   9  -3    6.48    0.38
  -5  -9   3    6.36    0.59
  -9   5   3    6.38    0.49
  -5  -9   3    6.00    0.44
   9   5  -3    6.24    0.40
  -9   6  -3    0.25    0.23
   6  -9   3   -0.06    0.34
  -9   6  -3    0.53    0.32
  -6  -9  -3    0.53    0.26
  -9  -6   3    0.55    0.37
   6   9  -3    0.24    0.15
  -9  -6   3    0.38    0.46
   9  -6  -3    0.02    0.37
   6   9  -3   -0.01    0.22
   6  -9   3    0.59    0.33
   9   6   3    0.43    0.20
  -6   9   3   -0.01    0.27
  -6   9   3    0.73    0.35
   6  -9   3    0.00    0.34
  -6  -9  -3    0.45    0.34
  -6  -9   3    0.16    0.36
   6   9   3    0.35    0.20
  -9  -6  -3   -0.11    0.41
   6   9   3    0.50    0.18
   6  -9  -3    0.38    0.28
   9   6  -3    0.18    0.25
   9  -6   3    0.06    0.37
  -6  -9   3    0.65    0.28
   9   6  -3    0.24    0.20
  -9   6   3    0.20    0.29
  -6   9  -3    0.23    0.27
   6  -9  -3    0.01    0.35
   9  -6   3    0.31    0.27
  -9   6   3    0.10    0.25
  -6   9  -3   -0.05    0.18
   7  -9   3    1.34    0.24
   7   9  -3    1.50    0.29
   9  -7  -3    2.24    0.48
   7   9  -3    1.80    0.30
  -9  -7   3    1.46    0.52
  -9   7  -3    1.95    0.39
  -7   9   3    1.58    0.35
   7  -9   3    1.79    0.32
   9  -7  -3    1.35    0.30
  -9  -7   3    1.43    0.37
   9   7   3    1.53    0.28
  -7   9   3    1.21    0.31
  -7  -9  -3    1.79    0.45
  -7  -9  -3    1.52    0.27
   9   7   3    1.40    0.32
  -9   7  -3    1.69    0.35
  -7  -9  -3    1.68    0.35
   7  -9   3    2.03    0.47
   9  -7   3    1.27    0.45
   9   7  -3    1.83    0.29
   7   9   3    1.78    0.27
  -9  -7  -3    1.34    0.51
   7  -9  -3    1.38    0.34
  -9  -7  -3    1.89    0.38
  -9   7   3    1.20    0.35
  -7   9  -3    1.32    0.24
   7  -9  -3    1.72    0.38
   7  -9  -3    1.47    0.46
  -7   9  -3    1.22    0.33
  -7   9  -3    1.95    0.36
   9   7  -3    1.41    0.33
   7   9   3    1.54    0.30
  -9  -7  -3    1.14    0.24
   9   7  -3    1.46    0.30
  -7  -9   3    2.31    0.56
   9  -7   3    0.93    0.28
  -9   7   3    0.85    0.31
  -7  -9   3    1.64    0.31
   9   8   3    0.26    0.24
   8  -9   3    1.07    0.46
  -8  -9  -3    0.77    0.47
   9  -8  -3    0.46    0.39
  -9  -8   3    0.98    0.32
  -9   8  -3    0.91    0.32
  -8   9   3    0.83    0.33
  -9  -8   3    0.29    0.49
   8   9  -3    1.02    0.23
  -8   9   3    0.52    0.31
   9  -8  -3    0.49    0.28
   8   9  -3    0.62    0.22
   9   8   3    0.68    0.24
   8   9  -3    1.43    0.45
   9  -8  -3    1.26    0.49
  -8  -9  -3    0.80    0.28
  -9   8  -3    0.53    0.33
   8  -9   3    0.78    0.29
  -9  -8  -3    0.89    0.34
   8   9   3    0.87    0.23
  -9  -8  -3    1.28    0.57
  -9   8   3    1.24    0.36
  -9   8   3    0.73    0.29
   9   8  -3    0.75    0.26
   8  -9  -3    0.91    0.39
  -8   9  -3    0.24    0.35
   8   9   3    1.00    0.26
  -8  -9   3    0.26    0.50
   8  -9  -3    0.51    0.49
  -9  -8  -3    0.63    0.28
   9  -8   3    0.95    0.30
   9   8  -3    1.14    0.35
   9  -8   3    0.39    0.43
  -8  -9   3    0.56    0.29
   9   8  -3    0.67    0.27
   8  -9  -3    1.02    0.31
   9   9   3    3.04    0.41
   9   9   3    3.29    0.35
   9  -9  -3    4.39    0.63
  -9  -9   3    1.99    0.59
  -9  -9  -3    2.86    0.45
   9  -9   3    3.25    0.40
   9  -9   3    3.14    0.62
  -9  -9  -3    3.96    0.78
  -9   9   3    2.38    0.55
  -9   9   3    3.19    0.46
   9  -9  -3    2.66    0.64
   9   9  -3    3.43    0.42
  -9   9  -3    2.35    0.54
   9  -9  -3    3.12    0.39
   9   9  -3    2.93    0.37
   9  -9   3    3.36    0.29
  -9  -9   3    2.16    0.44
  -9   9  -3    3.12    0.42
   0  10  -3    2.96    0.27
 -10   0   3    3.30    0.41
  10   0   3    3.03    0.46
   0 -10   3    3.15    0.44
 -10   0   3    2.40    0.57
   0  10  -3    2.86    0.39
 -10   0  -3    4.16    0.68
  10   0  -3    2.92    0.36
   0 -10   3    3.59    0.43
 -10   0  -3    3.81    0.31
   0  10   3    2.97    0.37
   0 -10  -3    3.03    0.36
   0  10   3    3.11    0.32
  10   0   3    3.42    0.36
   1 -10   3    2.49    0.52
  -1 -10  -3    3.45    0.39
   1  10  -3    3.73    0.29
   1 -10   3    2.98    0.45
  -1  10   3    3.50    0.31
  10   1   3    3.50    0.37
  -1  10   3    2.87    0.39
 -10  -1   3    4.02    0.67
 -10  -1   3    3.75    0.33
  10  -1  -3    3.11    0.38
 -10   1  -3    3.74    0.32
  -1  10  -3    3.88    0.39
 -10   1   3    3.18    0.31
 -10  -1  -3    3.33    0.72
   1 -10  -3    3.68    0.41
 -10  -1  -3    3.51    0.30
  10   1  -3    3.25    0.38
  10   1  -3    3.16    0.38
 -10   1   3    3.08    0.69
  10  -1   3    3.28    0.36
  -1  10  -3    3.14    0.28
  -1 -10   3    3.74    0.43
   1  10   3    3.38    0.36
  10  -1   3    3.69    0.47
   1  10   3    3.32    0.30
   1 -10  -3    3.01    0.51
  -2  10   3    0.77    0.19
  10   2   3    0.49    0.20
  -2  10   3    0.40    0.29
  10  -2  -3    1.00    0.32
  10   2   3    1.51    0.34
 -10  -2   3    0.78    0.50
  -2 -10  -3    1.13    0.30
   2 -10   3    0.63    0.32
   2 -10   3    0.62    0.28
   2  10  -3    0.78    0.16
 -10   2  -3    1.07    0.22
 -10  -2   3    0.76    0.21
   2 -10   3    0.56    0.17
  -2  10  -3    1.03    0.23
   2 -10  -3    0.73    0.39
  10   2  -3    1.06    0.29
 -10  -2  -3    0.72    0.19
   2 -10  -3    0.88    0.25
 -10   2   3    1.16    0.24
  10   2  -3    1.25    0.24
 -10  -2  -3    1.57    0.53
  10  -2   3    0.73    0.37
 -10   2   3   -0.01    0.52
  -2  10  -3    1.22    0.26
   2  10   3    0.50    0.17
  -2 -10   3    0.90    0.33
  10  -2   3    0.84    0.22
   2  10   3    0.78    0.23
  -2 -10   3    1.35    0.33
   3  10  -3    2.09    0.26
  -3  10   3    2.12    0.41
  10  -3  -3    2.27    0.40
   3 -10   3    3.63    0.49
  10   3   3    2.67    0.41
  10   3   3    2.08    0.35
  -3  10   3    2.55    0.30
 -10   3  -3    2.65    0.32
   3 -10   3    2.75    0.39
  -3 -10  -3    3.14    0.42
  -3 -10   3    2.72    0.44
 -10   3   3    2.64    0.62
  -3 -10   3    2.61    0.46
  10  -3   3    2.05    0.39
 -10  -3  -3    2.79    0.28
   3  10   3    3.21    0.33
 -10  -3  -3    3.07    0.57
  10   3  -3    2.82    0.33
  -3 -10   3    2.13    0.36
   3  10   3    2.37    0.37
   3 -10  -3    2.74    0.48
   3 -10  -3    2.96    0.35
  -3  10  -3    2.91    0.27
 -10   3   3    3.04    0.35
  10   3  -3    2.64    0.37
 -10   3   3    2.55    0.44
   3  10   3    2.57    0.30
  10  -3   3    2.82    0.47
  10  -3   3    2.74    0.39
 -10  -4   3    6.09    0.74
   4  10  -3    6.18    0.40
   4 -10   3    5.97    0.37
  10   4   3    6.74    0.55
  -4  10   3    5.99    0.64
 -10  -4   3    6.84    0.42
   4 -10   3    6.78    0.62
  -4  10   3    6.60    0.42
  -4  10   3    5.88    0.49
  10   4   3    5.87    0.44
  -4 -10  -3    7.18    0.56
 -10   4  -3    5.14    0.45
   4 -10   3    7.49    0.53
  10  -4  -3    6.58    0.54
 -10  -4   3    6.66    0.68
  -4 -10   3    6.38    0.47
   4  10   3    5.91    0.44
  -4  10  -3    6.41    0.54
   4 -10  -3    6.70    0.51
 -10   4   3    6.06    0.48
  10  -4   3    6.72    0.65
  10  -4   3    6.17    0.48
 -10   4   3    6.01    0.53
  -4 -10   3    7.39    0.63
  10   4  -3    6.87    0.43
 -10   4   3    5.65    0.80
  -4 -10   3    5.98    0.58
 -10  -4  -3    6.74    0.40
  10   4  -3    6.00    0.46
   4  10   3    6.55    0.45
   4 -10  -3    6.29    0.58
  -4  10  -3    6.45    0.40
   4  10   3    6.20    0.47
  -5  10   3    2.27    0.41
   5  10  -3    2.33    0.28
   5 -10   3    3.04    0.48
  -5  10   3    1.97    0.43
  10  -5  -3    3.33    0.51
   5 -10   3    2.69    0.55
 -10  -5   3    2.34    0.46
   5 -10   3    2.00    0.25
 -10   5  -3    2.06    0.37
 -10  -5   3    3.43    0.64
  -5  10   3    2.61    0.44
 -10   5  -3    2.26    0.35
  10   5   3    2.05    0.35
   5 -10   3    2.23    0.37
 -10  -5   3    2.19    0.54
  10   5   3    2.47    0.43
  10  -5   3    2.13    0.49
  10   5  -3    2.31    0.35
 -10  -5  -3    2.52    0.63
 -10   5   3    2.04    0.37
  10   5  -3    1.89    0.33
  -5 -10   3    2.09    0.34
  -5  10  -3    2.90    0.41
  -5 -10   3    2.51    0.50
  -5  10  -3    2.72    0.32
 -10   5   3    2.10    0.39
   5 -10  -3    2.38    0.40
   5 -10  -3    2.31    0.46
   5  10   3    2.01    0.31
  -5 -10   3    1.72    0.33
   5  10   3    2.81    0.33
 -10  -5  -3    2.00    0.29
  10  -5   3    2.60    0.34
  -6  10   3   -0.35    0.43
  10  -6  -3    0.17    0.40
  10   6   3    0.52    0.21
   6 -10   3   -0.15    0.41
  -6  10   3   -0.30    0.29
 -10  -6   3   -0.08    0.49
   6 -10   3    0.42    0.15
  10   6   3   -0.20    0.29
 -10   6  -3    0.45    0.27
   6 -10   3    0.61    0.32
   6  10  -3    0.25    0.20
  -6 -10  -3    0.27    0.25
   6  10  -3    0.06    0.17
 -10  -6   3    0.06    0.34
 -10  -6   3   -0.27    0.43
 -10   6  -3    0.19    0.28
  -6 -10  -3    0.07    0.37
  -6 -10   3   -0.46    0.26
  10   6  -3    0.43    0.36
  -6  10  -3    0.48    0.34
 -10  -6  -3   -0.16    0.57
  -6  10  -3   -0.01    0.39
   6 -10  -3    0.08    0.44
  -6 -10   3    0.00    0.42
 -10   6   3    0.16    0.28
 -10   6   3    0.01    0.27
   6 -10  -3    0.72    0.34
  -6 -10   3    0.35    0.26
  10   6  -3    0.38    0.26
   6 -10  -3    0.94    0.43
   6  10   3    0.12    0.20
  10   6  -3    0.14    0.31
 -10  -6  -3    1.17    0.44
   6  10   3   -0.12    0.21
  -6  10  -3    0.06    0.23
  10  -6   3    0.16    0.44
 -10  -6  -3   -0.31    0.23
  10  -6   3    0.10    0.26
   7 -10   3    0.21    0.15
  -7  10   3    0.24    0.30
  -7  10   3   -0.19    0.46
  10  -7  -3    0.01    0.24
 -10  -7   3    0.51    0.61
  10   7   3    0.18    0.29
 -10   7  -3    0.29    0.32
 -10   7  -3    0.21    0.31
   7  10  -3   -0.12    0.21
  10   7   3   -0.09    0.25
   7  10  -3    0.11    0.21
   7 -10   3   -0.27    0.45
  -7  10   3   -0.44    0.35
  -7 -10  -3    0.37    0.46
   7 -10   3   -0.42    0.29
  10  -7  -3   -0.40    0.43
  -7 -10  -3    0.02    0.24
 -10  -7   3   -0.06    0.33
  -7 -10   3   -0.33    0.53
  -7  10  -3    0.47    0.35
  10   7  -3   -0.25    0.25
  -7 -10   3    0.09    0.27
  10   7  -3    0.03    0.29
 -10  -7  -3   -0.52    0.63
  10   7  -3   -0.13    0.35
  10  -7   3    0.30    0.48
  10  -7   3    0.52    0.28
   7 -10  -3    0.32    0.35
  -7  10  -3    0.02    0.33
   7  10   3   -0.04    0.21
  -7 -10   3    0.45    0.30
   7 -10  -3   -0.43    0.50
  -7  10  -3    0.03    0.29
 -10  -7  -3   -0.44    0.27
 -10   7   3   -0.03    0.34
   7  10   3   -0.03    0.20
  -8 -10  -3    1.55    0.30
   8  10  -3    1.51    0.24
   8 -10   3    1.70    0.24
   8 -10   3    1.59    0.31
  -8  10   3    1.33    0.44
  -8  10   3    1.58    0.37
 -10   8  -3    1.46    0.31
 -10   8  -3    1.64    0.40
 -10  -8   3    2.06    0.42
  10  -8  -3    1.94    0.33
  10  -8  -3    1.97    0.55
  10   8   3    1.93    0.32
  -8 -10  -3    2.91    0.60
 -10  -8   3    0.72    0.65
   8  10  -3    1.79    0.33
   8 -10   3    1.94    0.58
  10   8   3    1.73    0.40
   8 -10  -3    2.50    0.60
   8 -10  -3    1.61    0.36
   8  10   3    1.53    0.27
  10   8  -3    1.54    0.47
  10  -8   3    1.31    0.57
 -10   8   3    1.09    0.33
   8 -10  -3    1.78    0.46
 -10  -8  -3    1.09    0.36
  10  -8   3    1.47    0.30
 -10  -8  -3    1.20    0.71
   8  10   3    1.39    0.30
 -10   8   3    1.22    0.42
  -8 -10   3    1.16    0.31
  -8 -10   3    1.65    0.64
  10   8  -3    1.56    0.32
  -8  10  -3    1.91    0.35
  -9 -10  -3    0.93    0.67
  -9  10   3    1.15    0.48
 -10  -9   3    1.04    0.36
  10   9   3    0.72    0.25
  10   9   3    0.35    0.33
  -9 -10  -3    0.17    0.30
  10  -9  -3    0.68    0.67
 -10   9  -3    0.68    0.29
   9 -10   3    0.51    0.29
 -10   9  -3    1.44    0.49
  10  -9  -3    0.24    0.40
   9 -10   3    0.33    0.59
   9  10  -3    0.37    0.30
  -9  10   3    1.12    0.35
   9 -10   3    0.77    0.24
   9  10  -3    0.61    0.23
 -10  -9   3    2.27    0.84
  -9 -10   3    0.62    0.29
 -10  -9  -3    0.09    0.77
   9  10   3    0.82    0.26
  -9  10  -3   -0.09    0.48
 -10   9   3    0.45    0.49
  10  -9   3    0.56    0.24
   9 -10  -3    1.73    0.63
  -9  10  -3    0.59    0.44
  10   9  -3    0.67    0.31
  -9 -10   3    0.15    0.63
   9 -10  -3    0.54    0.38
  10  -9   3    0.84    0.29
 -10   9   3   -0.10    0.30
  10  -9   3    0.45    0.59
   9  10   3    0.44    0.29
  10 -10   3    0.44    0.71
  10  10  -3    0.98    0.37
 -10  10   3    0.59    0.35
  10 -10   3    0.59    0.29
  10  10   3    0.23    0.35
  10 -10   3    0.73    0.19
 -10  10  -3    0.54    0.31
 -10 -10   3   -0.24    0.76
  10  10   3    0.96    0.26
 -10  10   3    1.34    0.56
 -10  10  -3    0.49    0.52
 -10 -10  -3    0.60    0.83
 -10 -10  -3    0.26    0.32
 -10 -10   3    0.76    0.33
  10 -10  -3    0.82    0.72
  10  10  -3    0.91    0.26
   0  11   3    0.90    0.29
   0  11  -3    0.84    0.19
 -11   0   3    0.40    0.63
   0  11   3    0.86    0.21
   0 -11  -3    1.29    0.25
   0  11   3    1.27    0.36
  11   0   3    1.34    0.41
   0 -11   3    1.31    0.37
   0 -11   3    1.05    0.17
  11   0  -3    0.99    0.32
   0 -11  -3    1.41    0.34
 -11   0   3    1.05    0.44
   0 -11   3    1.18    0.38
 -11   0   3    0.98    0.25
 -11   0  -3    0.91    0.22
  11   0   3    1.21    0.26
  11  -1  -3    2.75    0.43
  -1 -11  -3    2.91    0.27
  -1  11   3    3.04    0.32
 -11  -1   3    3.14    0.39
   1 -11   3    2.33    0.25
   1  11  -3    2.53    0.28
  -1 -11  -3    2.67    0.41
  11   1   3    3.14    0.49
  -1  11   3    2.45    0.42
 -11  -1   3    2.50    0.35
 -11  -1   3    2.37    0.63
  -1  11   3    2.54    0.34
   1 -11   3    2.70    0.46
 -11   1  -3    2.84    0.33
 -11  -1  -3    2.59    0.76
  -1 -11   3    2.69    0.53
  11  -1   3    2.64    0.49
  -1 -11   3    2.46    0.44
   1  11   3    1.92    0.29
   1 -11  -3    2.72    0.25
  -1 -11   3    2.47    0.26
 -11   1   3    2.07    0.68
 -11   1   3    2.26    0.38
 -11  -1  -3    2.24    0.28
  11  -1   3    2.17    0.43
   1  11   3    2.39    0.39
 -11   1   3    2.92    0.36
  -1  11  -3    1.91    0.36
  11   1  -3    2.36    0.37
   2 -11   3    1.57    0.44
  11   2   3    1.16    0.31
   2  11  -3    0.96    0.19
 -11  -2   3    0.12    0.62
  -2  11   3    1.52    0.31
   2 -11   3    1.05    0.16
  -2  11   3    1.58    0.80
  -2  11   3    0.89    0.23
  11  -2  -3    0.86    0.35
 -11  -2   3    1.36    0.34
 -11  -2   3    0.99    0.26
 -11  -2   3    0.66    0.57
 -11   2  -3    1.23    0.25
  11   2   3    1.74    0.42
  -2 -11  -3    1.34    0.38
  -2 -11  -3    1.81    0.30
  -2  11   3    1.05    0.31
 -11  -2  -3    1.10    0.25
  11  -2   3    0.84    0.30
  -2 -11   3    0.77    0.41
  -2  11  -3    0.97    0.20
 -11  -2  -3    1.51    0.72
  11  -2   3    0.59    0.30
 -11   2   3    0.82    0.68
   2  11   3    0.87    0.30
 -11   2   3    0.98    0.34
   2  11   3    1.40    0.27
   2 -11  -3    1.64    0.34
  -2 -11   3    1.30    0.33
   2 -11  -3    1.08    0.21
  -2  11  -3    0.63    0.35
  -2 -11   3    0.95    0.28
 -11   2   3    0.87    0.26
   2  11   3    1.32    0.22
  11  -2   3    0.21    0.41
  -2 -11   3    1.18    0.18
  11   2  -3    1.13    0.30
  -3  11   3   -0.12    0.40
  11   3   3    0.07    0.48
  -3  11   3    0.33    0.30
  11  -3  -3    0.71    0.37
   3 -11   3    1.04    0.43
  -3  11   3    0.30    0.23
 -11  -3   3    0.45    0.47
 -11  -3   3    0.31    0.27
  -3 -11  -3    0.58    0.28
 -11  -3   3    0.68    0.55
 -11  -3   3    0.74    0.34
  11   3   3    0.46    0.27
   3 -11   3    0.08    0.42
   3 -11   3    0.40    0.15
  11   3   3    0.99    0.43
 -11   3  -3    0.09    0.23
  -3 -11  -3    0.68    0.34
   3 -11   3    0.69    0.36
   3  11  -3    0.24    0.16
  -3  11   3    0.34    0.31
  -3  11  -3    1.14    0.35
 -11  -3  -3    1.08    0.86
  -3  11  -3    0.45    0.19
 -11  -3  -3    0.66    0.21
   3  11   3    0.25    0.30
  -3 -11   3    0.83    0.20
   3 -11  -3    0.58    0.32
  11   3  -3    1.16    0.31
  -3 -11   3    0.98    0.26
  -3 -11   3    0.22    0.40
 -11   3   3    0.80    0.27
  11  -3   3    0.28    0.40
   3 -11  -3    0.26    0.47
  -3 -11   3    0.81    0.36
  11  -3   3    0.63    0.29
 -11   3   3    0.49    0.32
   3  11   3    0.52    0.20
 -11   3   3    0.83    0.73
   3  11   3    0.52    0.23
  -4  11   3   -0.16    0.30
  -4  11   3    0.78    0.40
 -11  -4   3    0.79    0.59
 -11  -4   3   -0.11    0.45
  11  -4  -3    0.78    0.40
   4  11  -3    0.18    0.18
 -11   4  -3    0.41    0.26
   4 -11   3    0.18    0.39
 -11  -4   3    0.33    0.33
  -4  11   3    0.25    0.32
   4 -11   3    0.11    0.13
   4 -11   3    0.34    0.36
 -11  -4   3    0.34    0.46
  -4 -11  -3    0.47    0.34
  11   4   3    0.11    0.26
   4 -11   3    0.62    0.47
  -4  11   3    0.17    0.26
  11   4   3    0.20    0.35
  11   4   3    0.10    0.45
 -11  -4  -3    0.48    0.22
  11  -4   3    0.53    0.43
   4  11   3    0.20    0.19
  11   4  -3    0.37    0.29
  -4  11  -3    0.08    0.21
 -11   4   3   -0.12    0.28
   4  11   3    0.32    0.23
   4 -11  -3    0.38    0.49
  11  -4   3    0.66    0.30
   4 -11  -3   -0.06    0.31
  -4  11  -3   -0.20    0.35
  11   4  -3   -0.17    0.29
  -4 -11   3    0.09    0.22
  -4 -11   3    0.08    0.19
 -11  -4  -3    1.67    0.71
 -11   4   3    0.40    0.76
  -4 -11   3    0.37    0.40
 -11   4   3   -0.17    0.29
  -5  11   3    2.20    0.51
 -11   5  -3    2.40    0.37
  11   5   3    2.17    0.42
   5 -11   3    3.39    0.64
 -11  -5   3    2.56    0.49
 -11   5  -3    2.31    0.37
   5  11  -3    2.38    0.33
  -5  11   3    2.86    0.51
 -11  -5   3    3.30    0.78
  11   5   3    1.83    0.40
 -11  -5   3    1.84    0.38
  -5  11   3    2.19    0.45
   5 -11   3    3.14    0.45
   5 -11   3    2.55    0.24
  11  -5  -3    2.68    0.54
  -5 -11  -3    2.49    0.47
   5 -11   3    2.82    0.50
  -5  11  -3    2.24    0.42
 -11  -5  -3    2.75    0.61
   5 -11  -3    3.29    0.47
 -11   5   3    2.72    0.47
  11   5  -3    2.18    0.44
  -5 -11   3    1.92    0.33
   5  11   3    2.15    0.30
 -11  -5  -3    1.41    0.74
  11  -5   3    1.97    0.33
  -5  11  -3    2.11    0.51
   5 -11  -3    1.53    0.53
 -11   5   3    2.49    0.36
  11   5  -3    2.08    0.42
  11  -5   3    2.56    0.55
 -11  -5  -3    2.11    0.34
   5  11   3    1.62    0.34
  -5  11  -3    1.63    0.34
  -5 -11   3    2.13    0.32
  -5 -11   3    2.53    0.50
 -11  -6   3    1.03    0.40
 -11  -6   3    1.04    0.39
   6 -11   3    1.55    0.34
   6 -11   3    1.87    0.23
  -6  11   3    2.02    0.43
  11  -6  -3    0.82    0.46
 -11   6  -3    1.58    0.31
  11   6   3    2.09    0.32
   6  11  -3    1.69    0.28
  -6 -11  -3    1.23    0.24
  11   6   3    1.26    0.30
  -6 -11  -3    1.47    0.48
  -6  11   3    1.57    0.37
   6 -11   3    1.74    0.54
  -6  11   3    1.47    0.39
 -11   6  -3    2.11    0.41
   6  11  -3    1.49    0.26
 -11  -6   3    1.53    0.69
  11  -6   3    0.92    0.53
 -11   6   3    1.44    0.33
 -11   6   3    1.60    0.42
  -6  11  -3    1.54    0.30
   6  11   3    1.30    0.25
  -6  11  -3    1.49    0.46
  -6 -11   3    1.22    0.28
 -11  -6  -3    1.89    0.78
  -6 -11   3    1.60    0.29
  11  -6   3    2.12    0.37
  11   6  -3    1.11    0.39
   6  11   3    1.48    0.28
  -6 -11   3    1.88    0.56
   6 -11  -3    1.64    0.42
  -6  11  -3    0.97    0.43
  11   6  -3    2.19    0.44
 -11  -6  -3    1.22    0.31
  11   6  -3    1.68    0.36
 -11  -6  -3    1.76    0.51
   6 -11  -3    1.72    0.60
  -7  11   3    1.45    0.35
  11  -7  -3    1.74    0.63
  11   7   3    1.52    0.30
 -11   7  -3    1.33    0.39
   7 -11   3    0.60    0.32
  11   7   3    1.39    0.32
  -7  11   3    0.75    0.40
 -11  -7   3    1.12    0.36
  -7 -11  -3    1.46    0.55
   7 -11   3    1.03    0.18
  11  -7  -3    0.89    0.27
 -11  -7   3    2.08    0.74
   7  11  -3    1.20    0.27
   7  11  -3    1.15    0.22
 -11   7  -3    0.83    0.32
   7 -11   3    1.90    0.58
  -7 -11  -3    0.80    0.24
  -7  11   3    0.98    0.45
 -11   7   3    1.38    0.44
   7  11   3    0.91    0.29
 -11  -7  -3   -0.22    0.62
 -11   7   3    0.60    0.33
  11   7  -3    1.13    0.33
   7  11   3    1.20    0.27
   7 -11  -3    1.26    0.44
  -7  11  -3    0.41    0.36
 -11  -7  -3    1.13    0.84
   7 -11  -3    0.46    0.38
  11   7  -3    0.64    0.34
  -7  11  -3    1.54    0.47
  -7 -11   3    0.77    0.32
  11  -7   3    1.39    0.34
  -7 -11   3    0.94    0.29
  11   7  -3    0.48    0.45
  11  -7   3    1.33    0.57
   7 -11  -3    1.78    0.66
  -7 -11   3    1.13    0.54
 -11  -7  -3    0.86    0.43
   8  11  -3    1.64    0.31
  11   8   3    1.59    0.38
  -8 -11  -3    1.95    0.33
  -8 -11  -3    2.71    0.66
 -11  -8   3    0.37    0.73
   8 -11   3    2.97    0.70
   8 -11   3    1.32    0.24
 -11   8  -3    1.60    0.33
  -8  11   3    1.24    0.36
  11  -8  -3    2.57    0.68
  11   8   3    1.29    0.29
   8 -11   3    1.29    0.33
 -11  -8   3    1.38    0.37
   8  11  -3    1.88    0.40
 -11   8  -3    1.78    0.51
  -8  11   3    0.69    0.51
  11  -8  -3    1.69    0.31
   8  11   3    1.16    0.30
 -11   8   3    1.65    0.50
 -11   8   3    1.54    0.34
 -11  -8  -3    0.55    0.90
   8 -11  -3    1.86    0.40
  11   8  -3    0.99    0.38
  11   8  -3    1.88    0.46
  -8 -11   3    2.38    0.40
   8 -11  -3    1.74    0.56
  -8 -11   3    1.02    0.60
  11  -8   3    1.39    0.31
 -11  -8  -3    1.74    0.56
   8  11   3    1.88    0.32
  -8  11  -3    2.19    0.49
  -8  11  -3    2.76    0.58
  11  -8   3    1.94    0.63
   9  11  -3    1.42    0.37
 -11   9  -3    1.73    0.56
  11   9   3    0.90    0.26
  11  -9  -3    1.19    0.77
  -9 -11  -3    1.39    0.30
   9 -11   3    1.33    0.81
  -9  11   3    1.74    0.38
  -9 -11  -3    2.80    0.86
 -11   9  -3    1.42    0.32
   9 -11   3    1.02    0.30
 -11  -9   3    0.92    0.33
  11   9   3    1.65    0.41
   9  11  -3    0.87    0.23
   9 -11   3    1.47    0.24
 -11  -9   3    0.22    0.82
  11  -9  -3    1.34    0.27
 -11  -9  -3    1.32    0.35
  11  -9   3    1.22    0.23
   9  11   3    2.05    0.32
 -11   9   3    0.71    0.56
  11  -9   3    1.20    0.69
  11   9  -3    1.18    0.28
  -9 -11   3    1.97    0.74
 -11  -9  -3    0.87    0.93
  -9  11  -3    2.20    0.63
  11   9  -3    0.71    0.40
  -9 -11   3    1.12    0.31
  -9  11  -3    0.97    0.35
 -11   9   3    1.01    0.35
  11  -9   3    1.41    0.33
   9  11   3    1.17    0.33
   9 -11  -3    1.35    0.79
   9 -11  -3    1.47    0.33
 -11 -10   3   -0.42    0.31
  10 -11   3    0.37    0.29
 -10  11   3   -0.35    0.32
  10  11  -3   -0.08    0.38
  11 -10  -3    0.07    0.28
  11 -10  -3    1.15    0.84
  10  11  -3    0.37    0.21
 -11  10  -3    0.44    0.32
  10 -11   3    0.08    0.18
 -11 -10   3    1.62    0.97
 -10 -11  -3   -1.06    0.88
  10 -11   3   -0.19    0.80
  11  10   3    0.25    0.23
 -10  11   3   -0.96    0.60
 -11  10  -3    0.16    0.63
 -10 -11  -3    0.28    0.28
  11  10   3    0.74    0.42
  10  11   3    0.11    0.24
 -10 -11   3    0.15    0.28
 -11  10   3    0.15    0.63
  10  11   3    1.11    0.41
  10 -11  -3    0.27    0.30
 -10 -11   3    0.94    0.88
  11 -10   3    0.59    0.78
 -11 -10  -3    1.71    1.04
  10 -11  -3    0.16    0.85
  11  10  -3   -0.04    0.25
  11 -10   3    0.32    0.29
  11 -10   3    0.11    0.21
  11  10  -3   -0.11    0.44
 -11 -10  -3    0.04    0.30
 -11  10   3    0.15    0.34
 -10  11  -3    0.48    0.67
 -10  11  -3   -0.10    0.34
  11  11  -3    0.37    0.24
  11  11   3    0.23    0.24
 -11 -11  -3   -0.96    1.16
  11 -11  -3    1.10    1.03
 -11  11   3   -0.11    0.32
 -11  11   3   -0.60    0.76
 -11  11  -3    0.39    0.31
  11 -11   3    0.60    0.91
 -11  11  -3    0.34    0.82
 -11 -11   3    0.49    0.34
  11  11   3    0.81    0.49
 -11 -11   3    0.01    1.09
  11 -11   3    0.76    0.29
  11 -11  -3    0.18    0.30
  11 -11   3    0.53    0.18
 -11 -11  -3    0.43    0.31
  12   0   3    0.46    0.44
 -12   0   3   -0.35    0.28
 -12   0   3   -0.28    0.34
  12   0   3   -0.33    0.39
   0  12   3   -0.21    0.21
 -12   0   3   -0.27    0.78
 -12   0   3    2.30    1.13
   0  12   3    0.11    0.35
   0  12   3    0.31    0.29
   0 -12  -3    0.41    0.32
   0 -12   3   -0.12    0.52
   0 -12   3    0.15    0.35
  12   0  -3    0.48    0.37
 -12   0  -3   -0.10    0.23
   0  12  -3   -0.18    0.18
  12  -1  -3    1.45    0.40
  12   1   3    1.55    0.48
  -1  12   3    1.59    0.34
   1 -12   3    1.22    0.21
 -12   1  -3    1.06    0.27
  -1  12   3    1.97    0.53
  12   1   3    1.34    0.38
   1  12  -3    1.64    0.26
 -12  -1   3    2.13    0.66
  -1  12   3    1.23    0.38
  -1  12   3    1.50    0.36
   1 -12   3    1.83    0.53
   1 -12   3    1.66    0.42
  -1 -12  -3    1.84    0.36
 -12  -1   3    1.94    0.82
  -1 -12  -3    1.64    0.26
   1  12   3    1.32    0.28
  -1 -12   3    2.17    0.58
 -12   1   3    1.30    0.35
 -12   1   3    1.55    0.30
  -1 -12   3    2.06    0.31
 -12   1   3    2.72    0.89
   1 -12  -3    2.09    0.22
   1  12   3    1.82    0.33
  12  -1   3    1.80    0.50
   1 -12  -3    2.11    0.41
  -1 -12   3    1.85    0.23
  -1 -12   3    2.21    0.46
   1  12   3    2.31    0.43
  -1  12  -3    2.28    0.31
 -12  -1  -3    1.50    0.28
  12  -1   3    1.75    0.33
  12   1  -3    1.62    0.39
  -2  12   3    2.87    0.48
   2  12  -3    2.07    0.30
 -12  -2   3    1.92    0.82
  -2 -12  -3    2.70    0.46
  -2 -12  -3    2.12    0.27
  12  -2  -3    2.51    0.45
 -12  -2   3    1.81    0.35
  12   2   3    2.80    0.53
   2 -12   3    2.33    0.23
  -2  12   3    2.41    0.43
   2 -12   3    1.59    0.56
   2 -12   3    2.90    0.56
 -12   2  -3    1.64    0.35
  -2  12   3    2.74    0.48
 -12  -2   3    1.56    0.59
  -2 -12   3    2.37    0.38
 -12   2   3    3.12    0.93
  -2 -12   3    2.15    0.44
  -2  12  -3    1.78    0.31
   2  12   3    2.14    0.44
 -12  -2  -3    1.75    0.33
  12  -2   3    2.31    0.33
   2  12   3    2.21    0.34
 -12   2   3    2.08    0.44
   2 -12  -3    2.05    0.23
  12   2  -3    1.76    0.42
  12  -2   3    2.52    0.54
   2 -12  -3    2.17    0.46
   2  12   3    2.24    0.36
 -12   2   3    2.75    0.40
 -12  -3   3    0.50    0.33
   3 -12   3    0.46    0.15
   3  12  -3    0.71    0.23
  -3 -12  -3    0.66    0.24
   3 -12   3    0.49    0.53
  -3 -12  -3    0.54    0.35
  -3  12   3    0.09    0.29
  -3  12   3    1.57    0.42
   3 -12   3    1.30    0.42
 -12   3  -3    0.14    0.27
 -12  -3   3    0.62    0.77
  12   3   3    0.86    0.50
  12   3   3    0.86    0.37
   3 -12   3    1.15    0.43
  -3  12   3    0.61    0.29
  12  -3  -3    1.05    0.47
 -12  -3   3    1.38    0.52
  -3  12   3    0.01    0.38
  12   3   3    0.08    0.45
 -12   3   3    2.22    1.00
  -3  12  -3   -0.02    0.48
 -12  -3  -3    0.06    1.02
  -3 -12   3    1.04    0.25
 -12   3   3    0.29    0.31
  12  -3   3    0.18    0.27
 -12  -3  -3    0.94    0.27
   3  12   3    0.92    0.23
  -3 -12   3    0.43    0.42
  -3  12  -3    0.59    0.25
   3 -12  -3    1.02    0.33
  12  -3   3    0.12    0.47
   3 -12  -3    0.57    0.13
  12   3  -3    0.24    0.33
   3  12   3    0.79    0.24
  -3 -12   3    0.55    0.18
 -12   3   3    0.90    0.30
 -12  -4   3    1.88    0.36
 -12   4  -3    1.54    0.34
 -12  -4   3    1.55    0.46
  -4  12   3    1.88    0.37
  -4  12   3    2.22    0.41
 -12   4  -3    2.43    0.39
  12  -4  -3    2.16    0.51
   4  12  -3    1.72    0.33
  12   4   3    2.39    0.50
 -12  -4   3    3.06    0.82
   4 -12   3    2.08    0.23
  -4 -12  -3    2.22    0.50
   4 -12   3    1.53    0.41
   4 -12   3    3.34    0.66
  -4  12   3    1.67    0.44
  12   4   3    2.96    0.66
 -12  -4  -3    3.00    1.00
  -4 -12   3    1.58    0.52
   4  12   3    2.04    0.30
  12  -4   3    2.33    0.37
  -4  12  -3    2.12    0.37
   4 -12  -3    2.10    0.21
 -12   4   3    2.54    0.41
  12   4  -3    2.22    0.41
  -4 -12   3    1.58    0.28
 -12   4   3    2.49    0.46
  -4  12  -3    2.35    0.52
 -12  -4  -3    2.86    0.38
  12  -4   3    2.67    0.57
  -4 -12   3    2.28    0.34
   4  12   3    1.96    0.39
  -5  12   3    0.85    0.45
 -12   5  -3    0.55    0.28
   5  12  -3    0.61    0.23
  12  -5  -3   -0.04    0.50
  12   5   3    0.43    0.32
  -5  12   3    0.47    0.37
  -5 -12  -3    0.24    0.45
   5 -12   3    1.32    0.64
  -5 -12  -3    0.25    0.23
  -5  12   3    0.42    0.33
 -12  -5   3   -0.88    0.76
   5  12  -3    0.23    0.22
 -12  -5   3    0.93    0.36
 -12   5  -3   -0.09    0.33
  12   5   3    0.18    0.34
 -12  -5   3    0.62    0.41
   5 -12   3    0.20    0.32
   5 -12   3    0.42    0.16
  -5  12  -3    1.65    0.55
  -5 -12   3   -0.03    0.23
 -12   5   3    0.60    0.29
   5 -12  -3    0.61    0.40
 -12   5   3    0.45    0.40
  12   5  -3    0.61    0.43
   5  12   3    0.32    0.20
  12   5  -3    0.06    0.41
  -5 -12   3   -0.44    0.44
  12  -5   3    0.79    0.27
   5 -12  -3    2.09    1.11
  -5  12  -3    0.32    0.49
  12  -5   3   -0.38    0.54
  -5 -12   3    0.54    0.21
   6 -12   3    0.43    0.16
   6  12  -3    0.35    0.20
  12  -6  -3    0.60    0.24
  -6 -12  -3    0.54    0.24
   6 -12   3    0.11    0.70
   6  12  -3    0.72    0.26
 -12   6  -3    0.54    0.33
 -12  -6   3    1.18    0.60
 -12  -6   3    1.56    0.82
  -6 -12  -3   -0.23    0.50
 -12   6  -3   -0.18    0.38
  12  -6  -3    0.36    0.55
   6 -12   3   -0.12    0.29
 -12  -6   3   -0.22    0.38
  12   6   3    0.51    0.39
  12   6   3    0.36    0.29
  -6  12   3   -0.43    0.63
  -6  12   3   -0.02    0.46
  12   6  -3    0.17    0.47
   6  12   3    0.12    0.20
  -6 -12   3    0.12    0.58
 -12   6   3    0.52    0.44
 -12  -6  -3    0.48    0.51
  -6  12  -3    0.69    0.46
  12  -6   3    0.66    0.27
  -6  12  -3    0.06    0.52
 -12   6   3   -0.15    0.28
  -6 -12   3    0.18    0.25
   6  12   3    0.41    0.29
 -12  -6  -3    1.17    0.98
 -12  -6  -3    0.64    0.36
   6 -12  -3    0.76    0.77
   6 -12  -3    0.77    0.45
  -6 -12   3    0.39    0.23
  12  -6   3   -0.55    0.55
  12   6  -3    0.03    0.40
 -12  -7   3    0.48    0.37
 -12   7  -3    0.56    0.30
 -12  -7   3    1.65    0.92
   7  12  -3    0.60    0.21
  12   7   3    0.48    0.28
  -7 -12  -3    0.53    0.23
   7 -12   3    0.58    0.16
   7 -12   3    0.66    0.68
  12  -7  -3    0.77    0.26
   7 -12   3    0.60    0.30
  12   7   3    0.59    0.37
  -7  12   3    0.51    0.36
  -7  12   3    1.11    0.51
   7  12  -3    0.21    0.31
  12  -7  -3    0.27    0.65
  -7 -12  -3    0.46    0.58
  12  -7   3    0.29    0.30
 -12   7   3   -0.11    0.46
  -7  12  -3    0.64    0.40
   7 -12  -3    0.25    0.53
 -12  -7  -3    0.15    0.46
   7 -12  -3   -0.42    0.62
  -7 -12   3    0.77    0.31
   7  12   3    1.06    0.31
  -7  12  -3   -0.56    0.56
  12   7  -3    0.13    0.44
  12   7  -3    0.67    0.77
  12   7  -3    1.01    0.51
 -12  -7  -3    0.37    1.00
  -7 -12   3   -0.17    0.61
 -12   7   3    0.22    0.31
  -7 -12   3    0.66    0.26
   7  12   3    0.39    0.21
   7 -12  -3    0.17    0.80
  12  -7   3    0.09    0.65
  12  -8  -3    0.01    0.85
 -12  -8   3   -0.17    1.13
 -12  -8   3    0.53    0.33
   8 -12   3    0.35    0.17
   8 -12   3    0.24    0.30
   8  12  -3   -0.09    0.47
  -8  12   3    0.12    0.33
  12   8   3    0.35    0.41
  -8  12   3   -0.17    0.71
  12   8   3    0.08    0.24
 -12   8  -3    0.33    0.28
   8  12  -3   -0.02    0.20
  12  -8  -3    0.16    0.25
  -8 -12  -3    0.17    0.26
 -12   8  -3    0.31    0.70
   8 -12  -3   -0.87    0.91
  12   8  -3    0.01    0.47
 -12  -8  -3    0.05    0.37
  12  -8   3    0.78    0.88
 -12  -8  -3   -1.12    1.12
 -12   8   3    0.75    0.32
  -8  12  -3    0.28    0.66
   8 -12  -3   -0.19    0.36
   8  12   3    0.23    0.23
 -12   8   3    0.35    0.66
  12   8  -3    0.39    0.31
  12  -8   3    0.77    0.24
  12  -8   3    0.16    0.27
  -8  12  -3    0.59    0.37
   8  12   3   -0.37    0.37
  -8 -12   3    0.07    1.11
  -8 -12   3    0.17    0.27
 -12   9  -3   -0.09    0.62
   9  12  -3    0.60    0.23
   9 -12   3    0.17    0.17
  -9  12   3    0.00    0.32
  12  -9  -3    1.21    0.84
 -12  -9   3    0.36    0.34
 -12   9  -3    0.78    0.32
  12   9   3    0.27    0.46
  -9 -12  -3   -0.81    0.83
 -12  -9   3    1.34    1.08
  -9  12   3    0.59    0.68
   9 -12   3    0.56    0.85
  12   9   3    0.28    0.25
  -9 -12  -3    0.29    0.28
  12  -9  -3    0.42    0.27
   9  12  -3    0.57    0.40
  -9  12  -3    0.59    0.36
  12  -9   3    2.06    0.79
   9 -12  -3    0.57    0.32
  12   9  -3    0.22    0.54
  12  -9   3    0.65    0.30
   9  12   3    0.29    0.22
  -9 -12   3    0.75    0.28
  12  -9   3    0.22    0.22
   9 -12  -3   -1.53    1.03
 -12  -9  -3    0.49    0.34
  -9  12  -3    0.61    0.75
 -12   9   3    0.89    0.34
  12   9  -3    0.50    0.26
   9  12   3    0.81    0.41
  -9 -12   3    1.65    0.85
 -12   9   3    1.65    0.64
 -10  12   3    1.13    0.80
  10  12  -3    2.02    0.50
 -10 -12  -3   -0.20    1.07
 -12  10  -3    1.52    0.37
  12  10   3    1.70    0.51
  12  10   3    1.66    0.27
  12 -10  -3    1.40    0.30
 -12  10  -3    2.37    0.73
  10  12  -3    1.68    0.30
  12 -10  -3    2.91    0.98
 -12 -10   3    2.27    1.19
  10 -12   3    2.02    1.00
 -10  12   3    1.41    0.36
  10 -12   3    1.42    0.24
 -10 -12  -3    1.51    0.31
  10 -12   3    1.36    0.31
 -12 -10   3    1.53    0.36
 -12  10   3    1.42    0.75
  10  12   3    1.18    0.45
  10 -12  -3    1.01    0.31
 -10  12  -3    2.15    0.90
 -10  12  -3    0.95    0.37
  12 -10   3    1.41    0.90
  12 -10   3    1.22    0.32
 -10 -12   3    1.47    0.34
  12 -10   3    1.39    0.23
 -10 -12   3    3.34    1.06
 -12 -10  -3    1.57    0.34
  12  10  -3    1.25    0.63
  10  12   3    1.38    0.27
  12  10  -3    1.58    0.29
 -12 -10  -3   -1.47    1.29
 -12  10   3    1.18    0.34
  11 -12   3    0.51    0.28
  12 -11  -3    2.41    1.23
  12  11   3   -0.12    0.55
  11 -12   3    1.17    1.12
  12 -11  -3    0.38    0.28
  11 -12   3    0.25    0.17
 -12 -11   3    0.65    1.25
 -12  11  -3   -0.18    0.29
  11  12  -3    0.73    0.61
 -12 -11   3    0.00    0.29
 -11  12   3    0.19    0.30
  12  11   3    0.03    0.22
 -12  11  -3    2.14    0.96
 -11 -12  -3    0.07    0.28
 -11 -12  -3   -0.52    1.37
  11  12  -3    0.53    0.22
  11 -12  -3   -0.67    1.40
 -12  11   3   -0.51    0.85
 -11  12  -3    0.00    0.35
  11 -12  -3    0.14    0.28
  12 -11   3   -0.04    0.27
 -12 -11  -3   -0.54    1.57
 -12  11   3    0.09    0.30
 -11 -12   3    0.35    0.29
  12  11  -3    0.20    0.23
 -11  12  -3    1.74    1.05
  12 -11   3    0.11    0.18
  11  12   3    0.38    0.54
  11  12   3    0.30    0.22
  11 -12  -3    0.18    0.14
  12  11  -3    0.27    0.70
 -12 -11  -3   -0.28    0.30
  12 -11   3    0.86    1.14
 -12 -12   3    0.52    0.29
  12 -12   3   -0.24    0.23
  12  12   3    0.02    0.21
  12  12  -3    0.16    0.22
 -12 -12  -3    0.33    0.28
 -12  12  -3    0.21    0.31
 -12  12   3    0.87    0.32
  12 -12   3    0.02    0.16
  12 -12  -3    0.05    0.14
  12 -12  -3   -0.02    0.26
   0  13   3    5.55    0.78
   0 -13   3    4.90    0.43
   0 -13   3    4.59    0.69
   0  13   3    4.57    0.50
 -13   0   3    3.44    0.47
   0 -13   3    4.43    0.31
 -13   0  -3    4.38    0.44
   0 -13  -3    4.18    0.57
 -13   0   3    4.34    1.20
  13   0   3    3.99    0.39
 -13   0   3    5.09    0.49
   0 -13  -3    4.10    0.30
   0  13  -3    4.04    0.40
   0  13   3    4.70    0.42
  13   0   3    3.43    0.67
  13   0  -3    4.18    0.57
 -13  -1   3   -0.21    1.00
   1 -13   3    0.37    0.14
 -13  -1   3    0.47    0.37
  -1  13   3    1.08    0.53
  13   1   3   -0.19    0.55
   1 -13   3    0.12    0.29
   1  13  -3    0.38    0.22
  -1  13   3   -0.10    0.29
  13  -1  -3    0.61    0.41
 -13  -1   3    1.20    0.65
  -1  13   3    0.44    0.30
 -13  -1   3   -0.05    0.38
  -1  13  -3   -0.01    0.24
   1  13   3    0.18    0.24
  -1 -13   3    0.51    0.25
   1 -13  -3    0.48    0.38
  13  -1   3    0.60    0.29
 -13   1   3    0.73    0.32
  13  -1   3    0.16    0.53
  -1 -13   3    0.98    0.49
   1 -13  -3    0.24    0.14
 -13  -1  -3    0.04    0.29
  13   1  -3   -0.18    0.40
   1  13   3   -0.10    0.26
 -13   1   3    0.68    0.38
 -13   1   3   -0.06    1.14
  -1 -13   3    0.06    0.15
  -2  13   3    0.50    0.32
   2  13  -3    0.47    0.25
  -2  13   3   -0.09    0.48
  13   2   3    0.59    0.58
  -2  13   3    0.42    0.45
 -13  -2   3    1.52    1.04
 -13  -2   3    0.69    0.41
 -13   2  -3   -0.04    0.30
 -13  -2   3    1.37    0.56
  13  -2  -3   -0.01    0.51
  -2 -13  -3    0.36    0.19
   2 -13   3   -0.35    0.68
   2 -13   3    0.90    0.53
  -2  13   3   -0.19    0.34
  -2 -13  -3   -0.09    0.42
  13   2  -3    0.44    0.40
 -13  -2  -3    0.17    0.30
   2 -13  -3    0.07    0.14
 -13   2   3   -0.40    2.16
   2 -13  -3    0.01    0.39
  13  -2   3    0.30    0.28
 -13   2   3   -0.14    0.28
   2  13   3    0.34    0.25
   2  13   3    0.47    0.29
  -2 -13   3    0.02    0.51
  -2 -13   3    0.59    0.25
  -2  13  -3    0.16    0.25
  13  -2   3    0.87    0.52
   3  13  -3    3.23    0.40
  -3  13   3    3.34    0.56
   3 -13   3    2.94    0.26
  -3 -13  -3    3.63    0.62
 -13  -3   3    3.57    0.68
  -3 -13  -3    3.44    0.34
  -3  13   3    3.16    0.54
  13   3   3    3.81    0.77
   3 -13   3    3.75    0.68
  13   3   3    2.94    0.51
 -13  -3   3    1.00    0.99
  -3  13   3    3.18    0.68
   3 -13   3    2.65    0.75
 -13   3  -3    2.56    0.46
  13  -3  -3    2.92    0.60
 -13   3  -3    3.24    0.37
 -13  -3  -3    2.52    0.42
 -13   3   3    2.73    0.51
  -3 -13   3    3.74    0.74
 -13   3   3    3.10    0.62
   3 -13  -3    3.58    0.58
  -3 -13   3    2.85    0.29
   3  13   3    3.56    0.41
  -3  13  -3    2.81    0.42
   3 -13  -3    2.76    0.26
  13   3  -3    2.55    0.56
   3  13   3    3.45    0.45
  -3 -13   3    3.06    0.41
  13  -3   3    3.22    0.70
  13  -3   3    3.14    0.39
 -13  -4   3   -0.16    0.97
   4 -13   3    0.36    0.14
  -4  13   3    0.87    0.51
   4  13  -3    0.34    0.26
  -4  13   3    0.81    0.52
 -13  -4   3   -0.22    0.59
  -4 -13  -3    0.58    0.24
 -13   4  -3    0.17    0.36
  13   4   3    0.26    0.93
  13  -4  -3   -0.26    0.53
  13   4   3    0.19    0.40
   4 -13   3    0.48    0.37
  13   4   3    0.57    0.51
  -4 -13  -3    0.61    0.26
   4  13  -3    0.74    0.22
  -4 -13  -3   -0.09    0.48
 -13   4  -3    0.52    0.30
   4 -13   3    1.30    0.73
   4 -13  -3    0.49    0.47
   4  13   3    0.43    0.22
  13  -4   3    0.29    0.26
  -4 -13   3    0.24    0.23
 -13   4   3    0.11    0.27
 -13  -4  -3    0.06    0.37
  -4 -13   3    0.14    0.19
 -13   4   3   -0.31    0.44
   4  13   3    0.05    0.29
  -4  13  -3    0.30    0.33
  -4 -13   3    0.71    0.55
   4 -13  -3    0.55    0.14
  13   4  -3   -0.25    0.47
 -13  -5   3    0.40    1.02
   5  13  -3    0.23    0.28
  -5  13   3    0.62    0.55
   5 -13   3    0.02    0.35
  13  -5  -3    0.35    0.57
 -13   5  -3    0.31    0.29
 -13   5  -3    0.63    0.40
  13   5   3   -0.01    0.34
   5 -13   3    0.52    0.78
  -5 -13  -3   -0.05    0.21
 -13  -5   3   -0.07    0.41
   5  13  -3    0.22    0.21
  -5 -13  -3    0.95    0.53
  13  -5  -3    0.52    0.25
   5 -13   3    0.25    0.14
  -5  13   3    0.74    0.36
  13   5   3   -0.33    0.47
 -13   5   3    0.80    0.47
   5 -13  -3    0.26    0.14
  13   5  -3   -0.24    0.53
   5  13   3    0.15    0.20
  -5 -13   3    0.42    0.21
   5  13   3   -0.19    0.29
  -5  13  -3    0.41    0.38
  -5 -13   3    0.81    0.61
  13  -5   3    0.25    0.26
 -13   5   3    0.29    0.28
 -13  -5  -3    0.16    0.41
  -5 -13   3    0.19    0.24
   5 -13  -3    0.15    0.49
  -5  13  -3   -0.73    0.77
   6  13  -3    0.05    0.21
   6 -13   3    0.00    0.15
  13   6   3    0.01    0.47
  -6 -13  -3    1.80    0.79
   6 -13   3   -0.53    0.30
 -13   6  -3   -0.10    0.52
  -6 -13  -3   -0.28    0.20
  13  -6  -3    0.25    0.69
  13  -6  -3    0.23    0.25
  -6  13   3    0.95    0.62
   6 -13   3    0.76    0.84
 -13   6  -3    0.05    0.29
  13   6   3    0.30    0.29
 -13  -6   3    0.16    0.39
  -6  13   3   -0.12    0.35
 -13  -6   3   -0.13    1.05
   6  13  -3    0.18    0.41
   6  13   3    0.24    0.22
 -13  -6  -3    3.99    1.75
  -6 -13   3   -0.06    0.23
 -13   6   3   -0.48    0.54
   6 -13  -3    0.08    0.14
  13   6  -3   -0.35    0.63
  13  -6   3   -0.02    0.27
  -6 -13   3    0.09    0.26
  -6  13  -3    0.99    0.76
 -13   6   3   -0.22    0.32
 -13  -6  -3    0.30    0.75
   6  13   3    0.06    0.38
  13  -6   3    1.88    0.91
   6 -13  -3    0.91    0.60
  -6  13  -3   -0.09    0.49
  -6 -13   3    0.31    0.82
  13  -7  -3    0.59    0.26
   7 -13   3    0.06    0.29
 -13   7  -3    0.47    0.53
   7  13  -3    0.90    0.38
  13   7   3   -0.25    0.51
  -7  13   3    0.84    0.66
  13  -7  -3    0.01    0.72
 -13  -7   3    0.83    1.08
  -7 -13  -3    1.11    0.71
 -13  -7   3    0.64    0.36
  13   7   3    0.71    0.28
   7 -13   3    1.83    0.99
  -7 -13  -3    0.64    0.22
  -7  13   3    0.43    0.34
 -13   7  -3    0.71    0.29
   7 -13   3    0.48    0.16
   7  13  -3    0.50    0.22
  13  -7   3    0.04    0.29
 -13  -7  -3    3.20    2.28
   7 -13  -3    0.51    0.15
   7  13   3    0.31    0.24
 -13  -7  -3    0.83    0.48
  -7 -13   3   -0.73    0.76
 -13   7   3    0.36    0.31
  -7  13  -3    0.47    0.43
  -7 -13   3    0.31    0.27
   7  13   3    0.83    0.38
  13  -7   3    0.84    0.75
  -7  13  -3    0.24    1.06
  -7 -13   3    0.29    0.27
  13  -8  -3   -0.81    0.82
  -8  13   3   -0.33    0.35
  -8 -13  -3    0.30    0.26
 -13  -8   3    1.02    1.18
  13   8   3   -0.24    0.54
   8  13  -3    0.19    0.19
  -8 -13  -3    0.44    0.81
  13  -8  -3   -0.25    0.24
 -13   8  -3    0.09    0.62
   8 -13   3    0.14    0.28
 -13   8  -3   -0.18    0.27
   8 -13   3    1.57    1.06
 -13  -8   3   -0.17    0.36
   8 -13   3   -0.13    0.15
   8  13  -3    0.05    0.41
 -13  -8  -3   -0.13    0.40
 -13  -8  -3    0.09    1.53
  -8  13  -3    0.69    0.94
  13  -8   3    0.01    0.27
   8  13   3   -0.33    0.41
 -13   8   3   -1.03    0.65
   8 -13  -3    0.09    0.13
  13   8  -3    0.41    0.31
  -8 -13   3   -0.38    0.27
   8  13   3    0.22    0.22
   8 -13  -3    1.04    0.39
 -13   8   3    0.17    0.32
  13  -8   3    0.13    0.82
  -8  13  -3   -0.45    0.37
  13   9   3    0.13    0.26
   9 -13   3    3.20    1.20
  13  -9  -3    0.52    0.26
   9  13  -3    0.49    0.21
  -9 -13  -3    1.66    1.03
   9  13  -3    0.81    0.48
  13  -9  -3    1.71    0.98
  -9  13   3   -0.87    0.87
 -13   9  -3    0.64    0.31
  -9 -13  -3    0.57    0.25
   9 -13   3    0.48    0.28
 -13  -9   3   -1.43    1.26
  13   9   3    0.01    0.60
 -13  -9   3    0.33    0.34
  -9  13   3   -0.24    0.33
   9 -13   3    0.23    0.16
 -13  -9  -3    0.18    0.38
  13  -9   3    0.24    0.21
   9 -13  -3    0.86    0.34
  -9 -13   3    0.64    0.28
  -9 -13   3    0.44    0.96
   9 -13  -3    0.53    0.15
 -13   9   3    0.21    0.32
  -9  13  -3    1.28    0.37
  -9  13  -3    0.69    1.02
  13   9  -3    0.37    0.29
 -13   9   3    0.99    0.75
   9  13   3    0.52    0.22
  13  -9   3   -0.09    0.26
 -13  -9  -3    4.04    1.72
   9  13   3    0.47    0.42
  13  -9   3    0.39    0.88
  13 -10  -3    2.28    1.20
 -13  10  -3    0.05    0.29
 -10  13   3   -1.43    0.99
 -13  10  -3    1.05    0.88
  10  13  -3    0.41    0.21
 -10 -13  -3    0.62    0.27
  13  10   3    0.34    0.24
 -13 -10   3   -0.32    1.45
 -10  13   3   -0.06    0.31
 -10 -13  -3   -0.74    1.26
  10 -13   3   -0.18    0.25
  13 -10  -3    0.46    0.26
  13  10   3   -0.13    0.69
  10 -13   3    0.09    1.29
 -13 -10   3    0.05    0.30
  10 -13   3    0.29    0.16
  10 -13  -3    0.13    0.13
 -10 -13   3    0.22    1.13
 -13 -10  -3    0.70    0.35
 -13  10   3    0.09    0.33
 -10 -13   3   -0.17    0.28
  10 -13  -3    0.27    0.32
  13 -10   3    0.12    0.22
  13 -10   3    0.98    1.03
  10  13   3    0.09    0.22
  10  13   3    0.75    0.54
  13  10  -3    0.65    0.26
 -10  13  -3   -0.31    1.21
  13 -10   3   -0.20    0.26
 -10  13  -3    0.28    0.35
 -11 -13  -3    0.12    0.27
  13  11   3    0.06    0.23
 -11  13   3    0.08    0.32
 -13 -11   3    0.19    0.28
  11 -13   3    0.42    0.16
 -13  11  -3    0.43    0.30
  13 -11  -3    0.37    0.15
  13 -11  -3    0.64    0.29
  11 -13   3   -0.03    0.25
  11  13  -3    0.05    0.19
  11 -13  -3    0.30    0.14
 -13 -11  -3   -0.25    0.34
 -11 -13   3    0.11    0.25
  11  13   3    0.07    0.22
 -13  11   3    0.01    0.30
  13  11  -3   -0.42    0.25
  13 -11   3   -0.07    0.26
 -11  13  -3    0.16    0.34
  11 -13  -3    0.00    0.37
 -13  12  -3   -0.33    0.26
 -13 -12   3    0.12    0.27
  13  12   3    0.31    0.21
 -12  13   3   -0.02    0.29
  12  13  -3    0.50    0.21
 -12 -13  -3   -0.27    0.24
  12 -13   3   -0.07    0.15
  13 -12  -3    0.45    0.25
  13  12  -3    0.26    0.21
  13 -12   3    0.22    0.18
 -12  13  -3   -0.18    0.28
 -13 -12  -3    0.47    0.28
  12  13   3    0.17    0.21
  12 -13  -3    0.39    0.14
  12 -13  -3   -0.35    0.27
 -13  12   3   -0.07    0.27
   0  14  -3    2.07    0.42
  14   0  -3    2.34    0.58
  14   0   3    2.07    0.32
   0 -14   3    2.39    0.37
   0 -14   3    1.84    0.24
   0 -14  -3    1.64    0.24
   0 -14   3    3.54    0.72
 -14   0   3    1.27    0.49
   0 -14  -3    2.88    0.64
   0  14   3    2.00    0.37
   0  14   3    2.80    0.53
 -14   0  -3    2.29    0.44
  14   0   3    0.65    0.68
 -14   0   3    2.36    0.41
  -1  14   3    0.84    0.39
  -1 -14  -3    0.50    0.47
 -14   1  -3    0.27    0.36
   1  14  -3    0.54    0.29
  14   1   3   -0.66    0.66
   1 -14   3    0.34    0.29
 -14  -1   3    0.74    0.35
  -1  14   3    0.23    0.30
  14  -1  -3    0.08    0.58
  -1 -14  -3    0.32    0.18
 -14  -1   3    0.23    1.56
  14   1   3    0.11    0.31
   1 -14   3    0.23    0.15
 -14   1   3    0.19    0.29
  -1  14  -3    0.05    0.31
  -1 -14   3    0.12    0.15
  14  -1   3    0.78    0.31
  14   1  -3    0.39    0.54
  -1 -14   3    1.21    0.62
  14  -1   3   -0.41    0.64
 -14  -1  -3   -0.33    0.36
   1  14   3    0.77    0.37
  -1 -14   3    0.16    0.25
   1  14   3    0.53    0.25
   1 -14  -3    0.22    0.16
   1 -14  -3    0.95    0.50
 -14   1   3    0.63    0.48
   2 -14   3    0.97    0.34
  -2 -14  -3    0.84    0.53
  -2  14   3    1.18    0.74
   2  14  -3    0.24    0.29
  -2 -14  -3    0.17    0.20
   2 -14   3    1.67    0.72
  -2  14   3    0.65    0.34
 -14  -2   3    0.78    0.60
 -14   2  -3    0.93    0.28
  14   2   3    1.11    0.72
 -14  -2   3   -0.75    0.75
  14   2   3    0.99    0.35
  14  -2  -3    1.20    0.59
   2 -14   3    0.49    0.15
  -2 -14   3    0.08    0.23
  14   2  -3    0.36    0.55
  -2  14  -3    0.53    0.32
  14  -2   3    0.56    0.27
   2 -14  -3    0.44    0.14
 -14  -2  -3   -0.24    0.38
 -14   2   3    0.34    0.28
   2  14   3    0.54    0.25
   2 -14  -3   -0.13    0.47
   2  14   3    0.30    0.34
  -2 -14   3    0.64    0.16
  -2 -14   3    0.16    0.60
  14  -2   3    0.94    0.67
 -14   2   3    0.23    0.47
  -3 -14  -3    1.22    0.73
 -14   3  -3    1.44    0.30
   3 -14   3    1.13    0.18
 -14  -3   3    3.45    1.51
  -3  14   3    1.41    0.44
  14  -3  -3    1.31    0.71
 -14  -3   3    1.30    0.56
   3 -14   3    1.03    0.41
   3  14  -3    2.16    0.45
   3 -14   3    1.99    0.81
  -3 -14  -3    1.31    0.26
 -14   3  -3    1.73    0.46
  14   3   3    1.48    0.39
  -3  14   3    1.59    0.71
  -3 -14   3    1.87    0.24
  14  -3   3    2.81    0.75
   3  14   3    1.60    0.31
 -14   3   3    1.41    0.29
   3 -14  -3    1.10    0.22
   3  14   3    0.87    0.37
  -3 -14   3    2.21    0.72
  14  -3   3    1.88    0.34
 -14  -3  -3    2.09    0.43
  14   3  -3    2.04    0.60
 -14   3   3    0.74    0.52
   3 -14  -3    2.45    0.60
  -3 -14   3    1.60    0.28
  -3  14  -3    1.14    0.37
  -4 -14  -3    2.67    0.35
 -14   4  -3    3.34    0.54
 -14  -4   3    2.62    0.51
  -4 -14  -3    3.38    0.68
  -4 -14  -3    3.09    0.35
  -4  14   3    3.70    0.79
 -14  -4   3    2.17    1.37
 -14   4  -3    3.72    0.43
   4 -14   3    3.28    0.28
  -4  14   3    3.43    0.54
   4  14  -3    3.05    0.35
  14  -4  -3    3.51    0.71
  -4 -14   3    3.40    0.39
  14   4  -3    4.33    1.04
   4 -14  -3    4.17    0.84
  -4 -14   3    3.16    0.30
   4  14   3    2.74    0.52
   4  14   3    3.49    0.36
  14  -4   3    2.46    0.85
  -4  14  -3    2.56    0.47
 -14   4   3    3.56    0.43
 -14   4   3    3.16    0.65
   4 -14  -3    3.01    0.25
  14  -4   3    2.62    0.39
  14   5   3    0.21    0.38
  -5 -14  -3    0.08    0.22
   5  14  -3    0.14    0.33
  -5  14   3    0.45    0.38
 -14   5  -3    0.27    0.29
 -14  -5   3    0.61    0.45
  14  -5  -3    0.80    0.26
 -14  -5   3    0.93    1.42
  14  -5  -3    0.78    0.70
  -5  14   3    0.19    0.73
 -14   5  -3    0.93    0.51
  -5 -14  -3    0.33    0.66
   5 -14   3   -0.01    0.34
   5  14  -3    0.34    0.21
   5 -14   3    0.25    0.16
  -5 -14   3    0.11    0.20
   5  14   3    0.36    0.22
 -14   5   3    0.57    0.31
   5  14   3    0.68    0.40
 -14   5   3   -0.25    0.55
   5 -14  -3    0.14    0.66
  -5 -14   3    0.26    0.74
  14  -5   3    0.39    0.26
   5 -14  -3    0.00    0.13
  -5 -14   3   -0.04    0.25
  14  -5   3    0.44    0.77
  14   5  -3    0.38    0.73
   6  14  -3    0.41    0.22
 -14  -6   3    0.54    1.38
  -6 -14  -3    1.07    0.75
 -14   6  -3   -0.28    0.56
  -6  14   3    1.20    0.36
 -14   6  -3    0.81    0.28
  -6  14   3    1.13    0.81
  14   6   3    0.29    0.75
   6 -14   3    1.04    0.33
 -14  -6   3    0.64    0.39
   6 -14   3    0.41    0.17
  -6 -14  -3    0.65    0.25
   6  14  -3    1.08    0.39
  14  -6  -3    1.00    0.77
  14   6   3    0.52    0.35
  14  -6  -3    0.32    0.24
   6 -14   3    0.97    1.30
   6  14   3    0.30    0.39
 -14   6   3    0.42    0.60
  -6 -14   3    0.05    0.22
  14  -6   3    0.55    0.28
  -6 -14   3    0.45    0.25
   6  14   3    0.77    0.22
   6 -14  -3    0.22    0.16
 -14   6   3    0.21    0.31
  -6 -14   3   -0.23    0.77
  14  -6   3    1.30    0.81
  14  -7  -3    0.06    0.81
  -7 -14  -3    0.13    0.21
 -14  -7   3    0.51    0.39
  14   7   3    0.17    0.29
 -14   7  -3    0.42    0.69
   7 -14   3    0.20    0.30
 -14  -7   3   -2.37    1.46
 -14   7  -3    0.35    0.28
   7 -14   3    0.03    0.16
   7  14  -3   -0.17    0.20
  -7 -14  -3    0.46    0.81
  14  -7  -3    0.41    0.24
  -7  14   3    1.15    0.90
  14   7   3   -0.62    0.75
   7 -14   3   -0.05    1.37
  -7  14   3    0.26    0.34
  14  -7   3    0.27    0.27
  -7 -14   3    0.34    0.28
  -7  14  -3    0.08    0.44
 -14  -7  -3   -0.60    0.71
   7  14   3   -0.25    0.22
  -7 -14   3    1.67    0.89
  -7 -14   3    0.41    0.24
   7 -14  -3    0.10    0.14
  14  -7   3    1.34    0.94
 -14   7   3   -0.25    0.29
  14  -8  -3    1.65    0.95
   8  14  -3    0.35    0.47
   8  14  -3    0.43    0.19
 -14  -8   3   -1.48    1.59
  14   8   3   -0.17    0.25
  -8 -14  -3    0.09    0.22
 -14   8  -3   -0.01    0.75
  -8 -14  -3   -1.29    0.94
  -8  14   3    0.02    0.33
   8 -14   3    0.26    0.15
  14  -8  -3    0.01    0.23
   8 -14   3    0.01    0.29
 -14   8  -3   -0.28    0.27
  -8  14   3   -0.23    1.01
 -14  -8   3    0.01    0.36
  14  -8   3    1.92    0.92
  -8  14  -3    0.47    0.43
   8  14   3   -0.03    0.47
 -14   8   3    0.88    0.80
   8 -14  -3    0.21    0.15
 -14   8   3    0.48    0.30
   8  14   3    0.19    0.23
 -14  -8  -3    0.34    0.45
  14  -8   3    0.08    0.28
  -8 -14   3    0.36    0.26
  -9  14   3   -0.40    0.33
   9 -14   3   -0.61    2.64
  -9 -14  -3    0.24    0.25
   9 -14   3   -0.19    0.26
 -14  -9   3   -0.15    0.30
  14   9   3   -0.16    1.12
  -9  14   3    0.46    1.16
   9 -14   3    0.07    0.15
   9  14  -3   -0.29    0.52
  14  -9  -3    0.30    0.27
  14   9   3   -0.08    0.23
   9  14  -3   -0.13    0.20
 -14  -9   3    2.87    1.92
 -14   9  -3   -0.13    0.27
 -14   9  -3    1.02    0.87
  14  -9   3   -0.58    1.12
  -9 -14   3   -0.15    0.24
 -14  -9  -3    0.09    0.43
   9 -14  -3   -0.02    0.14
 -14   9   3   -1.44    0.90
  14  -9   3   -0.04    0.25
  -9  14  -3   -0.31    0.38
 -14   9   3    0.13    0.31
   9  14   3    0.23    0.22
   9  14   3    1.36    0.59
  -9 -14   3    2.04    1.17
  14   9  -3    0.08    0.30
 -10 -14  -3   -0.37    0.22
  14 -10  -3    0.14    0.25
 -14  10  -3    0.25    0.29
  14  10   3    0.01    0.35
  10  14  -3   -0.12    0.18
 -14 -10   3   -0.30    0.34
 -10  14  -3    0.67    0.44
  10 -14  -3    0.55    0.33
 -14  10   3    0.18    0.30
  14  10  -3    0.44    0.29
  10 -14  -3    0.26    0.14
  10  14   3   -0.07    0.20
  14 -10   3    0.03    0.24
 -11 -14  -3   -0.21    0.24
 -14 -11   3   -0.32    0.27
  11  14  -3   -0.18    0.19
 -11  14   3    0.38    0.29
 -14  11  -3   -0.18    0.25
  11 -14   3    0.28    0.26
  14  11   3    0.25    0.21
  14 -11  -3    0.00    0.24
 -11 -14   3    0.36    0.24
  11  14   3   -0.06    0.19
 -11  14  -3    0.18    0.33
  11 -14  -3    0.04    0.11
  14 -11   3   -0.09    0.21
 -14  11   3   -0.31    0.23
  11 -14  -3    0.67    0.31
 -14 -11  -3   -0.09    0.34
   0 -15  -3    0.19    0.16
   0 -15   3    0.24    0.26
  15   0   3    0.21    0.29
   0  15   3   -0.74    0.51
 -15   0  -3    0.12    0.27
  15   0  -3   -0.99    0.65
 -15   0  -3    0.94    0.46
   0  15   3   -0.44    0.24
   0 -15   3    0.06    0.14
   0 -15  -3    1.14    0.62
  15   0   3    0.10    0.86
   0 -15   3   -0.97    0.82
 -15   0   3   -0.50    0.30
 -15   0   3    0.44    0.69
   0  15  -3   -0.22    0.36
  15   1   3    0.39    0.30
 -15   1  -3   -0.51    0.47
  -1  15   3   -0.27    0.54
   1 -15   3    0.13    0.15
   1  15  -3    0.21    0.37
  -1  15   3   -0.01    0.28
   1 -15   3    0.71    0.27
   1  15  -3    0.37    0.22
  15   1   3    0.66    0.87
  -1 -15  -3   -0.11    0.18
  15  -1  -3   -0.13    0.65
 -15  -1   3    0.47    0.35
   1 -15   3    0.64    0.87
  -1 -15  -3    0.28    0.60
 -15   1  -3    0.24    0.28
   1  15   3    0.03    0.24
  15   1  -3   -0.34    0.65
 -15  -1  -3    0.74    0.48
  15  -1   3   -1.04    0.80
  15  -1   3    0.18    0.28
  -1 -15   3   -0.08    0.24
 -15  -1  -3    0.14    0.27
   1  15   3   -0.66    0.44
  -1  15  -3    0.78    0.42
  -1 -15   3   -1.03    0.81
   1 -15  -3    0.33    0.15
 -15   1   3    1.37    0.66
  -1 -15   3    0.27    0.16
 -15   1   3    0.00    0.30
 -15   2  -3    0.28    0.26
   2 -15   3    0.45    0.14
  -2 -15  -3    0.85    0.25
 -15   2  -3    0.24    0.47
   2 -15   3    0.02    0.31
  -2 -15  -3    0.43    0.19
   2  15  -3    0.75    0.25
   2 -15   3    1.67    1.01
  -2 -15  -3    0.94    0.66
  15  -2  -3    1.21    0.75
  15   2   3    1.25    0.34
  -2  15   3    0.33    0.38
  15   2   3   -0.76    0.97
  15  -2   3    0.69    0.27
  -2  15  -3    0.42    0.45
   2 -15  -3    1.94    0.71
 -15   2   3    0.38    0.65
   2  15   3    0.62    0.23
   2 -15  -3    0.62    0.16
  -2 -15   3    0.71    0.16
  15   2  -3   -0.73    0.70
  -2 -15   3    0.65    0.26
 -15   2   3    0.34    0.28
  15  -2   3    1.29    0.78
 -15   3  -3   -0.18    0.50
  15  -3  -3    0.55    0.25
 -15   3  -3   -0.02    0.26
  15   3   3   -0.42    0.36
  -3 -15  -3    0.03    0.21
   3 -15   3   -0.70    0.55
 -15  -3   3    1.23    0.54
   3  15  -3    0.34    0.37
   3  15  -3   -0.07    0.21
  -3 -15  -3   -0.13    0.21
   3 -15   3    0.03    0.14
  -3 -15  -3   -0.19    0.67
 -15   3   3   -0.07    0.29
 -15   3   3    0.58    0.62
 -15  -3  -3    0.61    0.58
  15  -3   3    0.12    0.25
   3  15   3    0.58    0.41
  -3 -15   3    0.28    0.78
   3 -15  -3    0.34    0.72
   3  15   3    0.20    0.21
   3 -15  -3    0.18    0.13
  15  -3   3   -0.28    0.76
  15   3  -3    0.92    0.76
  -3 -15   3   -0.20    0.17
  -3 -15   3   -0.27    0.22
  -3  15  -3   -0.05    0.51
  -4 -15  -3    0.24    0.27
  -4 -15  -3    1.17    0.75
   4 -15   3    0.10    0.15
   4  15  -3    0.28    0.20
 -15   4  -3    0.28    0.28
 -15  -4   3   -0.36    0.51
 -15   4  -3    1.19    0.57
  -4  15   3    0.28    0.40
   4  15  -3   -0.26    0.38
  -4 -15  -3    0.45    0.22
  15  -4  -3    0.48    0.25
  15  -4  -3    0.37    0.77
  15   4  -3    0.16    0.88
  -4 -15   3    0.02    0.82
   4  15   3    0.16    0.21
   4 -15  -3    0.11    0.13
 -15   4   3    0.53    0.65
  -4 -15   3    0.13    0.19
 -15   4   3    0.07    0.29
   4  15   3   -0.18    0.43
  -4 -15   3   -0.08    0.23
  15  -4   3   -0.45    0.83
   5 -15   3    1.02    0.18
   5  15  -3    1.02    0.24
  -5  15   3    1.38    0.38
  15  -5  -3    0.75    0.26
 -15   5  -3    0.01    0.61
  15  -5  -3    1.23    0.82
 -15  -5   3    1.00    0.46
  -5 -15  -3    1.09    0.25
 -15   5  -3    1.20    0.31
  -5 -15  -3    0.78    0.81
   5  15  -3    1.15    0.44
  -5 -15   3   -0.72    0.84
  15  -5   3    1.46    0.90
  -5 -15   3    1.17    0.21
   5 -15  -3    1.50    0.19
  15  -5   3    0.87    0.31
   5  15   3    1.17    0.24
   5  15   3    0.87    0.44
 -15   5   3    1.30    0.33
  -5 -15   3    1.44    0.27
 -15   5   3    1.45    0.71
 -15   6  -3    1.08    0.73
  -6  15   3    0.50    0.37
  -6 -15  -3    0.24    0.21
 -15  -6   3    0.54    0.41
   6  15  -3    0.25    0.19
 -15  -6   3   -3.64    2.45
   6 -15   3    0.47    0.15
 -15   6  -3    0.52    0.28
  15  -6  -3    0.35    0.86
  -6  15   3    1.37    1.49
  15   6   3    0.86    0.39
  -6 -15  -3    2.52    0.93
   6 -15   3    0.28    0.32
  15  -6  -3    0.94    0.25
  -6 -15   3   -0.24    0.92
  -6 -15   3    0.36    0.23
 -15   6   3    0.34    0.29
   6  15   3    0.49    0.49
   6 -15  -3    0.43    0.15
  15  -6   3    0.62    0.28
   6  15   3    0.51    0.22
  -6 -15   3    0.70    0.25
  15  -6   3    0.55    0.99
 -15   6   3   -0.36    0.76
 -15  -7   3    0.44    0.40
  15   7   3    0.05    0.32
  15  -7  -3    0.32    0.22
  -7  15   3   -1.24    1.38
  -7 -15  -3   -0.61    1.02
   7  15  -3    1.10    0.50
  -7  15   3    0.08    0.34
  -7 -15  -3    0.47    0.24
 -15   7  -3    0.70    0.29
   7 -15   3   -0.29    0.29
 -15  -7   3   -0.73    2.58
  15  -7  -3   -1.07    0.98
   7  15  -3    0.58    0.21
 -15   7  -3    1.85    0.81
  -7 -15   3    0.18    0.23
 -15   7   3    0.51    0.31
  -7 -15   3   -0.19    0.28
   7  15   3    0.14    0.21
  15  -7   3    0.04    0.26
   7 -15  -3    0.34    0.14
  15  -7   3    1.85    1.08
 -15   7   3    1.06    0.88
   7  15   3    0.52    0.54
  -8 -15  -3    0.30    0.22
  -8  15   3   -0.25    0.35
 -15   8  -3   -0.04    0.28
  15   8   3    0.45    0.35
   8 -15   3    0.19    0.15
 -15  -8   3    1.01    0.38
  15  -8  -3    0.50    0.26
   8  15  -3    0.20    0.19
 -15   8   3    0.33    0.28
  15  -8   3    0.36    0.26
   8 -15  -3    0.37    0.15
  -8 -15   3    0.17    0.26
  -8  15  -3    0.41    0.48
   8  15   3    0.36    0.22
   9 -15   3   -0.07    0.27
  15  -9  -3    0.38    0.14
   9  15  -3    0.51    0.26
   9 -15   3    0.52    0.14
  -9  15   3    0.83    0.31
  15   9   3    0.51    0.26
  15  -9  -3    0.07    0.25
 -15  -9   3    0.10    0.34
  -9 -15  -3    0.43    0.26
  -9 -15   3    0.16    0.28
  -9  15  -3    1.43    0.40
  16   0   3   -1.07    1.08
 -16   0  -3    0.09    0.24
  16   0   3   -0.05    0.27
 -16   0   3    0.35    0.32
  16   0  -3    0.39    0.85
   0 -16  -3    0.17    0.79
   0 -16   3    1.95    1.16
   0 -16  -3    0.08    0.16
   0  16   3    0.04    0.25
   0 -16   3    0.53    0.25
  -1 -16  -3    0.60    0.82
 -16   1  -3   -0.20    0.60
   1 -16   3    0.43    0.16
  16   1   3    0.47    1.18
 -16   1  -3    0.01    0.26
  16   1   3    0.08    0.30
  -1 -16  -3    0.64    0.23
   1  16  -3    0.14    0.22
   1  16  -3    0.96    0.49
   1 -16   3    0.74    0.28
  -1 -16  -3    0.53    0.18
  16  -1  -3   -0.80    0.79
  -1  16   3    0.20    0.29
 -16  -1   3    0.77    0.35
 -16  -1  -3    0.46    0.26
  -1 -16   3   -0.29    1.13
  16  -1   3   -0.37    1.02
 -16   1   3    1.06    0.90
  -1 -16   3    0.30    0.14
  -1  16  -3    0.34    0.24
  16  -1   3   -0.05    0.25
   1  16   3    0.47    0.24
  16   1  -3    1.97    0.88
 -16   1   3    0.14    0.30
   1 -16  -3    0.02    0.85
   1 -16  -3    0.66    0.16
  -1 -16   3    0.80    0.25
 -16  -1  -3    0.44    0.67
   2  16  -3    1.21    0.46
 -16   2  -3    0.26    0.25
   2 -16   3    0.18    0.14
  16   2   3    0.36    0.33
   2  16  -3    0.52    0.21
 -16   2  -3    0.81    0.63
  16  -2  -3   -1.10    0.79
  -2 -16  -3   -0.46    0.76
   2 -16   3    0.39    0.31
  -2 -16  -3   -0.22    0.19
  -2 -16  -3    0.20    0.21
  16  -2  -3    0.26    0.23
 -16   2   3    0.49    0.30
  16   2  -3   -0.61    0.93
  -2 -16   3   -1.20    1.03
   2 -16  -3    0.09    0.13
  -2 -16   3    0.03    0.16
  -2 -16   3    0.19    0.25
 -16  -2  -3   -0.11    0.76
 -16  -2  -3    0.25    0.25
   2  16   3    0.22    0.23
   2  16   3   -0.47    0.59
  -2  16  -3    0.04    0.23
  16  -2   3   -0.04    0.26
   2 -16  -3    0.19    0.90
  16  -3  -3    0.58    0.23
   3  16  -3    0.81    0.49
  16   3   3    0.57    0.49
   3 -16   3    0.46    0.16
  -3 -16  -3    1.74    0.88
 -16   3  -3    0.10    0.68
   3  16  -3    0.73    0.22
 -16   3  -3    0.49    0.27
  -3 -16  -3    0.60    0.24
  16   3  -3    2.07    1.05
   3 -16  -3    0.53    0.15
  16  -3   3    1.87    0.99
  -3 -16   3    0.85    0.26
 -16   3   3    0.87    0.30
   3  16   3    0.88    0.59
   3  16   3    0.72    0.24
  -3 -16   3    0.45    1.09
  -3  16  -3    0.54    0.27
 -16  -3  -3   -0.02    0.27
  -3 -16   3    0.60    0.18
  16  -3   3    0.52    0.26
  16  -4  -3    0.11    0.22
 -16   4  -3   -0.47    0.72
   4 -16   3    0.19    0.15
  16  -4  -3   -0.74    0.89
   4  16  -3   -0.02    0.22
 -16  -4   3   -0.09    0.80
  -4 -16  -3    0.29    0.21
   4  16  -3   -0.21    0.51
 -16   4  -3    0.20    0.26
  -4 -16   3   -0.20    1.06
 -16   4   3    0.15    0.28
  -4 -16   3    0.02    0.18
   4  16   3    0.13    0.20
  -4 -16   3    0.44    0.26
 -16  -4  -3   -0.41    0.28
   4  16   3    0.01    0.56
   4 -16  -3    0.14    0.15
 -16   4   3    0.98    0.88
  16  -4   3   -0.01    0.27
  16  -5  -3    0.53    0.22
 -16   5  -3    0.15    0.26
  -5 -16  -3   -0.03    0.20
 -16   5  -3    0.84    0.87
   5 -16   3   -0.11    0.13
 -16  -5   3   -0.11    0.50
  -5  16   3   -0.49    0.39
   5  16  -3   -0.15    0.54
  -5 -16  -3    2.17    1.04
   5  16  -3    0.08    0.18
  -5 -16   3    0.03    0.23
 -16   5   3   -0.68    0.99
   5 -16  -3    0.23    0.15
   5  16   3   -0.54    0.62
  16  -5   3   -0.01    0.25
  -5 -16   3   -0.31    0.19
   5  16   3    0.10    0.20
  -5 -16   3   -0.08    1.16
 -16   6  -3    0.28    0.27
  -6  16   3    0.89    0.43
  -6 -16  -3    0.38    0.23
 -16  -6   3    0.29    0.51
   6 -16   3    0.18    0.13
   6  16  -3    0.03    0.17
  16  -6  -3    0.52    0.22
   6  16   3    0.28    0.20
 -16   6   3    0.32    0.27
  -6 -16   3   -0.02    0.21
   6 -16  -3    0.37    0.13
  16  -6   3    0.49    0.25
  -6 -16   3    0.61    0.26
 -16   7  -3    0.18    0.29
  -7 -16  -3    0.30    0.23
 -16  -7   3    0.33    0.39
   7 -16   3    0.07    0.24
  -7  16   3   -0.28    0.33
   7  16  -3    0.09    0.28
  16  -7  -3    0.11    0.25
   7 -16  -3    0.14    0.14
  16  -7   3    0.64    0.28
  -7 -16   3    0.15    0.25
  -8  16   3    0.34    0.33
 -16   8  -3   -0.05    0.22
 -16  -8   3   -0.30    0.35
   8  16   3    0.40    0.20
  -8 -16   3    0.41    0.24
 -16   8   3    0.68    0.25
  16  -8   3    0.32    0.20
   0  17  -3    0.21    0.20
  17   0  -3   -0.17    0.20
   0 -17   3    0.09    0.13
 -17   0  -3    0.14    0.22
   0  17   3   -0.26    0.36
   0 -17  -3   -0.03    0.20
   0 -17  -3   -0.12    0.16
   0 -17   3   -0.01    0.26
  17   0   3    0.13    0.28
 -17   0   3   -0.13    0.37
  17   1   3    0.02    0.30
   1 -17   3   -0.14    0.13
  17  -1  -3    0.38    0.22
 -17   1  -3    0.34    0.23
  -1 -17  -3   -0.27    0.19
   1  17  -3    0.21    0.20
   1 -17  -3   -0.24    0.20
  17   1  -3   -0.02    0.21
 -17   1   3    0.01    0.32
   1  17   3   -0.18    0.26
  -1  17  -3    0.03    0.22
 -17  -1  -3   -0.17    0.25
  17  -1   3    0.03    0.25
   1 -17  -3    0.13    0.16
  -1 -17   3   -0.03    0.25
   2 -17   3    0.22    0.15
   2  17  -3    0.18    0.20
  -2 -17  -3   -0.23    0.22
  17  -2  -3    0.32    0.22
 -17   2  -3    0.19    0.23
  -2 -17  -3    0.33    0.19
   2 -17   3   -0.53    0.30
 -17   2   3    0.22    0.33
  17  -2   3   -0.42    0.26
   2  17   3   -0.20    0.23
  -2  17  -3    0.20    0.27
   2 -17  -3    0.49    0.23
   2 -17  -3    0.04    0.14
  -2 -17   3   -0.09    0.16
  -2 -17   3    0.35    0.24
  17   2  -3    0.17    0.26
  -3 -17  -3    0.94    0.22
  -3 -17  -3    0.74    0.23
   3 -17   3    0.60    0.14
  17  -3  -3    0.75    0.25
 -17   3  -3    0.95    0.26
   3  17  -3    0.27    0.20
   3 -17  -3    0.68    0.14
  17   3  -3    0.59    0.24
  17  -3   3    0.90    0.27
 -17   3   3    0.22    0.32
   3 -17  -3    1.05    0.24
 -17  -3  -3    0.20    0.28
  -3 -17   3    0.84    0.24
   3  17   3    0.38    0.29
  -3 -17   3    0.51    0.29
   4 -17   3    0.19    0.15
 -17   4  -3    0.22    0.30
  17  -4  -3    0.54    0.26
  -4 -17  -3    0.03    0.24
  -4 -17   3    0.21    0.26
  17  -4   3   -0.22    0.27
  17   4  -3   -0.12    0.23
   4 -17  -3    0.14    0.17
   4 -17  -3    0.40    0.22
   4  17   3    0.04    0.21
 -17   4   3    0.02    0.26
   5  17  -3    0.41    0.17
  -5 -17  -3    0.50    0.20
  17  -5  -3    0.51    0.20
 -17   5  -3   -0.16    0.21
   5 -17   3    0.28    0.12
  -5 -17   3    0.35    0.21
   5 -17  -3    0.83    0.24
 -17   5   3    0.24    0.24
  17   5  -3    0.38    0.26
   5 -17  -3    0.06    0.12
   5  17   3    0.00    0.20
   0   0   4  164.30    6.57
   0   0   4  173.00    6.54
   0   0   4  169.15    6.56
   0   0   4  170.68    6.54
   0  -1   4   48.93    1.98
  -1   0   4   50.55    1.95
   0   1   4   49.75    2.00
   0   1   4   49.92    1.95
   0  -1   4   51.83    1.96
   1   0   4   49.09    1.97
  -1   0   4   49.88    1.99
   0  -1   4   48.97    1.99
  -1   0   4   49.89    2.01
  -1   0   4   52.42    1.95
   1   0   4   48.84    1.96
   0  -1   4   50.67    1.95
   0   1   4   48.64    1.96
   1   0   4   49.89    1.96
   1   0   4   50.32    1.96
   1   1   4   12.62    0.53
   1   1   4   12.77    0.54
  -1  -1   4   13.05    0.52
   1  -1   4   13.35    0.54
  -1   1   4   12.85    0.52
  -1   1   4   12.63    0.54
   1  -1   4   12.82    0.54
   1   1   4   12.92    0.54
  -1   1   4   13.46    0.60
   1  -1   4   12.59    0.57
  -1  -1   4   12.98    0.59
  -1  -1   4   12.83    0.58
   2   0   4   18.25    0.76
   2   0   4   18.39    0.74
  -2   0   4   17.84    0.73
   0   2  -4   18.05    0.71
   0  -2   4   17.82    0.76
  -2   0  -4   16.86    0.72
   0   2   4   18.39    0.73
   0  -2   4   18.55    0.78
   0   2   4   18.37    0.75
  -2   0   4   17.31    0.80
  -1   2   4   34.94    1.34
   1  -2   4   33.02    1.36
   2   1   4   34.03    1.36
  -2  -1   4   33.98    1.43
  -2  -1   4   35.38    1.34
  -2   1  -4   36.29    1.36
   1  -2   4   35.33    1.36
   2   1   4   34.42    1.37
  -1   2   4   35.00    1.37
   1  -2   4   33.63    1.40
  -2  -1   4   34.58    1.41
   2   1   4   34.20    1.36
  -1   2   4   34.96    1.43
   2   1  -4   32.87    1.34
   1   2   4   34.89    1.37
   2  -1   4   34.09    1.40
  -1   2  -4   35.55    1.35
   1   2   4   34.55    1.36
  -1  -2   4   32.94    1.40
   2  -1   4   35.14    1.36
  -2   1   4   34.08    1.43
  -2  -1  -4   33.59    1.36
   1   2   4   31.98    1.33
   1  -2  -4   31.32    1.35
  -1  -2   4   34.19    1.40
  -2   1   4   34.74    1.36
  -2   2   4    0.88    0.07
  -2  -2   4    0.85    0.17
   2   2   4    0.65    0.10
   2  -2  -4    0.68    0.12
  -2  -2   4    0.93    0.19
  -2   2   4    0.70    0.19
  -2   2   4    0.72    0.12
   2  -2   4    0.57    0.15
   2   2  -4    0.83    0.08
   2   2   4    0.71    0.11
   2  -2   4    0.79    0.09
  -2  -2  -4    0.79    0.13
  -2   2  -4    0.76    0.11
   2   2   4    0.91    0.12
   0   3  -4    4.50    0.20
  -3   0   4    4.61    0.35
   0  -3   4    4.02    0.27
  -3   0   4    4.91    0.24
   3   0  -4    4.20    0.19
   3   0   4    4.30    0.27
  -3   0  -4    4.28    0.22
   0  -3  -4    4.57    0.21
   0  -3   4    4.27    0.30
   0   3   4    5.16    0.26
   0   3   4    4.86    0.23
   3   0   4    5.06    0.25
  -1   3   4   30.81    1.18
  -3  -1   4   32.00    1.15
   3  -1  -4   28.13    1.18
   1  -3   4   30.11    1.22
   3   1   4   30.30    1.17
   1   3  -4   29.71    1.15
  -1   3   4   31.14    1.15
  -3   1  -4   30.87    1.16
   1  -3   4   29.13    1.17
  -1  -3  -4   29.05    1.19
  -3  -1   4   30.87    1.26
   3   1   4   29.86    1.17
  -1  -3   4   27.15    1.21
   1  -3  -4   26.53    1.15
  -1   3  -4   28.17    1.14
   1   3   4   27.55    1.16
  -3   1   4   26.78    1.25
   3  -1   4   28.21    1.16
   1   3   4   28.69    1.17
   3   1  -4   26.65    1.13
  -3  -1  -4   26.76    1.16
   3  -1   4   25.71    1.19
  -2   3   4  101.16    3.79
  -3  -2   4   96.00    3.75
   2   3  -4   90.60    3.68
  -3  -2   4   97.84    3.66
   2  -3   4   94.26    3.75
   2  -3   4   99.76    3.70
   3   2   4   96.05    3.70
   3  -2  -4   89.57    3.71
  -2   3   4   95.89    3.67
   2  -3   4   87.88    3.68
  -3   2  -4   98.59    3.69
  -3  -2   4   91.88    3.77
   3   2   4   94.18    3.69
  -2   3   4   97.72    3.71
  -2  -3  -4   93.07    3.72
   3  -2   4   97.17    3.70
  -3   2   4   98.57    3.71
   2   3   4   94.74    3.70
  -3   2   4   93.63    3.78
  -2  -3   4   95.89    3.75
  -2   3  -4   96.08    3.68
   3  -2   4   92.83    3.74
  -2  -3   4   89.88    3.75
  -3  -2  -4   93.47    3.70
   2  -3  -4   89.53    3.69
   3   2  -4   91.81    3.67
   2   3   4   97.51    3.70
  -3   3   4   64.19    2.65
  -3  -3  -4   61.90    2.57
   3   3   4   70.84    2.56
   3  -3  -4   60.40    2.56
  -3  -3   4   65.16    2.61
   3   3  -4   65.94    2.53
  -3   3   4   69.77    2.57
  -3   3  -4   69.67    2.55
   3  -3   4   70.35    2.55
   3  -3   4   57.37    2.52
   3  -3   4   59.41    2.60
  -3  -3   4   62.13    2.63
   3   3   4   67.40    2.56
   3   3   4   61.92    2.52
  -4   0  -4    2.42    0.20
   0  -4  -4    2.16    0.22
   4   0   4    2.59    0.19
  -4   0  -4    2.50    0.19
   0   4  -4    2.85    0.15
   4   0   4    2.14    0.24
  -4   0   4    2.09    0.31
   0  -4   4    2.15    0.25
   0  -4  -4    2.48    0.16
  -4   0   4    2.47    0.18
   0   4   4    2.30    0.17
   0  -4   4    2.38    0.22
   0   4  -4    2.40    0.16
   4   0  -4    2.39    0.13
   0   4   4    2.65    0.20
   4  -1  -4   12.43    0.55
  -1  -4  -4   12.56    0.56
  -4  -1   4   12.05    0.50
  -4  -1   4   11.92    0.64
[truncated: 1,838,731 more chars]
