# Supplementary material for: The folding propensity of α/sulfono-γ-AA peptidic foldamers with both left- and right-handedness
Source: Commun Chem. 2021 May 10;4:58. doi: 10.1038/s42004-021-00496-0 (PMC9814141; doi:10.1038/s42004-021-00496-0)
Supplement: Supplementary file 9 — Supplementary Data 7 [file 42004_2021_496_MOESM9_ESM.cif]

data_tp_7_mix
_audit_creation_date               2019-05-02
_audit_creation_method
;
Olex2 1.3-alpha
(compiled 2019.04.16 svn.r3589 for OlexSys, GUI svn.r5734)
;
_shelx_SHELXL_version_number       '2018/3'
_audit_contact_author_address      ?
_audit_contact_author_email        ?
_audit_contact_author_name         ''
_audit_contact_author_phone        ?
_publ_contact_author_id_orcid      ?
_publ_section_references
;
Dolomanov, O.V., Bourhis, L.J., Gildea, R.J, Howard, J.A.K. & Puschmann, H.
 (2009), J. Appl. Cryst. 42, 339-341.

Sheldrick, G.M. (2008). Acta Cryst. A64, 112-122.
;
_chemical_name_common              ?
_chemical_name_systematic          ?
_chemical_formula_moiety           'C103 H136 Cl7 N23 O30 S7'
_chemical_formula_sum              'C103 H136 Cl7 N23 O30 S7'
_chemical_formula_weight           2648.91
_chemical_melting_point            ?
loop_
  _atom_type_symbol
  _atom_type_description
  _atom_type_scat_dispersion_real
  _atom_type_scat_dispersion_imag
  _atom_type_scat_source
 'C' 'C' 0.0181 0.0091 'International Tables Vol C Tables 4.2.6.8 and 6.1.1.4'
 'H' 'H' 0.0000 0.0000 'International Tables Vol C Tables 4.2.6.8 and 6.1.1.4'
 'Cl' 'Cl' 0.3639 0.7018 'International Tables Vol C Tables 4.2.6.8 and 6.1.1.4'
 'N' 'N' 0.0311 0.0180 'International Tables Vol C Tables 4.2.6.8 and 6.1.1.4'
 'O' 'O' 0.0492 0.0322 'International Tables Vol C Tables 4.2.6.8 and 6.1.1.4'
 'S' 'S' 0.3331 0.5567 'International Tables Vol C Tables 4.2.6.8 and 6.1.1.4'

_shelx_space_group_comment
;
The symmetry employed for this shelxl refinement is uniquely defined
by the following loop, which should always be used as a source of
symmetry information in preference to the above space-group names.
They are only intended as comments.
;
_space_group_crystal_system        'tetragonal'
_space_group_IT_number             88
_space_group_name_H-M_alt          'I 41/a'
_space_group_name_Hall             '-I 4ad'
loop_
  _space_group_symop_operation_xyz
 'x, y, z'
 '-x+1/2, -y, z+1/2'
 '-y+3/4, x+1/4, z+1/4'
 'y+3/4, -x+3/4, z+3/4'
 'x+1/2, y+1/2, z+1/2'
 '-x+1, -y+1/2, z+1'
 '-y+5/4, x+3/4, z+3/4'
 'y+5/4, -x+5/4, z+5/4'
 '-x, -y, -z'
 'x-1/2, y, -z-1/2'
 'y-3/4, -x-1/4, -z-1/4'
 '-y-3/4, x-3/4, -z-3/4'
 '-x+1/2, -y+1/2, -z+1/2'
 'x, y+1/2, -z'
 'y-1/4, -x+1/4, -z+1/4'
 '-y-1/4, x-1/4, -z-1/4'

_cell_length_a                     21.1606(12)
_cell_length_b                     21.1606(12)
_cell_length_c                     17.5048(11)
_cell_angle_alpha                  90
_cell_angle_beta                   90
_cell_angle_gamma                  90
_cell_volume                       7838.1(10)
_cell_formula_units_Z              2
_cell_measurement_reflns_used      9022
_cell_measurement_temperature      150.0
_cell_measurement_theta_max        53.42
_cell_measurement_theta_min        2.95
_shelx_estimated_absorpt_T_max     0.565
_shelx_estimated_absorpt_T_min     0.512
_exptl_absorpt_coefficient_mu      2.575
_exptl_absorpt_correction_T_max    1.0000
_exptl_absorpt_correction_T_min    0.5804
_exptl_absorpt_correction_type     multi-scan
_exptl_absorpt_process_details
;
SADABS-2016/2 (Bruker,2016/2) was used for absorption correction.
wR2(int) was 0.1240 before and 0.0951 after correction.
The Ratio of minimum to maximum transmission is 0.5804.
The \l/2 correction factor is Not present.
;
_exptl_absorpt_special_details     ?
_exptl_crystal_colour              ?
_exptl_crystal_density_diffrn      1.122
_exptl_crystal_density_meas        ?
_exptl_crystal_density_method      ?
_exptl_crystal_description         block
_exptl_crystal_F_000               2772
_exptl_crystal_size_max            0.3
_exptl_crystal_size_mid            0.28
_exptl_crystal_size_min            0.25
_exptl_transmission_factor_max     ?
_exptl_transmission_factor_min     ?
_diffrn_reflns_av_R_equivalents    0.0670
_diffrn_reflns_av_unetI/netI       0.0432
_diffrn_reflns_Laue_measured_fraction_full  0.995
_diffrn_reflns_Laue_measured_fraction_max  0.995
_diffrn_reflns_limit_h_max         20
_diffrn_reflns_limit_h_min         -22
_diffrn_reflns_limit_k_max         19
_diffrn_reflns_limit_k_min         -20
_diffrn_reflns_limit_l_max         18
_diffrn_reflns_limit_l_min         -18
_diffrn_reflns_number              19991
_diffrn_reflns_point_group_measured_fraction_full  0.995
_diffrn_reflns_point_group_measured_fraction_max  0.995
_diffrn_reflns_theta_full          54.506
_diffrn_reflns_theta_max           54.506
_diffrn_reflns_theta_min           3.276
_diffrn_ambient_temperature        150.0
_diffrn_detector_area_resol_mean   ?
_diffrn_measured_fraction_theta_full  0.995
_diffrn_measured_fraction_theta_max  0.995
_diffrn_measurement_device_type    'Bruker D8 Venture PHOTON II CPAD'
_diffrn_measurement_method         'omega scans'
_diffrn_radiation_monochromator    mirrors
_diffrn_radiation_type             CuK\a
_diffrn_radiation_wavelength       1.54178
_diffrn_source                     'INCOATEC Imus micro-focus source'
_diffrn_standards_number           0
_reflns_Friedel_coverage           0.000
_reflns_Friedel_fraction_full      .
_reflns_Friedel_fraction_max       .
_reflns_number_gt                  1640
_reflns_number_total               2411
_reflns_special_details
;
 Reflections were merged by SHELXL according to the crystal
 class for the calculation of statistics and refinement.
 
 Structure factors included contributions from the .fab file.
 
 _reflns_Friedel_fraction is defined as the number of unique
 Friedel pairs measured divided by the number that would be
 possible theoretically, ignoring centric projections and
 systematic absences.
;
_reflns_threshold_expression       'I > 2\s(I)'
_computing_cell_refinement         'SAINT V8.38A (?, 2016)'
_computing_data_collection         ?
_computing_data_reduction          'SAINT V8.38A (?, 2016)'
_computing_molecular_graphics      'Olex2 (Dolomanov et al., 2009)'
_computing_publication_material    'Olex2 (Dolomanov et al., 2009)'
_computing_structure_refinement    'XL (Sheldrick, 2008)'
_computing_structure_solution      ?
_refine_diff_density_max           0.263
_refine_diff_density_min           -0.290
_refine_diff_density_rms           0.046
_refine_ls_extinction_coef         .
_refine_ls_extinction_method       none
_refine_ls_goodness_of_fit_ref     1.119
_refine_ls_hydrogen_treatment      constr
_refine_ls_matrix_type             full
_refine_ls_number_parameters       210
_refine_ls_number_reflns           2411
_refine_ls_number_restraints       102
_refine_ls_R_factor_all            0.1074
_refine_ls_R_factor_gt             0.0891
_refine_ls_restrained_S_all        1.111
_refine_ls_shift/su_max            0.000
_refine_ls_shift/su_mean           0.000
_refine_ls_structure_factor_coef   Fsqd
_refine_ls_weighting_details      
 'w=1/[\s^2^(Fo^2^)+(0.1774P)^2^+4.9937P] where P=(Fo^2^+2Fc^2^)/3'
_refine_ls_weighting_scheme        calc
_refine_ls_wR_factor_gt            0.2974
_refine_ls_wR_factor_ref           0.3173
_refine_special_details            ?
_olex2_refinement_description
;
1. Fixed Uiso
 At 1.2 times of:
  All C(H) groups, All C(H,H) groups, All N(H) groups, All N(H,H,H) groups
 At 1.5 times of:
  All C(H,H,H) groups
2. Restrained distances
 C13-C12 = C14-C13 = C15-C14 = C16-C15 = C17-C16 = C17-C12
 1.39 with sigma of 0.01
3. Uiso/Uaniso restraints and constraints
S9 \\sim C12 \\sim C13 \\sim C14 \\sim C15 \\sim C16 \\sim C17 \\sim Cl18:
within 2A with sigma of 0.04 and sigma for terminal atoms of 0.08
4. Rigid body (RIGU) restrains
 S9, C12, C13, C14, C15, C16, C17, Cl18
 with sigma for 1-2 distances of 0.004 and sigma for 1-3 distances of 0.004
5. Others
 Fixed Sof: H3AA(0.875) H3AB(0.875) H3BC(0.125) H3BD(0.125) H3BE(0.125)
 N4(0.875) C5(0.875) H5A(0.875) H5B(0.875) C6(0.875) H6(0.875) H7A(0.875)
 H7BA(0.125) H7BB(0.125) C8(0.875) H8A(0.875) H8B(0.875) H8C(0.875) S9(0.875)
 O10(0.875) O11(0.875) C12(0.875) C13(0.875) H13(0.875) C14(0.875) H14(0.875)
 C15(0.875) C16(0.875) H16(0.875) C17(0.875) H17(0.875) Cl18(0.875)
6.a Riding coordinates:
 C3(H3BC,H3BD,H3BE), N7(H7BA,H7BB)
6.b Ternary CH refined with riding coordinates:
 C6(H6), C23(H23)
6.c Secondary CH2 refined with riding coordinates:
 C3(H3AA,H3AB), C5(H5A,H5B)
6.d Aromatic/amide H refined with riding coordinates:
 N7(H7A), C13(H13), C14(H14), C16(H16), C17(H17), N24(H24)
6.e Idealised Me refined as rotating group:
 C8(H8A,H8B,H8C), C25(H25A,H25B,H25C)
;
_atom_sites_solution_hydrogens     mixed
_atom_sites_solution_primary       ?
_atom_sites_solution_secondary     ?
loop_
  _atom_site_label
  _atom_site_type_symbol
  _atom_site_fract_x
  _atom_site_fract_y
  _atom_site_fract_z
  _atom_site_U_iso_or_equiv
  _atom_site_adp_type
  _atom_site_occupancy
  _atom_site_site_symmetry_order
  _atom_site_calc_flag
  _atom_site_refinement_flags_posn
  _atom_site_refinement_flags_adp
  _atom_site_refinement_flags_occupancy
  _atom_site_disorder_assembly
  _atom_site_disorder_group
 O1 O 0.8339(2) 0.4736(2) 0.5846(2) 0.1545(16) Uani 1 1 d . . . . .
 C2 C 0.8310(3) 0.4836(4) 0.5152(3) 0.1370(19) Uani 1 1 d . . . . .
 C3 C 0.8582(3) 0.4323(3) 0.4643(3) 0.147(2) Uani 1 1 d . . . . .
 H3AA H 0.901908 0.423397 0.481210 0.177 Uiso 0.875 1 calc R . P A 1
 H3AB H 0.833180 0.393300 0.471877 0.177 Uiso 0.875 1 calc R . P A 1
 H3BC H 0.903009 0.425301 0.475639 0.221 Uiso 0.125 1 d R . P B 2
 H3BD H 0.834559 0.393101 0.472969 0.221 Uiso 0.125 1 d R . P B 2
 H3BE H 0.853519 0.445221 0.410799 0.221 Uiso 0.125 1 d R . P B 2
 N4 N 0.8595(3) 0.4466(3) 0.3828(3) 0.1345(17) Uani 0.875 1 d . . P C 1
 C5 C 0.8355(4) 0.3911(4) 0.3349(4) 0.145(2) Uani 0.875 1 d . . P C 1
 H5A H 0.848987 0.396997 0.281151 0.174 Uiso 0.875 1 calc R . P C 1
 H5B H 0.854804 0.351502 0.353885 0.174 Uiso 0.875 1 calc R . P C 1
 C6 C 0.7664(5) 0.3854(4) 0.3377(5) 0.156(3) Uani 0.875 1 d . . P C 1
 H6 H 0.753301 0.384461 0.392627 0.187 Uiso 0.875 1 calc R . P C 1
 N7 N 0.7361(3) 0.4372(3) 0.3025(3) 0.1548(19) Uani 1 1 d . . . . .
 H7A H 0.746768 0.445685 0.254990 0.186 Uiso 0.875 1 calc R . P C 1
 H7BA H 0.749926 0.445548 0.256143 0.186 Uiso 0.125 1 d R . P C 2
 H7BB H 0.750636 0.403998 0.327243 0.186 Uiso 0.125 1 d R . P C 2
 C8 C 0.7436(6) 0.3226(5) 0.2992(7) 0.212(5) Uani 0.875 1 d . . P C 1
 H8A H 0.698134 0.317225 0.307961 0.318 Uiso 0.875 1 calc GR . P C 1
 H8B H 0.766483 0.286782 0.321272 0.318 Uiso 0.875 1 calc GR . P C 1
 H8C H 0.751757 0.324571 0.244107 0.318 Uiso 0.875 1 calc GR . P C 1
 S9 S 0.92442(10) 0.48006(10) 0.35271(9) 0.1422(9) Uani 0.875 1 d . U P C 1
 O10 O 0.9370(2) 0.5293(3) 0.4059(2) 0.1511(17) Uani 0.875 1 d . . P C 1
 O11 O 0.9174(3) 0.4938(3) 0.2728(2) 0.1630(19) Uani 0.875 1 d . . P C 1
 C12 C 0.9831(4) 0.4235(4) 0.3623(4) 0.148(2) Uani 0.875 1 d D U P C 1
 C13 C 1.0200(4) 0.4202(4) 0.4265(4) 0.154(2) Uani 0.875 1 d D U P C 1
 H13 H 1.015883 0.452282 0.464192 0.184 Uiso 0.875 1 calc R . P C 1
 C14 C 1.0626(4) 0.3725(4) 0.4384(6) 0.183(3) Uani 0.875 1 d D U P C 1
 H14 H 1.086303 0.369686 0.484348 0.219 Uiso 0.875 1 calc R . P C 1
 C15 C 1.0698(5) 0.3284(5) 0.3802(7) 0.206(4) Uani 0.875 1 d D U P C 1
 C16 C 1.0387(5) 0.3337(5) 0.3111(7) 0.223(5) Uani 0.875 1 d D U P C 1
 H16 H 1.048195 0.306178 0.269701 0.268 Uiso 0.875 1 calc R . P C 1
 C17 C 0.9934(4) 0.3803(5) 0.3042(5) 0.185(3) Uani 0.875 1 d D U P C 1
 H17 H 0.968885 0.382787 0.258825 0.223 Uiso 0.875 1 calc R . P C 1
 Cl18 Cl 1.12618(19) 0.27095(19) 0.3911(4) 0.367(4) Uani 0.875 1 d . U P C 1
 O21 O 0.6730(3) 0.4639(3) 0.4009(2) 0.1710(18) Uani 1 1 d . . . . .
 C22 C 0.6919(4) 0.4752(4) 0.3355(4) 0.157(2) Uani 1 1 d . . . . .
 C23 C 0.6681(3) 0.5280(3) 0.2894(3) 0.147(2) Uani 1 1 d . . . . .
 H23 H 0.655518 0.562658 0.325079 0.177 Uiso 1 1 calc R . . . .
 N24 N 0.7154(3) 0.5531(3) 0.2374(3) 0.1453(17) Uani 1 1 d . . . . .
 H24 H 0.710101 0.549779 0.187687 0.174 Uiso 1 1 calc R . . . .
 C25 C 0.6079(3) 0.5056(4) 0.2468(4) 0.174(3) Uani 1 1 d . . . . .
 H25A H 0.590597 0.540709 0.216752 0.261 Uiso 1 1 calc GR . . . .
 H25B H 0.576300 0.491507 0.283996 0.261 Uiso 1 1 calc GR . . . .
 H25C H 0.618641 0.470557 0.212603 0.261 Uiso 1 1 calc GR . . . .

loop_
  _atom_site_aniso_label
  _atom_site_aniso_U_11
  _atom_site_aniso_U_22
  _atom_site_aniso_U_33
  _atom_site_aniso_U_23
  _atom_site_aniso_U_13
  _atom_site_aniso_U_12
 O1 0.182(4) 0.201(4) 0.080(2) 0.014(2) -0.004(2) 0.017(3)
 C2 0.151(5) 0.181(6) 0.078(4) 0.009(4) -0.003(3) 0.001(4)
 C3 0.171(5) 0.185(6) 0.086(3) -0.002(3) 0.006(3) 0.014(4)
 N4 0.166(5) 0.158(4) 0.079(3) -0.002(3) -0.005(3) 0.009(4)
 C5 0.186(8) 0.157(6) 0.093(4) -0.004(4) -0.006(4) -0.017(5)
 C6 0.164(7) 0.170(7) 0.134(6) 0.018(5) -0.014(5) -0.009(6)
 N7 0.181(5) 0.179(5) 0.105(4) 0.020(4) -0.018(4) -0.014(4)
 C8 0.242(11) 0.170(8) 0.224(11) -0.022(7) -0.070(9) -0.040(7)
 S9 0.1684(17) 0.1750(17) 0.0832(11) -0.0082(10) -0.0005(9) -0.0063(13)
 O10 0.172(4) 0.179(4) 0.103(3) -0.015(3) -0.015(2) 0.011(3)
 O11 0.202(5) 0.214(5) 0.073(2) 0.004(3) 0.000(2) -0.033(4)
 C12 0.169(6) 0.169(6) 0.105(4) -0.034(4) 0.008(4) -0.016(5)
 C13 0.163(6) 0.160(6) 0.137(5) -0.029(4) 0.007(4) 0.008(4)
 C14 0.179(7) 0.161(7) 0.208(8) -0.033(6) 0.019(6) 0.027(5)
 C15 0.165(8) 0.179(8) 0.274(11) -0.063(8) 0.028(7) 0.008(6)
 C16 0.186(9) 0.214(10) 0.270(11) -0.107(9) 0.019(7) -0.021(6)
 C17 0.166(7) 0.227(9) 0.164(7) -0.080(6) 0.020(5) -0.025(6)
 Cl18 0.212(3) 0.228(3) 0.660(11) -0.174(5) -0.020(4) 0.065(3)
 O21 0.210(4) 0.227(5) 0.076(2) 0.011(2) 0.008(2) -0.032(4)
 C22 0.176(6) 0.199(7) 0.095(5) -0.009(5) -0.013(4) -0.020(6)
 C23 0.188(6) 0.179(6) 0.075(3) 0.002(3) -0.005(4) -0.012(5)
 N24 0.180(5) 0.177(4) 0.079(3) 0.003(3) -0.004(3) -0.019(4)
 C25 0.168(6) 0.241(8) 0.113(4) 0.011(5) -0.021(4) -0.027(5)

_geom_special_details
;
 All esds (except the esd in the dihedral angle between two l.s. planes)
 are estimated using the full covariance matrix.  The cell esds are taken
 into account individually in the estimation of esds in distances, angles
 and torsion angles; correlations between esds in cell parameters are only
 used when they are defined by crystal symmetry.  An approximate (isotropic)
 treatment of cell esds is used for estimating esds involving l.s. planes.
;
loop_
  _geom_bond_atom_site_label_1
  _geom_bond_atom_site_label_2
  _geom_bond_distance
  _geom_bond_site_symmetry_2
  _geom_bond_publ_flag
 O1 C2 1.236(6) . ?
 C2 C3 1.517(9) . ?
 C2 N24 1.324(7) 8_454 ?
 C3 H3AA 0.9900 . ?
 C3 H3AB 0.9900 . ?
 C3 H3BC 0.9807 . ?
 C3 H3BD 0.9811 . ?
 C3 H3BE 0.9797 . ?
 C3 N4 1.458(7) . ?
 N4 C5 1.529(9) . ?
 N4 S9 1.633(6) . ?
 C5 H5A 0.9900 . ?
 C5 H5B 0.9900 . ?
 C5 C6 1.469(11) . ?
 C6 H6 1.0000 . ?
 C6 N7 1.410(10) . ?
 C6 C8 1.568(12) . ?
 N7 H7A 0.8800 . ?
 N7 H7BA 0.8802 . ?
 N7 H7BB 0.8804 . ?
 N7 C22 1.362(9) . ?
 C8 H8A 0.9800 . ?
 C8 H8B 0.9800 . ?
 C8 H8C 0.9800 . ?
 S9 O10 1.422(5) . ?
 S9 O11 1.437(5) . ?
 S9 C12 1.733(8) . ?
 C12 C13 1.370(7) . ?
 C12 C17 1.385(7) . ?
 C13 H13 0.9500 . ?
 C13 C14 1.370(8) . ?
 C14 H14 0.9500 . ?
 C14 C15 1.389(8) . ?
 C15 C16 1.382(9) . ?
 C15 Cl18 1.714(12) . ?
 C16 H16 0.9500 . ?
 C16 C17 1.381(9) . ?
 C17 H17 0.9500 . ?
 O21 C22 1.236(8) . ?
 C22 C23 1.468(10) . ?
 C23 H23 1.0000 . ?
 C23 N24 1.453(8) . ?
 C23 C25 1.550(9) . ?
 N24 H24 0.8800 . ?
 C25 H25A 0.9800 . ?
 C25 H25B 0.9800 . ?
 C25 H25C 0.9800 . ?

loop_
  _geom_angle_atom_site_label_1
  _geom_angle_atom_site_label_2
  _geom_angle_atom_site_label_3
  _geom_angle
  _geom_angle_site_symmetry_1
  _geom_angle_site_symmetry_3
  _geom_angle_publ_flag
 O1 C2 C3 115.9(6) . . ?
 O1 C2 N24 121.6(6) . 8_454 ?
 N24 C2 C3 122.4(5) 8_454 . ?
 C2 C3 H3AA 108.3 . . ?
 C2 C3 H3AB 108.3 . . ?
 C2 C3 H3BC 110.8 . . ?
 C2 C3 H3BD 108.7 . . ?
 C2 C3 H3BE 108.9 . . ?
 H3AA C3 H3AB 107.4 . . ?
 H3BC C3 H3BD 109.4 . . ?
 H3BC C3 H3BE 109.5 . . ?
 H3BD C3 H3BE 109.4 . . ?
 N4 C3 C2 115.7(5) . . ?
 N4 C3 H3AA 108.3 . . ?
 N4 C3 H3AB 108.3 . . ?
 C3 N4 C5 111.8(5) . . ?
 C3 N4 S9 114.9(4) . . ?
 C5 N4 S9 115.8(4) . . ?
 N4 C5 H5A 109.2 . . ?
 N4 C5 H5B 109.2 . . ?
 H5A C5 H5B 107.9 . . ?
 C6 C5 N4 112.0(7) . . ?
 C6 C5 H5A 109.2 . . ?
 C6 C5 H5B 109.2 . . ?
 C5 C6 H6 108.1 . . ?
 C5 C6 C8 111.2(8) . . ?
 N7 C6 C5 111.9(7) . . ?
 N7 C6 H6 108.1 . . ?
 N7 C6 C8 109.3(7) . . ?
 C8 C6 H6 108.1 . . ?
 C6 N7 H7A 117.1 . . ?
 H7BA N7 H7BB 119.9 . . ?
 C22 N7 C6 125.7(7) . . ?
 C22 N7 H7A 117.1 . . ?
 C22 N7 H7BA 120.0 . . ?
 C22 N7 H7BB 120.1 . . ?
 C6 C8 H8A 109.5 . . ?
 C6 C8 H8B 109.5 . . ?
 C6 C8 H8C 109.5 . . ?
 H8A C8 H8B 109.5 . . ?
 H8A C8 H8C 109.5 . . ?
 H8B C8 H8C 109.5 . . ?
 N4 S9 C12 105.8(3) . . ?
 O10 S9 N4 105.4(3) . . ?
 O10 S9 O11 120.5(3) . . ?
 O10 S9 C12 108.0(3) . . ?
 O11 S9 N4 108.4(3) . . ?
 O11 S9 C12 107.9(3) . . ?
 C13 C12 S9 121.5(5) . . ?
 C13 C12 C17 118.7(8) . . ?
 C17 C12 S9 119.8(7) . . ?
 C12 C13 H13 118.8 . . ?
 C12 C13 C14 122.4(8) . . ?
 C14 C13 H13 118.8 . . ?
 C13 C14 H14 121.4 . . ?
 C13 C14 C15 117.1(9) . . ?
 C15 C14 H14 121.4 . . ?
 C14 C15 Cl18 118.1(9) . . ?
 C16 C15 C14 122.4(10) . . ?
 C16 C15 Cl18 119.1(8) . . ?
 C15 C16 H16 121.2 . . ?
 C17 C16 C15 117.7(10) . . ?
 C17 C16 H16 121.2 . . ?
 C12 C17 H17 119.4 . . ?
 C16 C17 C12 121.1(9) . . ?
 C16 C17 H17 119.4 . . ?
 N7 C22 C23 116.9(6) . . ?
 O21 C22 N7 120.1(8) . . ?
 O21 C22 C23 123.0(9) . . ?
 C22 C23 H23 107.8 . . ?
 C22 C23 C25 108.3(6) . . ?
 N24 C23 C22 112.7(6) . . ?
 N24 C23 H23 107.8 . . ?
 N24 C23 C25 112.1(5) . . ?
 C25 C23 H23 107.8 . . ?
 C2 N24 C23 119.7(5) 7_544 . ?
 C2 N24 H24 120.2 7_544 . ?
 C23 N24 H24 120.2 . . ?
 C23 C25 H25A 109.5 . . ?
 C23 C25 H25B 109.5 . . ?
 C23 C25 H25C 109.5 . . ?
 H25A C25 H25B 109.5 . . ?
 H25A C25 H25C 109.5 . . ?
 H25B C25 H25C 109.5 . . ?

loop_
  _geom_torsion_atom_site_label_1
  _geom_torsion_atom_site_label_2
  _geom_torsion_atom_site_label_3
  _geom_torsion_atom_site_label_4
  _geom_torsion
  _geom_torsion_site_symmetry_1
  _geom_torsion_site_symmetry_2
  _geom_torsion_site_symmetry_3
  _geom_torsion_site_symmetry_4
  _geom_torsion_publ_flag
 O1 C2 C3 N4 -175.0(6) . . . . ?
 C2 C3 N4 C5 -134.3(7) . . . . ?
 C2 C3 N4 S9 91.1(6) . . . . ?
 C3 N4 C5 C6 76.0(8) . . . . ?
 C3 N4 S9 O10 -47.0(5) . . . . ?
 C3 N4 S9 O11 -177.3(5) . . . . ?
 C3 N4 S9 C12 67.2(5) . . . . ?
 N4 C5 C6 N7 66.3(8) . . . . ?
 N4 C5 C6 C8 -171.1(7) . . . . ?
 N4 S9 C12 C13 -93.6(7) . . . . ?
 N4 S9 C12 C17 86.4(7) . . . . ?
 C5 N4 S9 O10 -179.8(5) . . . . ?
 C5 N4 S9 O11 50.0(6) . . . . ?
 C5 N4 S9 C12 -65.6(5) . . . . ?
 C5 C6 N7 C22 -125.1(8) . . . . ?
 C6 N7 C22 O21 -3.2(11) . . . . ?
 C6 N7 C22 C23 177.8(7) . . . . ?
 N7 C22 C23 N24 -32.0(8) . . . . ?
 N7 C22 C23 C25 92.6(7) . . . . ?
 C8 C6 N7 C22 111.3(9) . . . . ?
 S9 N4 C5 C6 -149.8(5) . . . . ?
 S9 C12 C13 C14 173.9(7) . . . . ?
 S9 C12 C17 C16 -178.3(9) . . . . ?
 O10 S9 C12 C13 18.8(8) . . . . ?
 O10 S9 C12 C17 -161.2(7) . . . . ?
 O11 S9 C12 C13 150.6(7) . . . . ?
 O11 S9 C12 C17 -29.4(8) . . . . ?
 C12 C13 C14 C15 3.3(14) . . . . ?
 C13 C12 C17 C16 1.7(14) . . . . ?
 C13 C14 C15 C16 4.0(16) . . . . ?
 C13 C14 C15 Cl18 176.1(8) . . . . ?
 C14 C15 C16 C17 -8.2(18) . . . . ?
 C15 C16 C17 C12 5.2(17) . . . . ?
 C17 C12 C13 C14 -6.1(13) . . . . ?
 Cl18 C15 C16 C17 179.9(8) . . . . ?
 O21 C22 C23 N24 149.0(6) . . . . ?
 O21 C22 C23 C25 -86.3(8) . . . . ?
 C22 C23 N24 C2 -65.4(8) . . . 7_544 ?
 N24 C2 C3 N4 8.1(9) 8_454 . . . ?
 C25 C23 N24 C2 172.1(7) . . . 7_544 ?

_smtbx_masks_special_details       ?
loop_
  _smtbx_masks_void_nr
  _smtbx_masks_void_average_x
  _smtbx_masks_void_average_y
  _smtbx_masks_void_average_z
  _smtbx_masks_void_volume
  _smtbx_masks_void_count_electrons
  _smtbx_masks_void_content
 1 0.000 0.250 0.125 225.6 56.8 ?
 2 0.000 0.250 0.625 232.8 61.0 ?
 3 0.000 0.750 0.875 225.6 56.8 ?
 4 0.000 0.750 0.375 232.8 61.0 ?
 5 0.500 0.250 0.375 225.6 56.8 ?
 6 0.500 0.750 0.625 225.6 56.8 ?
 7 0.500 0.250 0.875 232.8 61.0 ?
 8 0.500 0.750 0.125 232.8 61.0 ?

_smtbx_masks_void_probe_radius     1.2
_smtbx_masks_void_truncation_radius  1.2
_shelx_res_file
;
TITL tp_7_mix_0m_a.res in I4(1)/a
    tp_7_mix_0m.res
    created by SHELXL-2018/3 at 20:43:44 on 02-May-2019
REM Old TITL TP_7_MIX_0m in I4(1)/a
REM SHELXT solution in I4(1)/a
REM R1 0.475, Rweak 0.095, Alpha 0.124, Orientation as input
REM Formula found by SHELXT: C10 N6 O5 S Cl2
CELL 1.54178 21.1606 21.1606 17.5048 90 90 90
ZERR 2 0.0012 0.0012 0.0011 0 0 0
LATT 2
SYMM 0.5-X,-Y,0.5+Z
SYMM 0.75-Y,0.25+X,0.25+Z
SYMM 0.75+Y,0.75-X,0.75+Z
SFAC C H Cl N O S
UNIT 206 272 14 46 60 14
DFIX 1.39 0.01 C13 C12 C14 C13 C15 C14 C16 C15 C17 C16 C17 C12
SIMU S9 C12 C13 C14 C15 C16 C17 Cl18
RIGU S9 C12 C13 C14 C15 C16 C17 Cl18

L.S. 60 0 0
PLAN  11
SIZE 0.25 0.28 0.3
TEMP -123.15
bond
BOND $H
conf
list 4
ABIN
fmap 2 53
acta
OMIT 0 2 0
REM <olex2.extras>
REM <HklSrc "%.\\TP_7_MIX_0m.hkl">
REM </olex2.extras>

WGHT    0.177400    4.993700
FVAR       0.05395
O1    5    0.833932    0.473591    0.584647    11.00000    0.18211    0.20148 =
         0.07979    0.01442   -0.00423    0.01653
C2    1    0.831005    0.483584    0.515197    11.00000    0.15133    0.18143 =
         0.07815    0.00866   -0.00326    0.00143
C3    1    0.858179    0.432341    0.464259    11.00000    0.17079    0.18482 =
         0.08609   -0.00233    0.00608    0.01414
PART 1
AFIX  23
H3AA  2    0.901908    0.423397    0.481210    10.87500   -1.20000
H3AB  2    0.833180    0.393300    0.471877    10.87500   -1.20000
AFIX   3
PART 0
PART 2
H3BC  2    0.903009    0.425301    0.475639    10.12500   -1.50000
H3BD  2    0.834559    0.393101    0.472969    10.12500   -1.50000
H3BE  2    0.853519    0.445221    0.410799    10.12500   -1.50000
AFIX   0
PART 0
PART 1
N4    4    0.859505    0.446607    0.382767    10.87500    0.16609    0.15839 =
         0.07887   -0.00204   -0.00521    0.00859
C5    1    0.835545    0.391127    0.334855    10.87500    0.18570    0.15672 =
         0.09333   -0.00371   -0.00606   -0.01730
AFIX  23
H5A   2    0.848987    0.396997    0.281151    10.87500   -1.20000
H5B   2    0.854804    0.351502    0.353885    10.87500   -1.20000
AFIX   0
C6    1    0.766393    0.385450    0.337749    10.87500    0.16374    0.17006 =
         0.13351    0.01786   -0.01437   -0.00913
AFIX  13
H6    2    0.753301    0.384461    0.392627    10.87500   -1.20000
AFIX   0
PART 0
N7    4    0.736136    0.437188    0.302493    11.00000    0.18069    0.17865 =
         0.10504    0.01999   -0.01841   -0.01408
PART 1
AFIX  43
H7A   2    0.746768    0.445685    0.254990    10.87500   -1.20000
AFIX   3
PART 0
PART 2
H7BA  2    0.749926    0.445548    0.256143    10.12500   -1.20000
H7BB  2    0.750636    0.403998    0.327243    10.12500   -1.20000
AFIX   0
PART 0
PART 1
C8    1    0.743551    0.322618    0.299155    10.87500    0.24220    0.16965 =
         0.22423   -0.02159   -0.07028   -0.03983
AFIX 137
H8A   2    0.698134    0.317225    0.307961    10.87500   -1.50000
H8B   2    0.766483    0.286782    0.321272    10.87500   -1.50000
H8C   2    0.751757    0.324571    0.244107    10.87500   -1.50000
AFIX   0
S9    6    0.924422    0.480063    0.352706    10.87500    0.16839    0.17504 =
         0.08318   -0.00816   -0.00053   -0.00627
O10   5    0.937036    0.529315    0.405867    10.87500    0.17164    0.17896 =
         0.10272   -0.01510   -0.01478    0.01069
O11   5    0.917438    0.493822    0.272759    10.87500    0.20167    0.21423 =
         0.07307    0.00417    0.00041   -0.03300
C12   1    0.983106    0.423481    0.362314    10.87500    0.16914    0.16937 =
         0.10512   -0.03430    0.00815   -0.01554
C13   1    1.020003    0.420241    0.426505    10.87500    0.16338    0.16022 =
         0.13694   -0.02892    0.00675    0.00796
AFIX  43
H13   2    1.015883    0.452282    0.464192    10.87500   -1.20000
AFIX   0
C14   1    1.062633    0.372490    0.438358    10.87500    0.17917    0.16074 =
         0.20841   -0.03341    0.01946    0.02680
AFIX  43
H14   2    1.086303    0.369686    0.484348    10.87500   -1.20000
AFIX   0
C15   1    1.069753    0.328352    0.380229    10.87500    0.16543    0.17934 =
         0.27437   -0.06320    0.02805    0.00836
C16   1    1.038707    0.333651    0.311064    10.87500    0.18594    0.21445 =
         0.26976   -0.10684    0.01866   -0.02127
AFIX  43
H16   2    1.048195    0.306178    0.269701    10.87500   -1.20000
AFIX   0
C17   1    0.993400    0.380292    0.304191    10.87500    0.16614    0.22666 =
         0.16359   -0.08008    0.01971   -0.02516
AFIX  43
H17   2    0.968885    0.382787    0.258825    10.87500   -1.20000
AFIX   0
CL18  3    1.126185    0.270950    0.391135    10.87500    0.21230    0.22788 =
         0.65968   -0.17402   -0.02025    0.06530
PART 0
O21   5    0.673009    0.463882    0.400890    11.00000    0.21006    0.22663 =
         0.07617    0.01132    0.00839   -0.03237
C22   1    0.691910    0.475155    0.335501    11.00000    0.17649    0.19942 =
         0.09507   -0.00860   -0.01297   -0.01952
C23   1    0.668082    0.527980    0.289364    11.00000    0.18841    0.17928 =
         0.07472    0.00153   -0.00451   -0.01224
AFIX  13
H23   2    0.655518    0.562658    0.325079    11.00000   -1.20000
AFIX   0
N24   4    0.715371    0.553101    0.237391    11.00000    0.18034    0.17681 =
         0.07866    0.00267   -0.00378   -0.01920
AFIX  43
H24   2    0.710101    0.549779    0.187687    11.00000   -1.20000
AFIX   0
C25   1    0.607867    0.505633    0.246761    11.00000    0.16812    0.24053 =
         0.11273    0.01100   -0.02057   -0.02691
AFIX 137
H25A  2    0.590597    0.540709    0.216752    11.00000   -1.50000
H25B  2    0.576300    0.491507    0.283996    11.00000   -1.50000
H25C  2    0.618641    0.470557    0.212603    11.00000   -1.50000
AFIX   0
HKLF 4


REM  tp_7_mix_0m_a.res in I4(1)/a
REM wR2 = 0.317334, GooF = S = 1.11859, Restrained GooF = 1.11126 for all data
REM R1 = 0.089087 for 1640 Fo > 4sig(Fo) and 0.107430 for all 2411 data
REM 210 parameters refined using 102 restraints

END

WGHT      0.1771      4.9971

REM Highest difference peak  0.263,  deepest hole -0.290,  1-sigma level  0.046
Q1    1   1.0955  0.2512  0.4508  11.00000  0.05    0.26
Q2    1   0.7212  0.4210  0.4034  11.00000  0.05    0.17
Q3    1   1.0805  0.2904  0.2942  11.00000  0.05    0.15
Q4    1   1.1107  0.2895  0.3400  11.00000  0.05    0.15
Q5    1   0.6703  0.4709  0.4531  11.00000  0.05    0.14
Q6    1   1.0723  0.3382  0.3307  11.00000  0.05    0.14
Q7    1   0.9611  0.4097  0.2117  11.00000  0.05    0.14
Q8    1   0.9669  0.3985  0.2086  11.00000  0.05    0.13
Q9    1   0.8406  0.4945  0.6425  11.00000  0.05    0.13
Q10   1   0.9538  0.4275  0.2266  11.00000  0.05    0.13
Q11   1   1.0304  0.3063  0.3461  11.00000  0.05    0.13
;
_shelx_res_checksum                65201
_shelx_hkl_file
;
   1   1   0    0.22    0.02
   1   1   0    0.26    0.02
  -1   1   0    0.20    0.02
  -1   1   0    0.22    0.02
   0   2   0  226.65   17.72
   2   0   0  190.23   17.68
  -2   0   0  205.33   17.69
   2   2   0  153.37   13.14
   2  -2   0  163.68   13.16
  -2   2   0  147.96   13.14
  -2  -2   0  149.57   13.14
  -3  -1   0    0.09    0.02
   1  -3   0    0.11    0.02
  -1   3   0    0.10    0.02
   3   1   0    0.16    0.02
  -1   3   0    0.12    0.01
  -3  -1   0    0.13    0.02
  -3   1   0    0.20    0.02
   3  -1   0    0.17    0.02
   1   3   0    0.14    0.02
   1   3   0    0.17    0.02
  -1  -3   0    0.17    0.02
  -3   3   0    0.03    0.01
   3   3   0    0.03    0.01
  -3  -3   0    0.00    0.02
   3   3   0    0.02    0.02
   3  -3   0    0.04    0.02
  -3   3   0    0.03    0.02
  -2   4   0    7.82    0.71
   4   2   0    8.66    0.71
  -2   4   0    9.16    0.71
   2  -4   0    7.42    0.71
   0   4   0   54.35    4.93
   4   0   0   57.67    4.93
  -4   0   0   61.32    4.93
   0   4   0   51.93    4.93
  -4   0   0   58.94    4.93
  -4   0   0   62.68    4.93
  -4   2   0   40.56    3.17
  -4   2   0   35.41    3.17
   2   4   0   35.58    3.17
   2   4   0   34.92    3.17
  -2  -4   0   32.68    3.17
   4  -2   0   39.93    3.17
  -2  -4   0   41.09    3.17
  -4  -4   0  807.76   74.84
  -4   4   0  843.86   74.96
   4  -4   0 1000.00   74.99
   4   4   0  858.56   74.85
   5   3   0    0.88    0.10
  -3   5   0    1.11    0.10
   3  -5   0    0.93    0.11
  -3   5   0    1.20    0.09
  -1   5   0    0.25    0.03
  -1   5   0    0.28    0.03
  -5  -1   0    0.24    0.04
   1  -5   0    0.19    0.03
  -1  -5   0    0.07    0.02
  -1  -5   0    0.10    0.02
  -5   1   0    0.10    0.02
   1   5   0    0.12    0.02
   5  -1   0    0.10    0.04
   1   5   0    0.10    0.01
  -5   3   0    1.46    0.13
  -3  -5   0    1.51    0.13
   5  -3   0    1.31    0.13
   3   5   0    1.47    0.13
  -5   5   0    0.31    0.05
  -5   5   0    0.39    0.05
   5   5   0    0.36    0.05
   5   5   0    0.24    0.04
   6   4   0    2.92    0.24
  -4   6   0    2.67    0.24
   6   4   0    2.96    0.24
  -4   6   0    2.61    0.24
  -2   6   0  158.09   13.00
  -2   6   0  147.01   13.00
   0  -6   0   51.55    4.33
  -6   0   0   53.87    4.33
  -6   0   0   54.63    4.33
   0   6   0   49.01    4.32
   6   0   0   49.28    4.33
   0   6   0   46.13    4.33
   2   6   0    5.24    0.48
   2   6   0    5.48    0.48
  -6   2   0    5.99    0.48
  -6   2   0    5.65    0.48
  -2  -6   0    5.67    0.48
   4   6   0    4.51    0.41
  -6   4   0    4.57    0.42
   4   6   0    4.73    0.41
  -6   4   0    5.09    0.41
  -4  -6   0    5.19    0.42
   6   6   0   51.30    4.21
   6   6   0   46.87    4.21
  -6   6   0   47.12    4.21
  -6   6   0   49.00    4.21
  -6  -6   0   52.45    4.21
  -5   7   0    0.28    0.03
   7   5   0    0.22    0.03
   7   5   0    0.22    0.04
  -7  -5   0    0.11    0.04
  -3   7   0    0.36    0.06
  -3   7   0    0.49    0.06
  -7  -1   0   -0.01    0.03
  -1   7   0    0.04    0.02
   1  -7   0   -0.03    0.03
  -7  -1   0    0.06    0.02
  -1   7   0    0.01    0.02
   1   7   0    0.43    0.04
  -1  -7   0    0.33    0.05
  -7   1   0    0.39    0.05
   1   7   0    0.51    0.05
  -7   3   0    0.08    0.02
   3   7   0    0.07    0.02
   3   7   0    0.08    0.03
  -3  -7   0    0.01    0.03
  -7   3   0    0.09    0.03
  -7   5   0    0.26    0.04
   5   7   0    0.14    0.03
  -5  -7   0    0.08    0.04
  -7   5   0    0.19    0.03
   5   7   0    0.26    0.05
  -7   7   0   -0.01    0.03
   7   7   0    0.08    0.04
   7   7   0    0.15    0.03
  -7   7   0    0.06    0.04
  -7  -7   0   -0.06    0.05
  -7  -7   0   -0.05    0.05
   8   6   0    2.46    0.21
  -6   8   0    2.32    0.21
  -6   8   0    2.51    0.21
  -8  -6   0    1.99    0.22
   8   6   0    2.72    0.22
  -4   8   0   82.57    7.01
   8   4   0   77.22    7.01
  -8  -4   0   87.49    7.01
  -4   8   0   84.56    7.01
   8   4   0   79.45    7.01
  -2   8   0  162.26   14.64
  -8  -2   0  181.37   14.64
  -8   0   0    0.78    0.08
  -8   0   0    0.82    0.08
   0  -8   0    0.81    0.08
   0   8   0    0.69    0.07
   0   8   0    0.82    0.08
  -8   0   0    0.68    0.07
  -8   2   0   29.58    2.64
   2   8   0   31.97    2.64
  -2  -8   0   30.80    2.64
  -8   2   0   30.84    2.64
   2   8   0   31.48    2.64
  -4  -8   0   24.88    2.06
  -8   4   0   23.06    2.06
   4   8   0   23.72    2.06
   4   8   0   24.99    2.06
  -8   4   0   23.86    2.06
  -8   6   0   64.35    4.96
  -8   6   0   53.78    4.96
  -6  -8   0   61.32    4.96
   6   8   0   57.27    4.96
  -8   6   0   56.36    4.96
  -6  -8   0   53.50    4.96
   6   8   0   60.50    4.96
  -8  -8   0    9.80    0.83
   8   8   0    9.58    0.82
   8   8   0    9.63    0.83
  -8   8   0    9.82    0.83
  -8   8   0    9.66    0.83
  -8  -8   0    9.30    0.83
  -7   9   0   -0.06    0.08
  -9  -7   0   -0.02    0.05
  -7   9   0    0.12    0.04
  -9  -7   0    0.15    0.05
   9   7   0    0.03    0.03
  -5   9   0    0.19    0.04
  -9  -5   0   -0.04    0.05
   9   5   0    0.08    0.03
  -5   9   0    0.08    0.03
  -9  -5   0   -0.02    0.04
   9   5   0    0.13    0.04
  -3   9   0    0.12    0.03
   1  -9   0    0.06    0.03
  -1   9   0    0.08    0.02
  -9  -1   0    0.02    0.03
  -1   9   0    0.09    0.03
  -9  -1   0    0.14    0.03
  -9   1   0    0.16    0.04
   1   9   0    0.06    0.02
  -9   1   0    0.05    0.03
  -9   1   0    0.15    0.03
  -1  -9   0    0.05    0.03
   1   9   0    0.09    0.03
  -9   3   0    0.01    0.04
   3   9   0    0.00    0.02
   3   9   0    0.01    0.04
  -9   3   0   -0.02    0.03
  -3  -9   0   -0.06    0.03
   5   9   0    0.69    0.08
   5   9   0    0.48    0.06
  -9   5   0    0.50    0.07
  -9   5   0    0.56    0.08
  -7  -9   0    0.03    0.04
  -9   7   0    0.09    0.04
  -9   7   0    0.05    0.03
  -7  -9   0    0.06    0.05
  -9   7   0    0.18    0.05
   7   9   0    0.06    0.04
   7   9   0    0.05    0.03
   9   9   0    0.09    0.03
  -9   9   0    0.12    0.05
  -9   9   0    0.13    0.05
  -9   9   0    0.12    0.05
  -9  -9   0    0.05    0.06
  -9  -9   0    0.05    0.05
   9   9   0    0.10    0.05
  10   8   0    3.58    0.30
  10   8   0    3.42    0.29
 -10  -8   0    3.12    0.30
  -8  10   0    3.24    0.30
  -8  10   0    3.58    0.30
  -8  10   0    3.42    0.31
 -10  -8   0    3.40    0.30
 -10  -6   0    5.62    0.53
  -6  10   0    6.30    0.53
  -6  10   0    6.76    0.53
  10   6   0    5.82    0.53
  -6  10   0    5.99    0.53
 -10  -6   0    6.23    0.54
  10   6   0    6.46    0.53
  -4  10   0    1.15    0.10
 -10  -4   0    1.07    0.12
  -4  10   0    1.21    0.11
 -10  -4   0    0.86    0.11
  10   4   0    0.97    0.11
  -2  10   0    0.89    0.09
  -2  10   0    0.70    0.08
 -10  -2   0    0.73    0.09
 -10   0   0    2.64    0.25
   0  10   0    2.41    0.24
 -10   0   0    2.59    0.24
   0 -10   0    3.16    0.24
 -10   0   0    3.10    0.25
  -2 -10   0    0.24    0.05
 -10   2   0    0.44    0.05
   2  10   0    0.35    0.04
 -10   2   0    0.40    0.06
   2  10   0    0.46    0.06
 -10   2   0    0.22    0.05
  -4 -10   0    4.31    0.38
 -10   6   0   18.35    1.69
  -6 -10   0   19.57    1.69
 -10   6   0   20.99    1.69
 -10   6   0   18.72    1.69
  -6 -10   0   20.96    1.69
   6  10   0   19.88    1.69
   6  10   0   20.04    1.69
 -10   8   0    0.50    0.07
 -10   8   0    0.62    0.08
  -8 -10   0    0.44    0.08
   8  10   0    0.57    0.08
   8  10   0    0.55    0.06
 -10   8   0    0.58    0.07
  -8 -10   0    0.39    0.07
  10  10   0    0.24    0.04
  10  10   0    0.26    0.08
 -10  10   0    0.21    0.07
 -10  10   0    0.22    0.04
 -10  10   0    0.31    0.06
 -10 -10   0    0.16    0.06
 -10 -10   0    0.13    0.06
  -9  11   0   -0.01    0.06
  -9  11   0   -0.03    0.04
  11   9   0    0.01    0.07
  -9  11   0   -0.01    0.04
 -11  -9   0   -0.12    0.06
  11   9   0    0.00    0.03
 -11  -9   0   -0.02    0.05
  -7  11   0   -0.03    0.04
 -11  -7   0   -0.04    0.05
  11   7   0   -0.01    0.04
  -7  11   0    0.01    0.04
 -11  -7   0    0.03    0.04
  -7  11   0    0.02    0.04
  11   7   0    0.02    0.03
 -11  -5   0   -0.07    0.05
  -5  11   0    0.06    0.03
  11   5   0    0.06    0.04
  -5  11   0    0.10    0.04
  11   5   0    0.03    0.03
  -5  11   0    0.12    0.04
 -11  -5   0    0.07    0.07
 -11  -3   0   -0.01    0.04
 -11  -3   0   -0.09    0.06
  -3  11   0    0.00    0.03
  -3  11   0    0.03    0.04
  -1  11   0    0.04    0.04
 -11  -1   0    0.03    0.04
   1 -11   0    0.03    0.03
   1  11   0    0.05    0.03
 -11   1   0    0.03    0.04
 -11   1   0    0.06    0.04
  -1 -11   0    0.02    0.04
 -11   1   0    0.03    0.03
   1  11   0    0.01    0.04
 -11   1   0   -0.01    0.04
   3  11   0    0.08    0.04
  -3 -11   0    0.01    0.04
   3  11   0    0.06    0.03
 -11   3   0    0.07    0.04
 -11   3   0    0.02    0.05
  -3 -11   0   -0.02    0.06
 -11   3   0    0.02    0.04
   5  11   0    0.08    0.05
 -11   5   0    0.03    0.04
 -11   5   0    0.10    0.05
  -5 -11   0   -0.01    0.06
  -5 -11   0   -0.02    0.05
 -11   5   0    0.05    0.04
   5  11   0    0.01    0.03
  -7 -11   0   -0.03    0.06
  -7 -11   0    0.07    0.05
   7  11   0    0.00    0.03
 -11   7   0    0.02    0.04
   7  11   0    0.04    0.05
 -11   7   0   -0.03    0.04
 -11   7   0    0.02    0.03
   9  11   0    0.01    0.03
  -9 -11   0    0.00    0.05
 -11   9   0   -0.04    0.05
 -11   9   0   -0.01    0.04
  -9 -11   0   -0.05    0.06
   9  11   0   -0.05    0.05
 -11   9   0   -0.03    0.04
 -11  11   0   -0.02    0.04
 -11 -11   0   -0.05    0.06
 -11  11   0    0.02    0.05
  11  11   0    0.00    0.05
 -11 -11   0   -0.05    0.06
 -11  11   0    0.02    0.05
  11  11   0   -0.02    0.04
  12  10   0    1.38    0.12
 -10  12   0    1.29    0.13
  12  10   0    1.23    0.13
 -10  12   0    0.90    0.12
 -12 -10   0    0.94    0.14
 -12 -10   0    1.01    0.14
 -10  12   0    1.20    0.12
 -12  -8   0    3.17    0.28
 -12  -8   0    3.31    0.28
  -8  12   0    2.98    0.27
  12   8   0    3.38    0.28
  -8  12   0    2.99    0.27
  -8  12   0    3.12    0.27
  12   8   0    2.57    0.27
  12   6   0   12.50    1.09
  -6  12   0   12.18    1.09
  -6  12   0   13.16    1.09
 -12  -6   0   13.34    1.09
  12   6   0   11.45    1.08
  -6  12   0   11.98    1.08
 -12  -6   0   14.21    1.09
  12   4   0    7.10    0.64
  12   4   0    6.99    0.64
  -4  12   0    7.33    0.64
 -12  -4   0    7.30    0.65
  -4  12   0    7.67    0.64
 -12  -4   0    8.70    0.65
  -4  12   0    7.25    0.64
  -2  12   0    0.16    0.03
  -2  12   0    0.21    0.05
 -12  -2   0    0.12    0.04
 -12  -2   0    0.03    0.05
 -12  -2   0    0.08    0.06
 -12   0   0    5.12    0.44
   0  12   0    4.90    0.44
 -12   0   0    5.62    0.44
   0 -12   0    5.13    0.44
 -12   0   0    5.05    0.44
   0  12   0    4.46    0.43
 -12   2   0   11.17    0.99
   2  12   0   11.11    0.98
 -12   2   0   11.80    0.99
 -12   2   0   12.23    0.99
 -12   2   0   10.83    0.99
   2  12   0   11.75    0.99
  -2 -12   0   11.80    0.99
  -2 -12   0   11.36    0.99
 -12   4   0    0.18    0.06
  -4 -12   0    0.02    0.06
  -4 -12   0    0.05    0.05
   4  12   0    0.21    0.04
   4  12   0    0.26    0.05
 -12   4   0    0.12    0.06
 -12   4   0    0.10    0.05
 -12   6   0    2.02    0.19
 -12   6   0    1.80    0.19
 -12   6   0    2.28    0.19
  -6 -12   0    1.80    0.20
  -6 -12   0    1.90    0.20
   6  12   0    2.41    0.18
   8  12   0    2.26    0.20
 -12   8   0    2.45    0.21
   8  12   0    2.32    0.21
 -12   8   0    2.05    0.21
  -8 -12   0    2.13    0.22
 -12   8   0    2.37    0.21
  10  12   0   -0.07    0.04
 -10 -12   0   -0.03    0.06
 -12  10   0   -0.04    0.05
  10  12   0   -0.02    0.05
 -12  10   0   -0.05    0.04
 -10 -12   0   -0.09    0.06
 -12  10   0   -0.02    0.05
 -12 -12   0    0.10    0.08
 -12  12   0    0.09    0.06
 -12  12   0    0.11    0.07
  12  12   0    0.08    0.04
 -12  12   0    0.07    0.06
  12  12   0    0.00    0.07
 -12 -12   0    0.07    0.08
 -11  13   0    0.02    0.06
  13  11   0   -0.02    0.07
 -13 -11   0    0.01    0.08
  13  11   0   -0.02    0.05
 -13 -11   0   -0.07    0.08
 -11  13   0   -0.02    0.06
 -11  13   0    0.04    0.06
  13   9   0   -0.05    0.04
  -9  13   0   -0.09    0.05
 -13  -9   0   -0.06    0.07
  13   9   0    0.08    0.06
  -9  13   0   -0.01    0.04
  -9  13   0    0.02    0.05
 -13  -9   0   -0.07    0.06
  -7  13   0    0.01    0.05
  13   7   0    0.00    0.05
  -7  13   0    0.01    0.04
 -13  -7   0    0.01    0.06
  -7  13   0    0.01    0.04
  13   7   0   -0.05    0.03
 -13  -7   0    0.06    0.06
 -13  -5   0    0.00    0.05
  -5  13   0   -0.07    0.03
 -13  -5   0   -0.11    0.06
  -5  13   0    0.02    0.07
  13   5   0    0.07    0.05
  -5  13   0   -0.01    0.03
 -13  -3   0   -0.04    0.05
  13   3   0    0.00    0.04
  -3  13   0   -0.05    0.03
  -3  13   0    0.02    0.04
 -13  -3   0   -0.08    0.05
  -1  13   0    0.02    0.03
  -1  13   0   -0.02    0.05
 -13  -1   0    0.07    0.04
 -13  -1   0   -0.02    0.06
 -13  -1   0   -0.01    0.05
   1  13   0    0.10    0.06
 -13   1   0    0.09    0.05
 -13   1   0    0.03    0.05
 -13   1   0    0.00    0.06
   1  13   0    0.08    0.04
  -1 -13   0   -0.03    0.06
 -13   3   0    0.01    0.06
  -3 -13   0    0.00    0.06
  -3 -13   0   -0.08    0.06
 -13   3   0   -0.04    0.04
   3  13   0    0.04    0.05
   3  13   0   -0.01    0.03
 -13   3   0   -0.02    0.04
  -5 -13   0    0.11    0.07
  -5 -13   0    0.03    0.06
 -13   5   0    0.06    0.04
   5  13   0    0.04    0.03
 -13   5   0    0.07    0.07
 -13   5   0    0.05    0.05
   5  13   0    0.09    0.07
 -13   7   0    0.02    0.04
  -7 -13   0   -0.03    0.06
  -7 -13   0    0.02    0.07
   7  13   0    0.00    0.05
 -13   7   0   -0.03    0.05
   7  13   0    0.04    0.04
 -13   7   0    0.05    0.06
  -9 -13   0   -0.04    0.07
 -13   9   0    0.11    0.06
 -13   9   0   -0.07    0.05
   9  13   0   -0.03    0.04
 -13   9   0   -0.03    0.05
  -9 -13   0    0.07    0.07
   9  13   0   -0.03    0.06
 -11 -13   0   -0.07    0.08
  11  13   0   -0.04    0.08
 -13  11   0    0.12    0.08
 -11 -13   0    0.03    0.09
 -13  11   0    0.07    0.06
 -13  11   0    0.11    0.06
  11  13   0    0.19    0.05
 -13  13   0   -0.05    0.05
 -13 -13   0   -0.01    0.07
 -13  13   0   -0.06    0.05
 -13 -13   0   -0.03    0.07
 -14 -12   0    0.07    0.08
 -12  14   0    0.07    0.05
 -14 -12   0    0.06    0.07
 -12  14   0    0.05    0.05
  14  10   0    5.32    0.43
 -14 -10   0    5.45    0.45
 -10  14   0    4.43    0.43
 -14 -10   0    5.05    0.44
 -10  14   0    4.92    0.43
  14  10   0    4.83    0.44
 -10  14   0    4.22    0.43
  14   8   0    1.08    0.12
  14   8   0    1.08    0.10
  -8  14   0    0.66    0.10
  -8  14   0    0.95    0.11
 -14  -8   0    0.86    0.13
  -8  14   0    0.93    0.10
 -14  -8   0    0.88    0.13
  14   6   0    0.06    0.04
  -6  14   0    0.02    0.04
 -14  -6   0   -0.06    0.06
 -14  -6   0   -0.02    0.06
  -6  14   0    0.02    0.05
  -6  14   0    0.04    0.04
  14   6   0    0.06    0.05
  -4  14   0    0.50    0.08
 -14  -4   0    0.73    0.09
  -4  14   0    0.43    0.07
  14   4   0    0.55    0.07
  14   4   0    0.66    0.08
 -14  -4   0    0.63    0.07
 -14  -2   0    0.19    0.06
  -2  14   0    0.35    0.06
 -14  -2   0    0.21    0.05
 -14  -2   0    0.11    0.06
  -2  14   0    0.24    0.04
   0  14   0    1.83    0.18
   0 -14   0    1.65    0.17
 -14   0   0    1.87    0.18
   0  14   0    1.88    0.18
 -14   0   0    1.65    0.18
 -14   0   0    1.92    0.17
   2  14   0    4.81    0.42
 -14   2   0    4.40    0.42
  -2 -14   0    4.90    0.44
 -14   2   0    4.89    0.42
   2  14   0    4.92    0.41
 -14   2   0    4.65    0.42
 -14   4   0    0.70    0.09
   4  14   0    0.98    0.10
  -4 -14   0    0.57    0.10
   4  14   0    0.77    0.09
 -14   4   0    0.74    0.10
 -14   4   0    0.98    0.10
   6  14   0    0.00    0.05
 -14   6   0   -0.01    0.04
  -6 -14   0   -0.02    0.06
   6  14   0    0.06    0.04
 -14   6   0    0.04    0.04
  -6 -14   0    0.00    0.07
 -14   6   0   -0.01    0.06
  -8 -14   0    0.62    0.11
 -14   8   0    0.77    0.10
   8  14   0    0.84    0.11
 -14   8   0    0.81    0.10
 -14   8   0    0.75    0.10
   8  14   0    0.88    0.09
 -10 -14   0    3.97    0.44
 -10 -14   0    4.37    0.45
  10  14   0    5.19    0.43
 -14  10   0    5.14    0.43
 -14  10   0    4.34    0.42
 -14  10   0    5.30    0.42
 -12 -14   0   -0.02    0.08
 -14  12   0   -0.01    0.05
 -14  12   0    0.02    0.05
 -12 -14   0   -0.06    0.08
 -14 -14   0    0.06    0.08
 -14 -14   0    0.05    0.08
 -14  14   0    0.07    0.05
 -14  14   0    0.04    0.05
 -13  15   0    0.00    0.05
 -15 -13   0   -0.04    0.07
 -15 -13   0   -0.04    0.07
 -13  15   0   -0.04    0.05
 -11  15   0   -0.05    0.05
 -15 -11   0    0.00    0.08
 -15 -11   0    0.03    0.07
 -11  15   0   -0.03    0.05
  15   9   0   -0.09    0.05
 -15  -9   0   -0.09    0.08
  15   9   0   -0.04    0.07
 -15  -9   0   -0.18    0.08
  -9  15   0   -0.01    0.05
  -9  15   0   -0.02    0.10
  -9  15   0   -0.06    0.05
  -7  15   0   -0.02    0.04
 -15  -7   0   -0.05    0.07
 -15  -7   0   -0.04    0.06
  15   7   0   -0.03    0.04
  -7  15   0   -0.03    0.04
  15   7   0   -0.04    0.06
  -7  15   0    0.05    0.06
  15   5   0    0.02    0.06
  15   5   0    0.00    0.04
  -5  15   0    0.03    0.04
 -15  -5   0   -0.02    0.07
  -5  15   0    0.01    0.04
 -15  -5   0   -0.04    0.06
  -5  15   0    0.02    0.05
 -15  -3   0   -0.01    0.06
  -3  15   0    0.00    0.04
  -3  15   0    0.04    0.06
 -15  -3   0    0.06    0.05
  15   3   0    0.05    0.04
  15   3   0    0.03    0.05
 -15  -3   0   -0.01    0.06
  -1  15   0    0.00    0.06
 -15  -1   0   -0.01    0.06
 -15  -1   0   -0.03    0.06
 -15  -1   0    0.01    0.06
  -1  15   0   -0.01    0.04
   1  15   0    0.05    0.04
 -15   1   0   -0.03    0.05
   1  15   0   -0.02    0.06
 -15   1   0   -0.03    0.07
 -15   1   0   -0.01    0.05
   3  15   0    0.03    0.06
 -15   3   0    0.02    0.05
  -3 -15   0   -0.02    0.07
 -15   3   0   -0.01    0.06
 -15   3   0    0.04    0.05
   3  15   0    0.01    0.04
 -15   5   0    0.01    0.05
 -15   5   0   -0.02    0.04
  -5 -15   0    0.10    0.08
 -15   5   0   -0.05    0.06
   5  15   0   -0.04    0.06
   5  15   0    0.00    0.04
  -5 -15   0   -0.01    0.07
   7  15   0    0.02    0.04
  -7 -15   0    0.01    0.08
   7  15   0   -0.05    0.06
 -15   7   0   -0.04    0.05
 -15   7   0    0.04    0.06
 -15   7   0    0.00    0.04
  -7 -15   0    0.01    0.08
  -9 -15   0    0.19    0.10
   9  15   0    0.09    0.09
 -15   9   0    0.14    0.08
 -15   9   0    0.03    0.04
  -9 -15   0    0.01    0.09
 -15   9   0    0.00    0.06
 -11 -15   0   -0.08    0.08
 -15  11   0   -0.02    0.05
 -11 -15   0   -0.18    0.08
 -15  11   0   -0.03    0.05
 -13 -15   0   -0.04    0.08
 -13 -15   0   -0.06    0.08
 -15  13   0    0.05    0.05
 -15  15   0    0.00    0.05
 -15 -15   0   -0.02    0.07
 -14  16   0   -0.02    0.04
 -16 -14   0    0.02    0.07
 -16 -12   0   -0.02    0.07
 -12  16   0   -0.06    0.04
 -12  16   0   -0.03    0.05
 -16 -12   0   -0.04    0.07
 -10  16   0   -0.01    0.05
 -16 -10   0    0.05    0.08
 -10  16   0    0.00    0.05
 -16 -10   0    0.02    0.08
 -16  -8   0    0.00    0.08
  -8  16   0   -0.07    0.05
  -8  16   0    0.03    0.05
 -16  -8   0    0.07    0.10
  16   8   0    0.15    0.05
  16   6   0    0.05    0.07
  -6  16   0    0.01    0.04
 -16  -6   0    0.07    0.11
  -6  16   0    0.02    0.06
  -6  16   0    0.04    0.07
 -16  -6   0    0.06    0.07
  16   6   0    0.00    0.04
  16   4   0    0.28    0.06
  -4  16   0    0.26    0.06
 -16  -4   0    0.32    0.08
 -16  -4   0    0.32    0.08
  16   4   0    0.32    0.07
 -16  -4   0    0.35    0.08
  -4  16   0    0.28    0.07
  16   2   0    0.96    0.11
  -2  16   0    0.75    0.10
 -16  -2   0    0.94    0.10
 -16  -2   0    0.84    0.12
  -2  16   0    0.88    0.12
 -16  -2   0    0.88    0.13
   0  16   0   -0.02    0.04
 -16   0   0    0.04    0.09
   0  16   0    0.01    0.06
 -16   0   0    0.02    0.05
 -16   0   0   -0.03    0.06
 -16   2   0    0.44    0.07
   2  16   0    0.40    0.08
  -2 -16   0    0.41    0.09
   4  16   0    0.13    0.08
   4  16   0    0.08    0.05
 -16   4   0    0.10    0.05
 -16   4   0    0.16    0.06
  -4 -16   0    0.20    0.08
   6  16   0    0.27    0.05
 -16   6   0    0.24    0.08
   6  16   0    0.43    0.08
  -6 -16   0    0.13    0.09
 -16   6   0    0.18    0.06
  -8 -16   0    0.54    0.12
 -16   8   0    0.79    0.09
  -8 -16   0    0.51    0.13
 -16  10   0    0.10    0.05
 -10 -16   0    0.20    0.10
 -16  10   0    0.30    0.06
 -10 -16   0    0.19    0.10
 -16  12   0    0.05    0.04
 -16  12   0    0.05    0.05
 -12 -16   0    0.08    0.08
 -16  14   0   -0.04    0.05
 -14 -16   0    0.08    0.07
 -17 -13   0    0.09    0.07
 -17 -11   0    0.06    0.07
 -11  17   0   -0.03    0.04
 -17 -11   0    0.05    0.07
  -9  17   0   -0.03    0.04
  -9  17   0    0.06    0.05
 -17  -9   0   -0.05    0.08
 -17  -9   0   -0.14    0.07
  17   7   0    0.05    0.05
 -17  -7   0    0.02    0.08
 -17  -7   0    0.06    0.08
  -7  17   0   -0.02    0.04
  -7  17   0   -0.01    0.05
 -17  -5   0   -0.06    0.07
 -17  -5   0   -0.03    0.07
  -5  17   0    0.00    0.04
  17   5   0    0.09    0.05
 -17  -3   0    0.03    0.05
  -3  17   0    0.03    0.05
 -17  -3   0    0.05    0.08
  17   3   0    0.01    0.08
  17   3   0    0.07    0.07
 -17  -3   0    0.03    0.08
  -3  17   0    0.00    0.06
  17   1   0    0.01    0.09
  -1  17   0   -0.05    0.07
 -17  -1   0   -0.02    0.07
 -17  -1   0    0.00    0.05
 -17  -1   0    0.02    0.07
   1  17   0   -0.02    0.06
   1  17   0    0.01    0.04
 -17   1   0   -0.03    0.05
 -17   1   0   -0.08    0.06
   3  17   0    0.04    0.07
  -3 -17   0    0.00    0.08
   3  17   0    0.01    0.04
 -17   3   0    0.01    0.05
 -17   5   0   -0.02    0.05
 -17   5   0    0.02    0.05
  -5 -17   0    0.07    0.09
 -17   7   0    0.02    0.05
  -7 -17   0    0.10    0.10
 -17   7   0    0.00    0.06
  -9 -17   0   -0.09    0.09
 -17   9   0   -0.03    0.05
 -17   9   0   -0.07    0.04
 -11 -17   0   -0.03    0.10
 -17  11   0   -0.06    0.05
 -17  13   0    0.00    0.05
 -13 -17   0   -0.03    0.08
 -18 -12   0    0.02    0.07
 -12  18   0    0.12    0.04
 -18 -10   0    0.26    0.09
 -18 -10   0    0.26    0.09
 -18  -8   0   -0.04    0.07
 -18  -8   0    0.01    0.08
  -8  18   0    0.08    0.05
  -8  18   0    0.02    0.04
 -18  -6   0    0.08    0.08
  -6  18   0   -0.01    0.04
 -18  -6   0    0.02    0.08
  -4  18   0    0.00    0.04
 -18  -4   0   -0.02    0.07
 -18  -4   0   -0.03    0.08
  18   4   0   -0.05    0.05
 -18  -2   0    0.14    0.07
  18   2   0    0.06    0.05
 -18  -2   0    0.09    0.08
  -2  18   0    0.05    0.05
 -18  -2   0   -0.01    0.05
 -18   0   0   -0.02    0.06
 -18   0   0    0.03    0.05
   0  18   0    0.05    0.05
 -18   2   0    0.40    0.09
   2  18   0    0.35    0.06
  -4 -18   0    0.44    0.09
 -18   6   0    0.03    0.05
  -6 -18   0    0.12    0.10
 -18   8   0    0.00    0.05
  -8 -18   0   -0.03    0.09
 -18   8   0    0.02    0.05
 -18  10   0   -0.03    0.05
 -10 -18   0    0.10    0.09
 -18  12   0    0.06    0.05
 -12 -18   0    0.11    0.08
 -11  19   0    0.04    0.04
 -19 -11   0   -0.03    0.07
 -19  -9   0    0.00    0.07
 -19  -7   0    0.04    0.08
  -5  19   0    0.04    0.04
 -19  -5   0    0.08    0.07
  19   5   0    0.04    0.05
  -3  19   0   -0.03    0.05
 -19  -3   0    0.00    0.07
  19   3   0    0.01    0.06
 -19  -3   0    0.18    0.07
  -1  19   0   -0.01    0.05
  19   1   0   -0.06    0.06
 -19  -1   0   -0.01    0.05
 -19  -1   0    0.02    0.08
 -19   1   0    0.01    0.05
 -19   3   0    0.03    0.05
 -19   5   0    0.01    0.05
  -7 -19   0    0.06    0.12
 -19   7   0    0.04    0.05
 -19   9   0    0.03    0.05
  -9 -19   0    0.33    0.09
 -11 -19   0   -0.09    0.08
 -19  11   0   -0.02    0.06
 -20  -8   0    0.12    0.07
 -20  -6   0    0.04    0.07
 -20  -4   0    0.11    0.08
 -20  -2   0    0.07    0.04
 -20   0   0    0.19    0.05
 -20   2   0    0.02    0.05
 -20   4   0    0.07    0.05
 -20   6   0   -0.03    0.04
 -20   8   0   -0.03    0.04
 -21  -7   0   -0.07    0.09
 -21  -5   0   -0.01    0.06
 -21  -1   0    0.02    0.03
 -21   1   0   -0.05    0.05
 -21   3   0    0.02    0.04
 -21   5   0    0.02    0.04
 -21   7   0   -0.01    0.04
 -22   0   0    0.01    0.03
 -22   2   0    0.08    0.04
   1   0  -1   29.36    2.44
   1   0   1   30.60    2.44
   0  -1   1   25.97    2.44
  -2  -1  -1  108.94    9.85
  -1   2  -1  118.47    9.88
   2   1  -1  110.93    9.87
   1  -2  -1  122.34    9.92
   1  -2   1  124.84    9.89
  -2  -1   1  117.43    9.87
  -1   2   1  113.88    9.91
   2   1   1  105.87    9.85
   1   2  -1    0.84    0.09
  -1  -2  -1    0.89    0.09
  -2   1  -1    0.99    0.09
   1   2  -1    1.12    0.09
   2  -1  -1    1.02    0.09
  -2   1  -1    0.99    0.09
   1   2   1    1.11    0.09
   3   2  -1   16.73    1.53
  -2   3  -1   17.41    1.53
   3   2  -1   16.21    1.53
  -2   3  -1   18.95    1.53
   2  -3  -1   19.06    1.53
   3   2   1   15.38    1.53
  -2   3   1   20.68    1.53
   2  -3   1   17.73    1.53
   3   2   1   16.24    1.53
  -2   3   1   20.80    1.53
   0   3  -1   24.32    2.22
   0  -3  -1   23.61    2.22
  -3   0  -1   27.83    2.22
  -3   0  -1   27.12    2.22
   0   3  -1   26.17    2.22
   3   0  -1   29.49    2.22
   0  -3  -1   23.82    2.22
  -3   0   1   27.35    2.22
   3   0   1   26.37    2.22
   0  -3   1   22.88    2.22
   0   3   1   24.16    2.22
  -3   0   1   28.18    2.22
   0   3   1   27.22    2.22
   3  -2  -1   36.31    3.01
   2   3  -1   30.07    3.00
  -3   2  -1   38.29    3.00
  -3   2  -1   34.48    3.00
  -2  -3  -1   33.91    3.00
   2   3  -1   33.24    3.00
  -2  -3   1   30.86    3.00
  -3   2   1   34.92    3.01
   3  -2   1   37.35    3.00
  -3   2   1   37.79    3.00
  -2  -3   1   40.17    3.01
   2   3   1   34.98    3.00
   2   3   1   35.91    3.00
  -3   4  -1  314.16   30.09
  -4  -3  -1  324.99   30.06
   4   3  -1  351.77   30.09
   3  -4  -1  374.02   30.14
  -4  -3   1  357.15   30.09
   4   3   1  373.18   30.07
  -3   4   1  327.98   30.11
   3  -4   1  393.73   30.15
   4   1  -1    2.09    0.16
   1  -4  -1    1.61    0.16
  -1   4  -1    1.83    0.16
  -4  -1  -1    1.76    0.16
  -1   4  -1    1.97    0.16
   1  -4   1    1.83    0.16
  -1   4   1    1.61    0.16
  -4  -1   1    1.85    0.16
  -4  -1   1    2.01    0.16
   4   1   1    1.73    0.16
  -4   1  -1   20.89    1.84
  -1  -4  -1   19.26    1.84
  -1  -4  -1   24.17    1.84
   1   4  -1   22.14    1.84
   1   4  -1   21.33    1.84
   4  -1  -1   21.47    1.84
  -4   1  -1   23.00    1.84
   1   4   1   21.63    1.84
  -1  -4   1   24.78    1.84
  -1  -4   1   20.39    1.84
   4  -1   1   22.08    1.84
  -4   1   1   19.94    1.84
  -4   1   1   20.25    1.84
   1   4   1   21.15    1.84
  -4   1   1   20.87    1.84
   4  -3  -1  189.90   16.35
  -3  -4  -1  182.61   16.35
  -3  -4  -1  220.73   16.35
  -3  -4   1  204.78   16.35
   4  -3   1  180.21   16.35
   3   4   1  173.24   16.35
  -4   5  -1   78.95    7.24
   5   4  -1   80.22    7.24
  -4   5  -1   88.15    7.24
   5   4  -1   79.88    7.24
   5   4   1   84.07    7.24
  -5  -4   1   92.17    7.24
  -4   5   1   95.54    7.24
   5   4   1   80.41    7.24
   5   2  -1   60.45    4.79
   2  -5  -1   50.08    4.79
  -2   5  -1   57.52    4.79
  -2   5  -1   61.37    4.79
   5   2   1   51.36    4.79
  -2   5   1   60.94    4.79
  -2   5   1   55.13    4.79
   2  -5   1   53.05    4.79
   5   0  -1   21.68    2.00
   0  -5  -1   25.06    2.00
   0   5  -1   21.45    2.00
   0   5  -1   22.80    1.99
  -5   0  -1   25.53    2.00
  -5   0  -1   26.46    1.99
  -5   0  -1   25.41    2.00
  -5   0   1   23.30    1.99
  -5   0   1   22.15    2.00
  -5   0   1   21.27    1.99
   5   0   1   24.90    2.00
   0   5   1   19.48    1.99
   0   5   1   22.12    1.99
   0  -5   1   25.96    1.99
  -2  -5  -1   26.79    2.56
   5  -2  -1   32.03    2.56
  -5   2  -1   29.65    2.56
  -5   2  -1   27.58    2.56
   2   5  -1   33.09    2.56
   2   5  -1   30.99    2.56
  -5   2   1   30.87    2.56
  -5   2   1   31.89    2.56
   2   5   1   29.83    2.56
   2   5   1   29.42    2.56
  -5   2   1   30.85    2.56
  -2  -5   1   27.25    2.56
   4   5  -1  161.62   15.00
  -4  -5  -1  198.18   15.00
  -5   4  -1  173.11   15.00
   4   5  -1  175.80   15.00
  -5   4   1  163.48   15.00
  -4  -5   1  200.51   15.00
   4   5   1  163.98   15.00
   4   5   1  171.39   15.00
   6   5  -1    1.10    0.10
  -6  -5  -1    0.85    0.10
  -5   6  -1    1.06    0.10
  -5   6   1    0.95    0.10
  -5   6   1    1.01    0.10
  -6  -5   1    1.26    0.10
  -3   6  -1    2.28    0.17
  -6  -3  -1    1.69    0.18
  -3   6  -1    2.16    0.17
  -3   6   1    2.02    0.17
   6   3   1    1.76    0.17
  -3   6   1    2.06    0.17
  -6  -3   1    1.62    0.17
  -1   6  -1    1.44    0.12
  -1   6  -1    1.25    0.12
   1  -6  -1    1.47    0.12
  -6  -1  -1    1.24    0.12
  -6  -1  -1    1.48    0.13
  -1   6   1    1.51    0.13
  -1   6   1    1.52    0.12
   1  -6   1    1.33    0.12
   1   6  -1   11.24    1.01
   1   6  -1   11.06    1.01
  -6   1  -1   11.81    1.01
  -6   1  -1   11.72    1.01
  -6   1  -1   11.78    1.01
  -1  -6  -1   12.62    1.01
  -6   1   1   12.07    1.01
  -6   1   1   11.92    1.01
  -6   1   1   12.03    1.01
   1   6   1   12.17    1.01
  -1  -6   1   12.56    1.01
   6  -1   1   10.83    1.01
   1   6   1   11.94    1.01
  -6   3  -1    5.76    0.51
  -3  -6  -1    5.97    0.51
  -6   3  -1    6.54    0.51
   3   6  -1    6.95    0.51
  -6   3   1    5.37    0.51
  -6   3   1    5.70    0.51
   3   6   1    5.75    0.51
   3   6   1    5.54    0.51
  -6   5  -1    0.36    0.04
   5   6  -1    0.34    0.05
   5   6  -1    0.25    0.04
  -6   5  -1    0.39    0.04
  -5  -6  -1    0.22    0.04
  -5  -6   1    0.22    0.04
  -6   5   1    0.39    0.05
  -6   5   1    0.34    0.04
   5   6   1    0.30    0.05
   5   6   1    0.22    0.03
  -7  -6  -1    3.09    0.26
   7   6  -1    2.65    0.25
   7   6  -1    2.95    0.26
  -6   7  -1    3.21    0.25
  -6   7  -1    3.15    0.25
   7   6   1    2.59    0.25
  -7  -6   1    2.93    0.26
   7   6   1    2.64    0.25
  -4   7  -1    1.57    0.15
   7   4  -1    1.61    0.16
  -7  -4  -1    2.02    0.16
  -4   7  -1    1.54    0.16
   7   4  -1    1.81    0.15
   7   4   1    1.73    0.16
   7   4   1    1.62    0.15
  -4   7   1    2.04    0.15
  -7  -4   1    1.87    0.16
  -2   7  -1    0.86    0.09
  -7  -2   1    0.77    0.09
  -2   7   1    0.83    0.08
  -2   7   1    1.10    0.09
  -7   0  -1    0.87    0.07
   0   7  -1    0.71    0.07
  -7   0  -1    0.88    0.08
  -7   0  -1    0.78    0.08
   0   7  -1    0.74    0.08
   0  -7   1    0.87    0.07
   0   7   1    0.69    0.07
   0   7   1    0.62    0.07
  -7   2  -1    1.86    0.15
  -2  -7  -1    1.59    0.15
   2   7   1    1.81    0.15
   2   7   1    1.56    0.14
  -7   2   1    1.64    0.15
  -7   2   1    1.33    0.14
  -7   2   1    1.50    0.14
   4   7  -1    0.23    0.04
  -4  -7  -1    0.10    0.03
   4   7  -1    0.20    0.03
  -7   4  -1    0.26    0.04
  -7   4   1    0.12    0.03
  -4  -7   1    0.17    0.03
   4   7   1    0.11    0.02
   4   7   1    0.15    0.03
  -7   4   1    0.19    0.03
   6   7  -1    0.47    0.06
  -7   6  -1    0.57    0.06
  -7   6  -1    0.52    0.06
   6   7  -1    0.55    0.09
   6   7   1    0.46    0.07
  -7   6   1    0.44    0.08
  -8  -7  -1   22.18    1.96
  -8  -7  -1   20.71    1.97
  -7   8  -1   26.12    1.96
   8   7  -1   21.58    1.95
   8   7  -1   24.28    1.96
  -7   8  -1   24.06    1.96
  -7   8   1   21.62    1.96
   8   7   1   20.82    1.95
  -7   8   1   24.62    1.96
  -7   8   1   20.78    1.96
  -8  -7   1   25.38    1.97
  -8  -7   1   24.21    1.96
   8   7   1   21.53    1.96
   8   5  -1    4.26    0.38
   8   5  -1    4.75    0.39
  -5   8  -1    4.94    0.38
  -5   8  -1    4.70    0.39
  -8  -5  -1    4.34    0.39
  -8  -5   1    4.64    0.39
   8   5   1    4.40    0.38
  -5   8   1    4.06    0.38
   8   5   1    4.06    0.38
  -5   8   1    4.36    0.38
  -3   8  -1    0.28    0.04
  -3   8  -1    0.28    0.05
  -8  -3  -1    0.19    0.04
  -3   8   1    0.23    0.03
  -3   8   1    0.32    0.05
  -8  -3   1    0.36    0.04
  -1   8  -1    4.26    0.34
  -1   8  -1    4.26    0.34
  -8  -1  -1    3.69    0.34
   1  -8  -1    4.06    0.34
  -1   8   1    3.56    0.34
  -1   8   1    3.81    0.34
  -8  -1   1    3.81    0.34
   1   8  -1   32.17    2.88
  -1  -8  -1   34.04    2.88
  -8   1  -1   34.87    2.88
   1   8   1   31.14    2.88
  -8   1   1   35.16    2.88
   1   8   1   31.61    2.87
  -1  -8   1   37.04    2.88
  -8   3  -1    0.88    0.09
  -8   3  -1    0.97    0.09
   3   8  -1    1.02    0.09
   3   8  -1    0.85    0.09
  -3  -8  -1    0.79    0.09
   3   8   1    1.00    0.09
   3   8   1    0.92    0.08
  -3  -8   1    0.78    0.09
  -8   3   1    1.04    0.09
   5   8  -1    9.54    0.88
  -8   5  -1    9.07    0.88
   5   8  -1    9.75    0.88
  -5  -8  -1   11.42    0.88
  -8   5  -1    9.87    0.88
   5   8   1   10.72    0.87
  -8   5   1   11.29    0.88
  -5  -8   1   10.36    0.88
   5   8   1   10.18    0.88
  -8   7  -1    1.81    0.15
  -8   7  -1    1.66    0.15
  -8   7  -1    1.48    0.15
  -8   7   1    1.27    0.14
   7   8   1    1.68    0.15
   7   8   1    1.61    0.14
  -7  -8   1    1.60    0.16
  -8   7   1    1.57    0.15
  -8   9  -1    0.66    0.07
   9   8  -1    0.70    0.08
  -8   9  -1    0.69    0.08
   9   8  -1    0.64    0.07
  -9  -8  -1    0.49    0.08
  -8   9   1    0.52    0.07
   9   8   1    0.66    0.08
  -9  -8   1    0.52    0.08
  -8   9   1    0.61    0.07
  -8   9   1    0.65    0.08
   9   8   1    0.59    0.06
  -9  -8   1    0.57    0.09
   9   6  -1   30.32    2.73
  -9  -6  -1   34.15    2.73
  -6   9  -1   30.91    2.73
  -9  -6  -1   31.83    2.73
   9   6  -1   27.39    2.73
  -6   9  -1   30.63    2.73
  -6   9  -1   34.16    2.73
   9   6   1   29.42    2.73
  -9  -6   1   33.36    2.73
  -6   9   1   35.05    2.73
  -6   9   1   32.90    2.73
  -6   9   1   32.47    2.73
   9   6   1   33.27    2.73
  -4   9  -1    0.85    0.09
  -9  -4  -1    0.87    0.10
  -4   9  -1    0.75    0.09
  -4   9   1    0.89    0.09
  -4   9   1    0.94    0.09
   9   4   1    0.95    0.09
  -2   9  -1   15.69    1.33
  -2   9  -1   13.86    1.33
  -9  -2  -1   16.73    1.33
  -9  -2   1   15.84    1.33
  -2   9   1   15.51    1.33
  -9   0  -1    3.81    0.31
   0  -9  -1    3.67    0.30
   0   9  -1    3.63    0.30
   0   9  -1    3.48    0.31
  -9   0  -1    3.52    0.30
   0   9   1    3.27    0.31
   0  -9   1    3.40    0.30
   0   9   1    3.44    0.30
  -9   0   1    3.25    0.31
  -9   2  -1    2.79    0.22
   2   9  -1    2.84    0.23
  -9   2  -1    2.38    0.22
   2   9  -1    2.59    0.22
  -9   2  -1    2.71    0.22
  -2  -9  -1    2.32    0.22
   2   9   1    2.34    0.21
  -2  -9   1    2.78    0.22
  -9   2   1    2.04    0.22
  -9   2   1    2.38    0.22
   2   9   1    2.36    0.22
  -9   2   1    2.35    0.22
   4   9  -1    1.95    0.16
  -4  -9  -1    1.51    0.16
  -9   4  -1    1.89    0.16
   4   9  -1    1.69    0.15
  -4  -9   1    1.94    0.16
   4   9   1    1.50    0.16
   4   9   1    1.52    0.15
  -9   4   1    1.71    0.16
  -9   4   1    1.72    0.16
  -9   6  -1    3.32    0.27
  -6  -9  -1    2.51    0.28
  -6  -9  -1    2.77    0.29
   6   9  -1    3.54    0.27
  -9   6  -1    3.09    0.27
  -9   6  -1    3.43    0.28
   6   9  -1    3.58    0.28
   6   9   1    2.95    0.27
  -9   6   1    2.93    0.27
  -6  -9   1    2.99    0.28
  -9   6   1    3.13    0.27
  -9   6   1    2.85    0.28
  -6  -9   1    3.08    0.29
   8   9  -1    5.52    0.48
  -8  -9  -1    5.62    0.49
  -9   8  -1    6.28    0.48
  -8  -9  -1    5.15    0.48
   8   9  -1    5.84    0.48
  -9   8  -1    5.39    0.48
  -9   8  -1    5.74    0.48
  -8  -9   1    5.76    0.49
  -9   8   1    5.54    0.48
   8   9   1    5.47    0.48
  -8  -9   1    5.61    0.49
  -9   8   1    5.37    0.48
   8   9   1    5.52    0.48
  -9   8   1    5.01    0.48
 -10  -9  -1    1.54    0.16
  10   9  -1    1.59    0.15
  -9  10  -1    1.56    0.14
  10   9  -1    1.50    0.14
 -10  -9  -1    1.55    0.15
  -9  10  -1    1.40    0.14
  -9  10  -1    1.44    0.15
  10   9   1    1.57    0.14
 -10  -9   1    1.36    0.16
  -9  10   1    1.37    0.15
  -9  10   1    1.30    0.14
  -9  10   1    1.49    0.15
  10   9   1    1.70    0.15
 -10  -9   1    1.58    0.16
  10   7  -1    1.81    0.17
  -7  10  -1    1.95    0.17
  -7  10  -1    1.80    0.17
 -10  -7  -1    1.73    0.18
  10   7  -1    1.87    0.17
 -10  -7  -1    1.97    0.18
  -7  10  -1    1.83    0.17
 -10  -7   1    1.81    0.18
  10   7   1    1.83    0.17
  -7  10   1    2.00    0.17
  10   7   1    1.91    0.17
  -7  10   1    1.97    0.17
  -7  10   1    2.02    0.17
  -5  10  -1    0.14    0.04
 -10  -5  -1    0.01    0.05
  10   5  -1    0.12    0.03
  10   5  -1    0.07    0.04
  -5  10  -1    0.14    0.03
 -10  -5  -1    0.01    0.04
  10   5   1    0.23    0.04
  -5  10   1    0.12    0.04
 -10  -5   1   -0.04    0.05
 -10  -5   1   -0.04    0.05
  -5  10   1    0.12    0.03
  10   5   1    0.13    0.03
  -3  10  -1    1.72    0.17
  -3  10  -1    1.72    0.17
 -10  -3  -1    2.11    0.17
  -3  10   1    1.94    0.17
  -3  10   1    1.92    0.17
 -10  -3   1    2.00    0.17
 -10  -3   1    1.86    0.18
  -1  10  -1    5.73    0.51
   1 -10  -1    6.53    0.52
 -10  -1  -1    5.97    0.52
  -1  10  -1    5.92    0.52
 -10  -1  -1    6.13    0.52
  -1  10   1    5.72    0.51
 -10  -1   1    5.79    0.52
  -1  10   1    6.17    0.52
 -10   1  -1    0.16    0.03
  -1 -10  -1    0.18    0.04
   1  10  -1    0.15    0.04
   1  10  -1    0.11    0.03
 -10   1  -1    0.23    0.06
 -10   1  -1    0.15    0.04
   1  10   1    0.19    0.03
  -1 -10   1    0.14    0.04
 -10   1   1    0.17    0.03
 -10   1   1    0.16    0.04
 -10   1   1    0.14    0.04
   1  10   1    0.25    0.04
 -10   3  -1    0.09    0.04
 -10   3  -1    0.04    0.03
  -3 -10  -1    0.00    0.04
 -10   3  -1    0.08    0.03
   3  10  -1    0.13    0.05
   3  10  -1    0.09    0.04
 -10   3   1    0.07    0.03
   3  10   1    0.08    0.04
 -10   3   1    0.07    0.04
   3  10   1    0.06    0.02
  -3 -10   1    0.03    0.04
 -10   3   1    0.12    0.04
 -10   3   1    0.11    0.03
 -10   5  -1    6.64    0.57
   5  10  -1    5.92    0.57
 -10   5  -1    6.14    0.57
  -5 -10  -1    7.62    0.59
 -10   5  -1    7.01    0.57
  -5 -10  -1    5.92    0.57
   5  10  -1    5.70    0.57
 -10   5   1    7.72    0.57
  -5 -10   1    7.42    0.59
 -10   5   1    7.20    0.57
   5  10   1    6.60    0.57
  -5 -10   1    5.96    0.57
 -10   5   1    7.20    0.57
   5  10   1    6.20    0.57
 -10   7  -1    2.21    0.19
   7  10  -1    2.46    0.19
   7  10  -1    2.36    0.19
  -7 -10  -1    1.61    0.20
 -10   7  -1    2.32    0.19
 -10   7  -1    2.07    0.19
 -10   7   1    1.77    0.19
   7  10   1    2.15    0.19
   7  10   1    2.10    0.19
 -10   7   1    2.06    0.19
  -7 -10   1    1.96    0.20
 -10   7   1    2.12    0.19
  -7 -10   1    1.79    0.20
 -10   9  -1    4.32    0.36
  -9 -10  -1    3.94    0.36
 -10   9  -1    4.27    0.36
  -9 -10  -1    4.15    0.37
 -10   9  -1    3.57    0.35
   9  10  -1    4.07    0.35
   9  10  -1    3.75    0.36
  -9 -10   1    3.46    0.36
 -10   9   1    4.43    0.36
   9  10   1    4.20    0.36
 -10   9   1    4.12    0.36
   9  10   1    4.24    0.35
  -9 -10   1    3.89    0.37
 -10   9   1    4.58    0.36
  11  10  -1    0.71    0.07
  11  10  -1    0.69    0.09
 -10  11  -1    0.51    0.08
 -11 -10  -1    0.74    0.10
 -10  11  -1    0.55    0.08
 -11 -10  -1    0.64    0.09
 -10  11  -1    0.62    0.08
 -10  11   1    0.53    0.08
  11  10   1    0.73    0.07
 -10  11   1    0.70    0.09
  11  10   1    0.69    0.09
 -11 -10   1    0.48    0.08
 -11 -10   1    0.48    0.09
 -10  11   1    0.64    0.08
 -11  -8  -1    0.05    0.06
  11   8  -1    0.14    0.04
 -11  -8  -1   -0.02    0.05
  -8  11  -1    0.09    0.04
  -8  11  -1    0.12    0.04
  11   8  -1    0.17    0.05
  -8  11  -1    0.12    0.05
  -8  11   1    0.13    0.05
 -11  -8   1    0.05    0.06
  -8  11   1    0.07    0.04
 -11  -8   1    0.16    0.07
  -8  11   1    0.09    0.04
  11   8   1    0.18    0.05
  11   8   1    0.13    0.03
  11   6  -1    4.99    0.43
 -11  -6  -1    4.72    0.43
  -6  11  -1    5.08    0.43
 -11  -6  -1    5.01    0.44
  -6  11  -1    4.77    0.43
  -6  11  -1    4.97    0.43
  11   6  -1    4.98    0.43
  -6  11   1    4.69    0.43
 -11  -6   1    5.04    0.44
  -6  11   1    4.91    0.43
 -11  -6   1    5.01    0.44
  11   6   1    4.80    0.43
  11   6   1    5.35    0.43
  -6  11   1    5.20    0.43
  11   4  -1    2.82    0.23
  -4  11  -1    2.33    0.23
  11   4  -1    2.83    0.23
 -11  -4  -1    2.51    0.24
 -11  -4  -1    2.49    0.23
  -4  11  -1    2.56    0.23
 -11  -4   1    2.82    0.24
  -4  11   1    2.29    0.23
  11   4   1    2.85    0.23
  -4  11   1    2.19    0.23
 -11  -4   1    2.74    0.23
 -11  -2  -1    6.57    0.50
  -2  11  -1    5.19    0.50
  -2  11  -1    6.12    0.50
 -11  -2  -1    6.29    0.50
  -2  11   1    5.83    0.50
 -11  -2   1    5.17    0.50
  -2  11   1    5.92    0.50
 -11  -2   1    5.29    0.50
   0 -11  -1    0.24    0.05
 -11   0  -1    0.26    0.04
 -11   0  -1    0.20    0.05
 -11   0  -1    0.22    0.05
 -11   0   1    0.30    0.04
   0 -11   1    0.25    0.05
 -11   0   1    0.27    0.05
   0  11   1    0.23    0.04
 -11   0   1    0.18    0.05
 -11   2  -1    1.88    0.20
   2  11  -1    1.90    0.19
   2  11  -1    1.91    0.18
  -2 -11  -1    1.99    0.19
 -11   2  -1    1.89    0.19
 -11   2  -1    2.23    0.20
 -11   2  -1    2.03    0.19
   2  11   1    2.11    0.19
 -11   2   1    2.34    0.19
 -11   2   1    2.22    0.19
   2  11   1    2.02    0.18
 -11   2   1    2.27    0.19
 -11   2   1    2.29    0.19
  -2 -11   1    1.89    0.19
   4  11  -1    3.34    0.27
 -11   4  -1    2.59    0.26
   4  11  -1    3.20    0.26
  -4 -11  -1    2.88    0.27
  -4 -11  -1    3.22    0.28
 -11   4  -1    2.51    0.26
  -4 -11   1    3.19    0.29
 -11   4   1    3.07    0.26
 -11   4   1    2.68    0.26
 -11   4   1    3.05    0.26
  -4 -11   1    2.65    0.27
   4  11   1    3.26    0.26
 -11   6  -1    0.34    0.06
   6  11  -1    0.26    0.06
 -11   6  -1    0.32    0.05
 -11   6  -1    0.32    0.06
  -6 -11  -1    0.26    0.07
   6  11  -1    0.27    0.04
  -6 -11  -1    0.17    0.06
 -11   6   1    0.43    0.06
  -6 -11   1    0.19    0.07
 -11   6   1    0.41    0.07
   6  11   1    0.37    0.05
   6  11   1    0.39    0.07
   8  11  -1    0.32    0.06
  -8 -11  -1    0.26    0.07
   8  11  -1    0.35    0.05
 -11   8  -1    0.33    0.06
 -11   8  -1    0.29    0.05
  -8 -11  -1    0.22    0.06
 -11   8  -1    0.23    0.06
  -8 -11   1    0.30    0.07
  -8 -11   1    0.14    0.06
   8  11   1    0.44    0.07
 -11   8   1    0.37    0.06
 -11   8   1    0.30    0.05
 -11   8   1    0.38    0.06
   8  11   1    0.40    0.05
  10  11  -1    0.14    0.05
 -11  10  -1    0.12    0.04
  10  11  -1    0.14    0.04
 -10 -11  -1    0.11    0.06
 -10 -11  -1    0.10    0.06
 -11  10  -1    0.05    0.05
 -11  10  -1    0.21    0.05
 -10 -11   1    0.02    0.06
 -11  10   1    0.08    0.05
 -10 -11   1    0.02    0.07
 -11  10   1    0.09    0.04
  10  11   1    0.07    0.05
  10  11   1    0.14    0.03
 -11  10   1    0.08    0.05
  12  11  -1    0.08    0.06
 -12 -11  -1    0.03    0.07
 -11  12  -1    0.12    0.06
 -12 -11  -1    0.34    0.07
  12  11  -1    0.15    0.05
 -11  12  -1    0.15    0.05
 -11  12  -1    0.12    0.06
  12  11   1    0.13    0.04
 -12 -11   1    0.11    0.07
 -12 -11   1    0.11    0.07
  12  11   1    0.20    0.06
 -11  12   1    0.08    0.05
 -11  12   1    0.03    0.05
 -11  12   1    0.15    0.06
  -9  12  -1    0.11    0.05
  12   9  -1    0.14    0.04
  -9  12  -1    0.19    0.05
 -12  -9  -1    0.11    0.06
  12   9  -1    0.23    0.06
  -9  12  -1    0.12    0.05
 -12  -9  -1    0.15    0.06
  12   9   1    0.19    0.04
  -9  12   1    0.24    0.06
  12   9   1    0.19    0.06
  -9  12   1    0.14    0.05
 -12  -9   1    0.13    0.06
 -12  -9   1    0.17    0.07
  -9  12   1    0.13    0.04
 -12  -7  -1   -0.04    0.05
  12   7  -1    0.05    0.06
  -7  12  -1    0.06    0.04
  12   7  -1    0.04    0.05
 -12  -7  -1   -0.10    0.09
  -7  12  -1    0.13    0.06
  -7  12  -1    0.06    0.04
  -7  12   1   -0.02    0.04
  12   7   1    0.00    0.03
 -12  -7   1   -0.06    0.08
  -7  12   1   -0.01    0.04
  12   7   1    0.02    0.05
  -7  12   1    0.04    0.05
 -12  -7   1    0.02    0.05
  -5  12  -1    0.17    0.05
  12   5  -1    0.15    0.05
  -5  12  -1    0.14    0.05
 -12  -5  -1    0.21    0.06
  -5  12  -1    0.16    0.04
 -12  -5  -1    0.14    0.06
  12   5  -1    0.15    0.04
  12   5   1    0.20    0.04
 -12  -5   1    0.09    0.06
 -12  -5   1    0.12    0.06
  -5  12   1    0.18    0.05
  12   5   1    0.17    0.05
  -5  12   1    0.11    0.04
  -5  12   1    0.11    0.04
  -3  12  -1    0.33    0.06
 -12  -3  -1    0.13    0.05
  -3  12  -1    0.34    0.05
 -12  -3  -1    0.15    0.06
  -3  12   1    0.21    0.05
  12   3   1    0.19    0.05
  -3  12   1    0.15    0.04
 -12  -3   1    0.30    0.06
 -12  -3   1    0.28    0.05
 -12  -1  -1    7.18    0.63
 -12  -1  -1    6.77    0.63
  -1  12  -1    7.61    0.63
 -12  -1  -1    7.39    0.63
  -1  12  -1    7.50    0.63
  -1  12   1    6.27    0.63
 -12  -1   1    7.95    0.63
 -12  -1   1    8.33    0.64
 -12  -1   1    6.99    0.64
   1  12  -1    4.90    0.41
 -12   1  -1    4.65    0.41
  -1 -12  -1    4.69    0.41
 -12   1  -1    4.79    0.41
 -12   1  -1    4.17    0.41
   1  12  -1    4.60    0.40
 -12   1  -1    4.69    0.41
   1  12   1    4.58    0.40
 -12   1   1    4.47    0.41
   1  12   1    5.15    0.41
 -12   1   1    4.60    0.41
 -12   1   1    4.73    0.41
  -1 -12   1    4.78    0.41
 -12   1   1    4.56    0.41
 -12   3  -1    9.27    0.81
 -12   3  -1    8.86    0.80
  -3 -12  -1    9.63    0.81
 -12   3  -1    9.76    0.80
  -3 -12  -1    9.16    0.81
   3  12  -1    9.66    0.80
   3  12  -1    9.83    0.81
   3  12   1    9.93    0.80
 -12   3   1    8.59    0.80
 -12   3   1    9.12    0.81
 -12   3   1    8.51    0.80
   3  12   1   10.05    0.81
 -12   3   1    9.22    0.80
  -3 -12   1    9.38    0.81
 -12   5  -1    0.30    0.06
  -5 -12  -1    0.15    0.06
  -5 -12  -1    0.23    0.07
 -12   5  -1    0.27    0.05
   5  12  -1    0.28    0.06
 -12   5  -1    0.27    0.05
   5  12  -1    0.34    0.04
 -12   5   1    0.20    0.05
   5  12   1    0.32    0.06
  -5 -12   1    0.11    0.06
 -12   5   1    0.25    0.06
   5  12   1    0.27    0.04
  -5 -12   1    0.18    0.07
 -12   5   1    0.23    0.05
 -12   7  -1    1.10    0.13
   7  12  -1    1.77    0.16
  -7 -12  -1    1.02    0.16
   7  12  -1    1.51    0.13
  -7 -12  -1    1.21    0.15
 -12   7  -1    1.43    0.15
 -12   7  -1    1.37    0.14
 -12   7   1    1.42    0.15
   7  12   1    1.49    0.15
   7  12   1    1.68    0.13
  -7 -12   1    1.06    0.16
 -12   7   1    1.34    0.13
 -12   7   1    1.54    0.16
  -7 -12   1    1.31    0.15
  -9 -12  -1    0.06    0.07
   9  12  -1    0.00    0.05
  -9 -12  -1    0.04    0.06
 -12   9  -1   -0.01    0.04
 -12   9  -1    0.03    0.05
   9  12  -1    0.03    0.03
 -12   9  -1   -0.01    0.05
  -9 -12   1   -0.04    0.07
 -12   9   1    0.00    0.05
   9  12   1   -0.02    0.03
   9  12   1    0.00    0.05
  -9 -12   1   -0.01    0.06
 -12   9   1    0.00    0.05
 -12   9   1    0.01    0.04
 -12  11  -1    0.62    0.08
 -11 -12  -1    0.51    0.10
 -12  11  -1    0.73    0.09
 -11 -12  -1    0.59    0.10
  11  12  -1    0.59    0.10
  11  12  -1    0.67    0.08
 -12  11  -1    0.52    0.08
 -12  11   1    0.70    0.09
  11  12   1    0.66    0.10
 -11 -12   1    0.55    0.10
 -12  11   1    0.81    0.09
 -12  11   1    0.70    0.10
 -11 -12   1    0.61    0.10
  13  12  -1    0.28    0.09
 -13 -12  -1    0.19    0.09
 -12  13  -1    0.11    0.06
 -13 -12  -1    0.32    0.10
 -12  13  -1    0.21    0.06
 -13 -12   1    0.25    0.09
 -12  13   1    0.28    0.06
 -13 -12   1    0.10    0.08
 -12  13   1    0.34    0.06
 -10  13  -1    0.12    0.06
 -13 -10  -1    0.12    0.07
  13  10  -1    0.24    0.05
 -13 -10  -1    0.20    0.08
 -10  13  -1    0.20    0.06
  13  10  -1    0.21    0.07
 -10  13  -1    0.20    0.06
 -10  13   1    0.19    0.05
 -13 -10   1    0.21    0.08
  13  10   1    0.18    0.05
 -13 -10   1    0.28    0.08
 -10  13   1    0.25    0.07
  13  10   1    0.21    0.07
 -10  13   1    0.21    0.06
  -8  13  -1    0.39    0.06
  13   8  -1    0.48    0.07
 -13  -8  -1    0.61    0.08
 -13  -8  -1    0.69    0.09
  13   8  -1    0.49    0.08
  -8  13  -1    0.49    0.08
  -8  13  -1    0.35    0.07
  13   8   1    0.52    0.06
 -13  -8   1    0.46    0.08
 -13  -8   1    0.35    0.08
  13   8   1    0.60    0.08
  -8  13   1    0.48    0.07
  -8  13   1    0.51    0.08
  -8  13   1    0.52    0.07
 -13  -6  -1    0.61    0.10
  13   6  -1    0.68    0.07
  13   6  -1    0.72    0.09
  -6  13  -1    0.59    0.08
  -6  13  -1    0.49    0.08
 -13  -6  -1    0.74    0.10
  -6  13  -1    0.75    0.08
  13   6   1    0.74    0.09
 -13  -6   1    0.65    0.09
  -6  13   1    0.55    0.07
  -6  13   1    0.47    0.08
  -6  13   1    0.75    0.09
 -13  -6   1    0.47    0.09
  13   6   1    0.62    0.07
 -13  -4  -1    0.04    0.06
  -4  13  -1    0.08    0.05
  13   4  -1    0.06    0.03
 -13  -4  -1    0.07    0.05
  -4  13  -1    0.13    0.04
  -4  13  -1    0.07    0.03
  13   4  -1    0.11    0.05
 -13  -4  -1    0.12    0.04
  13   4   1    0.10    0.03
  -4  13   1    0.09    0.05
 -13  -4   1    0.05    0.06
  13   4   1    0.11    0.05
 -13  -4   1    0.08    0.05
 -13  -4   1    0.08    0.04
  -4  13   1    0.04    0.04
  -2  13  -1    3.10    0.28
 -13  -2  -1    3.38    0.29
  -2  13  -1    3.19    0.28
  -2  13   1    3.14    0.29
 -13  -2   1    3.30    0.29
 -13  -2   1    3.36    0.28
  -2  13   1    2.98    0.28
   0  13  -1    0.40    0.07
   0  13  -1    0.46    0.08
 -13   0  -1    0.53    0.06
 -13   0  -1    0.49    0.07
 -13   0  -1    0.38    0.08
   0 -13  -1    0.52    0.08
 -13   0  -1    0.39    0.07
   0 -13   1    0.49    0.08
   0  13   1    0.46    0.06
 -13   0   1    0.65    0.08
   0  13   1    0.62    0.08
 -13   0   1    0.47    0.09
 -13   0   1    0.31    0.07
   2  13  -1    5.02    0.40
 -13   2  -1    4.74    0.41
   2  13  -1    5.18    0.41
  -2 -13  -1    4.09    0.41
 -13   2  -1    5.50    0.41
 -13   2   1    4.54    0.41
   2  13   1    4.80    0.41
 -13   2   1    4.83    0.41
 -13   2   1    4.39    0.41
  -2 -13   1    4.22    0.41
  -2 -13   1    4.41    0.42
 -13   2   1    4.17    0.41
   2  13   1    4.47    0.40
  -4 -13  -1    0.09    0.06
 -13   4  -1    0.10    0.04
 -13   4  -1    0.22    0.05
  -4 -13  -1    0.03    0.06
 -13   4  -1    0.10    0.04
   4  13  -1    0.04    0.03
   4  13  -1    0.09    0.06
  -4 -13   1   -0.01    0.07
  -4 -13   1   -0.04    0.06
   4  13   1    0.09    0.05
   4  13   1    0.06    0.03
 -13   4   1    0.08    0.05
 -13   4   1    0.06    0.04
 -13   4   1    0.12    0.05
   6  13  -1    0.09    0.06
  -6 -13  -1    0.13    0.07
 -13   6  -1    0.09    0.08
 -13   6  -1    0.03    0.04
  -6 -13  -1    0.10    0.10
   6  13  -1    0.10    0.06
 -13   6  -1    0.03    0.04
  -6 -13   1    0.08    0.09
 -13   6   1    0.07    0.04
   6  13   1    0.07    0.05
  -6 -13   1   -0.01    0.06
 -13   6   1    0.06    0.06
 -13   6   1    0.02    0.04
   6  13   1    0.06    0.03
   8  13  -1    1.46    0.15
 -13   8  -1    1.26    0.14
 -13   8  -1    1.61    0.14
  -8 -13  -1    1.27    0.16
  -8 -13  -1    1.03    0.16
   8  13  -1    1.60    0.13
 -13   8  -1    1.43    0.14
   8  13   1    1.63    0.13
  -8 -13   1    1.00    0.16
 -13   8   1    1.31    0.14
   8  13   1    1.45    0.15
 -13   8   1    1.29    0.14
 -13   8   1    1.25    0.14
  -8 -13   1    1.35    0.16
  10  13  -1    1.30    0.11
 -13  10  -1    1.14    0.13
 -13  10  -1    1.13    0.12
  10  13  -1    1.16    0.14
 -13  10  -1    1.29    0.12
 -13  10   1    0.91    0.12
 -10 -13   1    0.77    0.14
  10  13   1    0.99    0.13
 -10 -13   1    1.12    0.15
 -13  10   1    0.97    0.13
  12  13  -1   -0.02    0.06
 -12 -13  -1    0.02    0.08
 -12 -13  -1    0.02    0.08
 -13  12  -1    0.10    0.06
 -13  12  -1    0.01    0.05
 -12 -13   1    0.04    0.08
 -13  12   1   -0.06    0.05
 -12 -13   1    0.02    0.08
 -13  12   1    0.00    0.05
 -14 -13  -1    0.18    0.08
 -13  14  -1    0.13    0.06
 -13  14  -1    0.18    0.05
 -14 -13  -1    0.19    0.08
 -13  14   1    0.16    0.06
 -13  14   1    0.16    0.06
 -14 -13   1    0.14    0.08
 -14 -13   1    0.11    0.08
 -14 -11  -1    1.06    0.16
 -14 -11  -1    0.69    0.12
 -11  14  -1    0.69    0.09
 -11  14  -1    0.83    0.10
 -11  14   1    0.73    0.10
 -11  14   1    0.71    0.10
 -14 -11   1    0.94    0.18
 -14 -11   1    0.81    0.12
  14   9  -1    0.32    0.06
  -9  14  -1    0.23    0.06
  -9  14  -1    0.24    0.08
 -14  -9  -1    0.26    0.09
 -14  -9  -1    0.26    0.08
  14   9  -1    0.33    0.10
  -9  14  -1    0.27    0.06
  -9  14   1    0.24    0.12
  14   9   1    0.25    0.05
  14   9   1    0.26    0.08
  -9  14   1    0.23    0.06
 -14  -9   1    0.29    0.09
  -9  14   1    0.22    0.06
 -14  -9   1    0.24    0.08
 -14  -7  -1    0.32    0.07
  -7  14  -1    0.26    0.05
  14   7  -1    0.23    0.06
  -7  14  -1    0.31    0.05
  -7  14  -1    0.32    0.06
 -14  -7  -1    0.22    0.07
  14   7  -1    0.31    0.05
  -7  14   1    0.26    0.06
  14   7   1    0.27    0.07
  -7  14   1    0.27    0.05
 -14  -7   1    0.19    0.07
 -14  -7   1    0.29    0.08
  14   7   1    0.29    0.05
  -7  14   1    0.27    0.05
 -14  -5  -1    0.61    0.10
  14   5  -1    0.67    0.07
 -14  -5  -1    0.63    0.09
  -5  14  -1    0.46    0.08
  14   5  -1    0.72    0.09
  -5  14  -1    0.63    0.09
 -14  -5   1    0.54    0.08
 -14  -5   1    0.51    0.09
  -5  14   1    0.60    0.07
  14   5   1    0.71    0.09
  -5  14   1    0.63    0.09
  14   5   1    0.54    0.07
  -5  14   1    0.55    0.07
  14   3  -1    0.04    0.03
  -3  14  -1    0.08    0.05
 -14  -3  -1    0.02    0.06
  14   3  -1    0.05    0.05
 -14  -3  -1    0.04    0.04
  -3  14  -1    0.06    0.03
 -14  -3  -1    0.06    0.06
 -14  -3   1    0.06    0.05
  -3  14   1    0.14    0.05
  -3  14   1    0.07    0.03
 -14  -3   1    0.10    0.06
 -14  -3   1    0.09    0.04
  14   3   1    0.08    0.05
 -14  -1  -1    0.09    0.06
 -14  -1  -1    0.16    0.04
 -14  -1  -1    0.09    0.06
  -1  14  -1    0.16    0.06
  -1  14  -1    0.06    0.04
 -14  -1   1    0.34    0.06
 -14  -1   1    0.08    0.05
  -1  14   1    0.12    0.06
  -1  14   1    0.12    0.04
 -14  -1   1    0.13    0.06
  -1 -14  -1   -0.02    0.06
   1  14  -1    0.08    0.04
 -14   1  -1   -0.07    0.08
 -14   1  -1    0.07    0.05
 -14   1  -1    0.04    0.05
 -14   1  -1    0.02    0.05
   1  14  -1    0.02    0.06
 -14   1   1    0.05    0.05
   1  14   1    0.00    0.06
 -14   1   1   -0.07    0.06
  -1 -14   1   -0.09    0.09
  -1 -14   1   -0.05    0.06
   1  14   1    0.09    0.04
 -14   1   1    0.05    0.06
 -14   3  -1    1.08    0.11
 -14   3  -1    0.95    0.11
  -3 -14  -1    0.81    0.12
 -14   3  -1    1.00    0.11
   3  14  -1    1.09    0.10
   3  14  -1    1.28    0.12
 -14   3   1    1.03    0.11
 -14   3   1    0.99    0.11
   3  14   1    1.16    0.12
   3  14   1    0.97    0.10
 -14   3   1    0.98    0.11
  -3 -14   1    0.78    0.12
   5  14  -1    0.07    0.05
   5  14  -1   -0.04    0.04
  -5 -14  -1   -0.02    0.07
  -5 -14  -1   -0.06    0.06
 -14   5  -1   -0.04    0.04
 -14   5  -1    0.00    0.04
 -14   5  -1    0.01    0.05
  -5 -14   1   -0.01    0.09
 -14   5   1   -0.01    0.05
   5  14   1    0.00    0.03
 -14   5   1    0.00    0.04
  -5 -14   1    0.00    0.06
   5  14   1    0.00    0.05
 -14   5   1   -0.03    0.04
   7  14  -1   -0.03    0.04
 -14   7  -1    0.04    0.05
   7  14  -1    0.12    0.06
 -14   7  -1    0.04    0.06
  -7 -14  -1   -0.07    0.08
 -14   7  -1    0.04    0.05
  -7 -14  -1   -0.02    0.07
 -14   7   1   -0.06    0.05
  -7 -14   1   -0.01    0.07
   7  14   1    0.02    0.04
   7  14   1    0.02    0.06
  -7 -14   1    0.08    0.08
 -14   7   1    0.05    0.06
 -14   7   1    0.01    0.04
   9  14  -1    0.07    0.10
  -9 -14  -1   -0.02    0.08
  -9 -14  -1   -0.03    0.08
 -14   9  -1    0.01    0.06
 -14   9  -1   -0.03    0.07
 -14   9  -1   -0.01    0.06
   9  14  -1    0.10    0.05
 -14   9   1    0.09    0.09
   9  14   1    0.06    0.07
  -9 -14   1    0.04    0.08
 -14   9   1    0.00    0.06
  -9 -14   1   -0.03    0.09
 -14   9   1    0.00    0.06
 -11 -14  -1    0.02    0.08
  11  14  -1    0.01    0.08
 -14  11  -1   -0.05    0.08
 -11 -14  -1    0.04    0.12
 -14  11  -1   -0.02    0.05
 -14  11   1    0.02    0.05
 -14  11   1    0.00    0.08
 -11 -14   1   -0.01    0.08
 -11 -14   1    0.04    0.12
 -13 -14  -1    0.23    0.09
 -13 -14  -1    0.17    0.08
 -14  13  -1    0.12    0.05
 -14  13  -1    0.05    0.05
 -14  13   1    0.12    0.06
 -13 -14   1    0.07    0.08
 -14  13   1    0.02    0.05
 -13 -14   1    0.10    0.08
 -14  15  -1    0.04    0.05
 -15 -14  -1    0.11    0.10
 -15 -14   1    0.06    0.08
 -15 -14   1    0.12    0.10
 -14  15   1    0.11    0.05
 -15 -12  -1    0.10    0.08
 -12  15  -1    0.05    0.05
 -12  15  -1    0.06    0.05
 -15 -12  -1    0.08    0.08
 -15 -12   1    0.14    0.08
 -12  15   1    0.13    0.06
 -12  15   1    0.03    0.05
 -15 -12   1    0.08    0.08
 -15 -10  -1    0.46    0.11
 -10  15  -1    0.38    0.07
 -15 -10  -1    0.53    0.10
  15  10  -1    0.55    0.08
 -10  15  -1    0.30    0.08
 -10  15   1    0.40    0.09
 -15 -10   1    0.40    0.11
 -15 -10   1    0.39    0.10
 -10  15   1    0.38    0.07
  -8  15  -1    0.48    0.09
  15   8  -1    0.41    0.09
  -8  15  -1    0.29    0.06
 -15  -8  -1    0.45    0.13
  15   8  -1    0.46    0.06
  -8  15  -1    0.48    0.08
 -15  -8  -1    0.40    0.09
  -8  15   1    0.35    0.07
 -15  -8   1    0.55    0.11
  -8  15   1    0.30    0.08
  15   8   1    0.38    0.06
  -8  15   1    0.47    0.08
 -15  -8   1    0.41    0.09
  15   8   1    0.33    0.13
  -6  15  -1    0.20    0.06
  -6  15  -1    0.07    0.04
  -6  15  -1    0.12    0.05
  15   6  -1    0.16    0.07
 -15  -6  -1    0.21    0.08
 -15  -6  -1    0.25    0.07
  15   6  -1    0.13    0.05
  15   6   1    0.15    0.06
 -15  -6   1    0.27    0.08
  -6  15   1    0.23    0.05
  -6  15   1    0.18    0.05
 -15  -6   1    0.12    0.07
  -6  15   1    0.16    0.06
  15   6   1    0.25    0.04
 -15  -4  -1    0.04    0.07
  15   4  -1    0.03    0.04
  -4  15  -1    0.01    0.05
 -15  -4  -1   -0.03    0.07
  -4  15  -1    0.02    0.04
  15   4  -1    0.06    0.06
 -15  -4  -1    0.01    0.05
 -15  -4   1   -0.05    0.07
 -15  -4   1   -0.04    0.05
  -4  15   1    0.02    0.04
  -4  15   1    0.03    0.05
  15   4   1    0.03    0.04
 -15  -4   1    0.02    0.06
  15   4   1    0.01    0.06
  -2  15  -1   -0.03    0.04
 -15  -2  -1    0.10    0.11
 -15  -2  -1    0.06    0.04
 -15  -2  -1    0.02    0.06
  -2  15  -1    0.07    0.06
 -15  -2   1    0.04    0.05
  -2  15   1    0.05    0.06
  15   2   1    0.03    0.05
 -15  -2   1    0.00    0.06
 -15  -2   1    0.04    0.07
  -2  15   1    0.05    0.04
   0  15  -1    0.65    0.09
 -15   0  -1    0.38    0.07
 -15   0  -1    0.37    0.08
 -15   0  -1    0.43    0.07
   0  15  -1    0.43    0.06
 -15   0   1    0.43    0.07
 -15   0   1    0.39    0.08
   0  15   1    0.44    0.06
 -15   0   1    0.42    0.08
   2  15  -1    0.33    0.08
  -2 -15  -1    0.35    0.08
 -15   2  -1    0.33    0.06
 -15   2  -1    0.25    0.06
 -15   2   1    0.31    0.06
 -15   2   1    0.21    0.06
  -2 -15   1    0.30    0.08
   2  15   1    0.37    0.06
  -2 -15   1    0.15    0.08
   2  15   1    0.41    0.07
 -15   4  -1    0.07    0.05
   4  15  -1    0.13    0.06
 -15   4  -1   -0.02    0.05
 -15   4  -1    0.06    0.06
  -4 -15  -1   -0.04    0.07
   4  15  -1    0.04    0.04
  -4 -15   1   -0.06    0.07
 -15   4   1   -0.02    0.05
 -15   4   1    0.03    0.06
 -15   4   1   -0.03    0.05
   4  15   1    0.04    0.06
   4  15   1    0.02    0.06
  -4 -15   1   -0.11    0.08
 -15   6  -1    0.22    0.05
   6  15  -1    0.31    0.07
 -15   6  -1    0.28    0.06
  -6 -15  -1    0.18    0.08
 -15   6  -1    0.46    0.08
   6  15   1    0.32    0.07
   6  15   1    0.53    0.07
  -6 -15   1    0.27    0.09
 -15   6   1    0.25    0.06
  -6 -15   1    0.36    0.09
 -15   6   1    0.36    0.06
 -15   6   1    0.38    0.08
   8  15  -1    0.09    0.04
  -8 -15  -1    0.02    0.09
   8  15  -1    0.10    0.06
  -8 -15  -1   -0.03    0.12
 -15   8  -1    0.11    0.08
 -15   8  -1    0.05    0.05
 -15   8  -1    0.01    0.05
 -15   8   1    0.03    0.07
  -8 -15   1    0.10    0.11
 -15   8   1    0.07    0.05
  -8 -15   1    0.02    0.09
   8  15   1    0.06    0.06
 -15   8   1    0.05    0.04
 -10 -15  -1   -0.03    0.08
 -15  10  -1    0.04    0.06
 -15  10  -1   -0.07    0.05
 -10 -15  -1    0.07    0.12
 -15  10   1    0.07    0.06
 -10 -15   1   -0.08    0.08
 -10 -15   1   -0.17    0.12
 -15  10   1    0.04    0.04
 -12 -15  -1   -0.01    0.08
 -15  12  -1    0.02    0.05
 -15  12  -1    0.07    0.06
 -15  12   1    0.02    0.05
 -12 -15   1   -0.02    0.08
 -12 -15   1    0.09    0.08
 -15  12   1    0.03    0.04
 -15  14  -1    0.06    0.05
 -14 -15  -1   -0.06    0.09
 -15  14   1    0.02    0.05
 -14 -15   1    0.02    0.09
 -14 -15   1   -0.05    0.08
 -15  16  -1    0.01    0.04
 -16 -15  -1   -0.05    0.07
 -16 -15   1   -0.05    0.07
 -15  16   1   -0.01    0.04
 -13  16  -1    0.02    0.05
 -16 -13  -1    0.06    0.08
 -16 -13   1    0.05    0.07
 -16 -13   1    0.09    0.08
 -13  16   1   -0.03    0.05
 -16 -11  -1    0.02    0.07
 -11  16  -1    0.03    0.06
 -16 -11  -1    0.01    0.08
 -11  16  -1   -0.02    0.04
 -16 -11   1   -0.02    0.07
 -11  16   1   -0.03    0.06
 -11  16   1    0.01    0.05
 -16 -11   1    0.06    0.07
  -9  16  -1    0.07    0.07
 -16  -9  -1    0.18    0.09
 -16  -9  -1    0.09    0.09
  16   9  -1    0.12    0.06
  -9  16  -1    0.09    0.06
  -9  16   1    0.03    0.05
 -16  -9   1    0.09    0.09
  -9  16   1    0.02    0.08
 -16  -9   1    0.15    0.09
 -16  -7  -1    0.34    0.09
  -7  16  -1    0.50    0.07
  -7  16  -1    0.38    0.06
  16   7  -1    0.39    0.09
  -7  16  -1    0.34    0.10
 -16  -7  -1    0.38    0.09
  16   7  -1    0.36    0.08
  -7  16   1    0.29    0.06
 -16  -7   1    0.55    0.10
  -7  16   1    0.37    0.06
 -16  -7   1    0.52    0.09
  16   7   1    0.53    0.07
 -16  -5  -1    0.95    0.13
  16   5  -1    0.90    0.09
  -5  16  -1    0.62    0.09
  -5  16  -1    0.77    0.13
 -16  -5  -1    0.92    0.13
  16   5  -1    0.87    0.15
  -5  16  -1    0.81    0.11
 -16  -5   1    0.89    0.12
  16   5   1    0.78    0.09
  -5  16   1    0.65    0.09
 -16  -5   1    1.17    0.13
  -5  16   1    0.83    0.12
  16   5   1    0.87    0.11
  -3  16  -1    1.75    0.18
  -3  16  -1    1.79    0.16
  16   3  -1    1.87    0.16
 -16  -3  -1    1.77    0.18
 -16  -3  -1    1.40    0.16
  16   3  -1    1.85    0.17
 -16  -3  -1    1.44    0.18
  16   3   1    1.47    0.16
 -16  -3   1    1.73    0.18
  -3  16   1    1.39    0.16
 -16  -3   1    1.99    0.18
  -3  16   1    1.60    0.17
 -16  -3   1    1.67    0.16
 -16  -1  -1    2.08    0.21
  -1  16  -1    2.12    0.20
 -16  -1  -1    2.00    0.20
  -1  16  -1    2.16    0.21
 -16  -1  -1    1.85    0.21
 -16  -1   1    1.92    0.21
 -16  -1   1    2.29    0.21
  -1  16   1    2.03    0.21
  -1  16   1    2.05    0.19
 -16  -1   1    2.27    0.20
  16   1   1    2.40    0.20
 -16   1  -1    0.11    0.05
   1  16  -1    0.11    0.07
 -16   1  -1    0.06    0.05
   1  16  -1    0.08    0.04
  -1 -16   1    0.10    0.07
 -16   1   1    0.14    0.06
   1  16   1    0.06    0.04
 -16   1   1    0.11    0.05
 -16   1   1    0.09    0.06
   1  16   1    0.08    0.06
   3  16  -1    1.99    0.19
  -3 -16  -1    1.47    0.20
 -16   3  -1    1.79    0.18
 -16   3  -1    1.85    0.18
   3  16   1    1.90    0.19
   3  16   1    1.57    0.17
 -16   3   1    2.18    0.18
 -16   5  -1    0.05    0.06
   5  16  -1   -0.01    0.07
   5  16  -1    0.06    0.04
 -16   5  -1    0.12    0.05
  -5 -16  -1    0.03    0.08
 -16   5  -1    0.05    0.05
   5  16   1   -0.05    0.08
  -5 -16   1    0.12    0.09
 -16   5   1    0.09    0.05
 -16   5   1    0.07    0.08
  -5 -16   1   -0.01    0.08
 -16   5   1   -0.01    0.09
  -7 -16  -1    0.02    0.08
 -16   7  -1    0.05    0.05
 -16   7  -1    0.01    0.04
   7  16  -1   -0.02    0.04
 -16   7  -1    0.00    0.06
 -16   7   1   -0.04    0.05
  -7 -16   1    0.08    0.09
 -16   7   1    0.02    0.08
   7  16   1    0.05    0.08
 -16   7   1    0.03    0.05
  -7 -16   1    0.08    0.09
 -16   9  -1    0.00    0.05
  -9 -16  -1    0.00    0.08
 -16   9  -1   -0.05    0.03
  -9 -16   1   -0.07    0.09
  -9 -16   1    0.03    0.09
 -16   9   1   -0.02    0.04
 -16   9   1   -0.11    0.05
 -16  11  -1    0.08    0.05
 -16  11  -1   -0.05    0.05
 -11 -16  -1    0.06    0.08
 -16  11   1    0.04    0.06
 -11 -16   1   -0.06    0.09
 -11 -16   1    0.01    0.09
 -16  11   1    0.04    0.06
 -13 -16  -1   -0.05    0.08
 -16  13  -1    0.05    0.05
 -13 -16   1    0.04    0.08
 -16  13   1   -0.02    0.05
 -13 -16   1    0.01    0.08
 -15 -16  -1    0.01    0.07
 -16  15  -1    0.00    0.05
 -16  15   1    0.01    0.05
 -15 -16   1   -0.01    0.07
 -17 -14  -1   -0.05    0.07
 -14  17  -1   -0.03    0.04
 -14  17   1    0.01    0.04
 -17 -14   1    0.03    0.07
 -17 -12  -1    0.06    0.07
 -12  17  -1    0.01    0.04
 -12  17   1    0.16    0.04
 -17 -12   1    0.07    0.07
 -17 -12   1   -0.05    0.07
 -10  17  -1    0.12    0.05
 -10  17  -1    0.20    0.05
 -17 -10  -1    0.05    0.08
 -17 -10   1    0.02    0.07
 -10  17   1    0.06    0.05
 -17 -10   1    0.05    0.08
 -10  17   1    0.06    0.04
  -8  17  -1    0.36    0.07
 -17  -8  -1    0.73    0.11
  17   8  -1    0.63    0.08
 -17  -8  -1    0.70    0.11
  -8  17  -1    0.42    0.08
 -17  -8   1    0.55    0.10
  -8  17   1    0.54    0.07
  -8  17   1    0.49    0.07
 -17  -8   1    0.52    0.10
  17   6  -1    0.11    0.05
  -6  17  -1    0.06    0.05
 -17  -6  -1   -0.01    0.12
 -17  -6  -1    0.03    0.08
 -17  -6   1    0.09    0.08
  17   6   1    0.14    0.05
  -6  17   1    0.03    0.04
 -17  -4  -1    0.41    0.12
  -4  17  -1    0.44    0.07
  17   4  -1    0.64    0.11
  -4  17  -1    0.52    0.14
 -17  -4  -1    0.74    0.10
  17   4  -1    0.52    0.08
 -17  -4   1    0.53    0.10
  -4  17   1    0.45    0.10
  17   4   1    0.71    0.11
 -17  -4   1    0.38    0.11
 -17  -4   1    0.52    0.10
 -17  -2  -1    0.12    0.05
 -17  -2  -1    0.09    0.07
  17   2  -1    0.06    0.07
  17   2  -1   -0.03    0.07
  -2  17  -1    0.04    0.05
  -2  17  -1    0.02    0.07
  17   2   1    0.23    0.11
 -17  -2   1    0.08    0.08
 -17  -2   1    0.03    0.05
 -17  -2   1   -0.03    0.07
  -2  17   1    0.00    0.07
  -2  17   1    0.01    0.05
   0  17  -1   -0.03    0.04
 -17   0  -1   -0.09    0.06
 -17   0  -1   -0.02    0.05
   0  17  -1   -0.01    0.07
   0  17   1   -0.02    0.06
 -17   0   1   -0.02    0.05
   0  17   1    0.00    0.04
 -17   0   1   -0.06    0.06
 -17   0   1   -0.03    0.06
 -17   2  -1   -0.01    0.05
   2  17  -1   -0.05    0.06
   2  17  -1    0.06    0.05
  -2 -17   1    0.19    0.08
   2  17   1   -0.02    0.06
   2  17   1   -0.01    0.04
 -17   2   1   -0.02    0.05
  -4 -17  -1   -0.10    0.09
 -17   4  -1    0.04    0.05
 -17   4  -1    0.00    0.05
   4  17  -1    0.03    0.05
 -17   4   1    0.05    0.05
   4  17   1    0.06    0.10
  -4 -17   1   -0.03    0.08
 -17   6  -1    0.13    0.05
  -6 -17  -1    0.04    0.09
 -17   6  -1    0.08    0.06
   6  17  -1    0.17    0.05
 -17   6   1    0.08    0.06
 -17   6   1    0.11    0.06
  -6 -17   1    0.06    0.09
 -17   8  -1    0.02    0.05
 -17   8  -1    0.01    0.06
  -8 -17  -1   -0.08    0.09
  -8 -17   1    0.11    0.09
 -17   8   1    0.09    0.06
  -8 -17   1    0.01    0.10
 -17   8   1    0.06    0.05
 -17  10  -1   -0.02    0.05
 -10 -17  -1    0.10    0.09
 -10 -17   1   -0.11    0.09
 -17  10   1   -0.05    0.04
 -17  10   1    0.04    0.05
 -10 -17   1    0.00    0.09
 -17  12  -1    0.03    0.05
 -12 -17  -1    0.02    0.08
 -17  12   1    0.02    0.05
 -12 -17   1    0.07    0.08
 -17  14  -1    0.00    0.04
 -14 -17  -1   -0.02    0.07
 -17  14   1   -0.06    0.04
 -14 -17   1   -0.08    0.07
 -18 -13  -1   -0.01    0.07
 -13  18  -1    0.02    0.04
 -13  18   1   -0.01    0.04
 -18 -13   1    0.05    0.07
 -11  18  -1    0.01    0.07
 -18 -11  -1    0.08    0.07
 -18 -11   1    0.07    0.07
 -18 -11   1   -0.04    0.07
 -11  18   1    0.00    0.06
  -9  18  -1    0.03    0.04
 -18  -9  -1    0.02    0.07
 -18  -9   1    0.02    0.07
  -9  18   1    0.10    0.04
 -18  -9   1    0.05    0.07
  18   7  -1    0.21    0.09
  -7  18  -1    0.18    0.08
 -18  -7  -1    0.17    0.08
 -18  -7   1    0.16    0.08
  -7  18   1    0.19    0.08
 -18  -7   1    0.14    0.08
 -18  -5  -1    0.12    0.08
  -5  18  -1    0.02    0.05
  18   5  -1    0.20    0.05
 -18  -5   1    0.10    0.08
  18   5   1    0.23    0.05
  -5  18   1    0.11    0.05
 -18  -5   1   -0.01    0.08
 -18  -3  -1   -0.04    0.07
  -3  18  -1    0.14    0.05
 -18  -3  -1    0.00    0.05
  18   3  -1    0.05    0.05
 -18  -3   1   -0.01    0.11
  18   3   1    0.24    0.05
 -18  -3   1    0.06    0.07
 -18  -3   1    0.00    0.05
  -3  18   1    0.06    0.05
 -18  -1  -1    0.12    0.09
  18   1  -1    0.06    0.05
 -18  -1  -1   -0.03    0.05
  -1  18  -1    0.09    0.05
  -1  18   1    0.07    0.05
 -18  -1   1    0.04    0.08
 -18  -1   1    0.02    0.07
 -18  -1   1    0.04    0.05
 -18   1  -1    0.08    0.06
   1  18  -1    0.14    0.05
 -18   1   1    0.20    0.07
 -18   3  -1    0.04    0.05
   3  18  -1   -0.04    0.04
 -18   3   1    0.05    0.05
  -5 -18  -1   -0.03    0.09
 -18   5   1    0.05    0.05
  -5 -18   1    0.19    0.09
  -7 -18  -1    0.41    0.11
 -18   7  -1    0.27    0.07
 -18   7  -1    0.32    0.09
 -18   7   1    0.42    0.07
  -7 -18   1    0.28    0.11
  -9 -18  -1   -0.02    0.09
 -18   9  -1    0.00    0.05
  -9 -18   1   -0.01    0.11
 -18   9   1   -0.06    0.05
 -18  11  -1    0.03    0.05
 -11 -18  -1    0.10    0.08
 -18  11   1    0.04    0.05
 -11 -18   1    0.16    0.09
 -18  13  -1    0.02    0.04
 -13 -18  -1    0.06    0.09
 -13 -18   1   -0.02    0.09
 -18  13   1    0.01    0.05
 -19 -10  -1    0.01    0.07
 -10  19  -1   -0.03    0.05
 -19 -10   1    0.07    0.07
 -19 -10   1    0.12    0.08
 -19  -8  -1   -0.05    0.07
 -19  -8   1    0.06    0.07
 -19  -8   1    0.05    0.07
 -19  -6  -1    0.06    0.07
  -6  19  -1   -0.05    0.06
 -19  -6   1    0.00    0.07
 -19  -6   1    0.03    0.07
  -4  19  -1   -0.06    0.05
  19   4  -1   -0.08    0.06
 -19  -4  -1    0.06    0.07
 -19  -4   1    0.02    0.07
 -19  -4   1    0.00    0.07
 -19  -2  -1    0.01    0.06
  19   2  -1    0.03    0.05
 -19  -2  -1    0.11    0.04
  -2  19  -1    0.05    0.05
 -19  -2   1    0.02    0.06
 -19  -2   1    0.10    0.07
  19   2   1    0.16    0.05
 -19  -2   1    0.08    0.05
  19   0  -1    0.10    0.06
 -19   0  -1    0.06    0.05
   0  19  -1    0.02    0.05
 -19   0   1    0.04    0.05
 -19   2  -1    0.03    0.05
 -19   2   1    0.03    0.05
 -19   4  -1    0.03    0.05
 -19   4   1    0.04    0.05
 -19   6  -1    0.05    0.05
 -19   6   1    0.11    0.05
  -6 -19   1    0.14    0.11
  -8 -19  -1   -0.08    0.09
 -19   8  -1    0.04    0.05
  -8 -19   1   -0.02    0.09
 -19   8   1    0.02    0.05
 -19  10  -1   -0.03    0.04
 -10 -19  -1    0.06    0.09
 -10 -19   1   -0.05    0.08
 -19  10   1   -0.04    0.05
 -20  -9  -1    0.07    0.07
 -20  -9   1    0.04    0.07
 -20  -7  -1   -0.08    0.07
 -20  -7   1   -0.02    0.07
 -20  -5  -1    0.01    0.07
 -20  -5   1    0.15    0.07
 -20  -3  -1    0.00    0.09
 -20  -3   1    0.24    0.10
 -20  -1  -1   -0.02    0.04
 -20  -1   1    0.01    0.04
 -20   1  -1    0.07    0.04
 -20   1   1    0.05    0.05
 -20   3  -1   -0.03    0.04
 -20   3   1   -0.01    0.04
 -20   5  -1    0.00    0.04
 -20   5   1    0.02    0.04
 -20   7  -1    0.04    0.04
 -20   7   1   -0.04    0.05
  -7 -20   1    0.06    0.14
 -20   9  -1    0.05    0.05
  -9 -20   1    0.07    0.10
 -20   9   1    0.01    0.05
 -21  -6  -1   -0.03    0.09
 -21  -6   1   -0.05    0.07
 -21  -4   1    0.18    0.08
 -21   0  -1    0.02    0.03
 -21   0   1    0.02    0.04
 -21   2  -1    0.02    0.05
 -21   2   1    0.00    0.04
 -21   4  -1    0.00    0.05
 -21   4   1   -0.05    0.05
 -21   6  -1    0.00    0.04
 -21   6   1   -0.03    0.04
 -22   1  -1   -0.01    0.04
 -22   1   1   -0.01    0.04
 -22   3  -1   -0.01    0.04
 -22   3   1    0.01    0.03
   0   0  -2    0.34    0.03
   0   0   2    0.38    0.03
   1  -1  -2   65.70    5.46
   1  -1  -2   62.54    5.46
   0  -2  -2    2.10    0.17
   2   0  -2    2.05    0.17
  -2   0   2    1.88    0.17
   2   2  -2   10.01    0.81
  -2  -2  -2    9.99    0.82
  -2   2  -2    9.48    0.81
   2  -2  -2    9.42    0.82
  -2   2  -2   10.54    0.81
  -2   2   2    9.04    0.81
   2   2   2    8.30    0.81
  -2   2   2    9.02    0.81
   2  -2   2   10.13    0.81
   3   1  -2    3.49    0.29
  -3  -1  -2    3.57    0.29
  -1   3  -2    3.26    0.29
   1  -3  -2    3.18    0.29
  -1   3  -2    3.01    0.29
  -3  -1  -2    3.85    0.29
   3   1   2    3.54    0.29
  -1   3   2    3.78    0.29
   3   1   2    3.19    0.29
   1  -3   2    3.08    0.29
  -1   3   2    3.49    0.29
  -3   1   2  205.15   17.78
  -1  -3   2  212.14   17.78
  -3  -3  -2   71.47    5.71
   3   3  -2   66.79    5.71
   3   3  -2   63.43    5.71
  -3   3  -2   64.79    5.71
  -3   3   2   65.24    5.71
  -3  -3   2   69.02    5.71
   3   3   2   70.48    5.71
  -3   3   2   63.71    5.71
  -3   3   2   71.78    5.71
   3  -3   2   63.35    5.71
  -2   4  -2    1.24    0.11
  -2   4  -2    1.30    0.12
   4   2  -2    1.34    0.12
  -2   4   2    1.29    0.11
  -4  -2   2    1.39    0.12
  -4   0  -2   32.27    2.54
  -4   0  -2   30.82    2.53
   0   4  -2   28.73    2.54
   4   0  -2   30.83    2.54
  -4   0  -2   30.67    2.53
   0   4  -2   30.92    2.53
   4   0   2   29.63    2.53
   0  -4   2   27.22    2.54
   0  -4   2   32.72    2.53
   0   4   2   25.25    2.53
  -4   0   2   29.40    2.54
  -4   0   2   30.65    2.53
  -4   0   2   27.48    2.53
  -2  -4  -2    0.46    0.06
   4  -2  -2    0.51    0.06
   2   4  -2    0.55    0.06
   2   4  -2    0.49    0.05
  -4   2   2    0.60    0.05
  -2  -4   2    0.61    0.05
  -4   2   2    0.60    0.06
   2   4   2    0.61    0.05
  -4   2   2    0.56    0.05
  -4   4  -2   26.63    2.31
   4   4  -2   26.40    2.31
  -4   4  -2   30.33    2.31
   4   4  -2   28.36    2.31
  -4  -4  -2   28.74    2.31
  -4   4   2   24.00    2.31
   4   4   2   27.07    2.31
   4  -4   2   27.65    2.31
  -4   4   2   25.21    2.31
  -4   4   2   26.43    2.31
  -3   5  -2   17.73    1.60
  -5  -3  -2   20.85    1.60
  -3   5  -2   19.86    1.60
   5   3  -2   20.46    1.60
  -3   5   2   19.19    1.60
  -3   5   2   17.03    1.60
   3  -5   2   17.75    1.60
   5   3   2   17.15    1.60
  -3   5   2   18.51    1.60
   1  -5  -2   21.75    2.18
  -1   5  -2   21.92    2.18
  -5  -1  -2   28.90    2.17
  -1   5  -2   26.02    2.18
   5   1  -2   26.21    2.18
  -1   5   2   23.45    2.18
  -5  -1   2   24.23    2.18
  -1   5   2   28.29    2.17
   5   1   2   24.25    2.18
   1  -5   2   27.95    2.18
  -5  -1   2   27.65    2.18
  -5   1  -2    9.31    0.80
  -5   1  -2    9.98    0.80
   1   5  -2    9.91    0.80
  -1  -5  -2    9.81    0.80
  -1  -5  -2    7.93    0.80
  -5   1  -2    8.35    0.80
   5  -1  -2    9.94    0.80
   1   5  -2    9.77    0.80
   1   5   2    8.97    0.80
  -5   1   2    9.05    0.80
  -5   1   2    9.68    0.80
  -1  -5   2    8.43    0.80
  -1  -5   2   10.82    0.80
   5  -1   2    8.84    0.80
  -5   1   2    9.75    0.80
  -5   3  -2   70.11    5.66
   3   5  -2   65.03    5.66
  -3  -5  -2   57.67    5.66
  -3  -5  -2   70.33    5.66
  -5   3  -2   62.42    5.66
   3   5  -2   67.88    5.66
  -5   3   2   68.38    5.66
  -5   3   2   65.40    5.66
  -3  -5   2   72.57    5.66
   5  -3   2   66.11    5.66
  -5   3   2   67.62    5.66
   3   5   2   63.92    5.66
   5   5  -2   48.83    4.55
  -5   5  -2   51.56    4.55
  -5  -5  -2   58.93    4.55
   5   5  -2   52.73    4.55
  -5   5  -2   48.77    4.55
  -5   5   2   54.57    4.55
   5   5   2   49.60    4.55
   5   5   2   55.75    4.55
  -5   5   2   57.05    4.55
  -5  -5   2   56.01    4.55
   6   4  -2  100.23    8.90
  -6  -4  -2  115.31    8.90
  -4   6  -2  109.29    8.90
  -4   6  -2  105.30    8.90
   6   4  -2  102.13    8.90
  -4   6   2  103.22    8.90
  -6  -4   2  107.28    8.90
   6   4   2   98.49    8.90
  -4   6   2  109.13    8.90
   6   4   2   93.83    8.90
  -6  -2  -2  125.05    9.39
  -6  -2  -2  118.35    9.39
  -2   6  -2   97.11    9.39
  -2   6  -2  107.77    9.39
  -2   6   2  101.57    9.39
   6   2   2   94.09    9.39
  -6  -2   2  119.88    9.39
  -2   6   2  117.55    9.39
  -6   0  -2    1.42    0.15
   0   6  -2    1.62    0.15
  -6   0  -2    1.41    0.15
   0   6  -2    1.53    0.15
   0  -6   2    1.76    0.15
  -6   0   2    1.81    0.15
   0   6   2    1.96    0.15
  -6   0   2    1.57    0.15
  -6   0   2    1.98    0.15
   0   6   2    1.84    0.15
   2   6  -2   62.34    5.34
  -2  -6  -2   68.71    5.34
  -6   2  -2   64.29    5.34
  -6   2  -2   58.27    5.34
  -6   2  -2   60.19    5.34
   2   6  -2   59.58    5.34
  -6   2   2   61.62    5.34
  -6   2   2   61.09    5.34
   2   6   2   64.04    5.34
  -2  -6   2   67.84    5.34
  -6   2   2   63.34    5.34
   6  -2   2   60.55    5.34
  -4  -6  -2   10.21    0.83
  -6   4  -2    8.92    0.83
   4   6  -2    9.33    0.83
  -6   4  -2    8.69    0.83
  -6   4   2   10.38    0.83
   4   6   2   10.21    0.83
  -6   4   2   10.20    0.83
  -4  -6   2    9.32    0.83
   6   6  -2    1.72    0.14
  -6   6  -2    1.93    0.15
  -6  -6  -2    1.44    0.15
   6   6   2    1.62    0.15
  -6   6   2    1.39    0.14
  -6   6   2    1.57    0.15
  -5   7  -2   56.11    4.66
   7   5  -2   51.89    4.66
  -7  -5  -2   55.41    4.66
  -5   7  -2   56.60    4.66
   7   5  -2   53.27    4.66
  -5   7   2   58.08    4.66
   7   5   2   51.16    4.66
  -5   7   2   52.74    4.66
  -7  -5   2   55.19    4.66
   7   5   2   56.45    4.66
  -3   7  -2   13.03    1.21
  -7  -3  -2   15.26    1.22
  -3   7  -2   12.76    1.21
  -3   7   2   14.82    1.21
  -7  -3   2   14.48    1.21
   7   3   2   14.58    1.21
  -3   7   2   14.56    1.21
  -1   7  -2   37.77    3.48
  -7  -1  -2   43.45    3.48
   1  -7  -2   44.93    3.48
  -1   7  -2   38.03    3.48
  -7  -1  -2   43.87    3.48
   1  -7   2   45.13    3.48
  -1   7   2   37.85    3.48
  -7  -1   2   40.29    3.48
  -1   7   2   39.37    3.48
  -7  -1   2   37.86    3.48
  -1  -7  -2   28.90    2.38
  -7   1  -2   29.01    2.38
  -7   1  -2   29.39    2.38
  -7   1  -2   29.71    2.38
   1   7  -2   28.91    2.38
   1   7   2   26.59    2.38
  -7   1   2   25.47    2.38
   1   7   2   25.52    2.38
  -7   1   2   27.34    2.38
  -7   1   2   28.41    2.38
  -3  -7  -2   33.11    2.83
  -7   3  -2   32.13    2.83
   3   7  -2   31.71    2.83
   3   7  -2   31.80    2.83
  -7   3  -2   32.66    2.83
  -7   3   2   37.35    2.83
  -3  -7   2   31.54    2.84
  -7   3   2   32.17    2.83
  -7   3   2   36.51    2.83
  -5  -7  -2   39.72    3.21
  -7   5  -2   39.61    3.20
   5   7  -2   36.63    3.21
  -7   5  -2   36.94    3.20
   5   7  -2   33.50    3.20
   5   7   2   39.25    3.21
  -5  -7   2   38.70    3.21
  -7   5   2   36.92    3.20
  -7   5   2   36.90    3.21
  -7  -7  -2    5.58    0.45
   7   7  -2    6.12    0.45
  -7   7  -2    5.61    0.46
  -7  -7  -2    5.01    0.45
  -7   7  -2    4.58    0.45
  -7   7   2    5.06    0.45
  -7   7   2    4.70    0.45
  -7   7   2    5.07    0.45
  -6   8  -2    6.57    0.53
  -6   8  -2    6.80    0.55
  -8  -6  -2    5.36    0.54
  -8  -6  -2    5.27    0.54
   8   6  -2    6.99    0.53
   8   6   2    5.65    0.53
  -8  -6   2    6.81    0.54
   8   6   2    5.43    0.53
  -8  -6   2    7.26    0.54
  -6   8   2    5.94    0.53
  -8  -4  -2    0.08    0.04
  -4   8  -2    0.29    0.05
  -4   8  -2    0.21    0.03
   8   4  -2    0.25    0.06
   8   4  -2    0.28    0.04
   8   4   2    0.18    0.04
  -4   8   2    0.17    0.06
  -8  -4   2    0.22    0.04
  -8  -2  -2   19.22    1.51
  -8  -2  -2   19.47    1.51
  -2   8  -2   16.39    1.51
  -8  -2   2   16.64    1.51
  -2   8   2   17.21    1.51
  -2   8   2   17.03    1.51
  -8   0  -2    6.11    0.50
   0   8  -2    4.97    0.50
   0  -8  -2    5.62    0.50
  -8   0  -2    6.34    0.50
   0   8  -2    5.34    0.50
  -8   0   2    6.48    0.51
  -8   0   2    6.36    0.50
   0   8   2    5.31    0.50
  -8   0   2    6.04    0.50
   0  -8   2    6.01    0.50
  -8   2  -2    2.45    0.22
   2   8  -2    2.19    0.22
  -8   2  -2    2.29    0.22
   2   8  -2    2.19    0.22
  -2  -8  -2    2.53    0.22
  -8   2  -2    2.32    0.22
   2   8   2    2.87    0.22
  -8   2   2    2.55    0.22
  -8   2   2    2.77    0.22
  -8   2   2    2.85    0.22
   2   8   2    2.75    0.22
  -4  -8  -2    5.82    0.51
  -8   4  -2    5.76    0.50
   4   8  -2    5.09    0.50
  -8   4  -2    5.60    0.51
  -8   4   2    6.41    0.51
   4   8   2    5.89    0.50
  -8   4   2    6.82    0.52
  -4  -8   2    5.39    0.51
   4   8   2    6.21    0.51
  -6  -8  -2    0.14    0.05
  -8   6  -2    0.28    0.06
  -6  -8  -2    0.07    0.04
  -6  -8   2    0.20    0.05
  -8   6   2    0.21    0.04
  -6  -8   2    0.16    0.05
   6   8   2    0.15    0.05
  -8   6   2    0.14    0.03
  -8   6   2    0.12    0.04
   6   8   2    0.11    0.02
  -8   8  -2    6.47    0.54
   8   8  -2    6.65    0.54
  -8   8  -2    5.75    0.54
  -8  -8  -2    5.75    0.54
  -8   8  -2    5.57    0.54
  -8  -8  -2    6.25    0.55
   8   8  -2    6.29    0.54
   8   8   2    7.08    0.54
  -8  -8   2    5.98    0.55
   8   8   2    6.41    0.54
  -8   8   2    6.89    0.54
  -8  -8   2    5.30    0.54
  -8   8   2    7.04    0.54
   9   7  -2    0.65    0.08
  -7   9  -2    0.59    0.07
   9   7  -2    0.59    0.07
  -7   9  -2    0.69    0.07
  -7   9  -2    0.48    0.07
  -9  -7  -2    0.35    0.08
   9   7   2    0.73    0.07
  -7   9   2    0.58    0.07
  -7   9   2    0.56    0.07
   9   7   2    0.51    0.06
  -9  -5  -2   59.22    4.97
   9   5  -2   51.92    4.97
  -9  -5  -2   64.69    4.98
   9   5  -2   53.45    4.97
  -5   9  -2   60.87    4.97
  -5   9   2   58.39    4.97
  -5   9   2   59.57    4.97
  -9  -5   2   61.40    4.98
  -9  -5   2   55.46    4.97
  -3   9  -2    8.07    0.77
  -9  -3  -2    9.78    0.78
  -3   9  -2    8.36    0.78
  -3   9   2    9.90    0.77
   9   3   2    9.25    0.77
  -3   9   2    9.63    0.77
  -9  -3   2    8.21    0.77
  -9  -1  -2    0.08    0.03
  -1   9  -2    0.09    0.04
  -9  -1  -2   -0.01    0.03
  -1   9  -2    0.07    0.02
  -1   9   2    0.02    0.04
  -9  -1   2    0.04    0.03
   1  -9   2    0.04    0.03
  -1   9   2    0.16    0.02
  -1  -9  -2    0.17    0.04
  -9   1  -2    0.13    0.04
  -9   1  -2    0.27    0.04
   1   9  -2    0.33    0.04
  -9   1  -2    0.25    0.04
  -9   1   2    0.17    0.03
  -1  -9   2    0.14    0.05
   1   9   2    0.21    0.03
   1   9   2    0.29    0.04
   3   9  -2    3.91    0.31
  -3  -9  -2    3.46    0.32
  -9   3  -2    3.62    0.31
   3   9  -2    4.08    0.32
  -9   3  -2    3.79    0.31
   3   9   2    3.50    0.32
  -3  -9   2    4.04    0.32
  -9   3   2    3.06    0.31
  -9   3   2    3.19    0.32
  -9   3   2    3.32    0.31
   3   9   2    3.76    0.31
   5   9  -2   24.49    2.22
   5   9  -2   24.63    2.22
  -9   5  -2   25.61    2.22
  -9   5  -2   25.69    2.22
  -5  -9  -2   25.41    2.22
  -5  -9  -2   26.52    2.22
  -9   5  -2   26.67    2.22
  -9   5   2   26.64    2.22
  -9   5   2   23.77    2.22
  -5  -9   2   27.15    2.22
  -9   5   2   28.67    2.22
   5   9   2   26.71    2.22
  -5  -9   2   25.61    2.22
   7   9  -2    1.64    0.16
  -9   7  -2    1.94    0.15
  -7  -9  -2    1.55    0.16
  -9   7  -2    1.80    0.15
  -7  -9  -2    1.33    0.16
   7   9  -2    1.73    0.15
  -7  -9   2    1.80    0.17
  -9   7   2    1.61    0.15
  -9   7   2    1.62    0.15
  -7  -9   2    1.40    0.16
   7   9   2    1.70    0.15
   7   9   2    1.59    0.15
  -9   7   2    1.58    0.16
  -9  -9  -2    5.20    0.44
   9   9  -2    4.97    0.44
  -9   9  -2    5.06    0.44
   9   9  -2    4.87    0.44
  -9   9  -2    4.74    0.44
  -9  -9  -2    5.30    0.44
  -9   9  -2    4.99    0.44
  -9   9   2    4.94    0.44
  -9   9   2    5.68    0.44
  -9   9   2    5.08    0.44
  -9  -9   2    5.02    0.44
   9   9   2    5.06    0.44
  -9  -9   2    4.65    0.44
 -10  -8  -2    2.19    0.22
  -8  10  -2    2.36    0.21
 -10  -8  -2    2.21    0.21
  10   8  -2    2.42    0.21
  10   8  -2    2.45    0.21
  -8  10  -2    2.66    0.21
  -8  10  -2    2.60    0.21
  10   8   2    2.10    0.20
 -10  -8   2    2.56    0.22
  -8  10   2    2.40    0.21
  -8  10   2    1.82    0.22
  -8  10   2    2.11    0.21
  10   8   2    2.14    0.21
 -10  -8   2    2.40    0.22
  -6  10  -2    2.11    0.17
  -6  10  -2    2.00    0.17
 -10  -6  -2    1.49    0.18
  10   6  -2    2.28    0.18
 -10  -6   2    1.88    0.18
  -6  10   2    1.87    0.17
  10   6   2    1.63    0.17
  -6  10   2    1.74    0.19
  -6  10   2    2.00    0.17
  10   4  -2    0.23    0.04
 -10  -4  -2    0.09    0.06
  -4  10  -2    0.32    0.05
 -10  -4  -2    0.14    0.05
  10   4  -2    0.23    0.04
 -10  -4   2    0.21    0.05
 -10  -4   2    0.11    0.10
  -4  10   2    0.17    0.04
  10   4   2    0.32    0.05
 -10  -2  -2    0.54    0.08
  -2  10  -2    0.67    0.07
  -2  10  -2    0.60    0.07
 -10  -2   2    0.75    0.08
  -2  10   2    0.61    0.07
  -2  10   2    0.58    0.07
 -10   0  -2    9.32    0.81
   0 -10  -2    9.90    0.81
   0  10  -2    9.50    0.80
 -10   0  -2    9.58    0.80
   0  10  -2   10.04    0.81
 -10   0   2    9.13    0.81
   0 -10   2    9.71    0.81
   0  10   2    8.50    0.80
 -10   0   2    9.06    0.81
   0  10   2    9.29    0.81
   2  10  -2    3.67    0.34
   2  10  -2    3.66    0.34
 -10   2  -2    3.96    0.34
 -10   2  -2    4.54    0.34
 -10   2  -2    3.73    0.34
  -2 -10  -2    3.80    0.34
 -10   2  -2    4.29    0.34
 -10   2   2    3.36    0.34
 -10   2   2    4.17    0.34
   2  10   2    3.60    0.34
 -10   2   2    4.14    0.34
   2  10   2    3.59    0.34
  -2 -10   2    4.08    0.34
 -10   2   2    4.23    0.34
  -4 -10  -2    2.70    0.27
   4  10  -2    3.31    0.27
   4  10  -2    3.14    0.27
  -4 -10  -2    2.60    0.28
 -10   4  -2    3.63    0.27
 -10   4   2    2.71    0.27
 -10   4   2    2.69    0.27
  -4 -10   2    2.94    0.28
  -4 -10   2    3.47    0.28
   4  10   2    3.18    0.26
   4  10   2    3.30    0.27
   6  10  -2    1.36    0.13
   6  10  -2    1.30    0.12
 -10   6  -2    1.45    0.12
 -10   6  -2    1.37    0.12
 -10   6  -2    1.41    0.12
  -6 -10  -2    1.12    0.13
  -6 -10  -2    1.19    0.13
   6  10   2    1.35    0.12
 -10   6   2    1.08    0.13
 -10   6   2    1.19    0.13
  -6 -10   2    1.29    0.14
  -6 -10   2    1.15    0.13
 -10   6   2    1.07    0.12
 -10   8  -2    0.04    0.05
  -8 -10  -2    0.11    0.05
  -8 -10  -2    0.10    0.06
   8  10  -2    0.07    0.05
 -10   8  -2    0.08    0.04
 -10   8  -2    0.14    0.05
   8  10  -2    0.07    0.04
 -10   8   2    0.18    0.05
  -8 -10   2    0.00    0.06
 -10   8   2    0.20    0.04
 -10   8   2    0.15    0.05
   8  10   2    0.22    0.05
  -8 -10   2   -0.02    0.06
 -10 -10  -2   -0.01    0.05
 -10  10  -2    0.08    0.06
  10  10  -2    0.04    0.05
 -10 -10  -2   -0.05    0.06
 -10  10  -2    0.06    0.04
  10  10  -2   -0.01    0.03
 -10  10  -2    0.01    0.04
 -10  10   2   -0.01    0.05
 -10 -10   2    0.04    0.06
 -10  10   2   -0.02    0.04
  10  10   2   -0.01    0.05
 -10  10   2   -0.01    0.05
 -10 -10   2    0.05    0.06
 -11  -9  -2    0.25    0.07
 -11  -9  -2    0.17    0.06
  -9  11  -2    0.35    0.05
  11   9  -2    0.32    0.06
  -9  11  -2    0.51    0.06
  11   9  -2    0.34    0.05
  -9  11  -2    0.35    0.07
  -9  11   2    0.31    0.05
 -11  -9   2    0.33    0.08
  11   9   2    0.22    0.04
  -9  11   2    0.30    0.06
  11   9   2    0.25    0.06
  -9  11   2    0.22    0.08
 -11  -9   2    0.23    0.07
 -11  -7  -2    0.16    0.06
  -7  11  -2    0.11    0.04
  11   7  -2    0.13    0.04
 -11  -7  -2    0.15    0.05
  -7  11  -2    0.10    0.04
  11   7  -2    0.16    0.05
  -7  11  -2    0.03    0.04
  -7  11   2    0.18    0.04
  11   7   2    0.12    0.03
  11   7   2    0.16    0.05
 -11  -7   2    0.09    0.05
  -7  11   2    0.17    0.05
 -11  -7   2    0.10    0.05
  11   5  -2    2.24    0.20
  -5  11  -2    2.37    0.20
  11   5  -2    2.15    0.20
  -5  11  -2    1.96    0.20
  -5  11  -2    1.92    0.20
 -11  -5  -2    2.21    0.21
 -11  -5  -2    1.97    0.21
 -11  -5   2    2.20    0.21
  11   5   2    2.41    0.19
  11   5   2    2.59    0.20
  -5  11   2    2.25    0.20
 -11  -5   2    2.18    0.21
  -5  11   2    2.43    0.20
  -5  11   2    2.03    0.20
 -11  -3  -2    0.31    0.06
 -11  -3  -2    0.25    0.09
  11   3   2    0.39    0.06
 -11  -3   2    0.40    0.06
 -11  -3   2    0.48    0.06
  -3  11   2    0.27    0.04
 -11  -1  -2    8.90    0.73
 -11  -1  -2    8.91    0.73
  -1  11  -2    8.82    0.73
  -1  11  -2    8.02    0.73
 -11  -1   2    8.97    0.73
 -11  -1   2    7.42    0.73
  -1  11   2    8.38    0.73
 -11  -1   2    7.97    0.73
  -1  11   2    9.09    0.73
   1  11  -2    2.00    0.19
 -11   1  -2    2.21    0.18
 -11   1  -2    1.97    0.18
 -11   1  -2    2.23    0.19
  -1 -11  -2    1.99    0.19
 -11   1  -2    1.93    0.18
   1  11  -2    1.87    0.18
   1  11   2    2.08    0.19
 -11   1   2    2.06    0.19
 -11   1   2    2.02    0.18
 -11   1   2    2.03    0.19
  -1 -11   2    2.05    0.19
   1  11   2    1.99    0.18
  -3 -11  -2    8.74    0.80
   3  11  -2   10.76    0.80
  -3 -11  -2    8.96    0.80
 -11   3  -2    9.31    0.80
 -11   3  -2    9.19    0.80
 -11   3  -2    9.43    0.80
 -11   3   2    8.97    0.80
   3  11   2    9.53    0.80
 -11   3   2    8.44    0.80
 -11   3   2    8.85    0.80
  -3 -11   2   10.77    0.81
   3  11   2    9.05    0.80
 -11   3   2    9.41    0.80
   5  11  -2    0.23    0.04
 -11   5  -2    0.31    0.05
  -5 -11  -2    0.16    0.07
   5  11  -2    0.41    0.06
   5  11   2    0.31    0.04
  -5 -11   2    0.15    0.07
  -7 -11  -2    6.79    0.51
  -7 -11  -2    5.87    0.51
   7  11  -2    5.46    0.50
 -11   7  -2    5.91    0.50
 -11   7  -2    5.10    0.50
 -11   7  -2    5.27    0.50
   7  11  -2    5.08    0.51
  -7 -11   2    5.47    0.51
   7  11   2    6.37    0.51
 -11   7   2    6.17    0.50
  -7 -11   2    6.18    0.51
 -11   7   2    6.46    0.50
 -11   7   2    5.59    0.51
  -9 -11  -2   -0.02    0.05
   9  11  -2    0.01    0.05
 -11   9  -2    0.02    0.04
  -9 -11  -2    0.00    0.06
 -11   9  -2    0.04    0.04
   9  11  -2    0.04    0.03
 -11   9  -2    0.02    0.06
 -11   9   2    0.02    0.05
  -9 -11   2    0.02    0.06
  -9 -11   2    0.01    0.06
 -11   9   2    0.00    0.05
 -11   9   2   -0.01    0.04
   9  11   2   -0.02    0.08
 -11 -11  -2   -0.04    0.06
 -11  11  -2    0.04    0.05
 -11  11  -2    0.05    0.04
 -11 -11  -2    0.01    0.07
  11  11  -2    0.01    0.04
 -11  11  -2    0.03    0.05
  11  11  -2    0.04    0.05
 -11  11   2    0.02    0.04
 -11 -11   2   -0.02    0.06
 -11 -11   2   -0.02    0.07
 -11  11   2    0.09    0.05
  11  11   2    0.08    0.06
 -11  11   2    0.01    0.05
 -10  12  -2    0.23    0.06
  12  10  -2    0.18    0.06
 -10  12  -2    0.28    0.06
 -12 -10  -2    0.17    0.08
 -10  12  -2    0.16    0.05
 -12 -10  -2    0.24    0.07
  12  10  -2    0.17    0.05
 -10  12   2    0.27    0.06
 -10  12   2    0.24    0.05
 -10  12   2    0.19    0.06
  12  10   2    0.26    0.07
 -12 -10   2    0.21    0.08
 -12 -10   2    0.10    0.07
 -12  -8  -2    2.52    0.21
  12   8  -2    2.30    0.21
 -12  -8  -2    2.49    0.21
  -8  12  -2    1.79    0.21
  -8  12  -2    1.86    0.20
  12   8  -2    2.21    0.20
  -8  12  -2    2.15    0.20
 -12  -8   2    2.04    0.21
  -8  12   2    2.33    0.20
 -12  -8   2    1.83    0.21
  12   8   2    2.06    0.21
  -8  12   2    2.16    0.22
  -8  12   2    2.44    0.20
  12   8   2    2.26    0.19
  -6  12  -2    1.04    0.12
  -6  12  -2    0.95    0.11
  12   6  -2    1.11    0.11
  12   6  -2    0.96    0.12
 -12  -6  -2    1.43    0.13
  -6  12  -2    1.23    0.12
 -12  -6  -2    1.44    0.13
  -6  12   2    1.24    0.12
 -12  -6   2    1.08    0.13
  12   6   2    1.32    0.12
  12   6   2    1.16    0.11
  -6  12   2    1.30    0.11
 -12  -6   2    0.91    0.13
  12   4  -2    1.92    0.20
  -4  12  -2    1.76    0.21
  12   4  -2    1.91    0.19
 -12  -4  -2    2.56    0.20
  -4  12  -2    2.00    0.20
 -12  -4   2    2.20    0.20
  -4  12   2    2.51    0.20
 -12  -4   2    1.97    0.20
  -4  12   2    2.55    0.19
 -12  -4   2    2.21    0.20
  -4  12   2    2.11    0.19
  -2  12  -2    0.90    0.10
  -2  12  -2    0.67    0.09
 -12  -2  -2    0.68    0.10
 -12  -2  -2    0.89    0.10
 -12  -2  -2    0.86    0.09
  -2  12   2    0.83    0.08
 -12  -2   2    0.63    0.10
  -2  12   2    0.88    0.09
 -12  -2   2    0.80    0.10
 -12  -2   2    0.81    0.11
 -12   0  -2    0.00    0.05
   0 -12  -2    0.05    0.05
   0  12  -2    0.06    0.05
 -12   0  -2    0.11    0.04
   0  12  -2    0.06    0.04
 -12   0  -2    0.05    0.07
 -12   0  -2    0.11    0.04
   0  12   2    0.06    0.05
 -12   0   2    0.10    0.05
   0 -12   2    0.02    0.05
 -12   0   2    0.01    0.06
 -12   0   2    0.03    0.05
   0  12   2    0.04    0.03
 -12   2  -2    0.04    0.04
 -12   2  -2    0.17    0.05
 -12   2  -2    0.06    0.04
   2  12  -2    0.07    0.04
  -2 -12  -2    0.13    0.05
 -12   2  -2    0.14    0.04
   2  12  -2    0.16    0.05
 -12   2   2    0.09    0.05
   2  12   2    0.16    0.05
   2  12   2    0.12    0.03
 -12   2   2    0.16    0.05
 -12   2   2    0.13    0.04
  -2 -12   2    0.03    0.05
 -12   2   2    0.08    0.05
  -2 -12   2    0.02    0.07
  -4 -12  -2    1.86    0.20
   4  12  -2    1.94    0.16
 -12   4  -2    1.60    0.17
  -4 -12  -2    1.69    0.18
 -12   4  -2    1.69    0.17
   4  12  -2    1.84    0.17
 -12   4   2    1.72    0.17
   4  12   2    2.06    0.17
 -12   4   2    1.96    0.17
   4  12   2    1.95    0.16
  -4 -12   2    1.79    0.18
 -12   4   2    1.69    0.17
  -4 -12   2    1.37    0.18
 -12   6  -2    0.26    0.05
  -6 -12  -2    0.20    0.07
 -12   6  -2    0.26    0.06
   6  12  -2    0.29    0.07
   6  12  -2    0.21    0.04
 -12   6  -2    0.27    0.04
  -6 -12  -2    0.17    0.06
 -12   6   2    0.17    0.04
 -12   6   2    0.28    0.06
  -6 -12   2    0.10    0.07
 -12   6   2    0.17    0.06
   6  12   2    0.31    0.06
  -6 -12   2    0.24    0.07
 -12   8  -2    0.02    0.04
 -12   8  -2    0.05    0.05
   8  12  -2    0.03    0.04
  -8 -12  -2    0.06    0.06
  -8 -12  -2   -0.02    0.06
   8  12  -2    0.00    0.05
 -12   8  -2    0.06    0.08
 -12   8   2    0.02    0.05
  -8 -12   2    0.02    0.07
 -12   8   2    0.06    0.04
  -8 -12   2   -0.03    0.06
   8  12   2    0.07    0.05
 -12   8   2    0.09    0.06
 -10 -12  -2    0.18    0.07
 -12  10  -2    0.13    0.05
 -12  10  -2    0.17    0.05
 -12  10  -2    0.22    0.06
 -10 -12  -2    0.12    0.07
  10  12  -2    0.18    0.06
  10  12  -2    0.19    0.04
  10  12   2    0.18    0.06
 -12  10   2    0.09    0.05
 -10 -12   2    0.08    0.07
 -12  10   2    0.21    0.06
 -12  10   2    0.14    0.05
 -10 -12   2    0.13    0.07
 -12  12  -2    0.19    0.06
 -12  12  -2    0.16    0.07
  12  12  -2    0.22    0.07
 -12 -12  -2    0.16    0.08
 -12  12  -2    0.23    0.06
 -12 -12  -2    0.24    0.08
  12  12  -2    0.27    0.05
 -12 -12   2    0.17    0.08
 -12  12   2    0.19    0.06
 -12 -12   2    0.28    0.09
  12  12   2    0.27    0.09
 -12  12   2    0.26    0.07
 -12  12   2    0.19    0.06
 -13 -11  -2   -0.01    0.08
  13  11  -2    0.04    0.05
  13  11  -2    0.00    0.06
 -11  13  -2    0.07    0.05
 -13 -11  -2    0.01    0.07
 -11  13  -2    0.01    0.05
 -11  13  -2    0.06    0.06
 -11  13   2    0.01    0.06
 -13 -11   2    0.01    0.08
  13  11   2   -0.02    0.08
 -11  13   2    0.02    0.05
 -13 -11   2    0.00    0.07
 -11  13   2    0.03    0.06
  -9  13  -2    1.79    0.18
  -9  13  -2    2.01    0.18
  13   9  -2    1.84    0.18
 -13  -9  -2    2.22    0.20
 -13  -9  -2    2.13    0.20
  -9  13  -2    1.95    0.18
  13   9   2    2.00    0.18
 -13  -9   2    2.09    0.20
  -9  13   2    1.67    0.18
  -9  13   2    1.96    0.19
 -13  -9   2    1.92    0.20
  -9  13   2    1.70    0.18
  13   9   2    1.92    0.19
 -13  -7  -2    2.47    0.22
  -7  13  -2    2.22    0.20
 -13  -7  -2    2.43    0.21
  13   7  -2    2.16    0.20
  -7  13  -2    2.03    0.22
  13   7  -2    2.10    0.21
  -7  13  -2    2.06    0.20
  13   7   2    2.54    0.21
  -7  13   2    2.23    0.20
  -7  13   2    2.36    0.21
 -13  -7   2    2.15    0.22
  -7  13   2    2.29    0.21
 -13  -7   2    2.06    0.22
  13   7   2    2.21    0.20
  13   5  -2    1.98    0.17
  -5  13  -2    1.99    0.18
 -13  -5  -2    1.83    0.17
  13   5  -2    1.81    0.16
  -5  13  -2    1.73    0.16
  -5  13  -2    1.77    0.16
 -13  -5  -2    1.70    0.18
  13   5   2    1.78    0.17
  -5  13   2    1.57    0.17
 -13  -5   2    1.81    0.17
  13   5   2    1.52    0.16
 -13  -3  -2    0.73    0.10
  13   3  -2    0.77    0.08
  -3  13  -2    0.74    0.08
  -3  13  -2    0.80    0.09
 -13  -3  -2    0.68    0.10
  -3  13  -2    0.64    0.08
 -13  -3  -2    0.73    0.10
  -3  13   2    0.71    0.08
 -13  -3   2    0.64    0.10
  -3  13   2    0.77    0.09
 -13  -3   2    0.68    0.10
 -13  -3   2    0.84    0.09
  13   3   2    0.76    0.09
 -13  -1  -2    4.06    0.31
 -13  -1  -2    3.50    0.31
  -1  13  -2    3.84    0.31
 -13  -1  -2    3.37    0.31
  -1  13  -2    3.51    0.32
  -1  13   2    2.97    0.30
 -13  -1   2    3.66    0.32
 -13  -1   2    3.44    0.32
 -13  -1   2    3.59    0.31
  -1  13   2    3.21    0.31
 -13   1  -2    0.35    0.06
  -1 -13  -2    0.26    0.06
   1  13  -2    0.27    0.06
 -13   1  -2    0.46    0.07
 -13   1  -2    0.48    0.07
   1  13  -2    0.31    0.07
   1  13   2    0.37    0.06
 -13   1   2    0.23    0.06
  -1 -13   2    0.21    0.07
   1  13   2    0.40    0.05
  -1 -13   2    0.16    0.07
 -13   1   2    0.30    0.08
 -13   1   2    0.47    0.06
 -13   3  -2    4.07    0.33
 -13   3  -2    3.40    0.33
   3  13  -2    3.75    0.33
 -13   3  -2    3.53    0.33
   3  13  -2    3.92    0.33
  -3 -13   2    3.25    0.34
 -13   3   2    3.86    0.33
 -13   3   2    3.85    0.33
 -13   3   2    3.75    0.33
   3  13   2    3.44    0.32
 -13   3   2    3.66    0.33
  -3 -13   2    3.66    0.35
   3  13   2    4.04    0.33
   5  13  -2    0.29    0.05
  -5 -13  -2    0.20    0.06
 -13   5  -2    0.33    0.05
   5  13  -2    0.27    0.06
 -13   5  -2    0.29    0.06
 -13   5  -2    0.32    0.05
 -13   5   2    0.17    0.05
   5  13   2    0.31    0.08
 -13   5   2    0.25    0.07
 -13   5   2    0.23    0.05
  -5 -13   2    0.21    0.08
  -5 -13   2    0.15    0.07
  -7 -13  -2    3.54    0.33
 -13   7  -2    3.64    0.32
 -13   7  -2    2.91    0.31
   7  13  -2    3.93    0.31
   7  13  -2    3.66    0.32
  -7 -13  -2    3.28    0.33
 -13   7  -2    3.57    0.32
 -13   7   2    3.64    0.32
  -7 -13   2    3.36    0.33
  -7 -13   2    3.64    0.33
 -13   7   2    3.36    0.32
   7  13   2    4.08    0.32
   9  13  -2    0.20    0.05
   9  13  -2    0.26    0.07
 -13   9  -2    0.16    0.06
  -9 -13  -2    0.03    0.07
 -13   9  -2    0.10    0.05
  -9 -13  -2    0.09    0.07
 -13   9  -2    0.17    0.05
 -13   9   2    0.11    0.05
  -9 -13   2    0.06    0.07
   9  13   2    0.16    0.06
  -9 -13   2    0.14    0.08
 -13   9   2    0.15    0.05
 -13   9   2    0.14    0.06
 -11 -13  -2    0.02    0.07
 -13  11  -2    0.11    0.07
 -13  11  -2    0.03    0.05
  11  13  -2    0.09    0.05
 -13  11  -2    0.05    0.05
 -11 -13  -2    0.07    0.08
  11  13  -2    0.10    0.06
 -13  11   2    0.06    0.06
  11  13   2    0.03    0.07
 -11 -13   2    0.03    0.08
 -13  11   2    0.07    0.07
 -13  11   2    0.01    0.05
 -11 -13   2    0.27    0.08
 -13  13  -2    0.11    0.05
 -13  13  -2    0.09    0.05
 -13 -13  -2    0.07    0.08
  13  13  -2    0.23    0.05
 -13  13   2    0.06    0.05
 -13  13   2    0.05    0.05
 -13 -13   2    0.00    0.08
 -13 -13   2    0.03    0.08
 -12  14  -2    0.08    0.05
 -14 -12  -2    0.14    0.08
 -12  14  -2    0.12    0.06
  14  12  -2    0.12    0.05
 -12  14   2    0.14    0.05
 -12  14   2    0.15    0.06
 -14 -12   2    0.09    0.08
 -14 -12   2    0.11    0.08
 -10  14  -2    0.13    0.06
 -14 -10  -2    0.17    0.08
 -10  14  -2    0.14    0.05
  14  10  -2    0.11    0.07
 -14 -10  -2    0.11    0.08
 -10  14  -2    0.21    0.06
  14  10  -2    0.15    0.09
  14  10   2    0.11    0.07
 -14 -10   2    0.08    0.08
 -10  14   2    0.09    0.05
 -10  14   2    0.15    0.06
 -10  14   2    0.07    0.07
 -14 -10   2    0.21    0.09
  -8  14  -2    0.04    0.05
 -14  -8  -2    0.04    0.07
  -8  14  -2   -0.01    0.05
  -8  14  -2    0.03    0.05
 -14  -8  -2   -0.01    0.07
  14   8  -2    0.04    0.04
  14   8  -2    0.07    0.06
  -8  14   2   -0.01    0.04
  -8  14   2    0.04    0.05
 -14  -8   2    0.03    0.06
  -8  14   2    0.01    0.05
 -14  -8   2    0.02    0.07
  14   8   2    0.14    0.04
  14   8   2    0.03    0.06
 -14  -6  -2    0.88    0.12
  -6  14  -2    0.78    0.11
 -14  -6  -2    0.90    0.12
  14   6  -2    0.93    0.10
  -6  14  -2    0.79    0.09
  14   6  -2    0.84    0.09
  14   6   2    0.78    0.08
  -6  14   2    0.76    0.09
  14   6   2    0.70    0.10
 -14  -6   2    1.05    0.12
 -14  -6   2    1.00    0.12
  -6  14   2    0.89    0.10
  -6  14   2    0.75    0.09
 -14  -4  -2    0.11    0.05
  14   4  -2    0.07    0.04
  -4  14  -2    0.05    0.04
  14   4  -2    0.09    0.05
  -4  14  -2    0.06    0.05
 -14  -4  -2    0.01    0.06
 -14  -4  -2    0.00    0.06
 -14  -4   2    0.08    0.06
 -14  -4   2    0.04    0.04
  -4  14   2    0.00    0.05
  -4  14   2    0.02    0.05
 -14  -4   2    0.00    0.06
  14   4   2    0.04    0.04
  -4  14   2    0.04    0.04
  14   4   2    0.08    0.05
  -2  14  -2    0.06    0.05
 -14  -2  -2    0.00    0.06
  -2  14  -2    0.07    0.04
 -14  -2  -2    0.00    0.04
 -14  -2  -2    0.01    0.06
 -14  -2   2    0.05    0.06
 -14  -2   2    0.09    0.05
  -2  14   2    0.05    0.04
  14   2   2    0.00    0.04
  -2  14   2    0.05    0.05
 -14  -2   2   -0.01    0.06
 -14   0  -2    0.02    0.04
 -14   0  -2   -0.02    0.06
   0  14  -2   -0.02    0.05
   0  14  -2    0.02    0.04
 -14   0   2   -0.04    0.04
   0  14   2   -0.04    0.03
   0  14   2   -0.01    0.05
   0 -14   2   -0.05    0.05
 -14   0   2   -0.08    0.05
 -14   0   2    0.13    0.06
 -14   2  -2    0.16    0.05
 -14   2  -2    0.09    0.05
  -2 -14  -2    0.13    0.06
   2  14  -2    0.24    0.05
   2  14  -2    0.22    0.07
  -2 -14   2    0.29    0.08
 -14   2   2    0.21    0.08
 -14   2   2    0.17    0.06
 -14   2   2    0.24    0.06
 -14   2   2    0.26    0.07
   2  14   2    0.11    0.04
   2  14   2    0.17    0.06
   4  14  -2    0.14    0.06
 -14   4  -2    0.21    0.05
 -14   4  -2    0.14    0.08
  -4 -14  -2    0.14    0.07
   4  14  -2    0.22    0.04
 -14   4  -2    0.18    0.05
   4  14   2    0.17    0.06
 -14   4   2    0.15    0.05
 -14   4   2    0.15    0.06
  -4 -14   2    0.16    0.07
 -14   4   2    0.13    0.05
 -14   6  -2    0.05    0.05
 -14   6  -2    0.09    0.06
   6  14  -2    0.07    0.06
 -14   6  -2    0.07    0.04
   6  14  -2    0.04    0.04
  -6 -14  -2    0.01    0.07
  -6 -14   2    0.12    0.07
 -14   6   2    0.00    0.05
   6  14   2   -0.05    0.05
 -14   6   2    0.04    0.06
 -14   6   2    0.06    0.04
  -6 -14   2    0.07    0.08
 -14   8  -2    0.00    0.05
   8  14  -2   -0.02    0.06
 -14   8  -2   -0.04    0.05
  -8 -14  -2   -0.10    0.07
   8  14  -2   -0.02    0.04
 -14   8   2    0.06    0.06
  -8 -14   2   -0.03    0.08
  -8 -14   2   -0.06    0.08
 -14   8   2   -0.02    0.04
   8  14   2   -0.01    0.06
 -14   8   2    0.01    0.05
 -14  10  -2    0.09    0.06
 -14  10  -2    0.10    0.07
  10  14  -2    0.05    0.05
 -10 -14  -2    0.03    0.08
 -14  10  -2    0.06    0.05
  10  14  -2    0.06    0.07
 -10 -14   2    0.08    0.09
 -14  10   2    0.08    0.06
 -14  10   2    0.12    0.07
 -14  10   2    0.06    0.04
  10  14   2    0.11    0.06
 -10 -14   2   -0.01    0.08
 -12 -14  -2    0.06    0.07
 -14  12  -2    0.05    0.05
  12  14  -2   -0.06    0.04
 -14  12  -2    0.01    0.05
 -12 -14   2    0.08    0.08
 -14  12   2    0.01    0.05
 -14  12   2    0.00    0.04
 -12 -14   2    0.08    0.08
 -14  14  -2   -0.02    0.05
 -14 -14  -2   -0.02    0.07
 -14  14  -2   -0.03    0.05
 -14  14   2    0.06    0.04
 -14 -14   2    0.25    0.08
 -14 -14   2   -0.02    0.08
 -14  14   2   -0.02    0.05
 -13  15  -2    0.03    0.05
 -15 -13  -2    0.01    0.07
 -13  15  -2   -0.02    0.05
 -15 -13   2    0.04    0.07
 -15 -13   2    0.02    0.07
 -13  15   2    0.05    0.04
 -13  15   2   -0.03    0.05
 -11  15  -2    0.05    0.05
 -15 -11  -2    0.03    0.07
  15  11  -2    0.06    0.05
 -11  15  -2    0.01    0.05
 -11  15   2    0.07    0.05
 -11  15   2    0.04    0.05
 -15 -11   2    0.04    0.08
 -15 -11   2   -0.06    0.08
 -15  -9  -2    0.61    0.10
  -9  15  -2    0.41    0.07
  -9  15  -2    0.36    0.07
 -15  -9  -2    0.74    0.10
  15   9  -2    0.56    0.08
 -15  -9   2    0.63    0.10
  -9  15   2    0.52    0.07
  15   9   2    0.57    0.10
  -9  15   2    0.45    0.07
 -15  -9   2    0.53    0.10
 -15  -7  -2    0.55    0.09
  -7  15  -2    0.57    0.08
  -7  15  -2    0.52    0.09
 -15  -7  -2    0.62    0.09
  15   7  -2    0.35    0.12
  -7  15  -2    0.42    0.07
  15   7  -2    0.49    0.07
  -7  15   2    0.51    0.10
  15   7   2    0.54    0.07
  -7  15   2    0.50    0.07
  -7  15   2    0.38    0.07
 -15  -7   2    0.41    0.09
  15   7   2    0.49    0.09
 -15  -7   2    0.56    0.09
 -15  -5  -2    0.22    0.08
  15   5  -2    0.28    0.07
  -5  15  -2    0.26    0.06
  15   5  -2    0.26    0.05
 -15  -5  -2    0.24    0.08
  -5  15  -2    0.20    0.05
  -5  15  -2    0.28    0.07
  -5  15   2    0.21    0.07
  -5  15   2    0.12    0.05
  15   5   2    0.16    0.06
  -5  15   2    0.16    0.05
  15   5   2    0.17    0.05
 -15  -5   2    0.31    0.08
 -15  -3  -2    0.35    0.08
  -3  15  -2    0.24    0.05
 -15  -3  -2    0.29    0.07
 -15  -3  -2    0.27    0.05
  -3  15  -2    0.20    0.06
  15   3  -2    0.27    0.05
  15   3  -2    0.22    0.06
 -15  -3   2    0.23    0.07
  -3  15   2    0.25    0.05
 -15  -3   2    0.31    0.07
  15   3   2    0.32    0.07
 -15  -3   2    0.26    0.08
  -3  15   2    0.23    0.06
  -1  15  -2    0.45    0.07
 -15  -1  -2    0.27    0.07
 -15  -1  -2    0.46    0.09
  -1  15  -2    0.56    0.08
 -15  -1   2    0.37    0.07
 -15  -1   2    0.32    0.12
 -15  -1   2    0.52    0.08
  -1  15   2    0.32    0.06
  -1  15   2    0.32    0.07
   1  15  -2    0.05    0.06
 -15   1  -2    0.02    0.05
   1  15  -2    0.01    0.04
 -15   1  -2    0.02    0.04
 -15   1   2    0.06    0.05
  -1 -15   2    0.08    0.08
 -15   1   2    0.00    0.06
   1  15   2   -0.07    0.04
   1  15   2    0.01    0.06
 -15   1   2   -0.08    0.06
   3  15  -2    0.00    0.04
  -3 -15  -2   -0.04    0.07
 -15   3  -2    0.01    0.05
 -15   3  -2    0.01    0.05
   3  15  -2   -0.02    0.06
 -15   3   2    0.01    0.06
  -3 -15   2    0.02    0.07
 -15   3   2    0.02    0.05
   3  15   2    0.03    0.06
  -3 -15   2    0.01    0.09
 -15   5  -2    0.38    0.07
 -15   5  -2    0.35    0.06
   5  15  -2    0.39    0.06
   5  15  -2    0.44    0.08
  -5 -15  -2    0.24    0.08
 -15   5  -2    0.31    0.06
  -5 -15   2    0.22    0.09
 -15   5   2    0.28    0.07
  -5 -15   2    0.17    0.09
 -15   5   2    0.30    0.08
   5  15   2    0.40    0.07
 -15   5   2    0.32    0.06
 -15   7  -2    0.08    0.05
   7  15  -2    0.07    0.04
   7  15  -2    0.03    0.08
  -7 -15  -2    0.01    0.08
 -15   7  -2   -0.02    0.06
 -15   7  -2    0.08    0.05
  -7 -15   2    0.03    0.08
 -15   7   2    0.00    0.06
  -7 -15   2   -0.08    0.08
   7  15   2    0.05    0.07
 -15   7   2    0.02    0.05
 -15   7   2    0.22    0.10
 -15   9  -2    0.15    0.06
  -9 -15  -2   -0.01    0.08
   9  15  -2    0.07    0.07
 -15   9  -2    0.08    0.06
 -15   9  -2    0.21    0.07
 -15   9   2    0.10    0.05
  -9 -15   2    0.01    0.09
   9  15   2    0.22    0.09
  -9 -15   2   -0.01    0.09
 -15   9   2    0.12    0.06
  11  15  -2    0.27    0.08
 -11 -15  -2    0.12    0.09
 -15  11  -2    0.21    0.06
 -15  11  -2    0.22    0.06
 -11 -15   2    0.25    0.09
 -15  11   2    0.20    0.05
 -11 -15   2    0.09    0.09
 -15  11   2    0.20    0.06
 -13 -15  -2    0.06    0.08
 -15  13  -2    0.08    0.06
 -15  13  -2    0.10    0.05
 -13 -15   2    0.00    0.08
 -15  13   2    0.04    0.05
 -15  13   2    0.04    0.04
 -13 -15   2    0.12    0.08
 -15 -15  -2    0.03    0.07
 -15  15  -2    0.08    0.05
 -15  15   2    0.07    0.05
 -15 -15   2    0.06    0.08
 -15 -15   2    0.08    0.08
 -16 -14  -2    0.18    0.07
 -14  16  -2    0.07    0.05
 -16 -14   2   -0.02    0.07
 -14  16   2    0.04    0.06
 -16 -14   2   -0.05    0.07
 -12  16  -2   -0.02    0.04
 -16 -12  -2   -0.04    0.07
 -16 -12   2   -0.05    0.07
 -16 -12   2    0.03    0.07
 -12  16   2    0.16    0.05
 -16 -10  -2    0.10    0.08
 -10  16  -2   -0.01    0.05
 -10  16  -2    0.08    0.05
  16  10  -2    0.03    0.05
 -10  16   2   -0.02    0.04
 -10  16   2   -0.01    0.05
 -16 -10   2   -0.03    0.08
 -16 -10   2   -0.02    0.07
  -8  16  -2   -0.02    0.04
 -16  -8  -2    0.02    0.08
 -16  -8  -2    0.05    0.11
  16   8  -2    0.02    0.05
  -8  16  -2    0.04    0.05
 -16  -8   2    0.08    0.08
  -8  16   2    0.03    0.05
 -16  -8   2    0.02    0.09
  -8  16   2   -0.04    0.04
  -6  16  -2    0.02    0.05
 -16  -6  -2    0.00    0.08
  -6  16  -2    0.02    0.06
  16   6  -2    0.12    0.07
 -16  -6  -2    0.04    0.09
  -6  16  -2   -0.01    0.04
  16   6  -2    0.06    0.08
  -6  16   2    0.04    0.05
  -6  16   2    0.04    0.06
 -16  -6   2   -0.09    0.08
  16   6   2    0.02    0.10
  -6  16   2    0.03    0.04
 -16  -6   2   -0.05    0.08
  16   6   2    0.02    0.04
  16   4  -2    1.19    0.12
  16   4  -2    1.28    0.15
 -16  -4  -2    1.26    0.15
 -16  -4  -2    0.96    0.15
  -4  16  -2    1.05    0.16
 -16  -4   2    0.89    0.15
 -16  -4   2    1.00    0.13
 -16  -4   2    1.11    0.15
  -4  16   2    1.25    0.18
  16   4   2    1.07    0.12
  16   4   2    1.46    0.14
  -4  16   2    1.30    0.12
 -16  -2  -2    0.10    0.08
  16   2  -2    0.29    0.06
  -2  16  -2    0.27    0.08
 -16  -2  -2    0.23    0.05
  -2  16  -2    0.23    0.06
  16   2  -2    0.29    0.07
 -16  -2   2    0.32    0.06
 -16  -2   2    0.20    0.08
  -2  16   2    0.20    0.07
  16   2   2    0.18    0.07
  -2  16   2    0.14    0.05
 -16  -2   2    0.14    0.08
 -16   0  -2    0.11    0.05
   0  16  -2    0.19    0.07
   0  16  -2    0.09    0.05
 -16   0  -2    0.08    0.06
 -16   0   2    0.13    0.06
   0  16   2    0.19    0.07
 -16   0   2    0.10    0.07
   0  16   2    0.13    0.04
 -16   0   2    0.19    0.06
   2  16  -2   -0.03    0.04
 -16   2  -2   -0.01    0.05
 -16   2  -2   -0.01    0.05
   2  16  -2    0.00    0.07
 -16   2   2    0.13    0.05
  -2 -16   2    0.07    0.07
   2  16   2    0.02    0.06
   2  16   2    0.01    0.04
   4  16  -2    0.08    0.10
 -16   4  -2   -0.01    0.05
 -16   4  -2    0.01    0.05
   4  16  -2    0.11    0.05
  -4 -16  -2    0.04    0.08
 -16   4   2    0.07    0.06
   4  16   2    0.18    0.09
  -4 -16   2   -0.02    0.09
  -4 -16   2    0.00    0.09
 -16   4   2    0.03    0.09
 -16   6  -2    0.09    0.09
  -6 -16  -2   -0.13    0.12
   6  16  -2   -0.01    0.05
   6  16  -2    0.02    0.07
 -16   6  -2    0.00    0.05
 -16   6  -2    0.01    0.05
 -16   6   2    0.06    0.06
 -16   6   2    0.01    0.05
   6  16   2    0.01    0.06
  -6 -16   2   -0.08    0.08
  -6 -16   2    0.06    0.09
 -16   6   2    0.01    0.05
 -16   8  -2    0.00    0.04
   8  16  -2    0.07    0.05
  -8 -16  -2    0.02    0.08
 -16   8  -2    0.07    0.06
 -16   8   2    0.12    0.06
 -16   8   2   -0.02    0.04
  -8 -16   2    0.06    0.12
  -8 -16   2    0.03    0.09
 -10 -16  -2    0.18    0.09
 -16  10  -2    0.11    0.05
 -16  10  -2    0.06    0.05
 -16  10   2    0.09    0.05
 -10 -16   2   -0.03    0.09
 -16  10   2    0.11    0.06
 -10 -16   2    0.05    0.10
 -16  12  -2    0.00    0.05
 -12 -16  -2    0.05    0.08
 -12 -16   2   -0.04    0.08
 -16  12   2    0.08    0.05
 -12 -16   2    0.03    0.08
 -16  14  -2   -0.03    0.04
 -14 -16  -2   -0.02    0.07
 -14 -16   2    0.06    0.08
 -16  14   2    0.03    0.05
 -14 -16   2    0.04    0.08
 -17 -13  -2   -0.02    0.07
 -13  17  -2    0.00    0.05
 -17 -13   2    0.01    0.08
 -13  17   2    0.03    0.05
 -17 -13   2   -0.08    0.07
 -17 -11  -2   -0.02    0.09
 -11  17  -2    0.02    0.04
 -17 -11   2   -0.09    0.10
 -11  17   2    0.01    0.05
 -17 -11   2    0.01    0.07
  -9  17  -2    0.09    0.04
  17   9  -2    0.07    0.08
 -17  -9  -2    0.09    0.08
  -9  17   2    0.14    0.05
 -17  -9   2    0.05    0.08
 -17  -9   2    0.06    0.08
  17   7  -2    0.04    0.05
 -17  -7  -2   -0.03    0.08
  -7  17  -2   -0.01    0.07
  -7  17  -2    0.07    0.05
 -17  -7   2    0.09    0.08
  -7  17   2   -0.05    0.04
 -17  -7   2    0.23    0.08
  -7  17   2   -0.09    0.07
  -5  17  -2    0.05    0.05
 -17  -5  -2    0.04    0.08
  17   5  -2    0.07    0.05
 -17  -5   2   -0.07    0.08
  17   5   2   -0.02    0.07
  -5  17   2    0.00    0.05
  17   5   2    0.12    0.09
 -17  -5   2    0.15    0.08
  17   3  -2    0.36    0.09
  -3  17  -2    0.39    0.07
 -17  -3  -2    0.46    0.10
 -17  -3  -2    0.45    0.07
  17   3  -2    0.39    0.07
  -3  17  -2    0.40    0.10
 -17  -3   2    0.58    0.10
 -17  -3   2    0.54    0.14
  -3  17   2    0.61    0.07
  17   3   2    0.44    0.10
  17   3   2    0.48    0.07
 -17  -3   2    0.40    0.07
  -3  17   2    0.37    0.10
  17   1  -2    1.15    0.11
  -1  17  -2    0.98    0.13
 -17  -1  -2    0.98    0.11
  -1  17  -2    1.32    0.14
 -17  -1  -2    1.13    0.13
  -1  17   2    1.02    0.13
 -17  -1   2    0.79    0.13
 -17  -1   2    1.04    0.13
 -17  -1   2    1.00    0.12
  -1  17   2    0.97    0.11
   1  17  -2    0.03    0.05
 -17   1  -2    0.02    0.05
   1  17  -2    0.06    0.07
 -17   1   2   -0.12    0.05
   1  17   2    0.02    0.06
 -17   1   2    0.06    0.05
 -17   1   2    0.04    0.08
   3  17  -2    0.37    0.13
 -17   3  -2    0.46    0.07
   3  17  -2    0.65    0.09
  -3 -17   2    0.47    0.10
 -17   3   2    0.39    0.07
   3  17   2    0.48    0.10
 -17   5  -2    0.30    0.08
   5  17  -2    0.51    0.07
 -17   5  -2    0.26    0.06
  -5 -17  -2    0.28    0.10
  -5 -17   2    0.27    0.11
 -17   5   2    0.31    0.09
  -5 -17   2    0.30    0.10
   7  17  -2    0.03    0.05
  -7 -17  -2    0.06    0.09
 -17   7  -2    0.10    0.05
 -17   7  -2    0.06    0.05
  -7 -17   2    0.10    0.09
 -17   7   2    0.02    0.06
  -7 -17   2    0.14    0.10
  -9 -17  -2    0.01    0.09
 -17   9  -2    0.06    0.05
 -17   9  -2    0.10    0.07
  -9 -17   2    0.08    0.09
 -17   9   2    0.14    0.08
 -17   9   2    0.22    0.06
  -9 -17   2    0.07    0.09
 -17  11  -2    0.04    0.05
 -11 -17  -2    0.09    0.12
 -11 -17   2    0.09    0.12
 -17  11   2    0.04    0.05
 -11 -17   2    0.06    0.08
 -17  13  -2    0.04    0.05
 -13 -17  -2    0.14    0.08
 -13 -17   2    0.00    0.08
 -17  13   2    0.04    0.05
 -13 -17   2    0.00    0.08
 -12  18  -2    0.00    0.04
 -18 -12  -2    0.04    0.07
 -18 -12   2    0.09    0.07
 -18 -12   2    0.02    0.08
 -12  18   2   -0.03    0.04
 -18 -10  -2    0.00    0.07
 -10  18  -2    0.09    0.04
 -18 -10   2    0.01    0.07
 -10  18   2    0.01    0.05
 -18 -10   2   -0.04    0.07
  -8  18  -2    0.09    0.05
 -18  -8  -2    0.09    0.07
  -8  18  -2    0.15    0.04
  18   8  -2    0.15    0.09
  -8  18   2    0.03    0.05
 -18  -8   2   -0.06    0.07
 -18  -8   2   -0.01    0.07
  -6  18  -2    0.05    0.05
 -18  -6  -2    0.05    0.08
  18   6  -2    0.04    0.05
 -18  -6   2    0.03    0.07
 -18  -6   2    0.00    0.07
  -6  18   2    0.09    0.04
 -18  -4  -2    0.06    0.07
  18   4  -2    0.07    0.05
  -4  18  -2    0.06    0.05
 -18  -4   2    0.01    0.07
 -18  -4   2    0.06    0.08
  18   4   2    0.15    0.06
  -4  18   2    0.12    0.05
  -2  18  -2    0.05    0.05
 -18  -2  -2    0.04    0.05
 -18  -2  -2    0.08    0.07
  18   2  -2   -0.01    0.05
 -18  -2   2    0.01    0.07
 -18  -2   2    0.05    0.07
  18   2   2    0.03    0.05
 -18  -2   2    0.29    0.09
 -18   0  -2    0.08    0.05
 -18   0   2    0.01    0.07
 -18   0   2    0.11    0.08
 -18   0   2    0.01    0.06
 -18   2  -2   -0.01    0.05
   2  18  -2   -0.01    0.05
 -18   2   2   -0.08    0.05
 -18   4  -2    0.00    0.05
   4  18  -2    0.02    0.05
 -18   4   2    0.03    0.05
  -4 -18   2    0.11    0.09
 -18   6  -2    0.01    0.06
 -18   6  -2    0.00    0.05
 -18   6   2    0.04    0.06
  -6 -18   2    0.03    0.10
  -8 -18  -2   -0.02    0.09
 -18   8  -2    0.04    0.05
 -18   8  -2    0.02    0.04
  -8 -18   2   -0.06    0.09
 -18   8   2   -0.05    0.05
 -18  10  -2    0.04    0.05
 -10 -18  -2    0.09    0.09
 -18  10   2    0.06    0.05
 -10 -18   2   -0.05    0.08
 -18  12  -2    0.00    0.05
 -12 -18  -2    0.01    0.08
 -12 -18   2    0.03    0.08
 -18  12   2    0.03    0.06
 -11  19  -2    0.00    0.04
 -19 -11  -2    0.06    0.07
 -19 -11   2    0.05    0.07
 -19 -11   2    0.02    0.07
 -19  -9  -2   -0.01    0.07
 -19  -9   2    0.04    0.07
 -19  -9   2    0.01    0.07
 -19  -7   2   -0.01    0.07
  19   5  -2    0.11    0.06
 -19  -5  -2    0.00    0.07
  -5  19  -2    0.12    0.05
 -19  -5   2    0.13    0.08
 -19  -5   2    0.06    0.07
  -3  19  -2    0.04    0.07
  19   3  -2   -0.12    0.08
 -19  -3  -2    0.19    0.07
 -19  -3   2    0.23    0.07
 -19  -3   2    0.03    0.07
  19   1  -2    0.20    0.07
  -1  19  -2    0.15    0.05
 -19  -1  -2    0.11    0.05
 -19  -1   2    0.07    0.05
 -19  -1   2    0.10    0.07
  19   1   2    0.20    0.06
 -19  -1   2    0.28    0.07
   1  19  -2    0.28    0.06
 -19   1  -2    0.11    0.05
 -19   1   2    0.12    0.05
 -19   3  -2    0.02    0.04
   3  19  -2    0.01    0.07
 -19   3   2    0.07    0.05
 -19   5  -2    0.05    0.05
 -19   5   2   -0.04    0.05
 -19   7  -2    0.09    0.05
  -7 -19   2   -0.05    0.10
 -19   7   2    0.10    0.05
 -19   9  -2   -0.03    0.04
  -9 -19   2   -0.05    0.09
 -19   9   2    0.00    0.05
 -19  11  -2    0.02    0.05
 -11 -19   2   -0.20    0.10
 -19  11   2    0.01    0.05
 -20  -8  -2    0.16    0.07
 -20  -8   2    0.00    0.11
 -20  -8   2    0.05    0.07
 -20  -6  -2    0.00    0.07
 -20  -6   2   -0.09    0.07
 -20  -6   2   -0.01    0.07
 -20  -4  -2    0.11    0.07
 -20  -4   2    0.04    0.07
 -20  -4   2    0.00    0.07
 -20  -2  -2    0.16    0.05
 -20   0  -2   -0.02    0.04
 -20   0   2    0.00    0.04
 -20   2  -2    0.04    0.04
 -20   2   2    0.01    0.04
 -20   4  -2    0.04    0.04
 -20   4   2    0.04    0.05
 -20   6  -2   -0.02    0.04
 -20   6   2   -0.02    0.04
 -20   8  -2   -0.02    0.05
 -20   8   2    0.02    0.05
 -21  -7   2   -0.10    0.07
 -21  -5   2   -0.03    0.07
 -21  -1  -2    0.02    0.03
 -21   1  -2   -0.02    0.03
 -21   1   2    0.00    0.04
 -21   3  -2    0.06    0.04
 -21   3   2    0.02    0.05
 -21   5  -2    0.01    0.04
 -21   7  -2   -0.01    0.03
 -21   7   2    0.03    0.04
 -22   0  -2    0.04    0.03
 -22   2  -2    0.05    0.03
 -22   2   2   -0.01    0.04
   1   0  -3    7.24    0.56
   1   0  -3    6.02    0.56
   1   0   3    6.39    0.56
  -1   0   3    6.63    0.56
  -1   0   3    6.08    0.56
   0   1   3    6.61    0.56
   1   0   3    6.91    0.56
   2   1  -3  116.78    9.07
   1  -2   3   96.37    9.07
  -1   2   3  112.59    9.07
   1  -2   3  100.08    9.07
   1   2  -3   14.04    1.19
   2  -1  -3   14.23    1.19
   1   2  -3   13.95    1.19
  -1  -2   3   13.69    1.19
  -2   1   3   14.12    1.20
   3   2  -3  168.75   16.89
   2  -3   3  210.66   16.88
  -2   3   3  199.98   16.88
   2  -3   3  213.13   16.88
   0  -3  -3  131.23   12.08
   3   0  -3  162.12   12.08
  -3   0   3  145.00   12.08
   0  -3   3  128.62   12.08
   2   3  -3   11.65    1.11
  -2  -3  -3   12.13    1.11
   2   3  -3   11.19    1.11
  -3   2  -3   13.15    1.11
  -2  -3  -3   13.30    1.11
   3  -2   3   13.72    1.11
  -3   2   3   14.21    1.11
  -3   2   3   13.91    1.11
  -3   2   3   13.91    1.11
   2   3   3   12.58    1.11
   4   3   3  127.85   12.37
   3  -4   3  146.53   12.37
  -3   4   3  161.02   12.37
  -4  -1  -3   53.27    4.28
   1  -4  -3   52.12    4.28
  -4  -1  -3   48.02    4.27
   4   1  -3   56.72    4.28
  -1   4  -3   44.92    4.27
  -1   4  -3   47.41    4.27
  -1   4   3   53.86    4.28
  -4  -1   3   49.10    4.27
   1  -4   3   44.60    4.27
  -1   4   3   54.10    4.27
   1  -4   3   47.60    4.27
   1   4  -3    1.96    0.16
   4  -1  -3    1.62    0.16
  -1  -4  -3    1.79    0.16
  -4   1  -3    1.67    0.15
   1   4   3    1.97    0.16
  -4   1   3    1.56    0.16
  -4   1   3    2.05    0.16
  -1  -4   3    1.70    0.16
  -3  -4  -3   27.63    2.63
  -4   3  -3   30.94    2.63
  -4   3  -3   28.15    2.63
  -3  -4  -3   35.21    2.63
   3   4  -3   30.70    2.63
   3   4  -3   30.70    2.63
  -3  -4   3   34.19    2.63
   3   4   3   30.47    2.63
  -4   3   3   29.00    2.63
  -4   3   3   33.57    2.63
  -4   3   3   30.81    2.63
   4  -3   3   28.38    2.63
   5   4  -3   15.75    1.41
  -4   5  -3   15.22    1.41
  -4   5  -3   15.45    1.41
   5   4  -3   16.69    1.41
  -5  -4  -3   17.32    1.41
  -4   5   3   17.34    1.41
   5   4   3   16.13    1.41
  -5  -4   3   17.81    1.41
  -4   5   3   16.78    1.41
  -4   5   3   16.83    1.41
  -2   5  -3   82.49    6.90
  -2   5  -3   75.60    6.90
   5   2  -3   73.93    6.90
  -5  -2  -3   94.64    6.90
  -2   5   3   77.73    6.90
  -5  -2   3   82.60    6.90
   2  -5   3   74.79    6.90
   5   2   3   75.53    6.90
  -2   5   3   84.04    6.90
   2  -5   3   88.34    6.90
  -5   0  -3   79.87    6.49
   0   5  -3   70.18    6.49
  -5   0  -3   81.53    6.49
   0  -5  -3   69.06    6.49
   0   5  -3   73.06    6.49
  -5   0   3   80.35    6.49
  -5   0   3   83.35    6.49
   0   5   3   75.42    6.49
   0  -5   3   75.59    6.49
   5   0   3   73.46    6.49
   2   5  -3   25.44    2.09
  -5   2  -3   24.00    2.09
  -5   2  -3   23.25    2.09
   2   5  -3   23.61    2.09
  -2  -5  -3   26.00    2.09
  -2  -5   3   25.07    2.09
  -5   2   3   24.20    2.09
  -5   2   3   25.08    2.09
   5  -2   3   24.38    2.09
   2   5   3   23.29    2.09
  -5   2   3   25.00    2.09
  -5   4  -3   30.37    2.69
  -5   4  -3   31.67    2.70
   4   5  -3   30.71    2.70
   4   5  -3   26.77    2.70
  -4  -5  -3   34.80    2.70
   5  -4   3   30.48    2.69
  -5   4   3   35.25    2.69
  -5   4   3   31.20    2.69
  -5   4   3   31.62    2.70
   4   5   3   33.10    2.69
   6   5  -3   10.47    0.91
  -6  -5  -3   10.47    0.91
   6   5  -3   10.62    0.91
  -5   6  -3   11.45    0.91
  -5   6  -3   10.92    0.91
  -6  -5   3   10.51    0.91
  -5   6   3   10.41    0.91
  -5   6   3   10.32    0.91
   6   5   3   10.80    0.91
  -5   6   3   10.67    0.91
   6   3  -3    3.47    0.29
  -3   6  -3    3.48    0.29
  -3   6  -3    3.15    0.29
  -6  -3  -3    2.78    0.29
  -3   6   3    3.43    0.29
  -3   6   3    3.77    0.29
  -6  -3   3    3.12    0.29
  -3   6   3    3.53    0.29
  -6  -1  -3    3.65    0.34
  -6  -1  -3    3.99    0.34
  -1   6  -3    4.18    0.34
   6   1   3    3.53    0.34
   1  -6   3    4.47    0.34
  -6  -1   3    4.43    0.34
  -1   6   3    3.73    0.34
  -1   6   3    3.54    0.34
  -6   1  -3   41.86    3.32
  -1  -6  -3   42.23    3.32
   1   6  -3   35.47    3.32
   1   6  -3   38.74    3.32
  -6   1  -3   43.12    3.32
  -6   1  -3   41.36    3.32
   1   6   3   37.23    3.32
  -6   1   3   36.96    3.32
  -6   1   3   37.75    3.32
  -1  -6   3   40.30    3.32
  -6   1   3   34.03    3.32
   6  -1   3   38.71    3.32
   3   6  -3   19.13    1.53
  -3  -6  -3   19.50    1.53
   3   6  -3   17.65    1.53
  -6   3  -3   16.23    1.53
  -3  -6   3   16.32    1.54
   3   6   3   19.13    1.53
  -6   3   3   17.91    1.53
  -6   3   3   20.05    1.53
  -6   3   3   17.89    1.53
   6  -3   3   15.84    1.53
  -6   5  -3   16.06    1.45
   5   6  -3   15.36    1.45
  -6   5  -3   15.39    1.45
   5   6  -3   15.47    1.45
  -5  -6  -3   18.51    1.45
  -6   5   3   17.38    1.45
  -5  -6   3   16.19    1.45
   5   6   3   17.73    1.45
  -6   5   3   17.92    1.45
  -6   5   3   19.58    1.45
  -7  -6  -3   16.23    1.49
  -6   7  -3   18.48    1.49
  -6   7  -3   17.30    1.49
   7   6  -3   16.96    1.49
   7   6  -3   17.57    1.49
  -7  -6  -3   17.55    1.49
  -7  -6   3   16.05    1.49
  -6   7   3   17.20    1.49
  -6   7   3   16.88    1.49
   7   6   3   19.57    1.49
  -7  -6   3   17.59    1.49
   7   4  -3   12.93    1.14
  -4   7  -3   13.40    1.15
  -7  -4  -3   13.59    1.15
   7   4  -3   13.06    1.15
  -4   7  -3   14.49    1.15
  -7  -4   3   14.56    1.15
  -4   7   3   13.26    1.15
  -4   7   3   12.44    1.14
   7   4   3   12.75    1.15
  -4   7   3   13.62    1.15
  -2   7  -3    9.97    0.99
  -7  -2  -3   12.78    0.98
  -7  -2  -3   12.83    0.99
  -2   7  -3   11.09    0.99
  -7  -2   3   11.70    0.99
  -2   7   3   11.89    0.99
   7   2   3   10.49    0.98
   0  -7  -3    3.41    0.30
   0   7  -3    3.82    0.30
  -7   0  -3    3.20    0.30
  -7   0  -3    3.21    0.30
   0   7  -3    3.59    0.30
  -7   0   3    3.85    0.30
  -7   0   3    3.91    0.30
   0   7   3    3.12    0.30
   0   7   3    3.18    0.30
   7   0   3    2.96    0.30
   0  -7   3    3.68    0.30
  -7   2  -3    3.98    0.32
  -2  -7  -3    3.70    0.32
   2   7  -3    3.41    0.32
   2   7  -3    3.42    0.32
  -7   2   3    4.18    0.32
  -2  -7   3    3.45    0.32
  -7   2   3    3.87    0.32
   7  -2   3    3.19    0.32
   2   7   3    3.54    0.32
  -7   2   3    4.18    0.32
  -4  -7  -3    7.02    0.57
  -7   4  -3    6.01    0.57
   4   7  -3    6.30    0.57
  -7   4  -3    6.05    0.57
   4   7  -3    6.53    0.57
  -7   4   3    7.07    0.57
  -7   4   3    7.58    0.57
  -4  -7   3    6.41    0.57
  -7   4   3    6.68    0.57
   6   7  -3    8.54    0.70
  -7   6  -3    8.67    0.70
  -7   6  -3    9.23    0.70
  -6  -7  -3    7.70    0.70
  -7   6  -3    8.95    0.70
   6   7  -3    7.70    0.70
  -6  -7   3    8.49    0.70
   6   7   3    8.22    0.70
  -7   6   3    7.52    0.70
  -6  -7   3    7.61    0.71
  -7   6   3    7.29    0.70
  -7   8  -3    7.72    0.67
  -7   8  -3    7.84    0.67
  -7   8  -3    7.27    0.67
   8   7  -3    7.17    0.67
   8   7  -3    6.92    0.67
  -8  -7  -3    7.94    0.67
  -8  -7  -3    8.77    0.67
  -8  -7   3    6.76    0.67
  -7   8   3    8.75    0.67
  -7   8   3    8.61    0.67
   8   7   3    7.85    0.67
  -5   8  -3    2.65    0.23
   8   5  -3    2.68    0.23
  -5   8  -3    2.66    0.23
  -8  -5  -3    2.21    0.24
   8   5  -3    2.59    0.23
  -8  -5  -3    2.75    0.24
  -8  -5   3    2.35    0.23
   8   5   3    2.83    0.23
   8   3  -3    0.36    0.05
  -8  -3  -3    0.33    0.05
  -3   8   3    0.28    0.05
  -8  -3   3    0.42    0.06
  -3   8   3    0.35    0.04
  -1   8  -3   25.37    2.14
  -8  -1  -3   27.90    2.14
  -1   8  -3   24.50    2.14
  -8  -1  -3   26.04    2.14
  -1   8   3   22.70    2.14
  -1   8   3   25.31    2.14
  -8  -1   3   23.63    2.14
  -1  -8  -3   26.40    2.08
  -8   1  -3   25.37    2.07
   1   8  -3   22.28    2.08
   1   8  -3   22.46    2.07
  -8   1  -3   24.04    2.07
  -8   1  -3   25.56    2.08
  -8   1   3   24.43    2.08
  -1  -8   3   23.41    2.08
   1   8   3   24.87    2.08
  -3  -8  -3    5.00    0.41
   3   8  -3    4.65    0.41
  -8   3  -3    4.23    0.41
  -8   3  -3    4.54    0.41
  -3  -8   3    4.63    0.42
  -8   3   3    5.05    0.41
  -8   3   3    5.44    0.41
  -8   3   3    4.84    0.43
  -8   5  -3   15.99    1.43
  -8   5  -3   17.47    1.43
   5   8  -3   18.43    1.44
   5   8  -3   17.13    1.43
  -8   5  -3   17.67    1.43
  -5  -8  -3   16.16    1.44
  -5  -8  -3   15.12    1.44
  -5  -8   3   17.35    1.44
  -8   5   3   16.64    1.44
  -8   5   3   16.05    1.44
  -8   5   3   16.24    1.43
   5   8   3   17.12    1.43
  -8   7  -3    0.07    0.03
   7   8  -3    0.05    0.04
  -7  -8  -3    0.07    0.05
   7   8  -3    0.03    0.03
  -7  -8  -3    0.04    0.04
  -8   7  -3    0.16    0.04
  -8   7  -3    0.11    0.03
  -7  -8   3    0.05    0.05
  -8   7   3    0.10    0.04
  -7  -8   3    0.06    0.05
  -8   7   3    0.11    0.04
   7   8   3    0.14    0.04
  -8   7   3    0.14    0.04
   9   8  -3    1.25    0.12
  -8   9  -3    1.14    0.13
  -8   9  -3    1.18    0.12
   9   8  -3    1.08    0.11
  -9  -8  -3    1.22    0.13
  -9  -8  -3    1.16    0.13
  -8   9  -3    1.25    0.12
  -8   9   3    1.30    0.12
  -9  -8   3    1.00    0.13
  -9  -8   3    1.16    0.13
   9   8   3    1.19    0.12
  -8   9   3    1.50    0.12
  -8   9   3    1.22    0.12
  -6   9  -3    0.29    0.04
  -6   9  -3    0.24    0.08
   9   6  -3    0.34    0.05
   9   6  -3    0.27    0.04
  -6   9  -3    0.35    0.05
  -9  -6  -3    0.14    0.06
  -9  -6  -3    0.13    0.05
  -9  -6   3    0.28    0.06
  -9  -6   3    0.23    0.06
  -6   9   3    0.11    0.05
   9   6   3    0.24    0.05
  -6   9   3    0.18    0.05
  -4   9  -3    6.07    0.57
  -4   9  -3    6.54    0.57
  -9  -4  -3    6.85    0.58
   9   4  -3    7.10    0.58
  -9  -4  -3    6.81    0.58
   9   4  -3    6.68    0.57
  -9  -4   3    6.96    0.58
   9   4   3    6.81    0.57
  -4   9   3    6.36    0.57
  -4   9   3    5.97    0.57
  -9  -4   3    7.31    0.58
  -9  -2  -3    0.16    0.05
  -2   9  -3    0.37    0.07
  -2   9  -3    0.31    0.04
  -9  -2   3    0.28    0.04
  -2   9   3    0.26    0.04
  -9   0  -3    0.52    0.07
  -9   0  -3    0.60    0.06
   0   9   3    0.56    0.06
  -9   0   3    0.54    0.07
  -9   0   3    0.58    0.07
   0   9   3    0.61    0.07
   2   9  -3    6.40    0.59
   2   9  -3    6.08    0.59
  -9   2  -3    7.25    0.59
  -9   2  -3    6.24    0.59
  -2  -9  -3    7.31    0.59
  -9   2  -3    7.32    0.59
   2   9   3    6.76    0.59
  -2  -9   3    7.03    0.59
  -9   2   3    6.31    0.59
  -9   2   3    7.36    0.59
  -9   2   3    7.20    0.59
   4   9  -3    0.23    0.05
  -9   4  -3    0.17    0.04
  -4  -9  -3    0.20    0.05
  -9   4  -3    0.35    0.05
   4   9  -3    0.21    0.04
   4   9   3    0.32    0.06
  -4  -9   3    0.13    0.05
  -9   4   3    0.34    0.04
  -9   4   3    0.23    0.05
  -9   4   3    0.21    0.04
  -6  -9  -3    6.60    0.59
  -9   6  -3    6.66    0.59
   6   9  -3    7.40    0.59
  -9   6  -3    6.44    0.59
  -9   6  -3    7.29    0.59
  -6  -9  -3    6.81    0.60
   6   9  -3    6.84    0.59
  -6  -9   3    6.52    0.60
  -6  -9   3    7.10    0.60
   6   9   3    7.29    0.59
  -9   6   3    6.66    0.59
  -9   6   3    6.58    0.59
  -9   6   3    7.22    0.59
   8   9  -3    0.20    0.05
  -9   8  -3    0.19    0.04
   8   9  -3    0.19    0.04
  -8  -9  -3    0.17    0.06
  -9   8  -3    0.13    0.05
  -8  -9  -3    0.08    0.05
  -9   8  -3    0.22    0.05
  -8  -9   3    0.15    0.06
  -9   8   3    0.22    0.05
  -9   8   3    0.16    0.05
   8   9   3    0.24    0.05
  -8  -9   3    0.13    0.05
  -9   8   3    0.24    0.04
  -9  10  -3    2.47    0.24
  10   9  -3    2.88    0.25
 -10  -9  -3    2.55    0.24
  10   9  -3    2.99    0.23
 -10  -9  -3    2.91    0.26
  -9  10  -3    2.69    0.24
  -9  10  -3    2.25    0.24
  -9  10   3    2.51    0.24
  -9  10   3    2.49    0.24
 -10  -9   3    2.69    0.26
  10   9   3    2.90    0.24
  -9  10   3    2.62    0.25
 -10  -9   3    2.27    0.25
  -7  10  -3    1.03    0.10
 -10  -7  -3    0.81    0.11
  10   7  -3    0.81    0.10
 -10  -7  -3    0.91    0.11
  10   7  -3    0.91    0.09
  -7  10  -3    1.05    0.10
  -7  10  -3    0.98    0.10
  -7  10   3    0.81    0.10
  10   7   3    0.97    0.10
 -10  -7   3    1.04    0.11
 -10  -7   3    0.95    0.11
 -10  -5  -3    4.19    0.37
 -10  -5  -3    4.10    0.36
  -5  10  -3    4.39    0.36
  -5  10  -3    4.01    0.36
  10   5  -3    4.16    0.36
  10   5  -3    4.25    0.36
  -5  10  -3    4.00    0.37
 -10  -5   3    4.54    0.36
  10   5   3    4.43    0.36
 -10  -5   3    4.64    0.37
  -5  10   3    3.91    0.36
  -5  10   3    3.98    0.36
  10   5   3    3.56    0.36
  -5  10   3    3.80    0.36
 -10  -3  -3    1.58    0.16
 -10  -3  -3    1.67    0.16
  -3  10  -3    1.96    0.15
 -10  -3   3    1.35    0.16
 -10  -3   3    1.50    0.17
  10   3   3    1.87    0.15
  -3  10   3    1.67    0.15
  -3  10   3    1.62    0.15
  -3  10   3    1.44    0.14
 -10  -1  -3    9.33    0.80
 -10  -1  -3    9.53    0.80
  -1  10  -3    9.53    0.80
  -1  10  -3    9.12    0.80
   1 -10   3    9.81    0.80
  -1  10   3    8.23    0.80
 -10  -1   3   10.35    0.80
  -1  10   3    8.98    0.80
  -1 -10  -3    2.40    0.22
 -10   1  -3    2.63    0.21
 -10   1  -3    2.67    0.22
 -10   1  -3    2.49    0.21
 -10   1  -3    2.08    0.22
   1  10  -3    2.13    0.21
   1  10  -3    2.21    0.22
  -1 -10   3    2.22    0.22
 -10   1   3    2.62    0.22
 -10   1   3    2.53    0.22
   1  10   3    2.45    0.21
   1  10   3    2.46    0.22
 -10   1   3    2.58    0.22
   3  10  -3    2.50    0.22
 -10   3  -3    2.59    0.23
   3  10  -3    2.59    0.21
 -10   3  -3    2.29    0.21
 -10   3  -3    2.45    0.21
  -3 -10  -3    2.11    0.22
 -10   3   3    2.32    0.21
 -10   3   3    2.22    0.21
 -10   3   3    2.49    0.22
   3  10   3    2.21    0.21
  -3 -10   3    2.45    0.22
 -10   3   3    2.46    0.22
   5  10  -3    1.30    0.13
  -5 -10  -3    1.14    0.13
 -10   5  -3    1.14    0.12
   5  10  -3    1.38    0.12
  -5 -10  -3    1.22    0.13
 -10   5   3    1.52    0.13
  -5 -10   3    0.96    0.14
 -10   5   3    1.39    0.13
 -10   5   3    1.31    0.12
  -5 -10   3    0.98    0.13
 -10   7  -3    1.47    0.15
  -7 -10  -3    1.35    0.16
 -10   7  -3    1.65    0.15
   7  10  -3    1.80    0.15
  -7 -10  -3    1.33    0.16
   7  10   3    1.73    0.15
  -7 -10   3    1.73    0.17
 -10   7   3    1.37    0.15
  -7 -10   3    1.76    0.16
 -10   7   3    1.63    0.15
 -10   7   3    1.23    0.16
 -10   9  -3    6.97    0.59
 -10   9  -3    6.41    0.58
   9  10  -3    7.08    0.59
  -9 -10  -3    6.50    0.60
   9  10  -3    7.28    0.58
  -9 -10  -3    6.26    0.59
 -10   9   3    6.20    0.59
 -10   9   3    6.04    0.58
   9  10   3    7.54    0.59
 -10   9   3    7.41    0.59
  -9 -10   3    6.69    0.60
 -11 -10  -3    0.92    0.12
  11  10  -3    1.03    0.10
 -10  11  -3    0.91    0.11
 -10  11  -3    1.00    0.11
  11  10  -3    1.00    0.11
 -11 -10  -3    0.96    0.13
 -10  11  -3    0.84    0.10
 -11 -10   3    1.01    0.13
  11  10   3    1.16    0.11
 -10  11   3    0.92    0.11
 -11 -10   3    0.78    0.11
 -10  11   3    0.94    0.10
 -10  11   3    0.98    0.11
  11   8  -3    0.64    0.08
  -8  11  -3    0.56    0.08
  -8  11  -3    0.72    0.08
 -11  -8  -3    0.55    0.08
  11   8  -3    0.63    0.07
 -11  -8  -3    0.65    0.09
  -8  11  -3    0.60    0.07
 -11  -8   3    0.54    0.08
  11   8   3    0.65    0.08
  -8  11   3    0.62    0.08
  -8  11   3    0.53    0.07
 -11  -8   3    0.50    0.08
  -8  11   3    0.58    0.07
  -6  11  -3    0.05    0.03
  -6  11  -3   -0.02    0.04
  -6  11  -3    0.03    0.04
  11   6  -3    0.06    0.06
  11   6  -3    0.11    0.04
 -11  -6  -3    0.00    0.05
 -11  -6  -3   -0.02    0.05
 -11  -6   3    0.18    0.05
  -6  11   3    0.02    0.03
  -6  11   3    0.09    0.04
  11   6   3    0.02    0.02
  11   6   3    0.02    0.04
  -6  11   3    0.00    0.04
 -11  -6   3    0.05    0.05
 -11  -4  -3    0.09    0.05
 -11  -4  -3    0.08    0.05
  -4  11  -3    0.17    0.04
  -4  11  -3    0.08    0.04
  -4  11  -3    0.08    0.03
  11   4  -3    0.11    0.03
  11   4  -3    0.14    0.04
 -11  -4   3    0.10    0.05
  11   4   3    0.16    0.04
  -4  11   3    0.12    0.04
  -4  11   3    0.11    0.03
 -11  -4   3    0.09    0.08
  -4  11   3    0.07    0.04
 -11  -2  -3    4.26    0.37
  -2  11  -3    4.38    0.37
  -2  11  -3    4.43    0.36
 -11  -2  -3    4.31    0.37
 -11  -2   3    4.32    0.37
  -2  11   3    3.87    0.37
 -11  -2   3    4.45    0.37
  11   2   3    3.74    0.36
  -2  11   3    3.74    0.36
 -11  -2   3    4.41    0.36
 -11   0  -3    3.69    0.32
   0  11  -3    3.42    0.32
 -11   0  -3    4.11    0.32
   0  11  -3    3.59    0.32
 -11   0  -3    3.92    0.32
   0 -11   3    3.82    0.32
 -11   0   3    3.71    0.32
 -11   0   3    2.96    0.32
   0  11   3    3.65    0.31
 -11   0   3    3.12    0.32
   0  11   3    3.65    0.32
   2  11  -3    0.51    0.07
  -2 -11  -3    0.46    0.08
   2  11  -3    0.52    0.08
 -11   2  -3    0.69    0.07
 -11   2  -3    0.66    0.07
 -11   2  -3    0.60    0.07
 -11   2   3    0.62    0.08
  -2 -11   3    0.40    0.07
 -11   2   3    0.41    0.07
   2  11   3    0.61    0.07
 -11   2   3    0.66    0.07
 -11   2   3    0.80    0.08
 -11   4  -3    0.20    0.04
 -11   4  -3    0.15    0.04
   4  11  -3    0.06    0.03
   4  11  -3    0.08    0.05
 -11   4  -3    0.08    0.05
  -4 -11  -3    0.06    0.05
  -4 -11   3    0.06    0.05
 -11   4   3    0.03    0.04
 -11   4   3    0.11    0.04
 -11   4   3    0.12    0.05
  -4 -11   3    0.05    0.06
 -11   4   3    0.17    0.05
   4  11   3    0.09    0.04
 -11   6  -3    0.88    0.10
  -6 -11  -3    0.86    0.11
 -11   6  -3    0.85    0.10
 -11   6  -3    1.03    0.10
   6  11  -3    0.99    0.11
   6  11  -3    0.94    0.10
 -11   6   3    0.85    0.10
  -6 -11   3    0.83    0.12
   6  11   3    1.00    0.10
 -11   6   3    0.80    0.10
  -6 -11   3    0.92    0.12
 -11   6   3    1.09    0.11
 -11   8  -3    0.01    0.04
 -11   8  -3    0.05    0.04
  -8 -11  -3   -0.05    0.06
 -11   8  -3    0.08    0.05
  -8 -11  -3   -0.13    0.07
   8  11  -3    0.01    0.05
   8  11  -3    0.01    0.04
  -8 -11   3   -0.07    0.09
 -11   8   3    0.00    0.05
   8  11   3    0.00    0.05
  -8 -11   3   -0.06    0.06
 -11   8   3    0.03    0.05
 -11   8   3    0.01    0.04
  10  11  -3    0.19    0.05
 -11  10  -3    0.11    0.05
 -10 -11  -3    0.19    0.07
 -11  10  -3    0.15    0.05
 -10 -11  -3    0.23    0.07
  10  11  -3    0.15    0.06
 -11  10  -3    0.20    0.05
 -10 -11   3    0.16    0.07
  10  11   3    0.31    0.06
 -11  10   3    0.27    0.06
 -11  10   3    0.27    0.05
 -11  10   3    0.27    0.06
 -10 -11   3    0.10    0.07
 -12 -11  -3    0.34    0.09
 -11  12  -3    0.24    0.07
 -11  12  -3    0.34    0.07
 -11  12  -3    0.20    0.07
  12  11  -3    0.31    0.06
 -12 -11   3    0.09    0.09
 -11  12   3    0.34    0.07
 -12 -11   3    0.23    0.10
  12  11   3    0.50    0.08
 -11  12   3    0.34    0.11
 -11  12   3    0.40    0.06
  -9  12  -3    2.68    0.24
  -9  12  -3    2.89    0.25
  -9  12  -3    2.46    0.25
  12   9  -3    2.93    0.24
 -12  -9  -3    2.52    0.26
  12   9  -3    2.48    0.25
 -12  -9  -3    3.25    0.26
  -9  12   3    2.79    0.25
  -9  12   3    2.59    0.24
 -12  -9   3    2.63    0.26
  -9  12   3    2.79    0.25
  12   9   3    2.89    0.25
 -12  -9   3    2.55    0.26
  -7  12  -3    0.04    0.04
 -12  -7  -3   -0.01    0.06
 -12  -7  -3    0.01    0.06
  12   7  -3    0.06    0.04
  -7  12  -3    0.04    0.04
  -7  12  -3    0.07    0.07
  12   7  -3    0.12    0.05
  12   7   3    0.04    0.05
  -7  12   3    0.11    0.05
  -7  12   3    0.03    0.04
 -12  -7   3   -0.02    0.06
 -12  -7   3   -0.01    0.06
  -7  12   3    0.06    0.04
  -5  12  -3    0.41    0.06
 -12  -5  -3    0.77    0.08
  12   5  -3    0.59    0.07
  -5  12  -3    0.52    0.07
  -5  12  -3    0.54    0.07
 -12  -5  -3    0.51    0.08
  12   5  -3    0.55    0.08
  -5  12   3    0.53    0.08
  -5  12   3    0.56    0.07
  12   5   3    0.56    0.06
 -12  -5   3    0.50    0.07
  -5  12   3    0.58    0.07
  12   5   3    0.67    0.07
 -12  -5   3    0.57    0.08
 -12  -3  -3    1.30    0.13
  -3  12  -3    1.10    0.11
  -3  12  -3    1.05    0.12
 -12  -3  -3    0.89    0.11
  12   3  -3    1.08    0.12
 -12  -3  -3    1.07    0.15
  12   3   3    1.15    0.11
  -3  12   3    1.18    0.11
 -12  -3   3    1.23    0.12
  -3  12   3    1.27    0.12
  -1  12  -3    9.46    0.85
 -12  -1  -3   10.25    0.85
 -12  -1  -3    9.91    0.85
 -12  -1  -3    9.15    0.85
  -1  12  -3    9.80    0.85
 -12  -1   3   10.63    0.85
 -12  -1   3   10.05    0.85
  -1  12   3    9.89    0.84
  -1  12   3    9.88    0.85
 -12  -1   3    9.57    0.85
   1  12  -3    2.08    0.19
   1  12  -3    1.97    0.20
 -12   1  -3    2.46    0.19
 -12   1  -3    2.07    0.19
 -12   1  -3    2.29    0.19
 -12   1   3    1.93    0.20
  -1 -12   3    1.73    0.20
   1  12   3    2.24    0.20
   1  12   3    2.35    0.19
 -12   1   3    2.13    0.20
 -12   1   3    1.86    0.20
 -12   1   3    2.28    0.20
 -12   3  -3    1.20    0.12
 -12   3  -3    1.21    0.11
   3  12  -3    1.29    0.13
 -12   3  -3    1.16    0.12
  -3 -12  -3    1.02    0.14
   3  12  -3    1.11    0.11
  -3 -12   3    0.94    0.13
  -3 -12   3    1.08    0.14
   3  12   3    1.22    0.12
 -12   3   3    1.33    0.13
 -12   3   3    1.03    0.12
 -12   3   3    1.20    0.12
 -12   3   3    1.21    0.12
 -12   5  -3    0.99    0.11
 -12   5  -3    1.04    0.11
 -12   5  -3    1.19    0.11
   5  12  -3    1.27    0.12
   5  12  -3    1.28    0.11
  -5 -12  -3    0.88    0.12
  -5 -12   3    0.98    0.13
 -12   5   3    0.87    0.11
  -5 -12   3    1.15    0.13
 -12   5   3    1.09    0.12
 -12   5   3    0.83    0.11
   5  12   3    1.19    0.11
 -12   7  -3   -0.01    0.04
 -12   7  -3   -0.02    0.04
   7  12  -3    0.01    0.04
 -12   7  -3    0.02    0.05
  -7 -12  -3   -0.02    0.05
   7  12  -3   -0.01    0.05
  -7 -12   3   -0.05    0.07
   7  12   3    0.06    0.05
  -7 -12   3   -0.09    0.06
 -12   7   3   -0.02    0.05
 -12   7   3    0.04    0.05
 -12   7   3   -0.02    0.04
  -9 -12  -3    0.54    0.09
   9  12  -3    0.75    0.10
 -12   9  -3    0.64    0.08
 -12   9  -3    0.65    0.09
   9  12  -3    0.75    0.08
 -12   9  -3    0.70    0.09
 -12   9   3    0.59    0.08
   9  12   3    0.79    0.09
  -9 -12   3    0.52    0.10
 -12   9   3    0.68    0.09
 -12   9   3    0.59    0.09
  -9 -12   3    0.63    0.10
 -12  11  -3    0.32    0.07
  11  12  -3    0.36    0.10
  11  12  -3    0.36    0.06
 -11 -12  -3    0.29    0.09
 -12  11  -3    0.41    0.07
 -12  11  -3    0.30    0.06
 -12  11   3    0.31    0.10
 -12  11   3    0.19    0.06
  11  12   3    0.29    0.07
 -11 -12   3    0.21    0.09
 -12  11   3    0.26    0.06
 -11 -12   3    0.26    0.09
  13  12  -3    0.00    0.05
 -12  13  -3    0.02    0.05
 -13 -12  -3    0.05    0.07
 -12  13  -3   -0.06    0.07
 -12  13   3    0.01    0.04
 -13 -12   3   -0.05    0.09
 -12  13   3    0.00    0.09
 -13 -12   3   -0.04    0.08
  13  10  -3    2.09    0.21
  13  10  -3    2.07    0.19
 -10  13  -3    1.90    0.20
 -13 -10  -3    2.29    0.24
 -10  13   3    1.95    0.21
 -13 -10   3    2.48    0.22
  13  10   3    2.21    0.20
 -13 -10   3    2.31    0.26
 -10  13   3    1.75    0.20
 -13  -8  -3    1.75    0.20
  -8  13  -3    2.27    0.19
 -13  -8  -3    2.05    0.21
  -8  13  -3    2.10    0.18
  13   8  -3    1.94    0.19
  13   8  -3    2.20    0.18
  -8  13  -3    1.71    0.19
 -13  -8   3    1.86    0.20
  -8  13   3    1.81    0.19
  13   8   3    2.17    0.19
  -8  13   3    1.62    0.19
 -13  -8   3    2.02    0.21
 -13  -6  -3   -0.10    0.06
  13   6  -3    0.04    0.05
  13   6  -3    0.05    0.04
 -13  -6  -3    0.03    0.06
  -6  13  -3    0.03    0.04
  -6  13  -3    0.03    0.04
  -6  13  -3    0.03    0.04
 -13  -6   3    0.03    0.06
  -6  13   3    0.02    0.05
  13   6   3   -0.02    0.05
 -13  -6   3    0.05    0.06
  -6  13   3   -0.02    0.04
  -6  13   3    0.00    0.04
  13   6   3    0.02    0.03
 -13  -4  -3    0.07    0.06
 -13  -4  -3   -0.03    0.05
  13   4  -3    0.03    0.03
  13   4  -3    0.07    0.05
  -4  13  -3    0.07    0.06
  -4  13  -3    0.05    0.03
  -4  13  -3    0.04    0.04
 -13  -4   3    0.06    0.05
 -13  -4   3    0.08    0.06
 -13  -4   3   -0.03    0.04
  -4  13   3    0.05    0.05
  13   4   3    0.04    0.04
  -4  13   3    0.01    0.03
  -4  13   3    0.06    0.04
  13   4   3    0.05    0.03
  -2  13  -3    2.57    0.22
 -13  -2  -3    2.15    0.21
 -13  -2  -3    2.42    0.22
  -2  13  -3    2.40    0.21
  -2  13   3    2.23    0.22
 -13  -2   3    2.72    0.21
  -2  13   3    2.05    0.21
 -13  -2   3    2.60    0.22
  -2  13   3    2.22    0.21
  13   2   3    2.22    0.21
 -13   0  -3    3.04    0.25
   0  13  -3    2.92    0.25
 -13   0  -3    2.70    0.25
   0  13  -3    2.99    0.26
 -13   0  -3    2.88    0.25
   0  13   3    3.22    0.25
 -13   0   3    2.73    0.25
   0 -13   3    2.41    0.25
 -13   0   3    2.68    0.26
   0  13   3    2.40    0.25
 -13   0   3    2.64    0.26
 -13   2  -3    3.22    0.29
   2  13  -3    3.35    0.29
 -13   2  -3    2.93    0.29
   2  13  -3    3.32    0.29
 -13   2   3    3.54    0.29
 -13   2   3    3.62    0.31
   2  13   3    3.21    0.29
 -13   2   3    3.42    0.29
  -2 -13   3    2.90    0.30
  -2 -13   3    2.61    0.29
 -13   2   3    3.38    0.29
 -13   4  -3    0.52    0.08
   4  13  -3    0.56    0.07
 -13   4  -3    0.45    0.07
  -4 -13  -3    0.34    0.07
   4  13  -3    0.57    0.09
 -13   4  -3    0.36    0.07
   4  13   3    0.44    0.08
 -13   4   3    0.50    0.07
  -4 -13   3    0.30    0.08
  -4 -13   3    0.37    0.09
 -13   4   3    0.38    0.06
 -13   4   3    0.45    0.08
 -13   6  -3    0.01    0.04
   6  13  -3    0.03    0.04
 -13   6  -3   -0.01    0.05
   6  13  -3   -0.01    0.05
  -6 -13  -3    0.00    0.06
 -13   6  -3    0.00    0.04
   6  13   3    0.02    0.05
 -13   6   3   -0.01    0.05
 -13   6   3   -0.01    0.05
  -6 -13   3   -0.06    0.07
  -6 -13   3    0.01    0.07
 -13   6   3    0.03    0.04
   8  13  -3   -0.02    0.06
   8  13  -3    0.02    0.04
 -13   8  -3   -0.06    0.04
 -13   8  -3    0.02    0.05
  -8 -13  -3    0.05    0.06
 -13   8  -3    0.03    0.05
  -8 -13   3    0.02    0.07
 -13   8   3   -0.05    0.05
  -8 -13   3    0.01    0.07
 -13   8   3    0.03    0.04
 -13   8   3    0.04    0.06
   8  13   3    0.04    0.05
  10  13  -3    0.07    0.05
 -13  10  -3    0.09    0.08
 -13  10  -3    0.16    0.06
 -10 -13  -3    0.09    0.10
 -13  10  -3    0.18    0.07
  10  13  -3    0.10    0.08
 -13  10   3    0.11    0.06
 -10 -13   3    0.19    0.10
 -10 -13   3    0.12    0.09
 -13  10   3    0.17    0.06
 -13  10   3    0.06    0.08
  10  13   3    0.22    0.07
 -13  12  -3    0.09    0.05
 -13  12  -3    0.19    0.07
 -12 -13  -3    0.16    0.08
  12  13  -3    0.15    0.05
 -12 -13   3    0.10    0.08
 -12 -13   3    0.17    0.10
 -13  12   3    0.16    0.08
 -13  12   3    0.02    0.04
  14  13  -3    0.04    0.05
 -14 -13  -3    0.02    0.07
 -13  14  -3    0.05    0.07
 -13  14  -3    0.05    0.05
 -14 -13   3    0.07    0.08
 -13  14   3    0.04    0.05
 -14 -13   3    0.00    0.08
 -13  14   3   -0.03    0.06
 -14 -11  -3    0.09    0.08
 -11  14  -3    0.16    0.05
  14  11  -3    0.19    0.05
 -11  14  -3    0.14    0.06
 -14 -11   3    0.14    0.08
 -14 -11   3    0.11    0.08
 -11  14   3    0.07    0.09
 -11  14   3    0.14    0.05
  -9  14  -3    0.09    0.05
 -14  -9  -3    0.04    0.08
  14   9  -3    0.17    0.05
  14   9  -3    0.08    0.06
  -9  14  -3    0.14    0.06
  -9  14  -3    0.23    0.08
  -9  14   3    0.10    0.05
  -9  14   3    0.07    0.05
  14   9   3    0.19    0.07
 -14  -9   3    0.11    0.09
  -9  14   3    0.07    0.06
 -14  -9   3    0.09    0.08
  14   7  -3    0.04    0.05
  -7  14  -3   -0.01    0.05
  14   7  -3    0.10    0.06
 -14  -7  -3   -0.01    0.07
  -7  14  -3    0.15    0.05
 -14  -7  -3    0.17    0.08
  -7  14  -3    0.02    0.05
 -14  -7   3    0.09    0.08
 -14  -7   3    0.12    0.08
  -7  14   3    0.05    0.06
  14   7   3    0.12    0.06
  -7  14   3    0.06    0.05
  -7  14   3    0.24    0.05
  14   5  -3   -0.02    0.05
  -5  14  -3    0.02    0.05
  14   5  -3   -0.02    0.04
 -14  -5  -3   -0.07    0.07
  -5  14  -3    0.01    0.04
 -14  -5  -3    0.02    0.06
  -5  14  -3    0.17    0.04
  14   5   3   -0.03    0.03
  -5  14   3    0.04    0.04
  -5  14   3    0.11    0.05
  -5  14   3    0.07    0.04
 -14  -5   3    0.03    0.06
 -14  -5   3   -0.05    0.06
 -14  -3  -3    0.57    0.08
  14   3  -3    0.66    0.08
 -14  -3  -3    0.68    0.10
  -3  14  -3    0.52    0.07
  14   3  -3    0.76    0.09
  -3  14  -3    0.73    0.08
  -3  14  -3    0.83    0.09
 -14  -3   3    0.58    0.09
 -14  -3   3    0.59    0.10
  14   3   3    0.66    0.08
  -3  14   3    0.47    0.09
  -3  14   3    0.72    0.09
 -14  -3   3    0.63    0.08
  -1  14  -3    0.16    0.05
  -1  14  -3    0.18    0.06
 -14  -1  -3    0.13    0.05
 -14  -1  -3    0.09    0.06
 -14  -1   3    0.11    0.06
  14   1   3    0.07    0.05
 -14  -1   3    0.16    0.05
 -14  -1   3    0.10    0.06
  -1  14   3    0.13    0.04
  -1  14   3    0.13    0.06
 -14   1  -3    1.82    0.19
   1  14  -3    2.34    0.18
 -14   1  -3    2.19    0.18
  -1 -14   3    1.72    0.20
 -14   1   3    1.65    0.19
  -1 -14   3    1.85    0.19
   1  14   3    1.63    0.18
 -14   1   3    2.32    0.20
   1  14   3    2.22    0.19
   3  14  -3    3.89    0.32
   3  14  -3    3.63    0.33
 -14   3  -3    3.19    0.32
  -3 -14  -3    3.04    0.33
  -3 -14   3    3.51    0.33
 -14   3   3    3.90    0.32
   3  14   3    4.22    0.32
  -3 -14   3    3.05    0.33
 -14   3   3    4.17    0.32
 -14   3   3    3.20    0.32
   5  14  -3    0.00    0.04
  -5 -14  -3    0.01    0.06
 -14   5  -3   -0.03    0.04
   5  14  -3    0.01    0.06
 -14   5  -3   -0.03    0.06
 -14   5  -3    0.00    0.05
 -14   5   3   -0.01    0.05
   5  14   3    0.02    0.05
  -5 -14   3    0.01    0.07
  -5 -14   3   -0.03    0.08
 -14   5   3   -0.04    0.05
 -14   5   3   -0.01    0.06
 -14   7  -3    0.09    0.05
 -14   7  -3    0.07    0.05
 -14   7  -3    0.07    0.06
  -7 -14  -3    0.01    0.07
   7  14  -3    0.16    0.05
   7  14  -3    0.15    0.06
 -14   7   3    0.04    0.06
  -7 -14   3   -0.06    0.08
  -7 -14   3    0.02    0.08
   7  14   3    0.12    0.06
 -14   7   3    0.11    0.05
 -14   7   3    0.14    0.05
  -9 -14  -3    0.27    0.11
 -14   9  -3    0.19    0.06
 -14   9  -3    0.16    0.07
   9  14  -3    0.23    0.08
   9  14  -3    0.24    0.05
 -14   9  -3    0.18    0.06
  -9 -14   3    0.14    0.13
 -14   9   3    0.26    0.06
  -9 -14   3    0.14    0.09
 -14   9   3    0.24    0.08
   9  14   3    0.18    0.09
 -14   9   3    0.15    0.05
 -11 -14  -3    0.06    0.08
  11  14  -3    0.14    0.05
 -14  11  -3    0.04    0.05
 -14  11  -3    0.05    0.06
 -11 -14   3   -0.03    0.09
 -14  11   3   -0.07    0.04
 -14  11   3    0.03    0.06
 -11 -14   3    0.06    0.08
  13  14  -3    0.30    0.07
 -14  13  -3    0.07    0.07
 -14  13  -3    0.24    0.06
 -13 -14  -3    0.15    0.08
 -13 -14   3    0.17    0.08
 -14  13   3    0.21    0.06
 -13 -14   3    0.20    0.09
 -14  13   3    0.11    0.07
 -14  15  -3    0.05    0.05
 -15 -14  -3    0.03    0.07
 -15 -14   3    0.04    0.07
 -15 -14   3   -0.03    0.07
 -14  15   3   -0.02    0.05
 -12  15  -3   -0.07    0.05
 -15 -12  -3    0.04    0.07
 -12  15  -3    0.00    0.04
  15  12  -3    0.00    0.05
 -12  15   3    0.05    0.05
 -15 -12   3   -0.10    0.07
 -12  15   3   -0.05    0.04
 -15 -12   3   -0.09    0.07
 -15 -10  -3   -0.01    0.07
 -10  15  -3   -0.02    0.05
  15  10  -3   -0.01    0.05
 -10  15  -3    0.02    0.05
 -15 -10   3    0.00    0.07
 -10  15   3   -0.03    0.05
 -15 -10   3    0.05    0.08
 -10  15   3    0.00    0.05
  15   8  -3    0.00    0.07
  -8  15  -3    0.05    0.05
 -15  -8  -3   -0.04    0.07
  15   8  -3    0.06    0.05
  -8  15  -3   -0.03    0.04
  -8  15  -3   -0.03    0.05
 -15  -8   3    0.03    0.07
  -8  15   3    0.06    0.07
  -8  15   3   -0.02    0.04
 -15  -8   3    0.07    0.08
  15   8   3   -0.01    0.09
  -8  15   3    0.02    0.07
  -6  15  -3    0.17    0.05
  15   6  -3    0.25    0.05
  -6  15  -3    0.20    0.06
  15   6  -3    0.33    0.08
 -15  -6  -3    0.30    0.08
  -6  15  -3    0.25    0.06
 -15  -6   3    0.28    0.09
 -15  -6   3    0.30    0.09
  15   6   3    0.28    0.06
  15   6   3    0.38    0.07
  -6  15   3    0.34    0.06
  -6  15   3    0.39    0.05
  -6  15   3    0.36    0.08
  -4  15  -3    2.15    0.22
 -15  -4  -3    2.72    0.22
  15   4  -3    2.26    0.22
  15   4  -3    2.31    0.21
  -4  15  -3    2.02    0.21
  15   4   3    2.19    0.21
 -15  -4   3    2.53    0.23
  -4  15   3    2.17    0.21
 -15  -4   3    2.38    0.22
  -4  15   3    2.30    0.21
  15   4   3    2.23    0.20
  -2  15  -3    0.18    0.06
  15   2  -3    0.13    0.05
 -15  -2  -3    0.15    0.07
  -2  15  -3    0.20    0.05
 -15  -2  -3    0.14    0.07
 -15  -2   3    0.21    0.07
  -2  15   3    0.16    0.06
  -2  15   3    0.18    0.05
 -15  -2   3    0.22    0.07
  15   2   3    0.14    0.06
 -15  -2   3    0.08    0.06
   0  15  -3    0.15    0.05
 -15   0  -3    0.10    0.05
   0  15  -3    0.26    0.07
 -15   0  -3    0.08    0.06
   0  15   3    0.15    0.04
   0  15   3    0.19    0.06
 -15   0   3    0.16    0.06
 -15   0   3    0.28    0.10
 -15   0   3    0.08    0.06
 -15   2  -3    0.00    0.05
   2  15  -3   -0.02    0.04
 -15   2  -3    0.00    0.05
   2  15  -3   -0.02    0.06
 -15   2   3   -0.04    0.05
 -15   2   3    0.07    0.06
  -2 -15   3   -0.08    0.07
   2  15   3    0.02    0.06
  -2 -15   3   -0.19    0.07
 -15   2   3    0.07    0.06
   4  15  -3    0.37    0.06
 -15   4  -3    0.27    0.06
  -4 -15  -3    0.34    0.08
   4  15  -3    0.35    0.08
 -15   4  -3    0.24    0.05
  -4 -15   3    0.39    0.09
   4  15   3    0.32    0.07
 -15   4   3    0.22    0.06
 -15   4   3    0.25    0.07
  -4 -15   3    0.34    0.09
 -15   6  -3    0.66    0.10
 -15   6  -3    0.54    0.09
   6  15  -3    0.71    0.13
 -15   6  -3    0.65    0.09
  -6 -15  -3    0.45    0.10
   6  15  -3    0.86    0.09
 -15   6   3    0.82    0.10
   6  15   3    0.77    0.10
  -6 -15   3    0.39    0.11
 -15   6   3    0.66    0.12
 -15   6   3    0.55    0.09
 -15   8  -3    0.13    0.06
   8  15  -3    0.07    0.08
 -15   8  -3    0.27    0.08
  -8 -15  -3    0.06    0.08
 -15   8  -3    0.12    0.05
 -15   8   3    0.08    0.05
   8  15   3    0.28    0.06
  -8 -15   3   -0.04    0.09
 -15   8   3    0.08    0.06
  -8 -15   3    0.02    0.09
 -15   8   3    0.12    0.07
 -15  10  -3   -0.02    0.05
 -10 -15  -3    0.00    0.08
  10  15  -3    0.08    0.04
 -15  10  -3   -0.03    0.05
 -15  10   3   -0.05    0.05
 -10 -15   3   -0.06    0.08
 -15  10   3   -0.01    0.04
 -10 -15   3    0.01    0.09
 -15  12  -3    0.07    0.06
 -12 -15  -3    0.00    0.08
 -15  12  -3    0.03    0.05
 -12 -15   3    0.14    0.09
 -15  12   3    0.02    0.05
 -12 -15   3   -0.01    0.08
 -15  12   3    0.00    0.05
 -15  14  -3    0.03    0.05
 -14 -15  -3    0.01    0.07
 -15  14   3   -0.02    0.05
 -14 -15   3    0.04    0.08
 -14 -15   3   -0.02    0.08
 -15  16  -3    0.00    0.04
 -16 -15  -3   -0.04    0.07
 -16 -15   3    0.08    0.07
 -16 -15   3    0.00    0.07
 -15  16   3    0.04    0.05
 -13  16  -3    0.00    0.04
 -16 -13  -3    0.04    0.07
 -16 -13   3    0.03    0.07
 -16 -13   3    0.05    0.07
 -13  16   3   -0.01    0.05
  16  11  -3    0.06    0.05
 -11  16  -3   -0.05    0.04
 -16 -11  -3    0.00    0.07
 -11  16  -3    0.04    0.04
 -16 -11   3   -0.02    0.07
 -16 -11   3   -0.04    0.07
 -11  16   3   -0.01    0.04
 -11  16   3    0.01    0.05
  16   9  -3   -0.01    0.05
 -16  -9  -3    0.07    0.07
  -9  16  -3    0.12    0.05
  -9  16  -3    0.04    0.04
  -9  16   3    0.04    0.05
 -16  -9   3    0.07    0.08
  -9  16   3    0.01    0.05
 -16  -9   3    0.07    0.08
  16   7  -3    0.06    0.05
  -7  16  -3    0.00    0.04
 -16  -7  -3    0.09    0.08
  -7  16  -3    0.05    0.05
 -16  -7   3    0.03    0.08
  -7  16   3    0.09    0.05
  16   7   3    0.10    0.06
  -7  16   3    0.06    0.05
 -16  -7   3    0.18    0.09
  -5  16  -3    1.36    0.15
  16   5  -3    1.41    0.15
  16   5  -3    1.58    0.15
  -5  16  -3    1.10    0.14
 -16  -5  -3    1.60    0.17
 -16  -5   3    1.38    0.17
  -5  16   3    1.37    0.15
  16   5   3    1.27    0.14
  -5  16   3    1.14    0.14
  16   5   3    1.39    0.15
 -16  -3  -3    0.28    0.08
  -3  16  -3    0.29    0.06
  16   3  -3    0.26    0.12
 -16  -3  -3    0.35    0.06
  -3  16  -3    0.42    0.09
  16   3  -3    0.26    0.06
 -16  -3   3    0.37    0.07
 -16  -3   3    0.25    0.09
  -3  16   3    0.30    0.06
 -16  -3   3    0.22    0.08
  16   3   3    0.34    0.06
  -3  16   3    0.30    0.11
  16   3   3    0.50    0.08
 -16  -1  -3    1.00    0.11
  -1  16  -3    0.89    0.12
  -1  16  -3    0.89    0.11
  16   1  -3    1.06    0.10
 -16  -1  -3    0.90    0.12
 -16  -1   3    0.90    0.13
 -16  -1   3    0.80    0.11
 -16  -1   3    0.71    0.12
  -1  16   3    0.97    0.10
  -1  16   3    1.04    0.12
   1  16  -3    0.03    0.04
 -16   1  -3   -0.03    0.05
   1  16  -3   -0.03    0.06
 -16   1   3    0.01    0.05
 -16   1   3    0.02    0.06
 -16   1   3   -0.02    0.05
   1  16   3    0.02    0.06
   3  16  -3    1.70    0.16
 -16   3  -3    1.93    0.17
 -16   3  -3    1.84    0.17
 -16   3   3    1.54    0.17
  -3 -16   3    1.44    0.19
  -3 -16   3    1.35    0.19
   3  16   3    1.79    0.18
  -5 -16  -3    0.08    0.08
   5  16  -3   -0.03    0.07
   5  16  -3    0.04    0.05
 -16   5  -3    0.08    0.07
 -16   5  -3    0.01    0.05
  -5 -16   3   -0.07    0.08
 -16   5   3   -0.03    0.05
 -16   5   3    0.02    0.07
   5  16   3   -0.04    0.06
  -5 -16   3   -0.08    0.08
   7  16  -3    0.04    0.05
  -7 -16  -3    0.12    0.08
 -16   7  -3    0.02    0.04
 -16   7  -3    0.03    0.07
 -16   7  -3    0.11    0.06
  -7 -16   3   -0.07    0.08
  -7 -16   3   -0.07    0.09
 -16   7   3    0.07    0.09
 -16   9  -3    0.02    0.05
   9  16  -3    0.03    0.05
 -16   9  -3    0.02    0.05
  -9 -16  -3    0.05    0.08
  -9 -16   3    0.08    0.09
 -16   9   3   -0.03    0.05
 -16   9   3   -0.02    0.05
  -9 -16   3    0.04    0.09
 -16  11  -3    0.05    0.05
 -16  11  -3    0.02    0.05
 -11 -16  -3    0.02    0.08
 -11 -16   3    0.03    0.08
 -16  11   3   -0.05    0.05
 -11 -16   3   -0.02    0.08
 -16  11   3   -0.06    0.04
 -13 -16  -3   -0.02    0.08
 -16  13  -3    0.00    0.05
 -16  13   3    0.02    0.05
 -13 -16   3   -0.04    0.08
 -13 -16   3   -0.07    0.08
 -16  15  -3    0.01    0.04
 -15 -16  -3    0.00    0.07
 -16  15   3   -0.01    0.05
 -15 -16   3   -0.02    0.07
 -15 -16   3   -0.01    0.07
 -17 -14  -3    0.12    0.07
 -14  17  -3    0.07    0.04
 -17 -14   3    0.08    0.08
 -14  17   3    0.04    0.05
 -17 -14   3    0.11    0.08
 -12  17  -3    0.04    0.04
 -17 -12  -3    0.12    0.08
 -12  17   3    0.18    0.06
 -17 -12   3    0.14    0.08
 -17 -12   3    0.08    0.08
 -10  17  -3   -0.02    0.04
 -17 -10  -3   -0.02    0.07
 -10  17  -3   -0.01    0.06
 -17 -10   3    0.06    0.07
 -17 -10   3   -0.02    0.07
 -10  17   3    0.04    0.05
 -17  -8  -3    0.06    0.07
  17   8  -3    0.02    0.05
  -8  17  -3    0.01    0.05
  -8  17  -3   -0.02    0.04
 -17  -8   3   -0.02    0.07
 -17  -8   3   -0.02    0.07
  -8  17   3    0.01    0.05
  -6  17  -3    0.45    0.07
 -17  -6  -3    0.42    0.10
  -6  17  -3    0.32    0.06
  17   6  -3    0.53    0.07
 -17  -6   3    0.48    0.10
 -17  -6   3    0.45    0.10
  -6  17   3    0.37    0.06
  17   4  -3    1.53    0.14
 -17  -4  -3    1.36    0.17
  -4  17  -3    1.12    0.14
 -17  -4   3    1.29    0.18
 -17  -4   3    1.13    0.17
  17   4   3    1.60    0.16
  -2  17  -3   -0.01    0.05
  17   2  -3    0.02    0.05
 -17  -2  -3   -0.05    0.05
  17   2  -3   -0.02    0.10
  -2  17  -3    0.01    0.08
 -17  -2  -3   -0.02    0.07
 -17  -2   3    0.05    0.10
  -2  17   3    0.09    0.08
 -17  -2   3    0.03    0.06
 -17  -2   3   -0.06    0.07
  17   2   3    0.04    0.10
   0  17  -3    0.05    0.05
 -17   0  -3    0.04    0.04
   0  17  -3    0.04    0.07
   0  17   3    0.21    0.07
 -17   0   3    0.01    0.06
 -17   0   3    0.06    0.06
  17   0   3   -0.05    0.07
 -17   0   3    0.04    0.05
   2  17  -3    0.04    0.05
 -17   2  -3    0.02    0.05
   2  17  -3    0.07    0.12
 -17   2   3   -0.06    0.05
   2  17   3    0.03    0.07
 -17   4  -3    0.17    0.06
 -17   4  -3    0.15    0.06
   4  17  -3    0.13    0.05
  -4 -17   3    0.43    0.09
 -17   4   3    0.09    0.07
  -4 -17   3    0.04    0.12
 -17   6  -3    0.02    0.05
 -17   6  -3    0.13    0.05
   6  17  -3    0.00    0.05
  -6 -17   3   -0.19    0.11
  -6 -17   3   -0.03    0.09
 -17   6   3   -0.05    0.06
  -8 -17  -3    0.25    0.09
 -17   8  -3    0.11    0.05
   8  17  -3    0.19    0.06
 -17   8  -3    0.08    0.05
  -8 -17   3    0.02    0.09
  -8 -17   3    0.17    0.10
 -17   8   3    0.03    0.06
 -10 -17  -3    0.07    0.09
 -17  10  -3    0.07    0.04
 -17  10  -3    0.11    0.05
 -10 -17   3    0.01    0.09
 -10 -17   3    0.08    0.09
 -17  10   3    0.06    0.05
 -12 -17  -3    0.01    0.08
 -17  12  -3   -0.02    0.05
 -12 -17   3   -0.01    0.08
 -12 -17   3   -0.04    0.08
 -17  12   3    0.06    0.05
 -17  14  -3   -0.02    0.04
 -17  14   3    0.03    0.05
 -14 -17   3   -0.03    0.09
 -14 -17   3    0.04    0.07
 -18 -11  -3    0.05    0.07
 -11  18  -3    0.03    0.04
 -11  18   3    0.04    0.05
 -18 -11   3   -0.04    0.07
 -18 -11   3    0.06    0.08
  -9  18  -3    0.00    0.04
 -18  -9  -3   -0.01    0.11
  -9  18   3    0.11    0.06
 -18  -9   3   -0.09    0.10
 -18  -9   3    0.01    0.07
  -7  18  -3   -0.06    0.04
  18   7  -3    0.02    0.05
  -7  18  -3    0.14    0.05
 -18  -7  -3   -0.02    0.07
 -18  -7   3   -0.03    0.07
 -18  -7   3    0.01    0.07
  18   5  -3    0.10    0.05
  -5  18  -3    0.08    0.05
 -18  -5  -3    0.08    0.08
 -18  -5   3    0.08    0.08
 -18  -5   3    0.05    0.08
  18   3  -3    0.04    0.05
  -3  18  -3    0.02    0.05
 -18  -3  -3    0.07    0.08
 -18  -3   3    0.02    0.08
 -18  -3   3    0.00    0.07
 -18  -1  -3    0.01    0.06
  -1  18  -3    0.03    0.05
  18   1  -3    0.11    0.06
 -18  -1   3    0.04    0.07
 -18  -1   3    0.09    0.06
 -18  -1   3    0.07    0.09
 -18   1  -3   -0.01    0.05
   1  18  -3    0.00    0.05
 -18   1   3   -0.03    0.05
   3  18  -3    0.01    0.05
 -18   3  -3    0.00    0.05
 -18   3   3    0.01    0.05
 -18   5  -3    0.07    0.05
 -18   5  -3    0.15    0.06
   5  18  -3    0.19    0.05
  -5 -18   3    0.03    0.09
 -18   5   3    0.10    0.06
 -18   7  -3    0.17    0.06
 -18   7  -3    0.13    0.06
 -18   7   3    0.07    0.06
  -7 -18   3    0.12    0.10
  -7 -18   3    0.15    0.10
  -9 -18   3    0.00    0.08
 -18  11  -3   -0.02    0.05
 -11 -18   3    0.03    0.08
 -18  11   3   -0.01    0.05
 -11 -18   3    0.07    0.09
 -19 -10  -3    0.13    0.07
 -10  19  -3    0.08    0.04
 -19 -10   3    0.00    0.07
 -19 -10   3    0.04    0.12
 -19  -8  -3   -0.10    0.07
 -19  -8   3    0.03    0.07
 -19  -8   3    0.02    0.07
 -19  -6  -3   -0.02    0.09
 -19  -6   3    0.06    0.09
 -19  -6   3    0.00    0.07
  19   4  -3    0.06    0.05
 -19  -4  -3   -0.02    0.07
  -4  19  -3    0.19    0.05
 -19  -4   3   -0.03    0.07
 -19  -4   3    0.02    0.07
  19   2  -3    0.00    0.07
 -19  -2  -3    0.06    0.04
  -2  19  -3    0.12    0.07
 -19  -2   3    0.00    0.06
 -19  -2   3   -0.02    0.07
   0  19  -3    0.00    0.07
  19   0  -3    0.00    0.09
 -19   0  -3   -0.04    0.04
 -19   0   3    0.20    0.09
 -19   0   3    0.01    0.05
   2  19  -3    0.11    0.06
 -19   2  -3    0.01    0.04
 -19   2   3    0.02    0.05
 -19   4  -3    0.11    0.05
   4  19  -3    0.12    0.06
 -19   4   3    0.12    0.05
 -19   6  -3   -0.02    0.05
  -6 -19   3    0.00    0.10
 -19   6   3   -0.05    0.05
 -19   8  -3    0.06    0.04
 -19   8   3    0.05    0.05
  -8 -19   3    0.04    0.09
 -19  10  -3    0.07    0.05
 -10 -19   3    0.00    0.09
 -19  10   3    0.05    0.06
 -20  -9   3    0.45    0.08
 -20  -9   3    0.00    0.07
 -20  -7   3   -0.10    0.08
 -20  -7   3   -0.01    0.06
 -20  -5   3    0.01    0.07
 -20  -5   3    0.25    0.07
 -20  -3   3   -0.06    0.06
 -20  -3   3   -0.08    0.06
 -20  -1   3    0.29    0.07
 -20   1  -3    0.03    0.04
 -20   1   3   -0.05    0.04
 -20   3  -3    0.04    0.04
 -20   3   3    0.00    0.04
 -20   5  -3    0.04    0.04
 -20   5   3    0.00    0.05
 -20   7  -3    0.00    0.04
 -20   7   3   -0.05    0.04
 -20   9  -3   -0.01    0.04
 -20   9   3    0.00    0.04
 -21  -6   3    0.08    0.07
 -21  -6   3    0.00    0.06
 -21  -4   3    0.03    0.06
 -21  -4   3    0.11    0.10
 -21   0  -3    0.03    0.03
 -21   2  -3   -0.01    0.03
 -21   2   3   -0.02    0.04
 -21   4  -3    0.05    0.04
 -21   6  -3    0.03    0.03
 -21   6   3    0.03    0.04
 -22   1  -3   -0.04    0.03
   0   0  -4  587.05   50.16
   1  -1   4  217.49   18.53
   0   2  -4   67.67    6.23
   0   2  -4   70.91    6.23
   2   0  -4   75.91    6.23
   0  -2  -4   74.07    6.23
   0   2   4   84.11    6.23
  -2   0   4   72.30    6.23
   0  -2   4   67.57    6.23
  -2   0   4   72.68    6.23
   2   2  -4    8.45    0.79
   2  -2  -4    8.33    0.79
   2   2  -4    9.56    0.79
   2   2  -4   10.03    0.79
  -2   2   4    8.21    0.79
   2  -2   4   10.92    0.79
  -1   3  -4    3.19    0.29
  -1   3  -4    3.53    0.29
   1  -3  -4    3.50    0.29
   1  -3   4    3.44    0.29
  -1   3   4    3.38    0.29
  -1   3   4    3.49    0.29
   1  -3   4    3.01    0.29
   1   3  -4   28.48    2.65
  -1  -3  -4   32.55    2.65
   1   3  -4   27.61    2.65
  -3   1  -4   34.84    2.65
  -1  -3   4   30.41    2.65
  -3   1   4   33.72    2.65
  -3   1   4   29.76    2.65
   3   3  -4   24.74    2.05
   3  -3  -4   25.71    2.05
  -3   3  -4   23.56    2.05
   3   3  -4   23.66    2.05
  -3   3  -4   22.28    2.05
   3   3  -4   23.05    2.05
  -3   3   4   22.01    2.05
   3  -3   4   22.24    2.05
  -3   3   4   26.92    2.05
   3  -3   4   20.95    2.05
  -3  -3   4   27.31    2.05
  -3   3   4   26.10    2.05
  -2   4  -4    3.33    0.26
  -2   4  -4    2.95    0.26
   2  -4  -4    2.75    0.26
  -4  -2  -4    3.20    0.26
   2  -4   4    3.04    0.26
  -2   4   4    3.11    0.26
  -2   4   4    2.89    0.26
   2  -4   4    2.49    0.26
  -2   4   4    3.01    0.26
   4   0  -4    3.90    0.32
   0   4  -4    3.44    0.32
   0  -4  -4    3.62    0.32
   0   4  -4    3.51    0.32
  -4   0   4    3.90    0.32
   0  -4   4    3.18    0.32
  -4   0   4    3.81    0.32
   0   4   4    4.15    0.32
   0  -4   4    3.86    0.32
  -4   2  -4   15.98    1.23
  -2  -4  -4   13.82    1.23
  -2  -4  -4   15.72    1.24
   2   4  -4   13.33    1.23
   2   4  -4   14.69    1.23
   4  -2   4   16.47    1.23
  -2  -4   4   14.72    1.23
   2   4   4   12.87    1.23
  -4   2   4   13.66    1.24
  -4   2   4   13.35    1.23
   4   4  -4   19.12    1.49
  -4  -4  -4   17.10    1.49
   4   4  -4   18.76    1.49
  -4   4  -4   16.57    1.49
  -4   4  -4   17.60    1.49
  -4   4   4   17.84    1.49
  -4  -4   4   19.34    1.49
  -4   4   4   17.33    1.49
   4  -4   4   15.65    1.49
   4  -4   4   15.49    1.49
  -4   4   4   17.68    1.49
   4   4   4   16.77    1.49
  -5  -3  -4    5.68    0.50
  -3   5  -4    5.59    0.50
   5   3  -4    5.51    0.50
  -3   5  -4    6.15    0.50
   3  -5   4    5.96    0.50
  -5  -3   4    5.53    0.50
  -3   5   4    6.47    0.50
  -3   5   4    5.87    0.50
   3  -5   4    5.47    0.50
  -3   5   4    6.04    0.50
  -5  -1  -4   35.06    2.81
  -5  -1  -4   34.29    2.81
  -1   5  -4   30.37    2.81
   1  -5  -4   32.36    2.81
  -1   5  -4   33.82    2.81
  -1   5   4   35.62    2.81
  -5  -1   4   31.38    2.81
  -1   5   4   32.59    2.81
   1  -5   4   28.51    2.81
   1  -5   4   35.34    2.81
   1   5  -4    4.98    0.43
  -5   1  -4    4.86    0.43
   1   5  -4    4.77    0.43
  -1  -5   4    5.42    0.43
   3   5  -4    1.14    0.10
   3   5  -4    0.94    0.10
  -3  -5  -4    1.00    0.10
  -5   3  -4    1.07    0.10
   3   5   4    1.17    0.10
  -5   3   4    1.25    0.10
  -3  -5   4    1.07    0.11
  -5   5  -4    7.94    0.74
  -5  -5  -4    8.21    0.74
  -5   5  -4    7.91    0.74
   5   5  -4    8.72    0.74
   5   5  -4    8.80    0.74
  -5   5   4    9.08    0.74
  -5  -5   4    8.50    0.74
   5   5   4    8.90    0.74
  -5   5   4    8.77    0.74
  -5   5   4    9.26    0.74
  -4   6  -4    1.18    0.11
  -4   6  -4    1.21    0.11
  -4   6   4    1.36    0.11
  -4   6   4    0.97    0.11
  -6  -4   4    1.24    0.12
  -2   6  -4    0.52    0.05
   6   2  -4    0.53    0.05
  -2   6  -4    0.51    0.05
  -2   6   4    0.40    0.06
  -6  -2   4    0.46    0.06
  -6   0  -4    0.64    0.07
  -6   0   4    0.69    0.08
   0   6   4    0.88    0.07
  -6   0   4    0.56    0.07
   2   6  -4   21.87    1.96
   2   6  -4   20.48    1.96
  -6   2  -4   24.54    1.96
  -2  -6  -4   24.24    1.96
  -6   2  -4   22.19    1.96
  -6   2   4   24.31    1.96
  -6   2   4   24.77    1.97
  -6   2   4   22.66    1.96
  -2  -6   4   22.23    1.97
   2   6   4   22.84    1.96
   4   6  -4    0.67    0.07
   4   6  -4    0.54    0.06
  -6   4  -4    0.51    0.06
  -6   4  -4    0.52    0.06
  -6   4   4    0.61    0.06
   4   6   4    0.47    0.06
  -6   4   4    0.44    0.06
  -6   4   4    0.61    0.06
  -4  -6   4    0.54    0.07
  -6   6  -4    8.44    0.71
  -6   6  -4    9.47    0.71
  -6  -6  -4    7.39    0.71
   6   6  -4    8.40    0.71
   6   6  -4    8.52    0.71
  -6  -6   4    8.32    0.71
  -6   6   4    7.76    0.70
  -6   6   4    7.43    0.71
   6   6   4    8.91    0.71
  -6   6   4    7.71    0.71
  -5   7  -4    2.29    0.20
   7   5  -4    2.59    0.20
  -5   7  -4    2.25    0.20
  -7  -5  -4    2.00    0.21
  -5   7   4    2.28    0.20
  -5   7   4    2.07    0.20
  -7  -5   4    2.04    0.21
  -7  -5   4    2.50    0.21
  -5   7   4    2.49    0.21
   7   5   4    2.46    0.20
  -3   7  -4   25.01    2.04
  -7  -3  -4   25.30    2.05
   7   3  -4   22.55    2.04
  -3   7  -4   23.64    2.04
   7   3   4   20.16    2.04
  -7  -3   4   22.38    2.05
  -3   7   4   26.46    2.04
  -3   7   4   25.18    2.05
   7   3   4   26.01    2.04
  -3   7   4   22.95    2.04
  -1   7  -4    9.21    0.91
  -1   7  -4    9.92    0.91
  -7  -1  -4   11.54    0.91
  -7  -1  -4   11.09    0.91
  -7  -1   4   12.33    0.92
  -1   7   4   12.08    0.91
   7   1   4    9.58    0.91
  -1   7   4   10.28    0.91
   1  -7   4   10.21    0.91
   1   7  -4   19.28    1.74
  -7   1  -4   22.22    1.74
   1   7  -4   19.29    1.74
  -7   1  -4   20.98    1.74
  -7   1   4   19.90    1.74
  -7   1   4   20.26    1.74
   1   7   4   21.19    1.74
  -1  -7   4   19.58    1.74
  -7   3  -4    2.38    0.19
   3   7  -4    2.16    0.19
   3   7  -4    2.08    0.19
  -3  -7  -4    2.24    0.19
  -7   3  -4    2.38    0.19
  -3  -7   4    2.27    0.19
   3   7   4    2.51    0.19
  -7   3   4    1.93    0.19
  -7   3   4    1.86    0.19
  -7   3   4    1.87    0.19
   5   7  -4   19.44    1.62
   5   7  -4   18.96    1.62
  -5  -7  -4   19.66    1.62
  -7   5  -4   18.96    1.62
  -7   5  -4   19.00    1.62
  -7   5  -4   18.18    1.62
  -7   5   4   16.58    1.63
  -7   5   4   20.52    1.62
  -7   5   4   19.34    1.62
  -5  -7   4   18.88    1.62
  -7   7  -4    0.18    0.03
  -7   7  -4    0.22    0.05
  -7  -7  -4    0.07    0.05
  -7   7  -4    0.22    0.04
   7   7  -4    0.12    0.04
   7   7  -4    0.20    0.05
  -7   7   4    0.17    0.04
   7   7   4    0.13    0.04
  -7   7   4    0.26    0.05
  -7   7   4    0.25    0.06
  -7  -7   4    0.11    0.05
  -7  -7   4    0.11    0.05
   8   6  -4    0.24    0.05
  -6   8  -4    0.29    0.08
   8   6  -4    0.14    0.04
  -8  -6   4    0.08    0.06
   8   6   4    0.23    0.04
  -6   8   4    0.14    0.05
  -6   8   4    0.06    0.06
  -8  -6   4    0.12    0.05
  -6   8   4   -0.01    0.04
  -8  -4  -4    5.43    0.43
  -4   8  -4    4.63    0.42
   8   4  -4    5.10    0.43
  -4   8  -4    4.33    0.42
   8   4  -4    4.88    0.42
  -8  -4   4    5.02    0.43
  -4   8   4    5.10    0.42
  -8  -4   4    4.61    0.43
  -4   8   4    4.42    0.42
  -4   8   4    5.57    0.42
  -2   8  -4    6.71    0.55
  -2   8  -4    6.33    0.55
  -8  -2  -4    6.68    0.55
  -2   8   4    6.69    0.55
   2  -8   4    7.02    0.55
  -2   8   4    6.13    0.55
  -8  -2   4    5.73    0.55
  -2   8   4    5.49    0.55
   8   2   4    7.01    0.55
   0   8  -4    3.51    0.34
  -8   0  -4    4.13    0.34
   0   8  -4    3.75    0.34
   0  -8   4    3.88    0.34
  -8   0   4    4.26    0.36
  -8   0   4    4.17    0.34
  -8   2  -4    0.49    0.06
   2   8  -4    0.50    0.06
   2   8  -4    0.42    0.06
  -2  -8  -4    0.50    0.06
  -8   2  -4    0.39    0.05
  -2  -8   4    0.57    0.07
   2   8   4    0.56    0.06
  -8   2   4    0.38    0.06
  -8   2   4    0.44    0.07
  -8   2   4    0.33    0.06
  -8   4  -4    1.08    0.11
  -8   4  -4    1.20    0.11
  -4  -8  -4    1.05    0.12
  -8   4  -4    1.12    0.11
  -4  -8   4    1.50    0.12
   4   8   4    1.35    0.11
  -8   4   4    1.33    0.12
  -8   4   4    1.13    0.11
  -8   4   4    1.00    0.11
  -8   4   4    1.07    0.12
   6   8  -4    9.74    0.82
  -6  -8  -4    9.04    0.82
  -8   6  -4    9.71    0.82
  -8   6  -4   10.14    0.82
   6   8  -4    9.94    0.83
  -8   6  -4    8.95    0.82
  -6  -8   4    9.78    0.83
  -8   6   4    9.42    0.82
  -8   6   4   10.29    0.82
  -6  -8   4    9.44    0.83
   6   8   4    9.65    0.82
  -8   6   4    9.08    0.82
  -8  -8  -4   -0.04    0.05
   8   8  -4    0.03    0.03
  -8   8  -4    0.23    0.05
   8   8  -4    0.10    0.05
  -8   8  -4    0.13    0.04
  -8   8  -4    0.17    0.04
  -8   8   4    0.05    0.05
  -8   8   4    0.02    0.04
   8   8   4    0.09    0.04
  -8  -8   4    0.17    0.05
  -8  -8   4    0.22    0.06
  -8   8   4    0.13    0.05
   9   7  -4   19.67    1.84
  -7   9  -4   21.13    1.84
  -7   9  -4   20.04    1.84
  -7   9  -4   21.34    1.84
   9   7  -4   21.80    1.84
  -9  -7  -4   21.15    1.84
   9   7   4   22.24    1.84
  -9  -7   4   20.97    1.84
  -7   9   4   23.11    1.84
  -7   9   4   21.81    1.84
  -9  -7   4   22.62    1.84
  -7   9   4   22.51    1.84
   9   5  -4   32.50    2.83
   9   5  -4   32.21    2.83
  -5   9  -4   34.11    2.83
  -5   9  -4   32.17    2.83
  -9  -5  -4   34.07    2.83
  -5   9  -4   34.40    2.83
  -5   9   4   32.94    2.83
  -9  -5   4   33.89    2.83
   9   5   4   35.61    2.83
  -5   9   4   31.65    2.83
  -5   9   4   31.50    2.83
  -9  -5   4   32.63    2.83
  -3   9  -4   29.04    2.39
   9   3  -4   27.49    2.39
  -3   9  -4   28.16    2.39
  -9  -3  -4   28.35    2.39
  -9  -3   4   27.31    2.39
  -3   9   4   26.61    2.39
  -3   9   4   28.49    2.39
   9   3   4   27.95    2.39
  -9  -3   4   28.42    2.39
  -3   9   4   27.97    2.39
  -1   9  -4    5.58    0.54
  -1   9  -4    6.11    0.53
  -9  -1  -4    5.97    0.53
  -9  -1  -4    6.51    0.54
  -1   9   4    5.93    0.54
   1  -9   4    6.35    0.53
  -9  -1   4    6.18    0.54
  -1   9   4    7.04    0.53
   1   9  -4   22.23    1.88
   1   9  -4   22.66    1.89
  -9   1  -4   22.18    1.88
  -9   1   4   21.93    1.89
  -1  -9   4   23.31    1.89
   1   9   4   20.41    1.89
  -9   1   4   22.66    1.89
  -9   1   4   21.24    1.89
   3   9  -4    2.13    0.18
  -9   3  -4    2.15    0.18
  -9   3  -4    1.78    0.18
   3   9  -4    2.19    0.19
  -3  -9  -4    2.00    0.18
  -9   3   4    2.03    0.18
  -9   3   4    1.96    0.18
  -9   3   4    1.69    0.19
  -3  -9   4    1.98    0.19
  -9   3   4    2.22    0.19
   3   9   4    2.13    0.19
  -9   5  -4    1.46    0.14
  -9   5  -4    1.66    0.14
  -5  -9  -4    1.23    0.14
  -9   5  -4    1.47    0.14
  -5  -9   4    1.70    0.15
  -9   5   4    1.53    0.14
  -9   5   4    1.23    0.14
  -9   5   4    1.19    0.14
   5   9   4    1.74    0.14
   7   9  -4    0.04    0.03
  -9   7  -4    0.10    0.03
  -9   7  -4    0.06    0.04
  -9   7  -4    0.10    0.04
  -7  -9  -4    0.00    0.04
   7   9  -4    0.08    0.04
  -9   7   4    0.03    0.04
  -7  -9   4    0.09    0.05
   7   9   4    0.04    0.04
  -9   7   4    0.03    0.04
  -7  -9   4    0.05    0.05
  -9   7   4   -0.01    0.03
  -9   9  -4    0.76    0.08
   9   9  -4    0.61    0.09
  -9   9  -4    0.70    0.09
  -9  -9  -4    0.56    0.09
  -9   9  -4    0.79    0.08
   9   9  -4    0.58    0.08
  -9  -9   4    0.48    0.09
  -9   9   4    0.73    0.09
  -9   9   4    0.66    0.08
   9   9   4    0.86    0.09
  -9   9   4    0.82    0.09
  -9  -9   4    0.46    0.09
  -8  10  -4    0.01    0.04
  10   8  -4    0.00    0.06
  -8  10  -4    0.00    0.04
  -8  10  -4    0.04    0.04
 -10  -8  -4   -0.07    0.05
  10   8  -4    0.00    0.04
  10   8   4    0.03    0.05
  -8  10   4    0.00    0.04
  -8  10   4   -0.01    0.04
  -8  10   4    0.03    0.05
 -10  -8   4   -0.04    0.05
 -10  -8   4    0.04    0.07
 -10  -6  -4    0.00    0.05
  -6  10  -4   -0.03    0.04
  -6  10  -4    0.17    0.06
  -6  10   4    0.05    0.04
  -6  10   4    0.15    0.04
  -6  10   4   -0.04    0.04
 -10  -6   4   -0.10    0.06
  10   6   4    0.04    0.04
 -10  -6   4    0.05    0.05
  10   4  -4    6.43    0.56
  -4  10  -4    7.34    0.56
  -4  10  -4    5.89    0.56
  -4  10  -4    7.06    0.56
 -10  -4  -4    6.74    0.56
  10   4  -4    6.69    0.56
 -10  -4   4    6.21    0.56
 -10  -4   4    6.56    0.56
  10   4   4    6.61    0.56
  -4  10   4    5.87    0.56
  -4  10   4    6.39    0.56
  -4  10   4    6.01    0.56
 -10  -2  -4   10.45    0.84
 -10  -2  -4   10.19    0.85
  -2  10  -4    8.96    0.85
  -2  10  -4    9.83    0.85
  -2  10   4    9.86    0.84
 -10  -2   4   10.42    0.86
  -2  10   4    9.86    0.84
 -10  -2   4    9.87    0.85
  -2  10   4    9.87    0.85
 -10  -2   4    9.46    0.85
  10   2   4    9.71    0.84
 -10   0  -4    1.06    0.11
   0  10  -4    1.04    0.11
 -10   0  -4    1.17    0.10
   0  10  -4    1.18    0.10
 -10   0   4    0.76    0.11
 -10   0   4    0.84    0.11
   0 -10   4    1.24    0.11
 -10   2  -4    1.04    0.11
   2  10  -4    1.08    0.10
 -10   2  -4    0.78    0.09
   2  10  -4    0.96    0.10
  -2 -10  -4    0.94    0.10
   2  10   4    0.97    0.10
  -2 -10   4    0.76    0.11
 -10   2   4    1.24    0.11
 -10   2   4    0.88    0.10
 -10   2   4    1.08    0.10
  -4 -10  -4   -0.04    0.04
 -10   4  -4    0.09    0.05
   4  10  -4    0.18    0.05
 -10   4  -4    0.02    0.04
 -10   4  -4    0.15    0.03
   4  10  -4    0.13    0.03
   4  10   4    0.06    0.04
 -10   4   4    0.02    0.04
 -10   4   4   -0.08    0.04
  -4 -10   4    0.08    0.05
 -10   4   4    0.09    0.05
  -4 -10   4    0.07    0.07
 -10   4   4    0.02    0.04
   6  10  -4    2.95    0.24
 -10   6  -4    2.77    0.25
   6  10  -4    2.66    0.25
  -6 -10  -4    2.46    0.25
 -10   6  -4    3.01    0.25
 -10   6  -4    2.63    0.24
  -6 -10   4    2.69    0.25
 -10   6   4    2.50    0.25
 -10   6   4    3.05    0.25
  -6 -10   4    2.67    0.26
 -10   6   4    2.93    0.25
   6  10   4    2.84    0.25
   8  10  -4    0.61    0.08
  -8 -10  -4    0.34    0.07
 -10   8  -4    0.41    0.06
 -10   8  -4    0.40    0.07
 -10   8  -4    0.46    0.07
   8  10  -4    0.45    0.06
  -8 -10   4    0.30    0.07
 -10   8   4    0.42    0.07
   8  10   4    0.50    0.09
 -10   8   4    0.46    0.07
  -8 -10   4    0.27    0.07
 -10   8   4    0.35    0.06
 -10  10  -4   -0.02    0.04
 -10  10  -4    0.00    0.07
 -10 -10  -4   -0.03    0.05
 -10  10  -4   -0.06    0.04
  10  10  -4    0.04    0.04
  10  10  -4    0.02    0.05
 -10  10   4    0.02    0.05
  10  10   4    0.02    0.05
 -10  10   4   -0.01    0.04
 -10 -10   4   -0.05    0.06
 -10 -10   4    0.04    0.06
 -10  10   4    0.02    0.05
  11   9  -4   -0.01    0.05
 -11  -9  -4    0.00    0.06
  -9  11  -4    0.01    0.04
  -9  11  -4   -0.01    0.05
  -9  11  -4    0.03    0.04
  11   9  -4    0.01    0.04
 -11  -9   4    0.02    0.06
  11   9   4    0.02    0.05
  -9  11   4    0.00    0.05
 -11  -9   4    0.02    0.06
  -9  11   4    0.01    0.04
  -9  11   4    0.02    0.05
  -7  11  -4    0.37    0.06
  -7  11  -4    0.36    0.05
  11   7  -4    0.36    0.05
 -11  -7  -4    0.24    0.06
  -7  11  -4    0.31    0.05
  11   7  -4    0.40    0.07
  11   7   4    0.25    0.05
  -7  11   4    0.27    0.06
  -7  11   4    0.19    0.05
  -7  11   4    0.32    0.09
 -11  -7   4    0.33    0.08
 -11  -7   4    0.29    0.06
  -5  11  -4    0.03    0.04
  11   5  -4    0.05    0.03
  -5  11  -4    0.08    0.04
 -11  -5  -4    0.04    0.05
  11   5  -4    0.10    0.04
  -5  11  -4    0.10    0.04
  -5  11   4    0.05    0.04
  -5  11   4    0.02    0.03
 -11  -5   4    0.00    0.05
 -11  -5   4    0.06    0.05
  -5  11   4    0.02    0.04
  11   5   4    0.08    0.04
 -11  -3  -4    7.77    0.64
  -3  11  -4    6.71    0.64
  11   3  -4    7.23    0.64
  -3  11  -4    7.28    0.64
  -3  11  -4    7.83    0.64
  -3  11   4    7.55    0.64
  11   3   4    7.20    0.65
 -11  -3   4    6.98    0.64
  -3  11   4    6.77    0.63
  -3  11   4    8.18    0.64
 -11  -3   4    7.95    0.64
  -1  11  -4    0.70    0.09
 -11  -1  -4    0.80    0.10
 -11  -1  -4    0.98    0.09
  -1  11  -4    0.75    0.09
 -11  -1  -4    0.97    0.09
 -11  -1   4    0.81    0.10
  -1  11   4    0.74    0.09
  -1  11   4    0.72    0.08
 -11  -1   4    0.75    0.09
 -11  -1   4    0.87    0.10
   1  11  -4   21.45    1.80
   1  11  -4   21.26    1.80
 -11   1  -4   21.54    1.80
 -11   1  -4   20.75    1.80
  -1 -11   4   22.45    1.80
 -11   1   4   21.48    1.80
   1  11   4   21.20    1.80
 -11   1   4   19.65    1.80
 -11   1   4   20.91    1.80
 -11   1   4   20.25    1.80
 -11   3  -4    5.35    0.46
 -11   3  -4    5.29    0.46
   3  11  -4    5.22    0.47
  -3 -11  -4    4.89    0.47
 -11   3  -4    4.47    0.46
   3  11  -4    5.52    0.46
   3  11   4    5.73    0.46
  -3 -11   4    4.50    0.47
  -3 -11   4    4.91    0.47
 -11   3   4    6.05    0.47
 -11   3   4    5.85    0.46
 -11   3   4    6.07    0.47
  -5 -11  -4    5.32    0.53
 -11   5  -4    6.34    0.52
 -11   5  -4    6.52    0.52
 -11   5  -4    5.19    0.52
   5  11  -4    6.30    0.53
   5  11   4    6.50    0.52
  -5 -11   4    6.11    0.53
 -11   5   4    5.34    0.52
 -11   5   4    6.36    0.52
 -11   5   4    5.73    0.52
 -11   5   4    6.18    0.52
  -5 -11   4    6.45    0.53
   7  11  -4    0.52    0.08
   7  11  -4    0.44    0.07
  -7 -11  -4    0.41    0.07
 -11   7  -4    0.63    0.07
 -11   7  -4    0.62    0.08
 -11   7  -4    0.55    0.08
 -11   7   4    0.37    0.09
  -7 -11   4    0.30    0.08
  -7 -11   4    0.30    0.08
   7  11   4    0.61    0.08
 -11   7   4    0.43    0.07
 -11   7   4    0.49    0.09
  -9 -11  -4    0.13    0.06
 -11   9  -4    0.21    0.05
 -11   9  -4    0.11    0.05
 -11   9  -4    0.20    0.06
   9  11  -4    0.18    0.04
   9  11  -4    0.20    0.06
  -9 -11   4    0.06    0.07
   9  11   4    0.28    0.07
 -11   9   4    0.29    0.06
 -11   9   4    0.20    0.06
  -9 -11   4    0.13    0.07
 -11   9   4    0.17    0.05
 -11 -11  -4   -0.07    0.07
 -11  11  -4    0.03    0.05
  11  11  -4    0.04    0.05
 -11  11  -4    0.04    0.05
 -11  11  -4    0.00    0.05
  11  11  -4    0.05    0.06
 -11  11   4    0.10    0.06
 -11 -11   4    0.08    0.08
  11  11   4    0.01    0.06
 -11 -11   4    0.00    0.07
 -11  11   4    0.08    0.04
 -11  11   4    0.06    0.05
 -10  12  -4    0.04    0.05
 -10  12  -4    0.01    0.05
 -10  12  -4    0.01    0.05
  12  10  -4    0.11    0.06
 -12 -10  -4   -0.01    0.07
  12  10  -4    0.00    0.05
  12  10   4    0.03    0.06
 -10  12   4    0.01    0.05
 -12 -10   4   -0.06    0.07
 -10  12   4    0.03    0.06
 -10  12   4   -0.01    0.05
 -12 -10   4   -0.04    0.08
  -8  12  -4    0.64    0.08
  -8  12  -4    0.65    0.07
  -8  12  -4    0.53    0.08
  12   8  -4    0.57    0.07
 -12  -8  -4    0.54    0.08
  12   8  -4    0.54    0.09
 -12  -8   4    0.57    0.09
  -8  12   4    0.45    0.07
  -8  12   4    0.46    0.07
  -8  12   4    0.47    0.08
 -12  -8   4    0.45    0.08
  12   8   4    0.41    0.08
  -6  12  -4    0.40    0.06
  12   6  -4    0.34    0.05
 -12  -6  -4    0.39    0.07
  -6  12  -4    0.38    0.05
  -6  12  -4    0.38    0.06
  12   6  -4    0.31    0.06
 -12  -6   4    0.30    0.07
  12   6   4    0.33    0.06
  -6  12   4    0.31    0.05
 -12  -6   4    0.29    0.07
  -6  12   4    0.37    0.06
  -6  12   4    0.28    0.06
  -4  12  -4    4.32    0.34
  12   4  -4    3.99    0.34
 -12  -4  -4    3.99    0.35
  12   4  -4    3.71    0.34
  -4  12  -4    4.15    0.34
 -12  -4  -4    3.57    0.34
  12   4   4    3.96    0.34
  -4  12   4    3.90    0.34
  12   4   4    3.77    0.34
 -12  -4   4    3.91    0.35
  -4  12   4    3.96    0.34
 -12  -4   4    3.32    0.35
 -12  -2  -4    0.04    0.04
  -2  12  -4    0.01    0.04
  12   2  -4    0.06    0.03
  -2  12  -4    0.14    0.05
  -2  12  -4    0.03    0.03
 -12  -2  -4    0.02    0.07
  -2  12   4    0.02    0.03
  12   2   4    0.07    0.04
 -12  -2   4    0.10    0.05
  -2  12   4    0.06    0.04
 -12  -2   4    0.00    0.05
  -2  12   4    0.05    0.03
 -12  -2   4   -0.07    0.04
   0  12  -4    0.28    0.06
   0  12  -4    0.39    0.07
 -12   0  -4    0.59    0.07
 -12   0  -4    0.55    0.06
 -12   0  -4    0.45    0.06
 -12   0   4    0.33    0.07
 -12   0   4    0.43    0.07
   0 -12   4    0.32    0.07
 -12   0   4    0.33    0.07
   2  12  -4    1.28    0.11
   2  12  -4    1.34    0.12
 -12   2   4    0.85    0.11
 -12   2   4    1.18    0.12
  -2 -12   4    0.82    0.13
 -12   2   4    0.75    0.12
   2  12   4    1.14    0.11
 -12   2   4    0.84    0.12
  -2 -12   4    0.97    0.14
 -12   4  -4    0.09    0.05
 -12   4  -4    0.04    0.04
   4  12  -4    0.04    0.04
 -12   4  -4    0.03    0.04
   4  12  -4    0.03    0.05
  -4 -12  -4   -0.03    0.05
 -12   4   4    0.05    0.05
 -12   4   4   -0.01    0.05
 -12   4   4    0.00    0.04
  -4 -12   4    0.06    0.07
  -4 -12   4    0.12    0.06
 -12   4   4    0.04    0.04
   4  12   4   -0.01    0.05
 -12   6  -4   -0.03    0.04
  -6 -12  -4   -0.10    0.05
 -12   6  -4   -0.01    0.04
   6  12  -4   -0.02    0.05
   6  12  -4    0.01    0.04
 -12   6  -4    0.00    0.05
 -12   6   4   -0.04    0.04
  -6 -12   4   -0.02    0.08
 -12   6   4    0.00    0.05
 -12   6   4    0.00    0.05
  -6 -12   4    0.13    0.08
   6  12   4    0.00    0.05
 -12   8  -4    0.12    0.05
  -8 -12  -4    0.06    0.06
   8  12  -4    0.08    0.06
 -12   8  -4    0.12    0.08
   8  12  -4    0.08    0.04
 -12   8  -4    0.08    0.04
 -12   8   4    0.08    0.05
 -12   8   4    0.07    0.04
  -8 -12   4    0.01    0.07
 -12   8   4    0.08    0.06
  -8 -12   4    0.02    0.07
   8  12   4    0.09    0.05
 -12  10  -4    0.39    0.07
 -12  10  -4    0.45    0.08
  10  12  -4    0.44    0.06
 -10 -12  -4    0.21    0.08
 -12  10  -4    0.39    0.06
  10  12  -4    0.34    0.07
 -10 -12   4    0.28    0.09
 -12  10   4    0.34    0.08
 -12  10   4    0.25    0.06
 -12  10   4    0.41    0.07
  10  12   4    0.44    0.08
 -10 -12   4    0.26    0.09
 -12  12  -4    0.00    0.05
 -12  12  -4   -0.06    0.05
 -12  12  -4   -0.02    0.05
  12  12  -4   -0.03    0.05
 -12 -12  -4    0.03    0.07
 -12  12   4   -0.08    0.06
 -12 -12   4   -0.03    0.08
 -12 -12   4    0.01    0.08
 -12  12   4   -0.02    0.05
  12  12   4    0.02    0.06
  13  11  -4    0.36    0.06
 -11  13  -4    0.27    0.07
 -13 -11  -4    0.16    0.08
 -11  13  -4    0.34    0.06
 -11  13  -4    0.41    0.07
 -13 -11   4    0.18    0.09
 -11  13   4    0.24    0.06
 -11  13   4    0.22    0.07
 -13 -11   4    0.29    0.10
  13  11   4    0.24    0.08
  -9  13  -4    2.04    0.20
 -13  -9  -4    2.35    0.21
  -9  13  -4    1.82    0.20
  13   9  -4    2.37    0.20
  -9  13  -4    2.28    0.20
  13   9  -4    2.05    0.22
  -9  13   4    1.79    0.20
  13   9   4    2.28    0.21
  -9  13   4    2.15    0.21
 -13  -9   4    2.35    0.22
  -9  13   4    2.04    0.20
 -13  -9   4    2.42    0.22
  13   7  -4    0.46    0.07
  -7  13  -4    0.24    0.06
  -7  13  -4    0.36    0.06
 -13  -7  -4    0.59    0.08
  -7  13  -4    0.36    0.07
  13   7  -4    0.38    0.07
  -7  13   4    0.61    0.07
  -7  13   4    0.52    0.06
  13   7   4    0.56    0.10
  -7  13   4    0.58    0.08
 -13  -7   4    0.44    0.08
 -13  -7   4    0.34    0.09
  -5  13  -4    0.41    0.06
  13   5  -4    0.43    0.06
  13   5  -4    0.36    0.06
  -5  13  -4    0.43    0.06
 -13  -5  -4    0.38    0.07
  -5  13  -4    0.23    0.05
  -5  13   4    0.33    0.05
 -13  -5   4    0.36    0.07
  13   5   4    0.37    0.07
 -13  -5   4    0.36    0.07
  -5  13   4    0.38    0.06
  -5  13   4    0.38    0.07
 -13  -3  -4    0.09    0.04
  -3  13  -4    0.01    0.03
 -13  -3  -4    0.03    0.06
  -3  13  -4    0.03    0.05
  -3  13  -4    0.06    0.04
  13   3  -4    0.06    0.04
 -13  -3   4    0.01    0.05
  -3  13   4    0.02    0.04
 -13  -3   4    0.09    0.05
  -3  13   4    0.02    0.06
 -13  -3   4    0.01    0.06
  13   3   4    0.05    0.05
  -1  13  -4    0.21    0.04
  -1  13  -4    0.15    0.05
 -13  -1  -4    0.06    0.04
 -13  -1  -4    0.04    0.06
  -1  13   4    0.05    0.05
 -13  -1   4    0.11    0.06
 -13  -1   4    0.13    0.05
  -1  13   4    0.07    0.03
  13   1   4    0.09    0.05
 -13  -1   4    0.16    0.06
   1  13  -4    3.88    0.34
   1  13  -4    3.81    0.35
 -13   1  -4    4.07    0.34
 -13   1  -4    3.87    0.34
  -1 -13   4    3.53    0.37
   1  13   4    3.95    0.34
 -13   1   4    4.02    0.34
 -13   1   4    3.39    0.36
 -13   1   4    3.80    0.34
   3  13  -4    0.27    0.06
 -13   3  -4    0.50    0.08
   3  13  -4    0.21    0.05
  -3 -13   4    0.26    0.08
 -13   3   4    0.31    0.06
 -13   3   4    0.26    0.06
   3  13   4    0.30    0.06
  -3 -13   4    0.13    0.07
 -13   3   4    0.09    0.07
 -13   3   4    0.24    0.06
  -5 -13  -4    0.02    0.07
 -13   5  -4    0.21    0.05
 -13   5  -4    0.08    0.05
   5  13  -4    0.21    0.06
   5  13  -4    0.14    0.04
 -13   5  -4    0.17    0.04
   5  13   4    0.27    0.07
 -13   5   4    0.11    0.05
 -13   5   4    0.16    0.06
 -13   5   4    0.22    0.06
  -5 -13   4    0.04    0.07
  -7 -13  -4    0.01    0.06
 -13   7  -4    0.14    0.05
   7  13  -4    0.11    0.04
 -13   7  -4    0.08    0.07
   7  13  -4    0.14    0.06
 -13   7  -4    0.06    0.04
   7  13   4    0.13    0.05
  -7 -13   4    0.11    0.08
  -7 -13   4    0.04    0.08
 -13   7   4    0.05    0.04
 -13   7   4    0.05    0.06
 -13   7   4    0.01    0.05
 -13   9  -4    3.05    0.25
 -13   9  -4    3.05    0.26
  -9 -13  -4    2.79    0.27
   9  13  -4    2.60    0.28
 -13   9  -4    2.81    0.25
 -13   9   4    2.51    0.26
  -9 -13   4    2.62    0.27
 -13   9   4    2.54    0.27
   9  13   4    3.07    0.26
  -9 -13   4    2.27    0.28
 -13  11  -4    0.13    0.06
  11  13  -4    0.17    0.05
 -13  11  -4    0.30    0.07
 -11 -13  -4    0.05    0.08
 -13  11  -4    0.17    0.07
 -11 -13   4    0.02    0.09
 -13  11   4    0.18    0.05
 -11 -13   4    0.23    0.09
  11  13   4    0.19    0.07
 -13  11   4    0.12    0.07
 -13  13  -4   -0.02    0.05
 -13  13  -4   -0.04    0.05
 -13 -13  -4   -0.11    0.07
  13  13  -4   -0.04    0.05
 -13  13   4   -0.04    0.05
 -13 -13   4    0.01    0.08
 -13 -13   4    0.01    0.08
 -13  13   4    0.01    0.04
 -14 -12  -4    0.04    0.07
 -12  14  -4    0.04    0.07
  14  12  -4    0.05    0.05
 -12  14  -4    0.03    0.05
 -12  14   4    0.01    0.05
 -12  14   4    0.03    0.04
 -14 -12   4    0.06    0.08
 -14 -12   4    0.13    0.09
 -10  14  -4    0.01    0.05
 -10  14  -4   -0.03    0.05
  14  10  -4   -0.02    0.05
 -14 -10  -4   -0.06    0.07
 -10  14   4    0.00    0.05
 -10  14   4   -0.04    0.04
 -14 -10   4   -0.06    0.08
  -8  14  -4   -0.04    0.05
 -14  -8  -4   -0.09    0.07
  14   8  -4   -0.06    0.06
  -8  14  -4    0.01    0.05
  -8  14  -4   -0.05    0.07
  14   8  -4   -0.04    0.05
 -14  -8   4   -0.11    0.11
  -8  14   4   -0.03    0.05
  14   8   4    0.06    0.06
  -8  14   4   -0.07    0.06
  -8  14   4   -0.03    0.05
 -14  -8   4   -0.07    0.07
  -6  14  -4    2.14    0.22
  14   6  -4    2.23    0.22
  14   6  -4    2.42    0.23
  -6  14  -4    2.44    0.22
  -6  14   4    2.22    0.22
  14   6   4    2.69    0.22
  -6  14   4    2.38    0.22
 -14  -6   4    2.54    0.24
  -6  14   4    2.45    0.22
 -14  -6   4    2.55    0.23
 -14  -4  -4   -0.04    0.06
  -4  14  -4    0.00    0.04
  14   4  -4   -0.01    0.04
  14   4  -4    0.02    0.05
  -4  14  -4   -0.01    0.05
  -4  14  -4    0.07    0.03
  14   4   4    0.05    0.03
  -4  14   4    0.01    0.04
 -14  -4   4    0.00    0.06
 -14  -4   4    0.04    0.06
  -4  14   4   -0.02    0.05
  14   4   4   -0.01    0.05
  -2  14  -4   -0.07    0.04
 -14  -2  -4    0.01    0.06
 -14  -2  -4    0.09    0.04
  -2  14  -4    0.02    0.05
  14   2  -4    0.01    0.04
  -2  14  -4   -0.02    0.04
 -14  -2   4    0.05    0.08
 -14  -2   4    0.00    0.05
  -2  14   4    0.01    0.03
  14   2   4    0.12    0.05
  -2  14   4   -0.01    0.05
 -14  -2   4    0.03    0.06
  -2  14   4    0.03    0.03
   0  14  -4    1.97    0.17
 -14   0  -4    1.97    0.19
 -14   0  -4    1.79    0.17
   0  14  -4    1.93    0.18
 -14   0   4    1.52    0.18
 -14   0   4    1.69    0.18
   0  14   4    1.90    0.18
 -14   0   4    1.82    0.18
 -14   2  -4    1.99    0.17
   2  14  -4    1.91    0.17
   2  14  -4    1.80    0.18
 -14   2  -4    1.85    0.17
  -2 -14   4    1.30    0.19
 -14   2   4    1.43    0.18
   2  14   4    2.13    0.18
 -14   2   4    1.78    0.18
 -14   4  -4    0.46    0.07
   4  14  -4    0.57    0.09
   4  14  -4    0.60    0.07
 -14   4  -4    0.48    0.07
  -4 -14   4    0.36    0.10
 -14   4   4    0.34    0.07
   4  14   4    0.43    0.08
  -4 -14   4    0.31    0.09
 -14   4   4    0.32    0.08
 -14   6  -4    0.45    0.07
 -14   6  -4    0.42    0.06
  -6 -14  -4    0.17    0.08
   6  14  -4    0.35    0.06
   6  14  -4    0.29    0.08
  -6 -14   4    0.18    0.09
 -14   6   4    0.38    0.08
   6  14   4    0.47    0.08
  -6 -14   4    0.24    0.09
 -14   6   4    0.29    0.06
 -14   6   4    0.21    0.06
 -14   8  -4    0.45    0.07
 -14   8  -4    0.41    0.07
   8  14  -4    0.56    0.07
  -8 -14  -4    0.33    0.10
 -14   8  -4    0.35    0.08
   8  14  -4    0.49    0.09
 -14   8   4    0.43    0.09
 -14   8   4    0.35    0.09
   8  14   4    0.53    0.09
  -8 -14   4    0.24    0.10
 -14   8   4    0.40    0.07
  -8 -14   4    0.24    0.10
 -14  10  -4    0.32    0.06
 -14  10  -4    0.36    0.08
  10  14  -4    0.33    0.06
 -14  10  -4    0.37    0.10
 -10 -14  -4    0.16    0.09
 -14  10   4    0.41    0.11
 -14  10   4    0.18    0.06
 -10 -14   4    0.18    0.10
  10  14   4    0.58    0.12
 -10 -14   4    0.42    0.15
 -12 -14  -4    0.01    0.07
 -14  12  -4    0.06    0.05
 -14  12  -4    0.02    0.05
  12  14  -4    0.11    0.05
 -14  12   4   -0.06    0.05
 -14  12   4    0.01    0.04
 -12 -14   4   -0.04    0.08
 -12 -14   4    0.02    0.08
 -14  14  -4    0.03    0.05
 -14 -14  -4   -0.01    0.08
 -14 -14   4   -0.05    0.11
 -14  14   4   -0.05    0.05
 -14 -14   4   -0.04    0.08
 -13  15  -4    0.11    0.05
 -15 -13  -4    0.00    0.10
 -15 -13   4    0.00    0.10
 -15 -13   4   -0.04    0.08
 -13  15   4    0.03    0.05
 -15 -11  -4    0.00    0.07
  15  11  -4    0.03    0.06
 -11  15  -4    0.00    0.05
 -11  15  -4   -0.05    0.05
 -15 -11   4   -0.03    0.08
 -11  15   4    0.03    0.05
 -15 -11   4   -0.08    0.07
 -11  15   4   -0.04    0.04
  15   9  -4    0.04    0.05
  -9  15  -4   -0.01    0.07
  -9  15  -4    0.00    0.05
 -15  -9  -4   -0.09    0.07
 -15  -9   4   -0.02    0.07
  -9  15   4    0.05    0.05
 -15  -9   4   -0.03    0.07
  -9  15   4    0.03    0.05
  15   7  -4    0.32    0.06
 -15  -7  -4    0.30    0.09
  15   7  -4    0.28    0.07
  -7  15  -4    0.32    0.06
  -7  15  -4    0.25    0.06
  15   7   4    0.40    0.07
  -7  15   4    0.31    0.06
  -7  15   4    0.25    0.07
 -15  -7   4    0.30    0.09
 -15  -7   4    0.26    0.08
  -7  15   4    0.34    0.06
  -5  15  -4    1.17    0.13
  15   5  -4    1.38    0.13
  -5  15  -4    1.41    0.14
 -15  -5  -4    1.59    0.16
  15   5  -4    1.35    0.15
  -5  15   4    1.04    0.15
 -15  -5   4    1.28    0.16
  -5  15   4    1.55    0.14
 -15  -5   4    1.27    0.16
  -5  15   4    1.18    0.13
  15   3  -4    0.15    0.05
  -3  15  -4    0.28    0.06
  -3  15  -4    0.19    0.05
  15   3  -4    0.17    0.06
 -15  -3  -4    0.13    0.07
  -3  15  -4    0.10    0.04
 -15  -3   4    0.10    0.07
 -15  -3   4    0.15    0.07
  15   3   4    0.08    0.06
  -3  15   4    0.12    0.06
  -3  15   4    0.12    0.04
 -15  -1  -4    0.86    0.11
  15   1  -4    1.04    0.10
  -1  15  -4    0.80    0.10
 -15  -1  -4    0.82    0.10
  -1  15  -4    0.81    0.11
 -15  -1   4    0.92    0.11
  15   1   4    1.09    0.13
  -1  15   4    0.75    0.09
 -15  -1   4    0.71    0.12
  -1  15   4    0.95    0.11
 -15  -1   4    1.06    0.12
 -15   1  -4    0.08    0.05
   1  15  -4    0.05    0.06
   1  15  -4    0.09    0.05
 -15   1  -4    0.08    0.05
   1  15   4    0.09    0.06
 -15   1   4    0.09    0.06
 -15   1   4    0.03    0.05
 -15   1   4    0.07    0.08
  -1 -15   4   -0.02    0.06
 -15   3  -4    0.02    0.05
   3  15  -4    0.08    0.05
 -15   3  -4    0.06    0.05
   3  15  -4   -0.04    0.06
 -15   3   4    0.04    0.05
   3  15   4    0.04    0.06
  -3 -15   4   -0.01    0.08
 -15   3   4    0.01    0.05
 -15   5  -4    0.05    0.05
   5  15  -4    0.03    0.07
   5  15  -4    0.01    0.04
 -15   5  -4   -0.05    0.05
 -15   5   4   -0.03    0.05
   5  15   4   -0.01    0.06
  -5 -15   4   -0.11    0.08
 -15   5   4   -0.01    0.07
  -5 -15   4   -0.06    0.08
   7  15  -4    0.08    0.07
 -15   7  -4    0.08    0.05
 -15   7  -4    0.05    0.06
  -7 -15  -4    0.02    0.08
 -15   7  -4    0.08    0.05
   7  15  -4    0.11    0.07
 -15   7   4    0.01    0.06
  -7 -15   4    0.11    0.09
 -15   7   4    0.18    0.07
   7  15   4   -0.01    0.08
 -15   9  -4    0.15    0.06
 -15   9  -4    0.28    0.07
  -9 -15  -4    0.13    0.09
 -15   9   4    0.16    0.06
 -15   9   4    0.16    0.06
  -9 -15   4    0.22    0.10
  -9 -15   4    0.22    0.11
  11  15  -4    0.11    0.05
 -15  11  -4    0.01    0.05
 -11 -15  -4    0.05    0.08
 -15  11  -4    0.04    0.05
 -11 -15   4    0.04    0.09
 -11 -15   4    0.10    0.09
 -15  11   4   -0.03    0.05
 -15  11   4   -0.06    0.05
 -15  13  -4    0.00    0.05
 -13 -15  -4   -0.06    0.10
 -13 -15   4    0.09    0.12
 -15  13   4    0.00    0.05
 -13 -15   4    0.03    0.08
 -15  15  -4   -0.01    0.06
 -15 -15   4   -0.03    0.08
 -15 -15   4    0.15    0.08
 -15  15   4    0.00    0.06
 -14  16  -4    0.05    0.05
 -14  16   4   -0.01    0.05
 -16 -14   4   -0.05    0.08
 -16 -14   4    0.05    0.07
 -12  16  -4    0.05    0.05
 -16 -12  -4    0.04    0.09
 -12  16   4    0.01    0.05
 -16 -12   4    0.07    0.08
 -16 -12   4    0.04    0.09
 -10  16  -4    0.04    0.04
  16  10  -4    0.05    0.05
 -10  16  -4    0.04    0.05
 -16 -10  -4    0.07    0.07
 -10  16   4   -0.02    0.05
 -16 -10   4    0.06    0.07
 -16 -10   4    0.03    0.07
 -10  16   4    0.06    0.05
  16   8  -4    0.16    0.05
  -8  16  -4    0.09    0.05
 -16  -8  -4    0.22    0.08
  -8  16  -4    0.19    0.06
 -16  -8   4    0.38    0.09
  -8  16   4    0.13    0.08
 -16  -8   4    0.16    0.08
  -8  16   4    0.34    0.05
 -16  -6  -4    0.58    0.10
  -6  16  -4    0.35    0.07
  16   6  -4    0.55    0.08
  -6  16  -4    0.47    0.07
  -6  16   4    0.82    0.10
  -6  16   4    0.30    0.11
 -16  -6   4    0.61    0.10
 -16  -6   4    0.61    0.10
  -4  16  -4    0.55    0.08
  16   4  -4    0.50    0.09
 -16  -4  -4    0.46    0.10
  -4  16  -4    0.67    0.09
  -4  16   4    0.64    0.10
 -16  -4   4    0.57    0.15
 -16  -4   4    0.71    0.10
  -4  16   4    0.46    0.07
  16   4   4    0.44    0.12
 -16  -2  -4   -0.01    0.06
  16   2  -4   -0.13    0.06
  -2  16  -4    0.04    0.10
  16   2  -4    0.01    0.07
  -2  16  -4    0.01    0.06
 -16  -2  -4    0.04    0.04
  16   2   4    0.01    0.05
 -16  -2   4    0.06    0.07
 -16  -2   4   -0.01    0.07
  -2  16   4    0.14    0.09
 -16  -2   4    0.00    0.06
   0  16  -4   -0.01    0.09
 -16   0  -4    0.02    0.04
   0  16  -4   -0.05    0.04
   0  16   4   -0.03    0.04
  16   0   4    0.06    0.06
   0  16   4   -0.02    0.06
 -16   0   4   -0.07    0.06
 -16   0   4   -0.03    0.05
 -16   0   4    0.06    0.06
 -16   2  -4    0.08    0.05
   2  16  -4    0.17    0.05
   2  16  -4    0.29    0.09
 -16   2  -4    0.14    0.05
  -2 -16   4    0.18    0.08
 -16   2   4    0.38    0.07
 -16   2   4    0.09    0.06
 -16   2   4    0.18    0.06
  -2 -16   4    0.26    0.11
   2  16   4    0.16    0.08
 -16   4  -4    0.14    0.06
   4  16  -4    0.22    0.07
   4  16  -4    0.32    0.08
 -16   4  -4    0.20    0.07
  -4 -16   4    0.20    0.09
   4  16   4    0.19    0.07
  -4 -16   4    0.21    0.09
 -16   4   4    0.14    0.06
 -16   6  -4    0.09    0.04
   6  16  -4    0.12    0.05
 -16   6  -4    0.05    0.06
   6  16   4    0.13    0.09
  -6 -16   4    0.13    0.09
  -6 -16   4    0.01    0.09
 -16   6   4    0.03    0.06
 -16   8  -4    0.65    0.09
 -16   8  -4    0.39    0.07
  -8 -16  -4    0.37    0.11
 -16   8   4    0.40    0.08
  -8 -16   4    0.47    0.11
  -8 -16   4    0.58    0.11
 -10 -16  -4   -0.06    0.08
 -16  10  -4    0.01    0.05
 -16  10  -4   -0.01    0.06
  10  16  -4    0.01    0.05
 -10 -16   4    0.04    0.09
 -16  10   4    0.03    0.05
 -10 -16   4    0.01    0.08
 -12 -16  -4   -0.04    0.09
 -16  12  -4    0.05    0.05
 -12 -16   4   -0.04    0.09
 -12 -16   4   -0.04    0.08
 -16  12   4    0.07    0.05
 -14 -16   4   -0.01    0.12
 -14 -16   4    0.06    0.08
 -16  14   4    0.03    0.07
 -13  17  -4    0.00    0.04
 -13  17   4    0.01    0.04
 -17 -13   4   -0.03    0.07
 -17 -13   4   -0.04    0.11
 -11  17  -4    0.08    0.04
 -17 -11  -4    0.22    0.08
 -17 -11   4    0.07    0.08
 -11  17   4    0.09    0.05
 -17 -11   4    0.17    0.08
 -17  -9  -4    0.09    0.07
  -9  17  -4    0.04    0.05
  17   9  -4    0.27    0.06
  -9  17  -4    0.06    0.04
  -9  17   4    0.10    0.06
 -17  -9   4    0.02    0.07
 -17  -9   4    0.18    0.07
  -9  17   4    0.06    0.05
  -7  17  -4    0.04    0.04
  17   7  -4    0.12    0.05
 -17  -7  -4    0.01    0.08
  -7  17  -4    0.06    0.05
 -17  -7   4    0.09    0.08
 -17  -7   4    0.10    0.08
  -5  17  -4    0.25    0.06
 -17  -5  -4    0.23    0.09
  17   5  -4    0.28    0.06
  -5  17  -4    0.35    0.08
 -17  -5   4    0.26    0.09
 -17  -5   4    0.28    0.09
 -17  -3  -4    0.20    0.08
  -3  17  -4    0.11    0.06
  17   3  -4    0.07    0.06
 -17  -3  -4    0.09    0.05
 -17  -3   4    0.19    0.09
 -17  -1  -4    0.15    0.05
  17   1  -4    0.18    0.06
  -1  17  -4    0.16    0.06
 -17  -1   4    0.26    0.06
 -17  -1   4    0.13    0.11
 -17  -1   4    0.16    0.08
 -17   1  -4    0.02    0.05
   1  17  -4    0.12    0.05
 -17   1   4    0.03    0.06
   1  17   4    0.24    0.04
 -17   1   4    0.10    0.06
 -17   1   4   -0.08    0.06
 -17   3  -4    0.07    0.06
   3  17  -4    0.09    0.05
 -17   3  -4    0.06    0.06
  -3 -17   4    0.22    0.09
 -17   3   4    0.05    0.07
  -3 -17   4    0.04    0.12
 -17   5  -4   -0.02    0.05
 -17   5  -4    0.01    0.05
   5  17  -4   -0.01    0.05
  -5 -17   4   -0.06    0.09
 -17   5   4   -0.05    0.05
  -5 -17   4    0.13    0.14
 -17   7  -4    0.06    0.05
   7  17  -4    0.07    0.05
 -17   7  -4    0.05    0.05
 -17   7   4    0.05    0.06
  -7 -17   4    0.09    0.09
  -7 -17   4    0.19    0.09
 -17   9  -4   -0.03    0.05
   9  17  -4    0.09    0.06
 -17   9  -4    0.00    0.03
 -17   9   4    0.04    0.05
  -9 -17   4   -0.05    0.08
  -9 -17   4    0.04    0.08
 -17  11  -4    0.01    0.05
 -11 -17   4   -0.04    0.08
 -11 -17   4    0.08    0.09
 -17  11   4    0.00    0.05
 -17  13  -4   -0.01    0.06
 -13 -17   4   -0.03    0.08
 -13 -17   4    0.03    0.08
 -17  13   4   -0.02    0.06
 -12  18  -4   -0.01    0.04
 -18 -12   4   -0.01    0.07
 -18 -12   4   -0.04    0.07
 -10  18  -4    0.09    0.06
 -18 -10  -4    0.10    0.08
 -18 -10   4    0.13    0.08
 -18 -10   4    0.10    0.07
  -8  18  -4    0.05    0.04
 -18  -8  -4    0.00    0.08
 -18  -8   4   -0.05    0.07
 -18  -8   4    0.06    0.08
  18   6  -4    0.04    0.05
 -18  -6  -4    0.11    0.08
  -6  18  -4   -0.04    0.05
 -18  -6   4    0.04    0.07
 -18  -6   4   -0.09    0.07
  -4  18  -4    0.05    0.05
  18   4  -4    0.11    0.05
 -18  -4   4    0.13    0.08
 -18  -4   4    0.14    0.08
 -18  -2  -4    0.13    0.05
  18   2  -4    0.08    0.06
  -2  18  -4    0.17    0.05
 -18  -2   4    0.10    0.07
 -18  -2   4    0.14    0.08
 -18   0  -4    0.03    0.04
   0  18  -4    0.01    0.05
  18   0  -4    0.07    0.05
 -18   0   4    0.11    0.06
 -18   0   4    0.14    0.08
 -18   0   4    0.03    0.05
   2  18  -4    0.13    0.05
 -18   2  -4    0.07    0.04
   2  18   4   -0.03    0.05
 -18   2   4    0.11    0.06
   4  18  -4    0.01    0.05
 -18   4  -4    0.02    0.05
  -4 -18   4    0.08    0.09
 -18   4   4    0.19    0.06
  -4 -18   4    0.08    0.13
   6  18  -4   -0.10    0.05
 -18   6  -4    0.00    0.05
 -18   6  -4    0.02    0.05
 -18   6   4    0.01    0.05
  -6 -18   4    0.16    0.09
  -6 -18   4    0.03    0.09
 -18   8  -4    0.09    0.05
  -8 -18   4    0.08    0.12
  -8 -18   4   -0.04    0.08
 -18   8   4    0.05    0.05
 -18  10  -4    0.00    0.05
 -18  10   4   -0.01    0.05
 -10 -18   4    0.06    0.09
 -10 -18   4    0.04    0.08
 -18  12  -4   -0.04    0.05
 -12 -18   4   -0.02    0.10
 -12 -18   4   -0.01    0.07
 -18  12   4    0.02    0.05
  -9  19  -4    0.04    0.05
 -19  -9   4   -0.01    0.07
 -19  -9   4    0.07    0.07
 -19  -7   4   -0.04    0.07
 -19  -7   4   -0.09    0.07
 -19  -5   4    0.08    0.07
 -19  -5   4    0.03    0.08
  19   3  -4    0.08    0.05
  -3  19  -4    0.04    0.05
 -19  -3   4   -0.01    0.07
 -19  -3   4    0.08    0.07
 -19  -1  -4    0.16    0.04
  -1  19  -4    0.13    0.06
  19   1  -4    0.27    0.07
 -19  -1   4    0.27    0.07
 -19  -1   4    0.15    0.07
   1  19  -4    0.00    0.05
  19  -1  -4    0.02    0.06
 -19   1  -4    0.04    0.04
 -19   1   4   -0.02    0.05
 -19   3  -4    0.03    0.04
   3  19  -4    0.06    0.05
 -19   3   4   -0.03    0.05
 -19   5  -4    0.01    0.04
 -19   5   4    0.04    0.05
 -19   7  -4    0.00    0.04
  -7 -19   4    0.01    0.08
 -19   7   4   -0.01    0.05
 -19   9  -4    0.02    0.04
 -19   9   4   -0.01    0.05
  -9 -19   4    0.04    0.08
 -20  -8   4   -0.04    0.07
 -20  -8   4    0.07    0.07
 -20  -6   4    0.05    0.08
 -20  -6   4   -0.04    0.06
 -20  -4   4   -0.02    0.06
 -20  -4   4    0.00    0.06
 -20  -2   4    0.04    0.07
 -20  -2   4   -0.07    0.06
 -20   0  -4    0.05    0.04
 -20   2  -4   -0.02    0.03
 -20   2   4   -0.01    0.04
 -20   4  -4    0.02    0.03
 -20   4   4    0.06    0.04
 -20   6  -4    0.05    0.04
 -20   6   4    0.00    0.04
 -20   8  -4    0.01    0.04
 -20   8   4    0.02    0.04
 -21  -5   4    0.55    0.08
 -21  -5   4    0.12    0.07
 -21  -3   4   -0.01    0.06
 -21   1  -4    0.01    0.03
 -21   3  -4    0.02    0.03
 -21   3   4    0.08    0.04
 -21   5  -4   -0.02    0.03
 -21   5   4    0.01    0.04
   0   1  -5    9.96    0.74
   1   0  -5    8.91    0.74
  -1   0  -5    9.06    0.74
   1   0  -5    7.79    0.74
   0  -1  -5    8.36    0.74
  -1   0   5    8.27    0.74
   0   1   5    8.61    0.74
   1   0   5    8.48    0.74
  -1   2  -5    9.87    0.83
   1  -2  -5    9.23    0.83
   2   1  -5   11.21    0.83
   2   1  -5    9.44    0.83
   1  -2  -5    9.79    0.83
   1  -2   5    8.58    0.83
  -2  -1   5    9.13    0.83
  -1   2   5    9.32    0.83
  -1   2   5   10.83    0.83
   1   2  -5   16.72    1.25
   1   2  -5   13.93    1.25
   2  -1  -5   13.94    1.25
  -2   1  -5   15.25    1.25
   2  -1  -5   14.38    1.25
   1   2  -5   14.88    1.25
  -1  -2   5   15.67    1.25
   1   2   5   14.01    1.25
   2  -1   5   14.91    1.25
  -2   1   5   13.94    1.25
  -2   1   5   14.03    1.25
   2  -3  -5   48.63    3.79
   3   2  -5   39.86    3.79
  -2   3  -5   43.53    3.79
   3   2  -5   46.35    3.79
  -3  -2   5   41.43    3.79
  -2   3   5   42.74    3.79
  -2   3   5   48.63    3.79
   2  -3   5   44.24    3.79
   0   3  -5    3.40    0.28
   0   3  -5    3.04    0.28
   0   3   5    3.42    0.28
   0  -3   5    3.02    0.28
   0   3   5    3.34    0.28
  -3   2  -5   15.67    1.49
   2   3  -5   19.13    1.49
   2   3  -5   18.23    1.49
   3  -2  -5   17.87    1.49
   2   3  -5   17.47    1.49
  -3   2   5   17.90    1.49
   3  -2   5   15.27    1.49
  -3   2   5   17.40    1.49
  -2  -3   5   18.47    1.49
  -3   4  -5    1.66    0.17
  -3   4   5    2.02    0.16
   1  -4  -5    9.96    0.91
  -1   4  -5   10.11    0.91
  -1   4  -5   11.56    0.91
  -1   4   5   11.75    0.91
  -1   4   5   10.35    0.91
   1  -4   5   10.34    0.91
   1  -4   5   10.56    0.91
   1   4  -5    7.03    0.64
  -4   1  -5    7.93    0.64
  -1  -4   5    7.29    0.64
  -4   1   5    7.16    0.64
   1   4   5    6.53    0.64
  -4   1   5    8.24    0.64
   4  -1   5    8.38    0.64
   3   4  -5    1.87    0.16
  -3  -4   5    1.82    0.16
  -5  -4  -5   36.14    3.26
  -4   5  -5   41.93    3.26
   5   4  -5   37.42    3.26
   5   4  -5   39.04    3.26
  -4   5  -5   37.93    3.26
   4  -5   5   39.58    3.26
   4  -5   5   35.69    3.26
  -4   5   5   38.95    3.26
  -5  -4   5   38.05    3.26
  -4   5   5   39.83    3.26
  -4   5   5   35.74    3.26
  -2   5  -5    5.92    0.61
   5   2  -5    8.06    0.61
   2  -5   5    5.89    0.61
  -2   5   5    7.61    0.61
  -2   5   5    7.91    0.61
  -5  -2   5    7.60    0.61
  -5   0  -5   36.33    2.92
   0  -5  -5   32.09    2.92
   0   5  -5   36.01    2.92
   0   5  -5   34.81    2.92
   0  -5   5   35.62    2.92
  -5   0   5   35.63    2.92
  -5   0   5   32.45    2.92
   0   5   5   30.86    2.92
  -5   2  -5    0.45    0.05
  -2  -5   5    0.58    0.05
  -5   2   5    0.51    0.06
   2   5   5    0.32    0.05
   5  -2   5    0.37    0.05
  -5   4  -5   32.53    2.58
   4   5  -5   29.97    2.58
   4   5  -5   31.65    2.59
  -5   4  -5   29.11    2.58
  -4  -5  -5   30.91    2.59
  -5   4   5   30.68    2.59
   5  -4   5   29.24    2.58
  -5   4   5   25.77    2.59
  -5   4   5   29.97    2.58
  -4  -5   5   32.53    2.59
   4   5   5   30.96    2.58
  -5   6  -5   30.00    2.54
  -6  -5  -5   29.17    2.54
   6   5  -5   30.67    2.54
  -5   6  -5   29.86    2.54
   6   5  -5   31.97    2.54
  -6  -5   5   29.48    2.54
  -5   6   5   25.46    2.54
   6   5   5   32.00    2.54
  -5   6   5   33.67    2.54
  -6  -5   5   28.51    2.54
  -5   6   5   26.14    2.54
  -3   6  -5    0.95    0.09
  -3   6  -5    1.00    0.09
  -3   6   5    0.94    0.09
   3  -6   5    0.90    0.09
  -1   6  -5    0.33    0.04
   6   1  -5    0.39    0.04
  -1   6  -5    0.32    0.04
   1  -6   5    0.40    0.05
  -6  -1   5    0.43    0.05
  -1   6   5    0.23    0.05
  -1   6   5    0.27    0.04
  -6   1  -5    9.02    0.87
   1   6  -5    9.35    0.87
   1   6  -5   10.18    0.87
   1   6   5   10.60    0.87
  -6   1   5   11.56    0.87
  -1  -6   5    8.83    0.87
  -6   1   5   11.55    0.87
  -6   3  -5    0.26    0.04
   3   6  -5    0.22    0.04
   3   6  -5    0.18    0.03
   6  -3   5    0.25    0.04
  -3  -6   5    0.21    0.04
  -6   3   5    0.31    0.05
  -6   3   5    0.27    0.04
   3   6   5    0.23    0.04
  -6   5  -5   24.08    2.25
   5   6  -5   26.08    2.25
  -5  -6  -5   25.50    2.25
  -6   5  -5   25.61    2.25
  -6   5  -5   24.77    2.25
   5   6  -5   29.35    2.25
  -5  -6   5   25.95    2.25
  -6   5   5   26.70    2.25
  -6   5   5   28.41    2.25
   5   6   5   28.75    2.25
  -6   5   5   24.79    2.25
   7   6  -5   11.84    0.97
  -6   7  -5    9.89    0.97
  -7  -6  -5   10.84    0.98
  -6   7  -5   10.43    0.97
   7   6  -5   11.56    0.98
  -6   7   5   12.63    0.98
  -6   7   5   11.14    0.97
   7   6   5   13.01    0.97
  -6   7   5   12.55    0.98
  -7  -6   5    9.66    0.98
  -7  -6   5   10.48    0.98
  -6   7   5   12.40    0.97
   7   4  -5    0.79    0.08
   7   4  -5    0.78    0.07
  -4   7  -5    0.73    0.07
  -7  -4  -5    0.52    0.08
  -4   7  -5    0.79    0.07
  -4   7   5    0.82    0.11
  -7  -4   5    0.64    0.08
  -4   7   5    0.57    0.07
  -7  -4   5    0.53    0.08
   7   2  -5    4.57    0.39
  -7  -2  -5    4.94    0.40
  -2   7  -5    4.41    0.39
  -2   7  -5    4.65    0.39
  -7  -2   5    4.61    0.40
  -2   7   5    3.97    0.39
  -2   7   5    4.52    0.40
  -2   7   5    5.03    0.39
   2  -7   5    4.59    0.40
   0   7  -5   21.55    1.84
  -7   0  -5   24.60    1.84
   0   7  -5   20.98    1.84
   0  -7   5   19.44    1.84
  -7   0   5   21.56    1.84
  -7   0   5   20.10    1.84
   0   7   5   22.43    1.84
   2   7  -5    1.55    0.15
  -7   2  -5    1.75    0.15
   2   7  -5    1.70    0.15
   2   7   5    1.45    0.15
  -2  -7   5    1.77    0.15
  -4  -7  -5    0.42    0.07
  -7   4   5    0.59    0.08
  -7   4   5    0.72    0.08
  -7   4   5    0.65    0.06
  -7   4   5    0.54    0.07
   4   7   5    0.58    0.07
   6   7  -5    8.80    0.80
  -7   6  -5    9.50    0.80
   6   7  -5    8.92    0.80
  -7   6  -5    9.81    0.80
  -7   6  -5    9.08    0.80
  -6  -7  -5    9.25    0.80
  -7   6   5    9.51    0.80
  -7   6   5    9.17    0.81
  -7   6   5    9.67    0.80
  -6  -7   5    8.33    0.80
   6   7   5   10.67    0.80
  -7   6   5   10.01    0.80
  -6  -7   5    8.43    0.80
  -7   8  -5    0.58    0.07
   8   7  -5    0.58    0.08
  -7   8  -5    0.56    0.06
  -7   8  -5    0.62    0.07
   8   7  -5    0.63    0.07
  -8  -7  -5    0.36    0.07
  -8  -7   5    0.51    0.08
  -8  -7   5    0.62    0.09
  -7   8   5    0.48    0.07
  -7   8   5    0.54    0.08
   8   7   5    0.46    0.07
  -5   8  -5    0.86    0.09
   8   5  -5    1.06    0.09
   8   5  -5    1.08    0.10
  -5   8  -5    0.72    0.09
  -8  -5   5    0.98    0.11
  -5   8   5    0.91    0.09
   8   5   5    1.03    0.09
  -5   8   5    0.68    0.08
  -5   8   5    0.65    0.09
  -3   8  -5    0.40    0.05
   8   3  -5    0.46    0.05
  -3   8  -5    0.44    0.06
  -8  -3  -5    0.38    0.05
  -8  -3   5    0.46    0.06
  -3   8   5    0.32    0.05
  -3   8   5    0.32    0.06
  -1   8  -5    2.67    0.21
  -1   8  -5    2.60    0.21
  -1   8   5    2.34    0.21
  -8  -1   5    2.03    0.21
   1  -8   5    2.16    0.22
  -8   1  -5   15.36    1.25
   1   8  -5   13.95    1.25
   1   8  -5   14.43    1.25
  -8   1   5   14.97    1.25
  -8   1   5   14.49    1.25
   1   8   5   15.06    1.25
  -1  -8   5   14.14    1.25
  -8   3  -5    4.19    0.34
   3   8  -5    4.09    0.34
   3   8  -5    4.03    0.34
  -3  -8  -5    3.61    0.34
  -8   3  -5    4.26    0.34
  -8   3  -5    4.22    0.34
  -8   3   5    3.91    0.34
  -3  -8   5    3.94    0.34
  -8   3   5    3.38    0.34
  -8   3   5    3.95    0.34
   3   8   5    3.74    0.34
   8  -3   5    3.56    0.34
  -5  -8  -5    8.13    0.80
   5   8  -5    9.90    0.80
   5   8  -5    9.31    0.80
  -8   5  -5    9.44    0.80
  -8   5  -5    9.64    0.80
  -8   5  -5    9.45    0.80
  -8   5   5    8.70    0.80
  -8   5   5    8.95    0.80
  -5  -8   5    9.40    0.80
  -8   5   5    9.58    0.80
  -8   5   5    8.19    0.80
   5   8   5    9.76    0.80
  -5  -8   5   10.41    0.81
  -7  -8  -5    8.96    0.79
   7   8  -5    9.47    0.79
  -8   7  -5    9.53    0.78
  -8   7  -5   10.29    0.79
   7   8  -5    9.21    0.78
  -8   7  -5    8.55    0.79
  -7  -8   5    9.52    0.79
  -8   7   5    9.16    0.79
   7   8   5    9.40    0.79
  -8   7   5    8.63    0.79
  -8   7   5    9.41    0.79
  -8   7   5    8.79    0.78
  -7  -8   5    8.07    0.79
  -9  -8  -5    0.27    0.06
  -8   9  -5    0.43    0.06
  -8   9  -5    0.44    0.06
   9   8  -5    0.28    0.05
   9   8  -5    0.30    0.06
  -8   9   5    0.14    0.05
  -8   9   5    0.15    0.05
  -9  -8   5    0.26    0.07
   9   8   5    0.36    0.05
  -8   9   5    0.32    0.06
  -9  -8   5    0.19    0.06
   9   6  -5    1.86    0.16
  -9  -6  -5    1.67    0.17
  -6   9  -5    2.00    0.16
  -6   9  -5    1.75    0.16
   9   6  -5    1.87    0.16
  -6   9  -5    1.84    0.16
  -6   9   5    1.57    0.16
  -6   9   5    1.68    0.16
  -9  -6   5    1.65    0.17
  -9  -6   5    1.42    0.17
   9   6   5    1.43    0.16
  -6   9   5    1.85    0.16
   9   4  -5    1.69    0.15
   9   4  -5    1.82    0.15
  -4   9  -5    1.67    0.15
  -4   9  -5    1.60    0.15
  -9  -4  -5    1.49    0.16
  -4   9  -5    1.35    0.18
   9   4   5    1.78    0.15
  -9  -4   5    1.79    0.16
  -4   9   5    1.58    0.15
  -9  -4   5    1.77    0.16
  -4   9   5    1.40    0.14
  -4   9   5    1.54    0.15
  -9  -2  -5    8.01    0.72
   9   2  -5    7.98    0.72
  -2   9  -5    9.73    0.72
  -2   9  -5    9.17    0.72
  -9  -2  -5    9.44    0.72
  -2   9   5    7.52    0.72
  -9  -2   5    7.78    0.73
  -2   9   5    8.02    0.72
  -9  -2   5    7.88    0.72
  -9  -2   5    8.15    0.72
   2  -9   5    9.40    0.72
  -2   9   5    7.66    0.72
  -9   0  -5    8.19    0.82
   0   9  -5   10.12    0.82
  -9   0  -5   10.09    0.81
   0   9  -5    9.33    0.82
   0   9   5    9.14    0.82
  -9   0   5    9.30    0.82
   0  -9   5   10.00    0.82
  -9   0   5    9.86    0.82
   2   9  -5    0.39    0.06
  -9   2  -5    0.38    0.06
  -9   2  -5    0.50    0.05
   2   9  -5    0.32    0.06
   2   9   5    0.61    0.08
  -9   2   5    0.47    0.06
  -9   2   5    0.32    0.06
  -9   2   5    0.52    0.07
  -9   4  -5    0.15    0.04
  -9   4  -5    0.16    0.03
  -9   4  -5    0.18    0.04
   4   9  -5    0.05    0.03
   4   9  -5    0.10    0.04
  -4  -9  -5    0.01    0.04
  -4  -9   5    0.02    0.05
  -4  -9   5    0.10    0.08
  -9   4   5    0.07    0.03
  -9   4   5    0.11    0.05
  -9   4   5    0.01    0.03
  -9   4   5    0.01    0.04
   4   9   5    0.07    0.05
   6   9  -5    2.56    0.23
  -6  -9  -5    2.46    0.23
   6   9  -5    2.60    0.22
  -6  -9   5    2.79    0.24
  -9   6   5    2.46    0.23
   6   9   5    2.39    0.22
  -6  -9   5    2.30    0.23
  -9   6   5    2.55    0.23
  -9   6   5    2.54    0.22
   8   9  -5    2.97    0.27
   8   9  -5    3.32    0.27
  -9   8  -5    3.07    0.27
  -9   8  -5    2.96    0.27
  -9   8  -5    2.90    0.27
  -8  -9  -5    3.08    0.27
  -8  -9   5    3.04    0.28
  -8  -9   5    2.81    0.28
   8   9   5    3.37    0.27
  -9   8   5    2.95    0.27
  -9   8   5    2.76    0.27
  -9   8   5    3.03    0.27
  -9  10  -5    0.49    0.06
  10   9  -5    0.40    0.06
 -10  -9  -5    0.14    0.06
  -9  10  -5    0.30    0.05
  10   9  -5    0.31    0.05
  -9  10  -5    0.29    0.05
  10   9   5    0.22    0.06
 -10  -9   5    0.21    0.07
  -9  10   5    0.15    0.05
  -9  10   5    0.14    0.06
  -9  10   5    0.25    0.06
 -10  -9   5    0.32    0.07
  10   7  -5    0.10    0.04
  -7  10  -5    0.11    0.04
  10   7  -5    0.05    0.05
 -10  -7  -5    0.05    0.05
  -7  10  -5    0.04    0.04
  -7  10  -5    0.02    0.04
  10   7   5    0.09    0.05
  -7  10   5    0.08    0.04
 -10  -7   5    0.04    0.06
  -7  10   5    0.15    0.05
  -7  10   5    0.07    0.04
 -10  -7   5    0.07    0.05
  -5  10  -5    0.14    0.04
  -5  10  -5    0.19    0.05
 -10  -5  -5    0.26    0.06
  10   5  -5    0.15    0.05
  10   5  -5    0.14    0.06
  -5  10   5    0.29    0.04
 -10  -5   5    0.16    0.06
  -5  10   5    0.25    0.05
 -10  -5   5    0.11    0.05
  -5  10   5    0.17    0.03
  -3  10  -5    1.36    0.11
 -10  -3  -5    1.02    0.12
  10   3  -5    0.89    0.11
  -3  10  -5    1.17    0.15
  -3  10   5    0.97    0.11
  -3  10   5    1.27    0.11
  -3  10   5    1.14    0.10
 -10  -3   5    0.96    0.13
  -1  10  -5    0.31    0.05
 -10  -1  -5    0.20    0.04
 -10  -1  -5    0.14    0.05
 -10  -1  -5    0.15    0.04
  -1  10  -5    0.32    0.04
 -10  -1   5    0.26    0.05
 -10  -1   5    0.23    0.05
 -10  -1   5    0.26    0.05
  -1  10   5    0.31    0.05
  10   1   5    0.24    0.04
   1  10  -5    0.99    0.10
 -10   1  -5    0.78    0.09
 -10   1  -5    0.74    0.09
   1  10  -5    0.96    0.09
 -10   1   5    0.98    0.10
 -10   1   5    1.04    0.10
  -1 -10   5    0.81    0.10
   1  10   5    0.93    0.09
 -10   1   5    0.83    0.10
 -10   1   5    0.86    0.10
 -10   3  -5    1.25    0.12
   3  10  -5    1.36    0.12
   3  10  -5    1.28    0.13
 -10   3  -5    1.07    0.12
 -10   3  -5    1.23    0.12
  10  -3   5    1.18    0.12
   3  10   5    1.34    0.12
 -10   3   5    1.49    0.13
  -3 -10   5    1.22    0.13
  -3 -10   5    1.25    0.17
   5  10  -5    7.33    0.65
   5  10  -5    7.37    0.65
 -10   5  -5    7.96    0.65
 -10   5  -5    7.48    0.64
  -5 -10  -5    7.05    0.65
 -10   5   5    7.52    0.65
  -5 -10   5    7.85    0.65
 -10   5   5    6.66    0.65
 -10   5   5    7.43    0.64
   5  10   5    7.67    0.65
 -10   5   5    8.18    0.65
 -10   7  -5    0.97    0.10
 -10   7  -5    0.93    0.10
   7  10  -5    0.93    0.10
  -7 -10  -5    0.76    0.11
 -10   7  -5    0.94    0.09
   7  10  -5    1.09    0.09
 -10   7   5    0.85    0.10
  -7 -10   5    0.94    0.11
   7  10   5    0.78    0.10
  -7 -10   5    0.80    0.12
 -10   7   5    0.86    0.10
 -10   7   5    0.63    0.09
   9  10  -5    0.36    0.07
  -9 -10  -5    0.34    0.08
 -10   9  -5    0.55    0.07
 -10   9  -5    0.46    0.07
   9  10  -5    0.60    0.07
 -10   9  -5    0.47    0.07
  -9 -10   5    0.30    0.08
  -9 -10   5    0.36    0.08
   9  10   5    0.55    0.08
 -10   9   5    0.57    0.08
 -10   9   5    0.61    0.08
 -10   9   5    0.52    0.07
 -10  11  -5    0.46    0.08
 -10  11  -5    0.59    0.08
  11  10  -5    0.82    0.10
 -10  11  -5    0.68    0.09
 -11 -10  -5    0.75    0.11
 -10  11   5    0.71    0.09
 -10  11   5    0.66    0.08
 -11 -10   5    0.63    0.10
 -11 -10   5    0.52    0.10
 -10  11   5    0.61    0.08
  11  10   5    0.84    0.10
  -8  11  -5    0.16    0.05
  -8  11  -5    0.13    0.04
  11   8  -5    0.16    0.06
  11   8  -5    0.17    0.04
  -8  11  -5    0.09    0.05
 -11  -8  -5    0.09    0.06
  -8  11   5    0.10    0.05
 -11  -8   5    0.18    0.07
  -8  11   5    0.08    0.05
 -11  -8   5    0.12    0.06
  11   8   5    0.08    0.06
  -8  11   5    0.09    0.04
  -6  11  -5    0.17    0.04
  11   6  -5    0.10    0.04
  -6  11  -5    0.09    0.04
 -11  -6  -5    0.11    0.05
  -6  11  -5    0.09    0.04
  11   6  -5    0.13    0.06
  -6  11   5   -0.01    0.04
 -11  -6   5    0.13    0.08
  11   6   5    0.16    0.04
  -6  11   5    0.11    0.05
 -11  -6   5    0.12    0.05
  -6  11   5    0.07    0.04
  -4  11  -5    1.10    0.10
  11   4  -5    0.92    0.10
  -4  11  -5    1.16    0.10
 -11  -4  -5    1.01    0.12
  11   4  -5    1.11    0.11
  -4  11   5    0.88    0.10
  -4  11   5    1.08    0.11
  -4  11   5    0.92    0.10
 -11  -4   5    0.78    0.11
 -11  -4   5    0.93    0.12
  -4  11   5    1.01    0.10
  11   4   5    1.17    0.11
 -11  -2  -5    0.78    0.10
  -2  11  -5    1.01    0.10
 -11  -2  -5    0.91    0.12
  -2  11  -5    0.94    0.09
  -2  11   5    0.89    0.09
 -11  -2   5    1.15    0.11
  -2  11   5    0.78    0.09
  11   2   5    0.82    0.09
  -2  11   5    0.89    0.10
 -11   0  -5    1.94    0.17
   0  11  -5    1.70    0.18
 -11   0  -5    2.10    0.17
   0  11  -5    2.01    0.18
 -11   0   5    2.01    0.18
   0  11   5    1.90    0.17
 -11   0   5    1.97    0.18
   0 -11   5    1.59    0.18
 -11   0   5    1.86    0.18
 -11   2  -5    0.25    0.04
 -11   2  -5    0.30    0.05
   2  11  -5    0.15    0.05
 -11   2   5    0.06    0.05
   2  11   5    0.27    0.05
  -2 -11   5   -0.01    0.09
 -11   2   5    0.16    0.05
 -11   2   5    0.21    0.06
  -2 -11   5    0.10    0.06
 -11   2   5    0.19    0.09
   4  11  -5    3.84    0.33
  -4 -11  -5    3.92    0.33
 -11   4  -5    3.50    0.33
 -11   4  -5    3.66    0.32
   4  11  -5    3.93    0.33
 -11   4  -5    3.75    0.33
 -11   4   5    3.82    0.33
 -11   4   5    3.20    0.32
 -11   4   5    3.75    0.33
  -4 -11   5    3.61    0.34
   4  11   5    4.12    0.33
  -4 -11   5    3.35    0.33
   6  11  -5    0.21    0.09
 -11   6  -5    0.20    0.07
  -6 -11  -5    0.11    0.06
 -11   6  -5    0.21    0.04
   6  11  -5    0.18    0.04
 -11   6  -5    0.22    0.05
   6  11   5    0.17    0.05
 -11   6   5    0.13    0.07
  -6 -11   5    0.24    0.07
  -6 -11   5    0.23    0.07
 -11   6   5    0.06    0.04
 -11   6   5    0.16    0.07
 -11   8  -5    0.09    0.04
   8  11  -5    0.09    0.05
 -11   8  -5    0.10    0.05
   8  11  -5    0.07    0.04
 -11   8  -5    0.07    0.05
  -8 -11  -5    0.07    0.06
  -8 -11   5   -0.05    0.07
 -11   8   5    0.06    0.05
   8  11   5    0.05    0.05
 -11   8   5    0.06    0.06
  -8 -11   5    0.02    0.07
 -11   8   5    0.09    0.04
 -11  10  -5    0.03    0.05
  10  11  -5    0.01    0.04
 -10 -11  -5    0.01    0.06
  10  11  -5    0.00    0.06
 -11  10  -5   -0.02    0.05
 -11  10  -5   -0.01    0.04
 -10 -11   5   -0.03    0.07
 -10 -11   5    0.01    0.07
 -11  10   5    0.01    0.06
 -11  10   5    0.01    0.05
 -11  10   5    0.07    0.06
  10  11   5    0.08    0.05
 -11  12  -5    0.83    0.10
  12  11  -5    0.79    0.13
 -11  12  -5    0.68    0.10
 -12 -11  -5    0.77    0.12
 -11  12   5    0.73    0.10
 -12 -11   5    0.65    0.12
 -11  12   5    0.78    0.12
 -11  12   5    0.77    0.11
 -12 -11   5    0.68    0.12
  12  11   5    0.85    0.15
  -9  12  -5    0.14    0.05
  12   9  -5    0.18    0.05
 -12  -9  -5    0.19    0.07
  12   9  -5    0.21    0.06
  -9  12  -5    0.24    0.05
  -9  12  -5    0.15    0.05
  12   9   5    0.24    0.06
 -12  -9   5    0.19    0.08
 -12  -9   5    0.22    0.08
  -9  12   5    0.21    0.06
  -9  12   5    0.20    0.06
  -9  12   5    0.15    0.05
  12   7  -5    0.53    0.07
 -12  -7  -5    0.52    0.08
  -7  12  -5    0.63    0.07
  12   7  -5    0.45    0.08
  -7  12  -5    0.48    0.07
  -7  12  -5    0.60    0.07
  -7  12   5    0.39    0.07
  12   7   5    0.44    0.08
 -12  -7   5    0.54    0.08
  -7  12   5    0.48    0.07
  -7  12   5    0.54    0.08
 -12  -7   5    0.48    0.08
  -5  12  -5    0.01    0.04
  -5  12  -5    0.00    0.04
  12   5  -5   -0.02    0.04
  -5  12  -5    0.04    0.04
  12   5  -5    0.04    0.03
 -12  -5  -5    0.02    0.05
  -5  12   5    0.02    0.04
  12   5   5   -0.01    0.04
  -5  12   5    0.01    0.04
  -5  12   5    0.08    0.04
 -12  -5   5    0.01    0.06
 -12  -5   5    0.03    0.05
  -3  12  -5    0.16    0.03
  -3  12  -5    0.08    0.04
 -12  -3  -5    0.08    0.04
 -12  -3  -5    0.09    0.05
  12   3  -5    0.05    0.03
  -3  12  -5    0.05    0.04
 -12  -3   5    0.01    0.05
  -3  12   5    0.06    0.04
  12   3   5    0.03    0.04
 -12  -3   5    0.05    0.05
  -3  12   5    0.00    0.03
  -3  12   5    0.03    0.03
 -12  -1  -5    0.17    0.04
  -1  12  -5    0.29    0.05
  -1  12  -5    0.23    0.05
  12   1  -5    0.25    0.04
 -12  -1  -5    0.14    0.05
 -12  -1   5    0.26    0.05
   1 -12   5    0.15    0.05
  -1  12   5    0.21    0.04
  12   1   5    0.18    0.07
 -12  -1   5    0.33    0.06
  -1  12   5    0.20    0.05
 -12  -1   5    0.39    0.06
 -12   1  -5    0.78    0.09
   1  12  -5    1.19    0.11
 -12   1  -5    0.87    0.10
   1  12  -5    1.12    0.10
 -12   1   5    0.67    0.11
  -1 -12   5    0.90    0.12
 -12   1   5    0.62    0.13
  -1 -12   5    1.04    0.15
   1  12   5    1.02    0.10
 -12   3  -5    2.45    0.23
 -12   3  -5    2.83    0.23
   3  12  -5    2.35    0.23
   3  12  -5    2.56    0.23
 -12   3   5    2.33    0.23
 -12   3   5    2.67    0.24
  -3 -12   5    2.39    0.24
 -12   3   5    2.55    0.23
   3  12   5    2.68    0.23
   5  12  -5    0.84    0.10
 -12   5  -5    1.01    0.09
   5  12  -5    0.71    0.09
 -12   5  -5    0.84    0.09
  -5 -12  -5    0.75    0.11
 -12   5  -5    0.94    0.10
  -5 -12   5    0.48    0.11
 -12   5   5    0.74    0.10
 -12   5   5    0.77    0.10
   5  12   5    0.83    0.10
 -12   7  -5    1.48    0.14
  -7 -12  -5    1.29    0.15
   7  12  -5    1.70    0.14
   7  12  -5    1.55    0.15
 -12   7  -5    1.40    0.15
 -12   7  -5    1.42    0.14
 -12   7   5    1.45    0.15
  -7 -12   5    1.47    0.16
 -12   7   5    1.58    0.15
   7  12   5    1.43    0.16
 -12   7   5    1.28    0.14
  -7 -12   5    1.21    0.17
 -12   9  -5    0.54    0.07
   9  12  -5    0.47    0.09
   9  12  -5    0.66    0.08
 -12   9  -5    0.68    0.09
  -9 -12  -5    0.27    0.08
 -12   9   5    0.50    0.08
  -9 -12   5    0.36    0.09
  -9 -12   5    0.37    0.09
 -12   9   5    0.49    0.09
 -12   9   5    0.52    0.08
   9  12   5    0.59    0.09
 -12  11  -5    0.11    0.07
 -12  11  -5    0.03    0.06
  11  12  -5    0.06    0.07
  11  12  -5    0.02    0.05
 -11 -12  -5    0.00    0.07
 -12  11  -5    0.06    0.05
 -11 -12   5    0.09    0.08
  11  12   5    0.02    0.06
 -12  11   5    0.08    0.05
 -11 -12   5   -0.06    0.08
 -12  11   5    0.02    0.07
 -12  11   5    0.05    0.06
 -12  13  -5    0.08    0.05
 -13 -12  -5    0.10    0.07
  13  12  -5    0.09    0.05
 -12  13  -5    0.01    0.06
 -13 -12   5    0.04    0.08
 -12  13   5    0.10    0.06
 -12  13   5    0.03    0.05
 -13 -12   5   -0.04    0.08
 -10  13  -5    1.23    0.14
 -13 -10  -5    1.45    0.16
 -10  13  -5    1.52    0.15
  13  10  -5    1.51    0.14
 -10  13  -5    1.38    0.14
 -10  13   5    1.13    0.14
 -10  13   5    1.23    0.14
 -13 -10   5    1.24    0.17
 -10  13   5    1.17    0.18
 -13  -8  -5    0.05    0.07
  -8  13  -5    0.03    0.05
  13   8  -5    0.08    0.05
  -8  13  -5    0.08    0.05
  -8  13  -5    0.02    0.05
  13   8  -5    0.05    0.06
  -8  13   5    0.02    0.05
  -8  13   5    0.02    0.06
  13   8   5    0.09    0.06
 -13  -8   5   -0.02    0.07
  -8  13   5    0.04    0.04
 -13  -8   5    0.05    0.07
  13   6  -5    1.40    0.12
  -6  13  -5    1.23    0.12
  13   6  -5    1.19    0.13
  -6  13  -5    1.20    0.12
 -13  -6  -5    1.38    0.14
  13   6   5    1.06    0.12
 -13  -6   5    1.26    0.14
 -13  -6   5    1.05    0.14
  -6  13   5    1.08    0.12
  -6  13   5    1.02    0.13
  -6  13   5    1.18    0.13
 -13  -4  -5    0.16    0.04
 -13  -4  -5   -0.01    0.05
  13   4  -5    0.04    0.04
  -4  13  -5    0.07    0.05
  -4  13  -5    0.06    0.04
  13   4  -5    0.02    0.04
  -4  13  -5    0.09    0.04
 -13  -4   5    0.08    0.06
  13   4   5    0.03    0.04
  -4  13   5    0.01    0.04
  -4  13   5   -0.02    0.04
 -13  -4   5    0.06    0.05
  13   2  -5    1.79    0.15
 -13  -2  -5    1.54    0.15
  -2  13  -5    1.68    0.18
 -13  -2  -5    1.72    0.16
  -2  13  -5    1.61    0.16
 -13  -2   5    1.51    0.16
  -2  13   5    1.48    0.16
 -13  -2   5    1.68    0.21
 -13  -2   5    1.84    0.16
  13   2   5    1.75    0.15
  -2  13   5    1.51    0.15
   0  13  -5    0.27    0.08
 -13   0  -5    0.09    0.04
   0  13  -5    0.21    0.05
  13   0   5    0.09    0.05
 -13   0   5    0.25    0.09
 -13   0   5    0.17    0.06
 -13   0   5    0.15    0.06
   0 -13   5    0.12    0.06
   0  13   5    0.14    0.06
 -13   2  -5    0.35    0.06
   2  13  -5    0.31    0.05
   2  13  -5    0.35    0.07
 -13   2  -5    0.37    0.05
 -13   2   5    0.18    0.06
  -2 -13   5    0.20    0.08
 -13   2   5    0.28    0.06
  -2 -13   5    0.25    0.07
 -13   2   5    0.15    0.06
 -13   4  -5    0.43    0.06
   4  13  -5    0.36    0.05
   4  13  -5    0.27    0.07
 -13   4  -5    0.34    0.05
  -4 -13   5    0.17    0.08
  -4 -13   5    0.41    0.10
 -13   4   5    0.23    0.05
 -13   4   5    0.28    0.07
 -13   4   5    0.23    0.06
   6  13  -5    0.21    0.05
  -6 -13  -5    0.14    0.07
 -13   6  -5    0.18    0.05
 -13   6  -5    0.22    0.05
   6  13  -5    0.24    0.07
 -13   6  -5    0.18    0.05
  -6 -13   5    0.08    0.08
  -6 -13   5    0.17    0.08
   6  13   5    0.12    0.06
 -13   6   5    0.20    0.07
 -13   6   5    0.19    0.06
 -13   8  -5    0.23    0.06
 -13   8  -5    0.21    0.05
   8  13  -5    0.22    0.05
 -13   8  -5    0.26    0.06
   8  13  -5    0.23    0.07
  -8 -13  -5    0.13    0.07
 -13   8   5    0.18    0.06
   8  13   5    0.21    0.06
 -13   8   5    0.16    0.07
 -13   8   5    0.20    0.06
  -8 -13   5    0.15    0.09
  -8 -13   5    0.19    0.09
  10  13  -5    0.12    0.05
 -13  10  -5    0.15    0.06
 -13  10  -5    0.18    0.08
  10  13  -5    0.13    0.12
 -10 -13  -5    0.13    0.08
 -13  10  -5    0.16    0.05
 -13  10   5    0.19    0.12
 -13  10   5    0.18    0.07
 -10 -13   5    0.00    0.09
 -13  10   5    0.05    0.05
  10  13   5    0.27    0.09
 -10 -13   5    0.05    0.09
 -12 -13  -5    0.45    0.10
  12  13  -5    0.56    0.07
 -13  12  -5    0.56    0.08
 -13  12  -5    0.39    0.07
 -12 -13   5    0.43    0.11
 -13  12   5    0.41    0.08
 -13  12   5    0.29    0.07
 -12 -13   5    0.30    0.10
 -14 -13  -5    0.00    0.07
 -13  14  -5    0.02    0.05
 -13  14  -5    0.00    0.05
 -13  14   5   -0.01    0.06
 -14 -13   5    0.00    0.08
 -14 -13   5    0.10    0.08
 -11  14  -5    0.09    0.05
 -11  14  -5    0.03    0.05
  14  11  -5    0.05    0.05
 -14 -11  -5   -0.02    0.07
 -11  14   5    0.02    0.04
 -14 -11   5    0.01    0.08
 -14 -11   5   -0.07    0.08
 -11  14   5    0.06    0.06
  -9  14  -5    0.51    0.08
  -9  14  -5    0.41    0.07
 -14  -9  -5    0.49    0.09
  14   9  -5    0.38    0.07
  -9  14  -5    0.45    0.07
  -9  14   5    0.46    0.07
 -14  -9   5    0.43    0.10
  -9  14   5    0.44    0.07
 -14  -9   5    0.47    0.10
  14   7  -5    0.11    0.07
  -7  14  -5    0.09    0.04
  -7  14  -5    0.05    0.08
  -7  14  -5    0.07    0.05
  14   7  -5    0.15    0.05
 -14  -7  -5    0.02    0.07
  -7  14   5    0.09    0.09
  -7  14   5    0.11    0.05
 -14  -7   5    0.01    0.08
  -7  14   5    0.20    0.05
 -14  -7   5    0.04    0.07
 -14  -5  -5    2.07    0.18
  14   5  -5    1.82    0.17
  -5  14  -5    2.02    0.17
  -5  14  -5    1.85    0.17
  14   5  -5    1.92    0.17
  -5  14  -5    1.49    0.17
 -14  -5   5    1.92    0.19
 -14  -5   5    1.81    0.19
  14   5   5    1.70    0.17
  -5  14   5    1.48    0.17
  -5  14   5    1.77    0.17
  -3  14  -5    0.77    0.10
  14   3  -5    0.98    0.09
 -14  -3  -5    1.03    0.11
  -3  14  -5    0.91    0.10
 -14  -3  -5    0.92    0.10
  14   3   5    0.70    0.10
  -3  14   5    0.81    0.09
  -3  14   5    0.67    0.10
  -3  14   5    0.99    0.10
 -14  -3   5    1.07    0.12
 -14  -3   5    0.84    0.12
  -1  14  -5    0.52    0.07
  14   1  -5    0.42    0.07
  -1  14  -5    0.48    0.08
 -14  -1  -5    0.50    0.07
 -14  -1   5    0.44    0.08
  14   1   5    0.47    0.07
  -1  14   5    0.32    0.07
 -14  -1   5    0.37    0.08
  -1  14   5    0.43    0.06
 -14  -1   5    0.55    0.07
   1  14  -5    0.91    0.10
   1  14  -5    0.69    0.10
 -14   1  -5    0.80    0.09
 -14   1  -5    0.83    0.09
 -14   1   5    0.79    0.12
   1  14   5    0.82    0.10
  -1 -14   5    0.99    0.12
 -14   1   5    0.53    0.10
   3  14  -5    0.20    0.05
 -14   3  -5    0.17    0.05
   3  14  -5    0.12    0.06
 -14   3  -5    0.12    0.05
   3  14   5    0.18    0.06
 -14   3   5    0.12    0.05
 -14   3   5    0.16    0.06
 -14   3   5    0.17    0.06
 -14   3   5    0.07    0.05
  -3 -14   5   -0.07    0.11
  -3 -14   5    0.09    0.08
   5  14  -5    0.14    0.05
 -14   5  -5    0.04    0.05
 -14   5  -5    0.05    0.05
   5  14  -5    0.09    0.06
  -5 -14   5    0.00    0.08
 -14   5   5    0.06    0.06
  -5 -14   5    0.00    0.08
 -14   5   5    0.04    0.06
   5  14   5    0.12    0.06
 -14   7  -5    0.05    0.05
 -14   7  -5    0.07    0.05
 -14   7  -5    0.05    0.05
   7  14  -5    0.04    0.08
   7  14  -5    0.05    0.05
  -7 -14   5    0.03    0.08
 -14   7   5   -0.04    0.05
 -14   7   5    0.08    0.07
   7  14   5    0.08    0.06
  -7 -14   5    0.06    0.08
  -9 -14  -5    0.00    0.08
 -14   9  -5    0.13    0.06
 -14   9  -5    0.07    0.05
   9  14  -5    0.00    0.05
 -14   9   5    0.06    0.06
   9  14   5    0.02    0.06
  -9 -14   5   -0.04    0.09
  -9 -14   5    0.09    0.09
 -11 -14  -5   -0.03    0.08
 -14  11  -5    0.01    0.06
 -14  11  -5    0.00    0.05
  11  14  -5   -0.02    0.05
 -14  11   5    0.03    0.06
 -11 -14   5   -0.02    0.08
 -11 -14   5   -0.08    0.08
 -14  13  -5    0.00    0.05
 -14  13  -5    0.09    0.06
 -13 -14   5   -0.01    0.08
 -14  13   5    0.09    0.06
 -13 -14   5   -0.03    0.08
 -14  15  -5    0.08    0.05
 -15 -14   5    0.07    0.08
 -14  15   5    0.09    0.06
 -15 -14   5   -0.04    0.08
 -15 -12  -5    0.01    0.07
 -12  15  -5   -0.01    0.05
 -12  15  -5    0.00    0.07
 -15 -12   5   -0.01    0.07
 -15 -12   5    0.01    0.07
 -12  15   5    0.00    0.05
 -10  15  -5   -0.04    0.05
  15  10  -5    0.07    0.05
 -15 -10  -5   -0.08    0.07
 -10  15  -5   -0.03    0.05
 -10  15   5   -0.08    0.05
 -15 -10   5   -0.01    0.07
 -15 -10   5   -0.01    0.07
 -10  15   5   -0.02    0.04
 -15  -8  -5    0.02    0.07
  -8  15  -5   -0.04    0.05
  -8  15  -5    0.01    0.05
  15   8  -5    0.00    0.05
  -8  15   5    0.01    0.05
 -15  -8   5    0.10    0.08
 -15  -8   5   -0.01    0.08
  -8  15   5    0.00    0.04
  15   6  -5    0.40    0.06
  -6  15  -5    0.37    0.07
  -6  15  -5    0.35    0.07
  -6  15  -5    0.28    0.06
 -15  -6  -5    0.40    0.11
  15   6  -5    0.35    0.08
  -6  15   5    0.50    0.08
  -6  15   5    0.39    0.06
 -15  -6   5    0.33    0.09
 -15  -6   5    0.38    0.09
  -4  15  -5    0.25    0.04
  15   4  -5    0.28    0.06
 -15  -4  -5    0.25    0.08
  -4  15  -5    0.27    0.06
  -4  15  -5    0.40    0.07
 -15  -4   5    0.17    0.08
 -15  -4   5    0.16    0.08
  -4  15   5    0.19    0.07
  -4  15   5    0.15    0.05
 -15  -2  -5    0.10    0.05
  15   2  -5    0.12    0.04
  -2  15  -5    0.11    0.05
  15   2  -5    0.14    0.06
  -2  15  -5    0.11    0.06
  -2  15   5    0.11    0.05
 -15  -2   5    0.09    0.07
 -15  -2   5    0.10    0.06
  -2  15   5    0.11    0.05
   0  15  -5    0.78    0.10
   0  15  -5    0.76    0.09
 -15   0  -5    0.63    0.09
  15   0  -5    0.81    0.09
 -15   0   5    0.48    0.09
 -15   0   5    0.51    0.10
 -15   0   5    0.75    0.10
   0  15   5    0.75    0.09
  15   0   5    1.04    0.12
   0  15   5    0.87    0.10
   2  15  -5    0.25    0.07
 -15   2  -5    0.14    0.05
 -15   2  -5    0.15    0.05
   2  15  -5    0.27    0.06
   2  15   5    0.15    0.06
  -2 -15   5    0.23    0.08
 -15   2   5    0.10    0.06
  -2 -15   5    0.14    0.08
 -15   2   5    0.12    0.06
 -15   2   5    0.25    0.06
   4  15  -5    0.09    0.05
 -15   4  -5    0.06    0.04
   4  15  -5    0.00    0.08
 -15   4  -5    0.02    0.05
 -15   4   5    0.07    0.06
  -4 -15   5    0.10    0.08
   4  15   5    0.00    0.06
  -4 -15   5   -0.14    0.08
 -15   6  -5    0.07    0.06
   6  15  -5    0.05    0.05
   6  15  -5    0.06    0.06
 -15   6  -5    0.07    0.05
  -6 -15   5    0.05    0.11
   6  15   5    0.05    0.08
 -15   6   5    0.03    0.06
 -15   6   5    0.15    0.07
  -6 -15   5    0.19    0.09
   8  15  -5    0.02    0.05
 -15   8  -5    0.07    0.05
 -15   8  -5    0.00    0.06
  -8 -15   5    0.05    0.09
  -8 -15   5    0.04    0.14
 -15   8   5   -0.02    0.06
  10  15  -5   -0.02    0.04
 -15  10  -5    0.00    0.06
 -15  10  -5   -0.01    0.05
 -10 -15   5    0.09    0.09
 -15  10   5    0.00    0.06
 -10 -15   5   -0.05    0.09
 -15  12  -5    0.10    0.08
 -15  12  -5    0.10    0.05
 -15  12   5    0.04    0.06
 -12 -15   5    0.10    0.09
 -12 -15   5    0.04    0.08
 -15  14  -5   -0.02    0.05
 -14 -15   5    0.01    0.07
 -14 -15   5   -0.08    0.08
 -15  14   5   -0.02    0.05
 -13  16  -5   -0.02    0.06
 -16 -13   5    0.04    0.07
 -13  16   5    0.05    0.06
 -16 -13   5    0.02    0.08
 -11  16  -5    0.04    0.04
 -16 -11  -5    0.01    0.07
 -16 -11   5    0.06    0.08
 -11  16   5    0.04    0.05
 -16 -11   5   -0.01    0.08
  16   9  -5    0.12    0.08
 -16  -9  -5    0.14    0.07
  -9  16  -5    0.04    0.07
  -9  16  -5    0.01    0.04
 -16  -9   5   -0.02    0.07
 -16  -9   5    0.02    0.07
  -9  16   5    0.05    0.07
  16   7  -5    0.03    0.05
 -16  -7  -5    0.04    0.07
  -7  16  -5    0.01    0.05
  -7  16  -5   -0.02    0.04
  -7  16   5    0.16    0.07
 -16  -7   5    0.11    0.08
 -16  -7   5   -0.04    0.07
  -5  16  -5    0.02    0.05
 -16  -5  -5   -0.06    0.08
  -5  16  -5    0.03    0.04
  16   5  -5    0.01    0.05
 -16  -5   5    0.08    0.08
 -16  -5   5    0.04    0.08
  16   3  -5   -0.02    0.06
  16   3  -5    0.00    0.05
  -3  16  -5    0.02    0.05
  -3  16  -5    0.10    0.06
 -16  -3  -5    0.02    0.04
 -16  -3   5    0.10    0.10
 -16  -3   5   -0.03    0.07
  -3  16   5   -0.01    0.05
  16   1  -5    0.06    0.05
 -16  -1  -5    0.06    0.04
  -1  16  -5    0.03    0.05
  -1  16  -5    0.03    0.06
  -1  16   5    0.02    0.06
 -16  -1   5    0.01    0.06
 -16  -1   5    0.08    0.07
 -16  -1   5    0.02    0.07
   1  16  -5    0.08    0.06
 -16   1  -5    0.08    0.05
   1  16  -5    0.10    0.05
 -16   1   5    0.14    0.06
 -16   1   5    0.07    0.06
   1  16   5    0.18    0.07
   1  16   5    0.12    0.04
 -16   1   5    0.09    0.06
   3  16  -5    0.09    0.06
   3  16  -5   -0.01    0.05
 -16   3  -5    0.04    0.05
 -16   3  -5   -0.02    0.06
 -16   3   5   -0.01    0.06
  -3 -16   5    0.08    0.08
   3  16   5    0.03    0.06
 -16   3   5    0.11    0.08
  -3 -16   5    0.14    0.09
   5  16  -5    0.09    0.05
 -16   5  -5    0.04    0.06
 -16   5  -5    0.07    0.05
  -5 -16   5   -0.06    0.09
   5  16   5    0.02    0.08
  -5 -16   5    0.04    0.09
 -16   5   5    0.00    0.07
   7  16  -5    0.11    0.05
 -16   7  -5    0.09    0.06
 -16   7  -5   -0.02    0.05
  -7 -16   5    0.11    0.09
  -7 -16   5    0.01    0.09
 -16   7   5    0.08    0.06
 -16   9  -5    0.01    0.07
   9  16  -5    0.02    0.06
 -16   9  -5    0.03    0.05
  -9 -16   5   -0.02    0.09
  -9 -16   5   -0.01    0.09
 -16   9   5   -0.05    0.06
 -16  11  -5   -0.02    0.05
 -11 -16   5    0.02    0.11
 -16  11   5    0.06    0.05
 -11 -16   5    0.11    0.08
 -16  13  -5   -0.03    0.05
 -13 -16   5    0.09    0.08
 -13 -16   5    0.04    0.08
 -16  13   5    0.05    0.06
 -12  17  -5    0.02    0.04
 -17 -12   5   -0.04    0.07
 -17 -12   5   -0.03    0.08
 -10  17  -5    0.06    0.04
 -17 -10   5   -0.04    0.08
 -17 -10   5    0.04    0.07
  -8  17  -5    0.10    0.04
  -8  17  -5    0.04    0.05
  17   8  -5    0.01    0.04
 -17  -8   5    0.08    0.07
 -17  -8   5    0.05    0.07
  -6  17  -5   -0.01    0.04
  -6  17  -5    0.04    0.05
  17   6  -5    0.01    0.05
 -17  -6   5    0.03    0.08
 -17  -6   5    0.22    0.08
  17   4  -5    0.14    0.05
  -4  17  -5    0.19    0.06
 -17  -4   5    0.15    0.08
 -17  -4   5    0.11    0.08
  -2  17  -5    0.22    0.06
 -17  -2  -5    0.15    0.05
  17   2  -5    0.23    0.06
 -17  -2   5    0.24    0.08
 -17  -2   5    0.32    0.10
 -17   0  -5    0.00    0.04
  17   0  -5   -0.02    0.05
   0  17  -5   -0.02    0.05
 -17   0   5    0.08    0.07
 -17   0   5    0.07    0.06
 -17   0   5    0.06    0.07
   2  17  -5   -0.05    0.05
 -17   2   5   -0.11    0.07
   2  17   5    0.00    0.04
   4  17  -5    0.05    0.05
 -17   4  -5    0.13    0.05
 -17   4  -5    0.10    0.05
 -17   4   5    0.02    0.06
  -4 -17   5    0.24    0.09
  -4 -17   5    0.15    0.14
 -17   6  -5    0.03    0.05
   6  17  -5    0.12    0.05
 -17   6  -5    0.11    0.05
  -6 -17   5    0.12    0.09
  -6 -17   5    0.12    0.09
 -17   6   5   -0.02    0.06
 -17   8  -5   -0.04    0.05
   8  17  -5    0.02    0.05
 -17   8  -5    0.00    0.04
  -8 -17   5   -0.09    0.08
 -17   8   5   -0.04    0.06
  -8 -17   5   -0.10    0.08
 -17  10  -5   -0.02    0.05
 -10 -17   5    0.05    0.09
 -17  10   5   -0.01    0.05
 -10 -17   5   -0.02    0.08
 -17  12  -5    0.01    0.05
 -12 -17   5    0.11    0.14
 -17  12   5    0.09    0.06
 -12 -17   5    0.06    0.08
 -11  18  -5    0.02    0.04
 -18 -11   5   -0.08    0.09
 -18 -11   5   -0.10    0.07
  -9  18  -5    0.01    0.06
 -18  -9   5   -0.02    0.07
 -18  -9   5    0.01    0.07
  -7  18  -5    0.03    0.03
 -18  -7   5   -0.02    0.07
 -18  -7   5    0.01    0.07
  18   5  -5   -0.01    0.05
  -5  18  -5    0.08    0.05
 -18  -5   5    0.02    0.08
 -18  -5   5   -0.02    0.07
  18   3  -5    0.14    0.07
  -3  18  -5    0.16    0.06
 -18  -3   5    0.21    0.07
 -18  -3   5    0.09    0.08
  -1  18  -5    0.05    0.05
 -18  -1  -5   -0.03    0.04
  18   1  -5    0.04    0.05
 -18  -1   5    0.02    0.07
 -18   1  -5    0.02    0.04
  18  -1  -5    0.02    0.05
   1  18  -5    0.11    0.05
 -18   1   5    0.02    0.06
 -18   1   5   -0.04    0.09
 -18   1   5    0.01    0.05
   3  18  -5    0.01    0.06
 -18   3  -5   -0.04    0.04
   3  18   5   -0.02    0.04
 -18   3   5   -0.03    0.05
 -18   5  -5   -0.10    0.05
   5  18  -5    0.03    0.05
 -18   5  -5    0.03    0.05
  -5 -18   5    0.00    0.08
 -18   5   5    0.03    0.06
  -5 -18   5   -0.05    0.09
 -18   7  -5    0.05    0.05
 -18   7   5    0.08    0.06
  -7 -18   5    0.19    0.08
  -7 -18   5    0.11    0.11
 -18   9  -5   -0.01    0.05
 -18   9   5    0.04    0.05
  -9 -18   5   -0.05    0.08
  -9 -18   5   -0.01    0.07
 -18  11  -5    0.00    0.06
 -11 -18   5   -0.03    0.09
 -11 -18   5    0.03    0.07
 -18  11   5    0.02    0.07
 -10  19  -5    0.02    0.03
 -19 -10   5   -0.03    0.07
 -19 -10   5   -0.02    0.07
 -19  -8   5   -0.01    0.06
 -19  -8   5   -0.05    0.07
 -19  -6   5    0.06    0.07
 -19  -6   5    0.09    0.07
 -19  -4   5    0.13    0.11
 -19  -4   5    0.06    0.07
  -2  19  -5    0.17    0.09
  19   2  -5    0.07    0.08
 -19  -2   5    0.00    0.06
 -19  -2   5    0.03    0.06
 -19   0  -5    0.02    0.04
   0  19  -5    0.00    0.06
  19   0  -5    0.08    0.06
 -19   0   5    0.03    0.06
  19  -2  -5    0.05    0.07
 -19   2  -5    0.01    0.04
 -19   2   5   -0.02    0.05
 -19   4  -5    0.01    0.04
   4  19   5    0.05    0.05
 -19   4   5    0.03    0.05
 -19   6  -5    0.00    0.04
 -19   6   5    0.06    0.05
 -19   8  -5    0.01    0.04
  -8 -19   5    0.05    0.07
 -19   8   5    0.02    0.05
 -19  10  -5    0.00    0.04
 -10 -19   5   -0.09    0.07
 -10 -19   5    0.07    0.09
 -19  10   5    0.02    0.05
 -20  -7   5    0.04    0.06
 -20  -7   5    0.01    0.06
 -20  -5   5    0.25    0.09
 -20  -5   5    0.03    0.06
 -20  -3   5    0.10    0.07
 -20  -3   5   -0.09    0.06
 -20  -1  -5    0.16    0.04
 -20  -1   5    0.16    0.09
 -20   1  -5    0.02    0.03
 -20   3  -5    0.00    0.03
 -20   5  -5   -0.02    0.04
 -20   5   5    0.02    0.05
 -20   7  -5    0.00    0.03
 -20   7   5    0.00    0.05
 -21  -4   5   -0.04    0.05
 -21  -2   5   -0.10    0.05
 -21   0  -5   -0.01    0.03
 -21   2  -5    0.06    0.03
 -21   4  -5    0.02    0.02
   0   0  -6    0.06    0.01
   1   1  -6   16.05    1.32
   1   1  -6   15.04    1.32
  -1  -1  -6   14.35    1.31
  -1   1  -6   17.07    1.32
  -1   1   6   13.52    1.32
   1  -1   6   16.02    1.32
  -1  -1   6   17.11    1.32
   1   1   6   14.22    1.32
  -2   0  -6   29.39    2.67
   0   2  -6   28.07    2.67
   2   0  -6   33.57    2.67
   2   0  -6   33.09    2.67
   0   2   6   32.49    2.67
  -2   0   6   31.16    2.67
   2   2  -6   17.14    1.41
   2  -2  -6   16.07    1.41
   2   2  -6   19.31    1.41
   2   2  -6   15.08    1.41
   2  -2  -6   15.33    1.41
  -2   2   6   16.00    1.41
  -2   2   6   15.25    1.41
   2   2   6   15.54    1.41
  -2  -2   6   18.65    1.41
   1  -3  -6   17.37    1.41
   1  -3  -6   17.93    1.40
  -1   3  -6   15.96    1.40
  -1   3   6   16.62    1.41
   1  -3   6   15.94    1.41
  -1   3   6   17.72    1.41
   3   1   6   15.80    1.41
  -3  -1   6   14.37    1.41
   1   3  -6   19.81    1.68
   1   3  -6   20.23    1.68
   3  -1  -6   19.83    1.68
   1   3  -6   19.30    1.68
   3  -1  -6   19.58    1.68
  -3   1   6   20.01    1.68
   1   3   6   19.08    1.68
  -1  -3   6   20.95    1.68
  -3   1   6   18.38    1.68
   3   3  -6    0.34    0.04
   3   3  -6    0.36    0.04
  -3   3  -6    0.22    0.04
  -3   3   6    0.28    0.04
  -3   3   6    0.29    0.05
   3  -3   6    0.26    0.04
  -3  -3   6    0.27    0.04
  -2   4  -6    6.49    0.55
   4   2  -6    6.03    0.55
  -4  -2   6    5.81    0.56
  -2   4   6    7.36    0.56
  -2   4   6    6.61    0.55
   2  -4   6    6.53    0.56
   4   0  -6   25.73    2.24
   0   4  -6   25.83    2.24
  -4   0  -6   27.56    2.24
   0  -4  -6   22.26    2.24
   0   4  -6   27.17    2.24
   4   0   6   27.54    2.24
  -4   0   6   27.08    2.24
   0   4   6   26.06    2.24
   0   4   6   25.25    2.24
   0  -4   6   28.41    2.24
   2   4  -6    8.66    0.78
   2   4  -6    8.54    0.78
   4  -2   6   10.59    0.78
  -2  -4   6    9.31    0.78
  -4   2   6    8.78    0.78
  -4   2   6    9.05    0.78
   4   4  -6   27.82    2.20
  -4   4  -6   24.68    2.20
   4   4  -6   26.78    2.20
  -4   4   6   25.07    2.20
  -4   4   6   26.80    2.20
   4  -4   6   22.75    2.20
  -4  -4   6   26.77    2.20
  -3   5  -6    0.98    0.09
   5   3  -6    1.01    0.09
   5   3  -6    1.00    0.09
  -3   5  -6    0.99    0.09
   3  -5   6    0.99    0.09
   3  -5   6    0.84    0.09
  -3   5   6    1.09    0.09
  -5  -3   6    0.86    0.09
  -1   5  -6    8.53    0.68
  -1   5  -6    7.90    0.68
   5   1  -6    7.50    0.68
   1  -5   6    8.10    0.68
  -5  -1   6    7.71    0.68
  -1   5   6    7.93    0.68
  -1   5   6    7.60    0.68
   1   5  -6    1.00    0.08
  -1  -5  -6    0.85    0.08
  -5   1   6    0.88    0.08
  -1  -5   6    0.98    0.09
  -5   1   6    0.91    0.09
   1   5   6    0.84    0.08
   5  -1   6    0.70    0.08
  -5   3  -6    6.95    0.57
   3   5  -6    6.84    0.57
   3   5  -6    6.90    0.57
  -5   3   6    6.55    0.57
  -5   3   6    6.51    0.57
  -3  -5   6    6.73    0.57
   5  -3   6    6.19    0.57
   5   5  -6    0.32    0.08
   5   5  -6    0.21    0.03
  -5   5  -6    0.17    0.03
  -5   5  -6    0.14    0.04
  -5   5   6    0.17    0.04
  -5   5   6    0.27    0.04
  -5   5   6    0.22    0.05
   5  -5   6    0.18    0.03
  -5  -5   6    0.21    0.04
  -5  -5   6    0.17    0.04
  -4   6  -6    5.06    0.40
   6   4  -6    4.62    0.39
   6   4  -6    4.64    0.40
  -4   6  -6    4.26    0.39
  -4   6  -6    4.63    0.39
  -4   6   6    4.09    0.39
  -4   6   6    4.39    0.40
  -6  -4   6    4.83    0.40
  -6  -4   6    4.81    0.40
   4  -6   6    4.47    0.39
  -2   6  -6    1.11    0.11
   6   2  -6    1.32    0.11
  -2   6  -6    1.06    0.11
  -6  -2   6    1.30    0.11
  -2   6   6    1.33    0.11
   0   6  -6    0.92    0.10
  -6   0  -6    1.02    0.09
   0   6  -6    0.99    0.10
  -6   0   6    1.07    0.10
   0   6   6    1.09    0.10
   0  -6   6    1.06    0.10
   0   6   6    1.20    0.10
  -6   2  -6    0.38    0.05
   2   6  -6    0.43    0.05
   2   6  -6    0.46    0.05
   2   6   6    0.50    0.05
  -6   2   6    0.43    0.06
  -2  -6   6    0.37    0.05
   6  -2   6    0.35    0.05
  -6   2   6    0.39    0.05
  -6   4  -6    6.69    0.51
  -6   4  -6    6.78    0.51
   4   6  -6    5.12    0.51
   4   6  -6    5.28    0.52
  -6   4   6    6.16    0.51
   6  -4   6    6.22    0.51
  -6   4   6    5.27    0.51
  -4  -6   6    5.55    0.51
  -6   4   6    6.47    0.51
  -4  -6   6    5.66    0.51
   6   6  -6    1.08    0.11
  -6   6  -6    1.41    0.11
  -6  -6  -6    0.88    0.11
  -6   6  -6    1.32    0.10
   6   6  -6    1.05    0.11
  -6   6   6    1.10    0.11
  -6   6   6    1.28    0.10
  -6   6   6    0.95    0.11
  -6  -6   6    0.94    0.11
  -6  -6   6    0.93    0.12
  -7  -5  -6    0.10    0.05
  -5   7  -6    0.24    0.04
   7   5  -6    0.22    0.04
   7   5  -6    0.18    0.04
  -5   7  -6    0.34    0.04
  -7  -5   6    0.15    0.05
  -5   7   6    0.07    0.05
  -7  -5   6    0.21    0.05
  -5   7   6    0.26    0.04
  -3   7  -6    0.61    0.06
   7   3  -6    0.61    0.07
  -3   7  -6    0.59    0.06
  -7  -3   6    0.69    0.08
  -3   7   6    0.70    0.07
  -3   7   6    0.52    0.06
  -3   7   6    0.51    0.06
   3  -7   6    0.59    0.07
  -7  -3   6    0.53    0.07
  -1   7  -6    1.78    0.14
  -1   7   6    1.51    0.14
  -1   7   6    1.42    0.14
   1   7  -6   10.90    1.01
   1   7  -6   11.23    1.01
  -7   1  -6   13.20    1.01
  -7   1   6   13.05    1.01
  -1  -7   6   10.90    1.01
  -7   1   6   11.36    1.01
  -7   1   6   11.62    1.01
   1   7   6   11.92    1.01
   3   7  -6    2.35    0.21
  -7   3  -6    2.69    0.22
  -7   3  -6    2.66    0.21
   3   7  -6    2.19    0.22
  -7   3   6    2.05    0.22
  -3  -7   6    2.17    0.22
  -3  -7   6    2.60    0.22
  -7   3   6    2.37    0.22
   3   7   6    2.29    0.21
  -7   3   6    2.64    0.21
   7  -3   6    2.63    0.21
   5   7  -6    0.24    0.04
  -7   5  -6    0.15    0.04
   5   7  -6    0.18    0.04
  -7   5  -6    0.10    0.03
  -7   5   6    0.22    0.05
  -7   5   6    0.30    0.05
  -7   5   6    0.19    0.03
  -5  -7   6    0.15    0.05
   5   7   6    0.19    0.04
  -5  -7   6    0.16    0.04
  -7   7  -6    2.15    0.19
  -7   7  -6    2.23    0.20
  -7  -7  -6    1.93    0.20
  -7   7  -6    2.19    0.19
  -7   7   6    2.10    0.19
  -7  -7   6    2.42    0.20
  -7   7   6    2.17    0.20
   7   7   6    2.29    0.19
  -7  -7   6    2.27    0.20
  -7   7   6    1.96    0.19
  -7   7   6    1.78    0.20
  -8  -6  -6    0.06    0.05
  -6   8  -6    0.12    0.03
  -6   8  -6    0.15    0.04
   8   6  -6    0.07    0.03
   8   6  -6    0.13    0.04
  -6   8  -6    0.20    0.06
   8   6  -6    0.13    0.04
  -6   8   6    0.06    0.04
  -6   8   6    0.13    0.05
  -8  -6   6    0.10    0.05
  -6   8   6    0.11    0.03
  -8  -6   6    0.06    0.04
  -6   8   6    0.07    0.04
   8   4  -6   31.10    2.61
  -4   8  -6   30.86    2.61
   8   4  -6   30.87    2.61
  -4   8  -6   33.10    2.61
  -4   8  -6   30.65    2.61
  -8  -4  -6   29.72    2.61
  -8  -4   6   31.68    2.61
  -4   8   6   28.24    2.61
  -8  -4   6   30.84    2.61
  -4   8   6   29.77    2.61
  -4   8   6   29.26    2.61
  -4   8   6   30.60    2.61
  -2   8  -6    5.86    0.55
  -2   8  -6    6.43    0.55
  -2   8  -6    6.15    0.55
  -8  -2   6    7.43    0.55
   2  -8   6    6.19    0.55
  -2   8   6    6.61    0.55
  -2   8   6    6.00    0.55
   0   8  -6    0.08    0.03
  -8   0  -6    0.08    0.04
  -8   0  -6    0.05    0.03
   0   8  -6    0.07    0.03
  -8   0   6    0.07    0.03
  -8   0   6    0.16    0.04
   0   8   6    0.06    0.03
  -8   0   6    0.02    0.03
   0  -8   6    0.08    0.04
  -8   2  -6    0.05    0.03
   2   8  -6    0.05    0.03
   2   8  -6    0.08    0.03
  -8   2  -6    0.08    0.05
  -2  -8   6    0.03    0.04
   8  -2   6    0.08    0.03
  -2  -8   6    0.01    0.03
  -8   2   6    0.09    0.04
  -8   2   6    0.05    0.03
   2   8   6    0.01    0.03
  -8   2   6    0.16    0.04
   4   8  -6    0.59    0.08
   4   8  -6    0.59    0.07
  -8   4  -6    0.73    0.08
  -8   4  -6    0.62    0.07
  -8   4   6    0.65    0.07
  -4  -8   6    0.57    0.07
  -8   4   6    0.60    0.08
  -4  -8   6    0.50    0.08
   4   8   6    0.62    0.07
   8  -4   6    0.44    0.08
  -8   4   6    0.67    0.08
  -8   6  -6    0.61    0.06
  -8   6  -6    0.55    0.06
  -8   6  -6    0.62    0.07
  -6  -8  -6    0.44    0.07
   6   8   6    0.52    0.06
  -8   6   6    0.35    0.06
  -6  -8   6    0.73    0.09
  -8   6   6    0.39    0.07
  -6  -8   6    0.57    0.08
  -8   6   6    0.44    0.06
  -8   6   6    0.42    0.07
  -8  -8  -6    0.52    0.09
  -8   8  -6    0.57    0.07
   8   8  -6    0.70    0.07
   8   8  -6    0.74    0.08
  -8   8  -6    0.54    0.07
  -8   8  -6    0.69    0.07
  -8  -8   6    0.52    0.08
  -8  -8   6    0.60    0.09
  -8   8   6    0.59    0.07
  -8   8   6    0.51    0.07
  -8   8   6    0.45    0.07
   8   8   6    0.63    0.08
  -9  -7  -6    0.87    0.10
   9   7  -6    0.84    0.09
  -7   9  -6    0.84    0.08
  -7   9  -6    0.90    0.08
   9   7  -6    0.71    0.08
  -7   9  -6    0.81    0.09
   9   7  -6    0.84    0.09
  -9  -7   6    0.79    0.10
  -7   9   6    0.66    0.09
  -7   9   6    0.79    0.09
   9   7   6    0.99    0.09
  -7   9   6    0.72    0.08
  -7   9   6    0.73    0.09
  -9  -7   6    0.58    0.10
  -5   9  -6    4.34    0.33
  -5   9  -6    4.42    0.33
  -9  -5  -6    3.59    0.33
  -5   9  -6    4.41    0.33
   9   5  -6    3.78    0.33
  -9  -5   6    3.96    0.34
  -5   9   6    3.32    0.33
  -5   9   6    3.57    0.33
  -9  -5   6    3.39    0.33
  -5   9   6    3.28    0.33
  -5   9   6    3.58    0.33
   9   3  -6    0.33    0.05
  -3   9  -6    0.51    0.06
  -3   9  -6    0.39    0.05
  -3   9   6    0.34    0.05
  -9  -3   6    0.37    0.07
  -3   9   6    0.47    0.05
  -9  -3   6    0.28    0.06
   9   1  -6    0.31    0.04
  -1   9  -6    0.38    0.05
  -9  -1  -6    0.39    0.05
  -1   9  -6    0.45    0.05
  -9  -1  -6    0.37    0.05
  -1   9  -6    0.29    0.05
  -9  -1   6    0.29    0.05
  -9  -1   6    0.33    0.05
  -1   9   6    0.28    0.05
   1  -9   6    0.17    0.05
  -9   1  -6    0.60    0.07
  -9   1  -6    0.74    0.08
   1   9  -6    0.79    0.08
   1   9  -6    0.80    0.08
  -9   1   6    0.74    0.08
   1   9   6    0.77    0.09
  -9   1   6    0.93    0.09
  -9   1   6    0.68    0.08
  -1  -9   6    0.74    0.09
  -9   1   6    0.69    0.09
  -9   3  -6    5.09    0.42
  -9   3  -6    4.86    0.42
   3   9  -6    5.45    0.42
   3   9  -6    5.21    0.42
  -9   3   6    4.97    0.43
  -3  -9   6    4.84    0.43
  -9   3   6    4.17    0.42
  -9   3   6    4.95    0.42
  -3  -9   6    5.00    0.43
   3   9   6    4.87    0.43
   9  -3   6    4.58    0.42
  -9   3   6    4.46    0.42
  -9   5  -6    2.40    0.21
   5   9  -6    2.24    0.21
  -9   5  -6    2.26    0.21
   5   9  -6    2.72    0.23
  -9   5  -6    2.25    0.21
  -9   5   6    2.01    0.22
  -9   5   6    2.59    0.22
  -5  -9   6    2.16    0.22
  -9   5   6    2.63    0.21
  -7  -9  -6    0.70    0.11
  -9   7  -6    1.04    0.10
  -9   7  -6    1.23    0.11
   7   9  -6    0.98    0.11
  -9   7  -6    0.98    0.10
   7   9  -6    1.07    0.10
   7   9   6    1.09    0.10
  -9   7   6    0.91    0.11
  -7  -9   6    0.92    0.12
  -9   7   6    0.89    0.11
  -9   7   6    0.89    0.11
  -9  -9  -6    0.21    0.06
  -9   9  -6    0.25    0.06
   9   9  -6    0.26    0.05
  -9   9  -6    0.35    0.05
   9   9  -6    0.24    0.06
  -9   9  -6    0.26    0.05
  -9   9   6    0.25    0.05
  -9  -9   6    0.17    0.08
  -9   9   6    0.33    0.06
  -9   9   6    0.26    0.06
  -9  -9   6    0.17    0.07
   9   9   6    0.28    0.05
  -8  10  -6    0.05    0.05
  -8  10  -6    0.07    0.04
  10   8  -6    0.12    0.05
 -10  -8  -6    0.10    0.06
  -8  10  -6    0.10    0.04
  10   8  -6    0.10    0.04
  -8  10   6    0.03    0.04
 -10  -8   6    0.17    0.06
 -10  -8   6    0.09    0.07
  10   8   6    0.08    0.05
  -8  10   6    0.07    0.05
  -8  10   6   -0.03    0.05
  10   6  -6    0.37    0.05
  -6  10  -6    0.43    0.06
  10   6  -6    0.34    0.06
  10   6  -6    0.46    0.06
 -10  -6  -6    0.40    0.06
  -6  10  -6    0.42    0.06
  -6  10  -6    0.45    0.06
 -10  -6   6    0.27    0.06
  -6  10   6    0.46    0.06
  -6  10   6    0.36    0.06
  -6  10   6    0.32    0.05
 -10  -6   6    0.43    0.10
  -6  10   6    0.36    0.05
  10   4  -6    3.28    0.27
  10   4  -6    3.15    0.27
  -4  10  -6    3.35    0.27
 -10  -4  -6    3.19    0.28
  -4  10  -6    2.73    0.27
  -4  10  -6    3.45    0.27
  -4  10   6    2.81    0.27
 -10  -4   6    2.58    0.27
  -4  10   6    2.53    0.27
  -4  10   6    3.41    0.27
  -4  10   6    3.19    0.27
 -10  -4   6    2.83    0.28
  -2  10  -6    0.20    0.04
  -2  10  -6    0.22    0.04
 -10  -2  -6    0.43    0.06
  10   2  -6    0.25    0.05
  -2  10  -6    0.24    0.05
  -2  10   6    0.20    0.04
  -2  10   6    0.31    0.05
 -10  -2   6    0.25    0.05
 -10  -2   6    0.24    0.05
   2 -10   6    0.16    0.05
 -10   0  -6    2.57    0.23
 -10   0  -6    2.46    0.23
   0  10  -6    2.83    0.23
   0  10  -6    2.22    0.23
   0  10  -6    2.61    0.23
 -10   0   6    2.50    0.23
 -10   0   6    2.73    0.23
 -10   0   6    2.54    0.23
   0  10   6    2.62    0.23
   0 -10   6    2.65    0.23
   2  10  -6    3.64    0.36
 -10   2  -6    4.33    0.36
   2  10  -6    4.49    0.37
 -10   2  -6    4.40    0.36
 -10   2   6    3.96    0.36
 -10   2   6    3.57    0.36
 -10   2   6    4.53    0.37
 -10   2   6    4.37    0.37
   2  10   6    4.33    0.36
 -10   4  -6    2.64    0.22
   4  10  -6    2.68    0.23
   4  10  -6    2.66    0.23
 -10   4  -6    2.70    0.23
  -4 -10   6    2.90    0.24
   4  10   6    2.63    0.23
 -10   4   6    2.40    0.23
  -4 -10   6    2.40    0.23
 -10   4   6    2.23    0.23
 -10   4   6    2.30    0.23
 -10   4   6    2.24    0.23
   6  10  -6    0.12    0.05
   6  10  -6    0.10    0.04
 -10   6  -6    0.19    0.06
 -10   6  -6    0.16    0.04
 -10   6  -6    0.13    0.04
  -6 -10   6    0.07    0.06
 -10   6   6    0.09    0.04
 -10   6   6    0.07    0.06
   6  10   6    0.06    0.05
 -10   6   6    0.15    0.05
  -6 -10   6    0.06    0.06
 -10   6   6    0.21    0.06
  -8 -10  -6    0.47    0.08
 -10   8  -6    0.60    0.07
 -10   8  -6    0.57    0.07
 -10   8  -6    0.46    0.07
 -10   8   6    0.41    0.07
  -8 -10   6    0.64    0.10
  -8 -10   6    0.51    0.09
 -10   8   6    0.52    0.08
  10  10  -6    0.58    0.10
 -10 -10  -6    0.58    0.10
 -10  10  -6    0.86    0.10
 -10  10  -6    0.70    0.09
  10  10  -6    0.91    0.09
 -10  10   6    0.73    0.10
 -10  10   6    0.64    0.09
 -10 -10   6    0.52    0.10
  10  10   6    0.70    0.10
 -10 -10   6    0.74    0.10
 -10  10   6    0.79    0.11
 -11  -9  -6   -0.02    0.06
  -9  11  -6   -0.04    0.04
  -9  11  -6   -0.03    0.05
  -9  11  -6    0.03    0.05
  11   9  -6   -0.03    0.04
  11   9  -6   -0.07    0.05
 -11  -9   6   -0.05    0.07
  11   9   6   -0.05    0.05
 -11  -9   6    0.05    0.07
  -9  11   6   -0.07    0.05
  -9  11   6   -0.02    0.04
  -9  11   6    0.02    0.06
 -11  -7  -6    0.39    0.08
  -7  11  -6    0.55    0.08
  11   7  -6    0.34    0.06
  11   7  -6    0.56    0.08
  11   7  -6    0.53    0.07
 -11  -7   6    0.63    0.09
  -7  11   6    0.40    0.07
 -11  -7   6    0.47    0.08
  11   7   6    0.38    0.07
  -7  11   6    0.30    0.07
  -7  11   6    0.38    0.06
 -11  -5  -6    0.21    0.06
  -5  11  -6    0.33    0.05
  -5  11  -6    0.16    0.05
  11   5  -6    0.31    0.06
  -5  11  -6    0.31    0.05
  11   5  -6    0.30    0.04
 -11  -5   6    0.26    0.07
  -5  11   6    0.22    0.05
  -5  11   6    0.36    0.06
 -11  -5   6    0.30    0.06
  -5  11   6    0.21    0.05
  -5  11   6    0.23    0.04
 -11  -3  -6    0.07    0.04
  11   3  -6    0.10    0.04
  11   3  -6    0.12    0.04
  -3  11  -6    0.03    0.04
  -3  11  -6    0.21    0.04
  -3  11  -6    0.15    0.04
 -11  -3   6    0.07    0.05
 -11  -3   6    0.09    0.05
  -3  11   6    0.04    0.04
  -3  11   6    0.15    0.03
  -1  11  -6    1.25    0.12
 -11  -1  -6    1.09    0.12
  -1  11  -6    1.10    0.12
  -1  11  -6    1.25    0.12
  11   1  -6    1.40    0.12
 -11  -1  -6    1.47    0.12
 -11  -1   6    1.34    0.13
  -1  11   6    1.31    0.12
  -1  11   6    1.25    0.12
 -11  -1   6    1.30    0.13
   1 -11   6    1.12    0.13
 -11  -1   6    1.25    0.13
   1  11  -6    0.04    0.03
   1  11  -6    0.07    0.03
 -11   1  -6    0.07    0.04
   1  11  -6    0.01    0.04
 -11   1  -6    0.06    0.03
 -11   1   6    0.00    0.05
 -11   1   6    0.05    0.04
  -1 -11   6    0.01    0.05
  -1 -11   6   -0.05    0.06
 -11   1   6    0.04    0.06
   1  11   6    0.02    0.04
   3  11  -6    0.15    0.05
   3  11  -6    0.12    0.04
 -11   3  -6    0.09    0.04
 -11   3  -6    0.10    0.04
 -11   3   6    0.07    0.04
 -11   3   6    0.09    0.04
   3  11   6    0.05    0.04
  -3 -11   6    0.14    0.06
 -11   3   6    0.01    0.05
  11  -3   6    0.03    0.03
 -11   3   6    0.07    0.05
  -3 -11   6    0.08    0.06
   5  11  -6    0.78    0.08
 -11   5  -6    0.56    0.08
 -11   5  -6    0.68    0.07
 -11   5  -6    0.59    0.09
   5  11  -6    0.71    0.12
 -11   5   6    0.71    0.10
 -11   5   6    0.85    0.10
  -5 -11   6    0.43    0.10
 -11   5   6    0.59    0.09
  -5 -11   6    0.40    0.09
 -11   5   6    0.57    0.08
   5  11   6    0.67    0.08
   7  11  -6    0.19    0.05
   7  11  -6    0.17    0.06
 -11   7  -6    0.13    0.05
 -11   7  -6    0.21    0.04
  -7 -11   6    0.09    0.07
 -11   7   6    0.14    0.06
  -7 -11   6    0.17    0.07
   7  11   6    0.13    0.06
 -11   7   6    0.10    0.06
 -11   9  -6    0.63    0.09
   9  11  -6    0.46    0.09
 -11   9  -6    0.50    0.07
   9  11  -6    0.50    0.08
 -11   9  -6    0.65    0.08
  -9 -11  -6    0.33    0.08
 -11   9   6    0.57    0.08
   9  11   6    0.44    0.10
 -11   9   6    0.51    0.09
  -9 -11   6    0.42    0.09
  -9 -11   6    0.37    0.10
 -11   9   6    0.43    0.07
  11  11  -6   -0.02    0.06
  11  11  -6    0.01    0.05
 -11  11  -6    0.03    0.06
 -11 -11  -6    0.02    0.07
 -11  11  -6    0.04    0.05
 -11  11  -6    0.01    0.05
 -11  11   6   -0.01    0.06
 -11 -11   6    0.00    0.08
 -11  11   6    0.01    0.06
 -11  11   6    0.03    0.06
 -11 -11   6    0.05    0.08
  12  10  -6    0.00    0.06
 -10  12  -6   -0.08    0.05
 -10  12  -6    0.00    0.05
 -12 -10  -6   -0.04    0.07
 -10  12  -6   -0.01    0.05
  12  10  -6   -0.01    0.05
 -12 -10   6    0.00    0.08
 -10  12   6    0.02    0.05
 -10  12   6   -0.01    0.06
 -10  12   6    0.11    0.06
 -12 -10   6   -0.02    0.07
  12   8  -6    3.95    0.34
  -8  12  -6    3.82    0.35
  12   8  -6    3.69    0.35
 -12  -8  -6    4.61    0.36
  -8  12  -6    4.27    0.35
  -8  12  -6    3.55    0.35
  -8  12   6    3.51    0.35
 -12  -8   6    4.18    0.36
 -12  -8   6    3.68    0.36
  -8  12   6    3.99    0.35
  -8  12   6    3.94    0.35
 -12  -6  -6    0.38    0.08
  12   6  -6    0.39    0.06
  12   6  -6    0.60    0.08
  12   6  -6    0.54    0.07
  -6  12  -6    0.51    0.07
  -6  12  -6    0.28    0.06
  -6  12   6    0.39    0.08
 -12  -6   6    0.58    0.08
  -6  12   6    0.43    0.08
 -12  -6   6    0.77    0.09
  -4  12  -6    0.88    0.09
  12   4  -6    1.06    0.10
  12   4  -6    0.90    0.09
 -12  -4  -6    1.17    0.11
  -4  12  -6    0.86    0.09
  -4  12  -6    0.64    0.09
 -12  -4  -6    0.85    0.09
  -4  12   6    0.79    0.09
 -12  -4   6    0.85    0.11
  -4  12   6    0.95    0.10
  -4  12   6    0.82    0.09
 -12  -4   6    0.83    0.11
  -2  12  -6    0.32    0.05
  12   2  -6    0.16    0.04
  -2  12  -6    0.33    0.06
 -12  -2  -6    0.21    0.05
  -2  12   6    0.16    0.04
 -12  -2   6    0.15    0.05
 -12  -2   6    0.21    0.07
   0  12  -6    0.58    0.07
 -12   0  -6    0.42    0.06
   0  12  -6    0.49    0.07
   0  12  -6    0.47    0.07
 -12   0  -6    0.50    0.06
  12   0  -6    0.63    0.07
 -12   0   6    0.52    0.07
   0  12   6    0.64    0.07
 -12   0   6    0.54    0.08
 -12   0   6    0.68    0.09
   0 -12   6    0.33    0.07
   0  12   6    0.56    0.07
   0 -12   6    0.28    0.11
 -12   2  -6    0.31    0.06
   2  12  -6    0.40    0.07
 -12   2  -6    0.39    0.05
   2  12  -6    0.40    0.05
  -2 -12   6    0.26    0.07
   2  12   6    0.29    0.06
 -12   2   6    0.35    0.07
 -12   2   6    0.18    0.05
  -2 -12   6    0.25    0.07
 -12   2   6    0.29    0.06
 -12   2   6    0.21    0.06
 -12   4  -6    0.06    0.04
 -12   4  -6    0.02    0.04
   4  12  -6    0.04    0.05
   4  12  -6    0.02    0.04
 -12   4   6    0.04    0.05
 -12   4   6    0.08    0.04
 -12   4   6    0.09    0.07
  -4 -12   6    0.00    0.07
  -4 -12   6    0.01    0.06
   4  12   6    0.10    0.05
 -12   4   6    0.02    0.05
 -12   6  -6    0.17    0.04
 -12   6  -6    0.17    0.05
 -12   6  -6    0.14    0.05
   6  12  -6    0.28    0.05
 -12   6   6    0.13    0.06
 -12   6   6    0.05    0.04
 -12   6   6    0.17    0.06
   6  12   6    0.12    0.06
  -6 -12   6    0.07    0.07
  -6 -12   6    0.13    0.08
 -12   8  -6    0.06    0.04
   8  12  -6    0.07    0.06
 -12   8  -6    0.11    0.06
   8  12  -6    0.04    0.05
 -12   8  -6   -0.01    0.06
   8  12   6    0.16    0.06
  -8 -12   6    0.05    0.08
  -8 -12   6    0.04    0.07
 -12   8   6    0.07    0.06
 -12   8   6    0.11    0.06
 -12  10  -6    0.31    0.06
  10  12  -6    0.40    0.06
 -12  10  -6    0.24    0.06
  10  12  -6    0.25    0.07
 -10 -12   6    0.22    0.09
 -12  10   6    0.23    0.07
 -12  10   6    0.26    0.07
 -10 -12   6    0.20    0.09
 -12  12  -6    0.55    0.09
 -12  12  -6    0.74    0.10
  12  12  -6    0.66    0.09
 -12 -12   6    0.67    0.12
 -12  12   6    0.83    0.11
 -12 -12   6    0.47    0.11
 -11  13  -6    0.04    0.05
 -11  13  -6    0.00    0.05
  13  11  -6   -0.03    0.05
 -13 -11   6    0.03    0.08
 -11  13   6    0.10    0.05
 -13 -11   6   -0.07    0.08
 -11  13   6   -0.02    0.06
  13   9  -6    0.05    0.08
 -13  -9  -6    0.02    0.07
  13   9  -6    0.03    0.05
  -9  13  -6   -0.05    0.06
  -9  13  -6   -0.01    0.05
  -9  13  -6    0.01    0.05
  -9  13   6    0.02    0.06
 -13  -9   6   -0.01    0.07
  -9  13   6    0.06    0.06
  -9  13   6    0.10    0.05
 -13  -9   6    0.08    0.08
  13   7  -6    1.39    0.13
  -7  13  -6    1.44    0.13
 -13  -7  -6    1.21    0.15
  -7  13  -6    1.09    0.13
  -7  13  -6    1.24    0.13
  13   7  -6    1.10    0.14
  -7  13   6    1.45    0.13
  -7  13   6    1.08    0.13
  -7  13   6    1.08    0.13
 -13  -7   6    1.43    0.15
 -13  -7   6    1.23    0.15
 -13  -5  -6    0.10    0.06
  13   5  -6    0.06    0.05
  -5  13  -6    0.07    0.05
  -5  13  -6    0.12    0.05
  13   5  -6    0.13    0.04
  -5  13  -6    0.11    0.04
  -5  13   6    0.07    0.05
 -13  -5   6    0.14    0.07
 -13  -5   6    0.06    0.07
  -5  13   6    0.03    0.04
  13   3  -6    0.69    0.08
  -3  13  -6    0.61    0.08
 -13  -3  -6    0.59    0.08
  -3  13  -6    0.58    0.08
  13   3  -6    0.76    0.08
 -13  -3   6    0.57    0.09
  -3  13   6    0.68    0.08
 -13  -3   6    0.61    0.10
  -1  13  -6    0.35    0.05
 -13  -1  -6    0.38    0.06
  -1  13  -6    0.60    0.07
  13   1  -6    0.40    0.06
 -13  -1   6    0.34    0.07
  -1  13   6    0.42    0.07
 -13  -1   6    0.33    0.07
  -1  13   6    0.32    0.05
   1  13  -6    0.06    0.05
   1  13  -6    0.01    0.04
 -13   1  -6   -0.03    0.05
 -13   1  -6   -0.01    0.04
 -13   1   6   -0.01    0.05
 -13   1   6   -0.09    0.05
 -13   1   6    0.03    0.06
  -1 -13   6    0.15    0.07
   1  13   6   -0.04    0.07
  -1 -13   6    0.03    0.06
   3  13  -6    0.17    0.06
 -13   3  -6    0.14    0.05
   3  13  -6    0.10    0.05
 -13   3  -6    0.10    0.04
 -13   3   6    0.12    0.05
 -13   3   6    0.11    0.06
 -13   3   6    0.14    0.05
  -3 -13   6    0.39    0.11
   3  13   6    0.07    0.07
  -3 -13   6    0.15    0.07
 -13   3   6    0.18    0.06
 -13   5  -6   -0.02    0.05
   5  13  -6    0.05    0.05
 -13   5  -6    0.00    0.04
   5  13  -6    0.08    0.06
   5  13   6    0.05    0.06
  -5 -13   6   -0.07    0.08
 -13   5   6   -0.01    0.06
 -13   5   6    0.01    0.06
  -5 -13   6    0.02    0.07
 -13   5   6   -0.05    0.05
 -13   7  -6    1.05    0.11
 -13   7  -6    0.91    0.10
   7  13  -6    0.94    0.12
   7  13  -6    0.98    0.10
 -13   7   6    0.58    0.10
  -7 -13   6    0.63    0.12
 -13   7   6    0.71    0.11
   7  13   6    0.82    0.11
   9  13  -6    0.07    0.07
   9  13  -6    0.00    0.05
 -13   9  -6    0.02    0.05
 -13   9  -6   -0.05    0.05
  -9 -13   6   -0.01    0.08
 -13   9   6   -0.04    0.06
  -9 -13   6    0.02    0.08
 -13   9   6   -0.11    0.07
  11  13  -6    0.24    0.06
 -13  11  -6    0.35    0.06
 -13  11  -6    0.34    0.07
 -11 -13   6    0.20    0.10
 -13  11   6    0.32    0.07
 -11 -13   6    0.25    0.10
 -13  13  -6    0.06    0.05
 -13  13  -6    0.01    0.05
  13  13  -6   -0.05    0.05
 -13 -13   6    0.10    0.08
 -13 -13   6    0.02    0.08
 -13  13   6   -0.01    0.07
  14  12  -6    0.00    0.05
 -12  14  -6    0.01    0.05
 -12  14  -6    0.02    0.05
 -14 -12   6   -0.03    0.07
 -14 -12   6   -0.06    0.08
 -12  14   6   -0.03    0.05
 -10  14  -6    0.00    0.05
  14  10  -6    0.00    0.05
 -10  14  -6   -0.03    0.05
 -14 -10   6   -0.01    0.07
 -14 -10   6   -0.07    0.08
 -10  14   6   -0.04    0.05
 -10  14   6    0.02    0.04
  14   8  -6    0.07    0.05
  -8  14  -6    0.02    0.05
  -8  14  -6   -0.04    0.05
 -14  -8  -6    0.05    0.07
  -8  14  -6    0.05    0.05
  -8  14   6    0.11    0.05
  -8  14   6   -0.05    0.07
 -14  -8   6    0.14    0.08
 -14  -8   6    0.05    0.08
  -6  14  -6    0.24    0.05
  -6  14  -6    0.26    0.05
  14   6  -6    0.28    0.09
  -6  14  -6    0.20    0.07
  14   6  -6    0.17    0.06
 -14  -6   6    0.35    0.08
 -14  -6   6    0.31    0.10
  -6  14   6    0.15    0.05
  -6  14   6    0.19    0.09
  -4  14  -6    0.05    0.05
  14   4  -6    0.00    0.05
  -4  14  -6    0.05    0.05
  -4  14  -6    0.04    0.04
 -14  -4  -6    0.14    0.06
  14   4  -6    0.07    0.04
 -14  -4   6    0.13    0.07
  -4  14   6    0.17    0.05
 -14  -4   6    0.06    0.07
 -14  -2  -6    0.19    0.05
  -2  14  -6    0.16    0.05
  -2  14  -6    0.29    0.05
  -2  14  -6    0.23    0.06
  14   2  -6    0.22    0.05
  -2  14   6    0.26    0.04
 -14  -2   6    0.23    0.07
  -2  14   6    0.19    0.06
 -14  -2   6    0.10    0.07
 -14   0  -6    0.10    0.05
 -14   0  -6    0.15    0.05
  14   0  -6    0.15    0.04
   0  14  -6    0.12    0.05
   0  14  -6    0.15    0.06
 -14   0   6    0.04    0.06
   0  14   6    0.17    0.06
   0  14   6    0.13    0.04
   0 -14   6    0.32    0.08
 -14   0   6    0.15    0.06
 -14   0   6    0.16    0.06
   2  14  -6    1.29    0.11
 -14   2  -6    1.09    0.10
 -14   2  -6    1.19    0.11
   2  14  -6    1.11    0.12
  -2 -14   6    0.68    0.15
   2  14   6    0.91    0.11
  -2 -14   6    0.68    0.12
 -14   2   6    0.76    0.12
 -14   2   6    1.05    0.12
 -14   2   6    0.97    0.12
 -14   4  -6    0.02    0.05
   4  14  -6    0.01    0.06
   4  14  -6    0.00    0.05
 -14   4  -6    0.00    0.05
 -14   4   6    0.02    0.06
 -14   4   6   -0.08    0.07
 -14   4   6    0.11    0.05
  -4 -14   6   -0.06    0.08
  -4 -14   6   -0.06    0.08
 -14   4   6    0.04    0.06
   4  14   6   -0.05    0.05
 -14   6  -6    0.00    0.05
 -14   6  -6   -0.04    0.05
   6  14  -6   -0.01    0.07
   6  14  -6    0.01    0.08
 -14   6   6    0.07    0.06
  -6 -14   6    0.05    0.08
  -6 -14   6   -0.06    0.08
 -14   6   6    0.07    0.07
   6  14   6    0.08    0.06
   8  14  -6    0.11    0.05
 -14   8  -6    0.08    0.05
 -14   8  -6    0.08    0.05
 -14   8   6    0.07    0.07
  -8 -14   6    0.06    0.09
  -8 -14   6    0.03    0.09
  10  14  -6   -0.01    0.05
 -14  10  -6   -0.02    0.06
 -14  10  -6    0.01    0.05
 -14  10   6    0.02    0.06
 -10 -14   6   -0.06    0.08
 -10 -14   6   -0.07    0.09
  12  14  -6    0.10    0.05
 -14  12  -6    0.08    0.05
 -14  12  -6    0.08    0.06
 -14  12   6    0.10    0.06
 -12 -14   6    0.09    0.08
 -12 -14   6    0.05    0.08
 -14  14  -6    0.02    0.05
 -14  14   6   -0.06    0.05
 -14 -14   6   -0.05    0.08
 -14 -14   6    0.01    0.08
 -13  15  -6   -0.03    0.05
 -15 -13   6   -0.07    0.07
 -15 -13   6   -0.04    0.08
 -11  15  -6    0.01    0.05
 -11  15  -6    0.03    0.05
  15  11  -6    0.05    0.07
 -15 -11   6    0.07    0.08
 -15 -11   6    0.01    0.07
  -9  15  -6    0.02    0.05
  15   9  -6   -0.01    0.05
  -9  15  -6    0.05    0.05
 -15  -9   6    0.03    0.07
  -9  15   6    0.01    0.04
 -15  -9   6    0.01    0.07
  15   7  -6    0.01    0.05
  -7  15  -6    0.04    0.05
  -7  15  -6    0.00    0.05
 -15  -7   6    0.08    0.08
 -15  -7   6    0.03    0.07
  -5  15  -6    0.04    0.04
  -5  15  -6    0.11    0.05
  -5  15  -6    0.09    0.05
  15   5  -6    0.10    0.05
  15   5  -6    0.11    0.07
 -15  -5   6    0.09    0.07
  -5  15   6    0.02    0.06
 -15  -5   6    0.07    0.07
  -3  15  -6    0.01    0.06
  -3  15  -6    0.02    0.05
 -15  -3  -6   -0.06    0.04
  -3  15  -6   -0.02    0.03
  15   3  -6    0.02    0.05
  15   3  -6    0.03    0.05
  -3  15   6    0.11    0.08
 -15  -3   6    0.00    0.07
 -15  -3   6    0.14    0.07
 -15  -1  -6   -0.01    0.04
  -1  15  -6   -0.04    0.05
  -1  15  -6    0.00    0.05
  15   1  -6   -0.03    0.06
  -1  15   6    0.05    0.04
 -15  -1   6   -0.01    0.06
 -15  -1   6    0.00    0.06
  -1  15   6    0.04    0.05
  15  -1  -6   -0.06    0.06
   1  15  -6    0.00    0.05
 -15   1  -6    0.00    0.05
   1  15  -6   -0.02    0.05
 -15   1  -6    0.04    0.04
 -15   1   6    0.02    0.06
 -15   1   6   -0.02    0.06
   1  15   6    0.00    0.05
 -15   1   6   -0.06    0.06
   1  15   6    0.00    0.04
  -1 -15   6    0.05    0.07
 -15   3  -6    0.16    0.05
   3  15  -6   -0.01    0.08
 -15   3  -6    0.09    0.05
   3  15  -6   -0.02    0.07
 -15   3   6   -0.04    0.05
 -15   3   6    0.12    0.06
  -3 -15   6    0.06    0.08
  -3 -15   6    0.14    0.08
   3  15   6    0.00    0.06
 -15   3   6    0.02    0.06
 -15   5  -6    0.15    0.07
   5  15  -6    0.24    0.07
   5  15  -6    0.25    0.06
 -15   5  -6    0.17    0.06
 -15   5   6    0.10    0.08
   5  15   6    0.14    0.09
  -5 -15   6    0.10    0.10
 -15   5   6    0.11    0.07
  -5 -15   6    0.10    0.12
 -15   7  -6    0.20    0.05
   7  15  -6    0.19    0.05
 -15   7  -6    0.10    0.06
 -15   7   6    0.13    0.07
  -7 -15   6    0.17    0.09
   7  15   6    0.28    0.11
  -7 -15   6    0.22    0.15
 -15   9  -6    0.00    0.05
   9  15  -6    0.04    0.05
 -15   9  -6    0.13    0.05
  -9 -15   6    0.00    0.09
  -9 -15   6    0.02    0.08
 -15   9   6    0.05    0.06
 -15  11  -6    0.06    0.05
 -15  11  -6    0.08    0.06
 -11 -15   6    0.07    0.09
 -11 -15   6    0.05    0.08
 -15  11   6    0.05    0.06
 -15  13  -6    0.01    0.05
 -13 -15   6    0.05    0.08
 -13 -15   6   -0.06    0.08
 -15  13   6    0.03    0.06
 -12  16  -6    0.03    0.05
 -16 -12   6    0.02    0.07
 -16 -12   6    0.06    0.08
 -10  16  -6    0.01    0.04
 -16 -10   6    0.05    0.07
 -16 -10   6    0.04    0.07
  16   8  -6    0.03    0.07
  -8  16  -6    0.03    0.07
  -8  16  -6    0.02    0.04
 -16  -8   6    0.02    0.08
 -16  -8   6    0.04    0.07
  -6  16  -6    0.27    0.06
  -6  16  -6    0.15    0.05
  16   6  -6    0.28    0.06
 -16  -6   6    0.31    0.08
 -16  -6   6    0.43    0.09
  -4  16  -6    0.14    0.05
  -4  16  -6    0.05    0.04
  16   4  -6    0.16    0.05
 -16  -4   6    0.16    0.08
 -16  -4   6    0.26    0.13
  -2  16  -6   -0.01    0.05
  -2  16  -6    0.10    0.07
 -16  -2  -6    0.01    0.04
  16   2  -6    0.11    0.05
  -2  16   6    0.00    0.08
 -16  -2   6    0.04    0.07
 -16  -2   6    0.05    0.07
   0  16  -6    0.08    0.06
  16   0  -6    0.06    0.05
   0  16  -6    0.01    0.05
 -16   0  -6    0.08    0.05
   0  16   6    0.08    0.06
 -16   0   6    0.08    0.08
 -16   0   6    0.04    0.07
   0  16   6    0.03    0.04
 -16   2  -6   -0.03    0.06
 -16   2  -6    0.04    0.05
   2  16  -6    0.05    0.05
  16  -2  -6    0.03    0.05
  -2 -16   6    0.00    0.09
 -16   2   6   -0.02    0.06
   2  16   6    0.03    0.06
 -16   2   6   -0.04    0.06
 -16   2   6   -0.03    0.06
 -16   4  -6    0.10    0.05
   4  16  -6    0.04    0.06
  -4 -16   6    0.19    0.09
 -16   4   6    0.08    0.09
  -4 -16   6    0.09    0.09
   6  16  -6    0.17    0.05
 -16   6  -6    0.14    0.06
 -16   6  -6    0.00    0.05
  -6 -16   6   -0.05    0.09
  -6 -16   6    0.07    0.09
 -16   6   6    0.02    0.06
 -16   8  -6    0.04    0.06
   8  16  -6   -0.01    0.06
 -16   8  -6    0.06    0.06
  -8 -16   6    0.01    0.09
 -16   8   6   -0.03    0.06
  -8 -16   6   -0.11    0.08
 -16  10  -6    0.03    0.05
 -10 -16   6    0.00    0.08
 -16  10   6    0.06    0.06
 -10 -16   6    0.01    0.11
 -16  12  -6    0.02    0.05
 -12 -16   6    0.06    0.08
 -16  12   6   -0.06    0.05
 -12 -16   6   -0.01    0.08
 -11  17  -6    0.05    0.05
 -17 -11   6    0.09    0.08
 -17 -11   6    0.10    0.08
  -9  17  -6    0.02    0.04
 -17  -9   6    0.17    0.09
 -17  -9   6    0.06    0.07
  17   7  -6    0.04    0.05
  -7  17  -6    0.06    0.04
  -7  17  -6    0.06    0.05
 -17  -7   6    0.08    0.08
 -17  -7   6    0.10    0.08
  17   5  -6    0.13    0.05
  17   5  -6    0.10    0.04
  -5  17  -6    0.07    0.05
  -5  17  -6    0.00    0.04
 -17  -5   6    0.16    0.08
 -17  -5   6    0.17    0.08
  17   3  -6    0.03    0.05
 -17  -3   6    0.05    0.07
 -17  -3   6   -0.01    0.07
 -17  -1  -6    0.13    0.06
  -1  17  -6    0.05    0.06
  17   1  -6    0.07    0.05
 -17  -1   6    0.06    0.07
 -17  -1   6    0.05    0.08
   1  17  -6    0.06    0.05
  17  -1  -6    0.05    0.05
 -17   1  -6   -0.01    0.04
   1  17   6    0.12    0.04
 -17   1   6    0.08    0.06
   3  17  -6    0.12    0.06
  17  -3  -6    0.09    0.05
 -17   3  -6    0.14    0.05
 -17   3  -6    0.05    0.05
   3  17   6    0.07    0.05
 -17   3   6    0.11    0.06
   5  17  -6    0.13    0.06
 -17   5  -6    0.05    0.05
 -17   5  -6    0.02    0.05
 -17   5   6    0.06    0.06
  -5 -17   6   -0.02    0.09
  -5 -17   6    0.11    0.09
   7  17  -6    0.06    0.05
 -17   7  -6    0.00    0.04
 -17   7  -6    0.02    0.05
 -17   7   6    0.08    0.06
  -7 -17   6    0.06    0.09
  -7 -17   6    0.08    0.08
 -17   9  -6   -0.02    0.05
  -9 -17   6    0.22    0.09
 -17   9   6    0.00    0.06
  -9 -17   6   -0.02    0.08
 -17  11  -6    0.08    0.05
 -11 -17   6    0.25    0.09
 -17  11   6    0.07    0.06
 -11 -17   6    0.08    0.09
 -10  18  -6    0.04    0.04
 -18 -10   6   -0.04    0.07
  -8  18  -6   -0.11    0.06
 -18  -8   6   -0.01    0.07
 -18  -8   6    0.11    0.07
  -6  18  -6    0.04    0.06
 -18  -6   6    0.22    0.08
 -18  -6   6    0.23    0.11
  -4  18  -6    0.04    0.05
  18   4  -6    0.04    0.05
 -18  -4   6    0.07    0.08
 -18  -4   6    0.07    0.07
  18   2  -6    0.38    0.07
 -18  -2  -6    0.21    0.05
  -2  18  -6    0.35    0.08
 -18  -2   6    0.49    0.09
 -18  -2   6    0.37    0.09
  18   0  -6   -0.07    0.08
   0  18  -6   -0.04    0.07
 -18   0  -6    0.01    0.04
 -18   0   6    0.15    0.06
 -18   0   6    0.04    0.07
 -18   2  -6   -0.03    0.04
  18  -2  -6   -0.04    0.05
   2  18  -6    0.01    0.05
   2  18   6   -0.04    0.05
  18  -4  -6    0.02    0.05
   4  18  -6    0.09    0.05
 -18   4  -6    0.03    0.05
 -18   4   6    0.03    0.06
  -4 -18   6   -0.06    0.13
   4  18   6    0.10    0.05
 -18   6  -6    0.02    0.04
  -6 -18   6   -0.01    0.08
 -18   6   6    0.00    0.05
  -6 -18   6    0.12    0.09
 -18   8  -6    0.00    0.04
  -8 -18   6    0.14    0.08
  -8 -18   6    0.04    0.07
 -18   8   6    0.02    0.06
 -18  10  -6    0.02    0.06
 -10 -18   6    0.04    0.07
 -18  10   6    0.04    0.08
 -10 -18   6    0.06    0.09
  -9  19  -6   -0.03    0.04
 -19  -9   6    0.02    0.06
 -19  -9   6    0.13    0.07
 -19  -7   6   -0.04    0.06
 -19  -7   6    0.01    0.07
 -19  -5   6    0.00    0.06
 -19  -5   6    0.04    0.07
 -19  -3   6    0.15    0.07
 -19  -3   6    0.12    0.06
 -19  -1  -6    0.01    0.03
 -19  -1   6    0.13    0.06
 -19  -1   6    0.06    0.06
 -19   1  -6    0.08    0.04
 -19   3  -6    0.05    0.04
 -19   5  -6    0.01    0.04
   5  19   6    0.06    0.04
 -19   5   6    0.03    0.05
 -19   7  -6    0.02    0.04
 -19   7   6    0.02    0.05
  -7 -19   6   -0.04    0.07
 -19   9  -6    0.03    0.04
  -9 -19   6    0.00    0.07
 -19   9   6    0.01    0.05
  -9 -19   6    0.10    0.13
 -20  -6   6    0.06    0.07
 -20  -6   6   -0.03    0.06
 -20  -4   6   -0.01    0.06
 -20  -4   6    0.10    0.06
 -20  -2   6    0.17    0.09
 -20  -2   6    0.02    0.06
 -20   0  -6    0.01    0.03
 -20   2  -6   -0.02    0.03
 -20   4  -6    0.03    0.03
 -20   6  -6   -0.02    0.03
 -21   1  -6   -0.02    0.03
   0  -1  -7    7.77    0.70
   0   1  -7    8.66    0.70
  -1   0  -7    8.13    0.70
   1   0   7    8.12    0.70
   0   1   7    8.62    0.70
   0  -1   7    7.97    0.70
   2   1  -7    1.11    0.10
   2   1  -7    1.29    0.11
  -1   2  -7    1.15    0.11
   1  -2  -7    1.19    0.10
   2   1   7    1.10    0.11
   1  -2   7    1.11    0.11
  -1   2   7    1.05    0.11
  -2  -1   7    1.31    0.11
   1   2  -7   12.73    1.22
   1   2  -7   12.40    1.22
   1   2  -7   14.08    1.22
  -2   1  -7   14.70    1.22
   2  -1  -7   14.88    1.22
   2  -1  -7   15.98    1.22
   1   2   7   14.74    1.22
  -2   1   7   14.67    1.22
   2  -1   7   15.52    1.22
  -1  -2   7   12.98    1.22
   3   2  -7   11.29    1.01
  -2   3  -7   12.08    1.01
   3   2  -7   12.14    1.01
   2  -3  -7   13.52    1.01
   3   2   7   11.34    1.01
  -2   3   7   12.55    1.01
  -2   3   7   11.86    1.01
   2  -3   7   11.45    1.01
  -3  -2   7   10.40    1.01
   3   0  -7   23.93    1.90
   0   3  -7   20.35    1.90
  -3   0  -7   22.06    1.90
   0  -3   7   20.21    1.90
   3   0   7   23.56    1.90
  -3   0   7   24.16    1.90
   0   3   7   21.74    1.90
   2   3  -7    0.39    0.05
   3  -2  -7    0.26    0.04
   2   3  -7    0.31    0.04
  -2  -3   7    0.35    0.05
  -3   2   7    0.30    0.05
  -3   2   7    0.37    0.04
   2   3   7    0.30    0.04
  -3   4  -7   15.31    1.53
   3  -4  -7   20.46    1.52
   4   3  -7   18.62    1.52
  -3   4  -7   16.87    1.52
   4   3  -7   18.66    1.52
  -3   4   7   19.36    1.52
   3  -4   7   16.46    1.52
  -4  -3   7   17.08    1.53
  -3   4   7   17.73    1.52
  -4  -3   7   17.83    1.52
   4   1  -7    0.85    0.08
  -1   4  -7    0.90    0.08
   1  -4  -7    0.95    0.08
  -1   4   7    0.76    0.08
   4   1   7    0.69    0.08
  -1   4   7    0.87    0.08
   1  -4   7    0.91    0.08
  -4  -1   7    0.70    0.08
   1   4  -7   11.26    0.96
   4  -1  -7   11.26    0.96
   1   4  -7   11.94    0.96
  -4   1  -7   10.85    0.96
  -4   1   7   11.07    0.96
   4  -1   7   10.73    0.96
  -4   1   7   10.20    0.96
   1   4   7   11.47    0.96
  -1  -4   7   11.90    0.96
   3   4  -7   17.29    1.48
  -4   3  -7   17.12    1.48
  -4   3  -7   17.11    1.48
   4  -3  -7   18.59    1.48
   3   4  -7   17.61    1.48
  -4   3   7   16.61    1.48
  -4   3   7   16.72    1.48
   4  -3   7   16.64    1.48
  -3  -4   7   17.87    1.48
   5   4  -7    0.24    0.07
  -4   5  -7    0.20    0.03
  -4   5  -7    0.17    0.04
   4  -5   7    0.16    0.03
  -5  -4   7    0.24    0.04
  -5  -4   7    0.26    0.04
  -4   5   7    0.29    0.05
  -4   5   7    0.31    0.04
   5   2  -7    0.56    0.06
   2  -5  -7    0.56    0.06
  -2   5   7    0.46    0.06
  -2   5   7    0.64    0.06
  -5  -2   7    0.67    0.07
   0  -5  -7    0.14    0.03
   5   0  -7    0.16    0.03
  -5   0  -7    0.23    0.03
  -5   0   7    0.15    0.03
   5   0   7    0.11    0.03
   0  -5   7    0.18    0.03
   0   5   7    0.20    0.03
   0   5   7    0.16    0.03
  -5   2  -7    0.72    0.08
  -5   2  -7    0.91    0.08
   2   5  -7    0.80    0.08
   5  -2  -7    0.68    0.08
   2   5  -7    0.79    0.08
  -2  -5   7    0.87    0.08
  -5   2   7    0.96    0.08
  -5   2   7    0.69    0.08
   5  -2   7    0.80    0.08
   4   5  -7    3.14    0.25
  -5   4  -7    2.57    0.24
  -5   4  -7    2.68    0.25
   4   5  -7    3.05    0.24
  -5   4   7    2.60    0.25
  -5   4   7    2.76    0.24
  -4  -5   7    2.96    0.25
   5  -4   7    2.38    0.24
  -4  -5   7    2.96    0.25
   6   5  -7    8.08    0.76
   6   5  -7    8.86    0.77
   6   5  -7    9.01    0.76
  -5   6  -7    9.46    0.77
  -5   6  -7    9.40    0.76
  -5   6   7    8.95    0.76
   5  -6   7    8.95    0.76
  -5   6   7    9.42    0.76
  -5   6   7    8.81    0.77
  -6  -5   7    8.65    0.77
  -6  -5   7    8.54    0.77
   6   3  -7    0.52    0.06
   6   3  -7    0.50    0.06
  -3   6   7    0.47    0.06
  -3   6   7    0.52    0.06
  -6  -3   7    0.67    0.07
  -6  -3   7    0.63    0.07
   6   1  -7    1.00    0.09
  -1   6  -7    0.79    0.10
  -1   6  -7    0.98    0.09
  -1   6  -7    0.95    0.09
  -1   6   7    1.03    0.09
  -1   6   7    1.04    0.09
  -6  -1   7    0.97    0.10
   1  -6   7    0.91    0.10
  -6  -1   7    0.93    0.10
   1   6  -7    2.55    0.21
   6  -1  -7    2.60    0.21
  -6   1  -7    2.82    0.21
  -6   1  -7    2.35    0.21
   1   6  -7    2.39    0.21
  -1  -6   7    2.47    0.21
   1   6   7    2.43    0.21
   6  -1   7    2.56    0.21
  -6   1   7    2.01    0.21
   1   6   7    2.46    0.21
  -6   1   7    2.25    0.21
  -6   1   7    2.04    0.21
   3   6  -7    4.39    0.42
   3   6  -7    4.37    0.41
  -6   3  -7    5.10    0.41
  -3  -6   7    4.05    0.42
  -6   3   7    5.29    0.41
  -3  -6   7    4.07    0.42
  -6   3   7    5.26    0.42
   6  -3   7    5.61    0.41
  -6   3   7    5.08    0.42
  -6   5  -7    0.14    0.04
  -6   5  -7    0.13    0.03
   5   6  -7    0.12    0.04
   5   6  -7    0.12    0.03
   5   6  -7    0.05    0.03
  -6   5   7    0.14    0.03
  -5  -6   7    0.11    0.04
  -6   5   7    0.13    0.03
  -5  -6   7    0.13    0.04
  -6   5   7    0.14    0.04
  -6   5   7    0.03    0.04
   6  -5   7    0.09    0.03
   7   6  -7    4.68    0.38
   7   6  -7    3.98    0.38
  -6   7  -7    4.20    0.37
   7   6  -7    4.55    0.39
  -6   7  -7    3.96    0.37
  -6   7  -7    4.29    0.38
  -6   7   7    4.18    0.38
  -7  -6   7    4.56    0.38
  -6   7   7    4.31    0.37
  -6   7   7    4.16    0.37
  -7  -6   7    4.32    0.38
  -6   7   7    4.54    0.38
   7   4  -7    0.83    0.09
  -4   7  -7    0.83    0.08
  -4   7  -7    0.96    0.08
  -4   7  -7    0.92    0.09
   7   4  -7    0.65    0.09
   7   4  -7    0.85    0.09
   4  -7   7    0.78    0.09
  -7  -4   7    0.81    0.10
  -7  -4   7    0.91    0.10
  -4   7   7    0.79    0.08
  -2   7  -7    0.72    0.07
   7   2  -7    0.59    0.07
  -2   7  -7    0.78    0.09
  -2   7  -7    0.77    0.07
  -7  -2   7    0.64    0.08
  -7  -2   7    0.68    0.08
   2  -7   7    0.73    0.08
  -2   7   7    0.63    0.07
  -7   0  -7    0.27    0.05
   0   7  -7    0.41    0.05
   0   7  -7    0.42    0.05
   0   7  -7    0.40    0.05
   7   0  -7    0.47    0.05
  -7   0  -7    0.31    0.04
   0   7   7    0.49    0.05
  -7   0   7    0.44    0.06
   0   7   7    0.37    0.05
  -7   0   7    0.24    0.05
   0  -7   7    0.29    0.05
   2   7  -7    2.02    0.19
  -7   2  -7    1.99    0.18
  -7   2  -7    1.75    0.19
  -2  -7   7    2.11    0.19
  -7   2   7    2.18    0.19
  -7   2   7    2.29    0.19
  -7   2   7    2.31    0.19
  -2  -7   7    2.06    0.19
   7  -2   7    1.85    0.18
   2   7   7    2.20    0.18
  -7   4  -7    3.06    0.25
  -7   4  -7    2.86    0.25
   4   7  -7    3.02    0.25
   4   7  -7    3.04    0.25
   4   7  -7    2.44    0.25
  -7   4   7    2.85    0.25
  -7   4   7    2.68    0.25
   7  -4   7    2.68    0.25
  -7   4   7    2.72    0.25
  -4  -7   7    2.94    0.25
  -7   4   7    2.76    0.25
  -4  -7   7    2.86    0.25
  -7   6  -7    1.95    0.16
   6   7  -7    1.69    0.17
   6   7  -7    1.69    0.16
   6   7  -7    1.70    0.18
  -7   6   7    1.97    0.16
  -7   6   7    1.68    0.17
  -7   6   7    1.66    0.17
  -6  -7   7    1.73    0.17
  -6  -7   7    1.91    0.17
  -7   6   7    1.94    0.16
   8   7  -7    0.37    0.06
  -7   8  -7    0.34    0.06
  -7   8  -7    0.33    0.06
   8   7  -7    0.43    0.06
   8   7  -7    0.38    0.07
  -7   8  -7    0.48    0.06
  -7   8   7    0.43    0.06
  -7   8   7    0.52    0.06
  -8  -7   7    0.24    0.06
  -7   8   7    0.45    0.06
  -8  -7   7    0.30    0.07
  -7   8   7    0.40    0.05
   8   5  -7    0.07    0.04
  -5   8  -7    0.10    0.04
   8   5  -7    0.05    0.03
   8   5  -7    0.07    0.04
  -5   8  -7    0.09    0.03
  -5   8  -7    0.10    0.03
  -5   8   7    0.07    0.03
  -8  -5   7    0.09    0.05
  -8  -5   7    0.07    0.04
  -5   8   7    0.09    0.04
  -5   8   7    0.13    0.03
  -3   8  -7    2.67    0.21
  -8  -3  -7    2.03    0.20
  -3   8  -7    2.58    0.20
  -3   8  -7    2.16    0.20
   8   3  -7    2.36    0.20
   8   3  -7    2.39    0.20
  -8  -3   7    2.40    0.22
  -3   8   7    2.24    0.20
   3  -8   7    2.18    0.20
  -8  -3   7    2.14    0.21
  -3   8   7    2.01    0.20
  -8  -1  -7    0.48    0.05
   8   1  -7    0.33    0.05
  -1   8  -7    0.38    0.05
  -8  -1   7    0.30    0.05
  -1   8   7    0.30    0.05
  -8  -1   7    0.37    0.05
   1   8  -7    1.22    0.13
   1   8  -7    1.35    0.13
  -8   1  -7    1.40    0.13
  -8   1  -7    1.21    0.13
   1   8  -7    1.21    0.13
  -8   1   7    1.67    0.13
   1   8   7    1.59    0.13
   8  -1   7    1.58    0.13
  -1  -8   7    1.13    0.14
  -8   1   7    1.64    0.14
  -8   1   7    1.60    0.13
  -1  -8   7    1.23    0.14
  -8   3  -7    4.35    0.40
  -8   3  -7    4.58    0.39
   3   8  -7    4.88    0.40
   3   8  -7    4.64    0.40
   3   8  -7    4.32    0.40
   3   8   7    4.55    0.40
  -3  -8   7    4.46    0.40
  -3  -8   7    4.43    0.40
   8  -3   7    4.40    0.40
  -8   3   7    4.87    0.40
  -8   3   7    4.80    0.40
  -8   3   7    4.67    0.40
   5   8  -7    0.24    0.05
  -8   5  -7    0.09    0.05
   5   8  -7    0.17    0.04
   5   8  -7    0.27    0.05
  -8   5  -7    0.15    0.03
  -8   5   7    0.18    0.04
  -8   5   7    0.15    0.05
  -5  -8   7    0.17    0.05
   8  -5   7    0.13    0.03
  -5  -8   7    0.12    0.05
  -8   5   7    0.10    0.05
   5   8   7    0.09    0.04
  -8   5   7    0.06    0.05
  -8   7  -7    0.10    0.03
   7   8  -7    0.08    0.05
   7   8  -7    0.04    0.04
  -8   7  -7    0.09    0.03
  -8   7  -7    0.16    0.05
   7   8  -7    0.00    0.04
  -8   7   7    0.05    0.06
  -7  -8   7    0.08    0.06
  -7  -8   7    0.05    0.05
  -8   7   7    0.05    0.05
  -8   7   7    0.10    0.03
  -8   7   7    0.09    0.05
   9   8  -7    0.13    0.04
   9   8  -7    0.25    0.06
  -8   9  -7    0.30    0.05
   9   8  -7    0.22    0.05
  -8   9  -7    0.29    0.04
  -8   9  -7    0.15    0.05
  -8   9   7    0.08    0.05
  -9  -8   7    0.17    0.06
  -9  -8   7    0.20    0.07
  -8   9   7    0.21    0.04
  -8   9   7    0.12    0.06
   9   6  -7   -0.05    0.03
  -6   9  -7    0.04    0.05
  -6   9  -7    0.00    0.03
   9   6  -7    0.01    0.04
  -6   9  -7    0.08    0.03
   9   6  -7    0.04    0.04
  -9  -6   7    0.00    0.05
  -6   9   7    0.12    0.04
  -6   9   7   -0.08    0.05
  -6   9   7    0.05    0.03
  -9  -6   7    0.09    0.09
  -6   9   7    0.04    0.04
   9   4  -7    0.12    0.04
  -4   9  -7    0.04    0.03
   9   4  -7    0.08    0.04
  -4   9  -7    0.06    0.03
  -4   9  -7    0.18    0.04
  -9  -4  -7    0.03    0.03
  -4   9   7    0.07    0.04
  -9  -4   7    0.08    0.05
  -9  -4   7    0.09    0.05
  -4   9   7    0.05    0.03
  -2   9  -7    2.12    0.20
  -2   9  -7    2.24    0.20
  -2   9  -7    2.04    0.20
   9   2  -7    2.23    0.20
  -9  -2  -7    1.83    0.20
  -9  -2   7    2.53    0.20
  -9  -2   7    2.54    0.20
   2  -9   7    1.92    0.20
  -2   9   7    2.46    0.19
  -2   9   7    1.98    0.20
  -9   0  -7    0.15    0.03
  -9   0  -7    0.18    0.04
   9   0  -7    0.11    0.03
   0   9  -7    0.16    0.04
   0   9  -7    0.25    0.04
   0   9  -7    0.17    0.04
  -9   0   7    0.07    0.04
   0  -9   7    0.14    0.04
  -9   0   7    0.08    0.04
   0   9   7    0.08    0.04
   0  -9   7    0.12    0.05
   0   9   7    0.07    0.03
   2   9  -7    3.50    0.33
   2   9  -7    3.28    0.33
  -9   2  -7    4.24    0.33
  -9   2  -7    3.83    0.33
   2   9  -7    3.59    0.34
  -2  -9   7    3.57    0.34
  -9   2   7    4.25    0.34
  -2  -9   7    3.70    0.34
  -9   2   7    3.63    0.33
  -9   2   7    3.82    0.33
   9  -2   7    4.43    0.33
  -9   2   7    3.82    0.33
   4   9  -7    0.19    0.05
  -9   4  -7    0.15    0.05
   4   9  -7    0.15    0.04
   4   9  -7    0.13    0.04
  -9   4  -7    0.14    0.04
  -9   4   7    0.17    0.04
  -9   4   7    0.13    0.04
  -9   4   7    0.08    0.05
   4   9   7    0.08    0.05
  -4  -9   7    0.08    0.05
   9  -4   7    0.09    0.03
  -4  -9   7    0.17    0.06
  -9   4   7    0.15    0.05
  -9   6  -7    0.05    0.06
   6   9  -7    0.09    0.04
   6   9  -7    0.04    0.06
  -9   6  -7    0.08    0.03
   6   9  -7    0.04    0.04
  -9   6   7    0.14    0.03
  -9   6   7    0.03    0.05
  -9   6   7    0.02    0.03
  -9   6   7    0.01    0.05
   6   9   7   -0.01    0.06
  -6  -9   7    0.05    0.05
  -6  -9   7    0.03    0.06
  -9   8  -7    2.10    0.19
  -9   8  -7    2.09    0.19
  -9   8  -7    2.04    0.19
  -9   8   7    1.92    0.19
  -8  -9   7    2.19    0.21
  -8  -9   7    2.12    0.20
  -9  10  -7    2.77    0.24
  10   9  -7    2.76    0.23
  -9  10  -7    2.62    0.23
  10   9  -7    2.58    0.24
  -9  10  -7    2.63    0.23
 -10  -9   7    2.49    0.25
  -9  10   7    2.29    0.24
 -10  -9   7    2.77    0.26
  -9  10   7    2.39    0.24
  10   7  -7    0.02    0.04
  10   7  -7    0.00    0.05
  -7  10  -7    0.04    0.04
  10   7  -7   -0.02    0.04
  -7  10  -7   -0.01    0.04
  -7  10  -7    0.05    0.05
  -7  10   7    0.00    0.05
 -10  -7   7    0.03    0.06
 -10  -7   7   -0.03    0.05
  -7  10   7    0.03    0.03
  -7  10   7   -0.01    0.05
  -5  10  -7    0.52    0.07
  10   5  -7    0.42    0.06
  -5  10  -7    0.60    0.07
  10   5  -7    0.43    0.06
  -5  10  -7    0.62    0.07
 -10  -5   7    0.55    0.08
 -10  -5   7    0.48    0.07
  -5  10   7    0.40    0.06
  -5  10   7    0.38    0.06
  -5  10   7    0.51    0.07
  -3  10  -7    0.07    0.04
  -3  10  -7    0.08    0.04
  10   3  -7    0.06    0.04
  10   3  -7    0.09    0.04
  -3  10  -7    0.03    0.04
 -10  -3  -7    0.11    0.04
  -3  10   7    0.06    0.03
 -10  -3   7    0.06    0.05
 -10  -3   7    0.07    0.05
  -3  10   7    0.05    0.04
  -1  10  -7    1.85    0.16
 -10  -1  -7    1.48    0.16
   1 -10  -7    1.73    0.16
  10   1  -7    2.02    0.16
  -1  10  -7    2.00    0.16
   1 -10   7    1.43    0.17
  -1  10   7    1.78    0.16
 -10  -1   7    1.91    0.17
  -1  10   7    1.87    0.17
   1 -10   7    1.54    0.17
 -10  -1   7    1.82    0.17
   1  10  -7    1.82    0.17
 -10   1  -7    2.04    0.17
 -10   1  -7    1.99    0.17
  10  -1  -7    2.01    0.17
   1  10  -7    1.81    0.17
   1  10  -7    1.62    0.17
   1  10   7    1.93    0.17
 -10   1   7    1.78    0.18
 -10   1   7    2.10    0.18
  -1 -10   7    1.73    0.18
  -1 -10   7    1.72    0.18
  10  -1   7    2.02    0.17
 -10   1   7    1.97    0.18
 -10   3  -7    2.07    0.16
   3  10  -7    1.96    0.17
   3  10  -7    1.81    0.17
  -3 -10   7    1.54    0.18
 -10   3   7    1.82    0.18
 -10   3   7    1.77    0.17
 -10   3   7    1.52    0.17
   3  10   7    1.98    0.17
  10  -3   7    1.94    0.16
 -10   3   7    1.56    0.19
  -3 -10   7    1.60    0.18
   5  10  -7    2.25    0.18
   5  10  -7    1.78    0.19
 -10   5  -7    2.17    0.19
 -10   5  -7    1.84    0.17
   5  10   7    1.96    0.18
 -10   5   7    1.49    0.19
 -10   5   7    1.56    0.17
 -10   5   7    1.92    0.19
  -5 -10   7    1.90    0.19
  -5 -10   7    2.13    0.19
 -10   7  -7    0.06    0.04
   7  10  -7    0.14    0.05
 -10   7  -7    0.04    0.05
   7  10  -7    0.03    0.04
   7  10   7   -0.06    0.05
  -7 -10   7   -0.02    0.06
 -10   7   7   -0.05    0.05
 -10   7   7   -0.01    0.05
 -10   7   7    0.07    0.04
  -7 -10   7   -0.02    0.07
   9  10  -7    1.26    0.13
 -10   9  -7    1.30    0.13
 -10   9  -7    1.00    0.11
   9  10  -7    1.18    0.12
 -10   9  -7    1.13    0.11
 -10   9   7    0.79    0.13
  -9 -10   7    1.05    0.14
 -10   9   7    0.90    0.12
  -9 -10   7    1.22    0.15
 -10  11  -7    2.19    0.21
  11  10  -7    2.21    0.21
 -10  11  -7    2.35    0.21
  11  10  -7    2.24    0.20
 -10  11   7    1.94    0.21
 -11 -10   7    2.44    0.23
 -10  11   7    2.10    0.21
 -11 -10   7    2.10    0.22
  11   8  -7    0.17    0.05
  -8  11  -7    0.17    0.05
  -8  11  -7    0.22    0.06
  11   8  -7    0.15    0.06
 -11  -8   7    0.14    0.08
  -8  11   7    0.17    0.06
  -8  11   7    0.18    0.06
 -11  -8   7    0.19    0.07
  -6  11  -7    0.40    0.06
  11   6  -7    0.36    0.05
  -6  11  -7    0.54    0.07
  11   6  -7    0.46    0.08
  11   6  -7    0.43    0.06
  -6  11  -7    0.39    0.06
 -11  -6   7    0.49    0.08
  -6  11   7    0.29    0.07
 -11  -6   7    0.40    0.08
  -6  11   7    0.40    0.05
  -4  11  -7    1.64    0.18
  11   4  -7    1.97    0.18
  -4  11  -7    1.93    0.17
 -11  -4  -7    1.57    0.17
  -4  11  -7    2.13    0.17
  11   4  -7    2.11    0.17
 -11  -4   7    1.76    0.18
 -11  -4   7    1.91    0.19
  -4  11   7    1.89    0.18
  -4  11   7    1.86    0.17
  -2  11  -7    0.68    0.08
  11   2  -7    0.85    0.08
  -2  11  -7    0.52    0.08
 -11  -2  -7    0.87    0.08
  -2  11  -7    0.64    0.08
 -11  -2   7    0.85    0.10
   2 -11   7    0.50    0.09
  -2  11   7    0.73    0.08
 -11  -2   7    0.83    0.09
  -2  11   7    0.76    0.08
   0  11  -7    0.13    0.04
   0  11  -7    0.19    0.04
   0  11  -7    0.13    0.04
 -11   0  -7    0.14    0.04
  11   0  -7    0.10    0.04
 -11   0  -7    0.14    0.04
 -11   0   7    0.11    0.05
   0  11   7    0.15    0.05
   0 -11   7    0.21    0.06
   0 -11   7    0.18    0.06
 -11   0   7    0.06    0.05
   0  11   7    0.08    0.03
   2  11  -7    0.14    0.05
   2  11  -7    0.15    0.04
 -11   2  -7    0.24    0.04
   2  11  -7    0.22    0.04
 -11   2  -7    0.30    0.05
  11  -2   7    0.15    0.04
   2  11   7    0.15    0.05
 -11   2   7    0.17    0.05
 -11   2   7    0.23    0.07
  -2 -11   7    0.25    0.07
  -2 -11   7    0.11    0.06
 -11   2   7    0.14    0.05
   4  11  -7    0.00    0.04
 -11   4  -7    0.00    0.04
 -11   4  -7    0.02    0.03
  -4 -11   7    0.09    0.07
   4  11   7   -0.01    0.05
 -11   4   7    0.11    0.05
 -11   4   7    0.03    0.04
 -11   4   7    0.06    0.04
  -4 -11   7   -0.02    0.06
 -11   4   7   -0.02    0.05
   6  11  -7    0.22    0.06
 -11   6  -7    0.16    0.05
   6  11  -7    0.29    0.05
 -11   6  -7    0.22    0.04
  -6 -11   7    0.16    0.07
  -6 -11   7    0.20    0.08
 -11   6   7    0.17    0.05
 -11   6   7    0.05    0.04
 -11   6   7    0.17    0.06
 -11   6   7    0.18    0.06
   6  11   7    0.21    0.06
   8  11  -7    0.03    0.05
 -11   8  -7    0.02    0.04
 -11   8  -7    0.13    0.06
   8  11  -7    0.08    0.06
 -11   8   7    0.09    0.06
  -8 -11   7    0.00    0.07
  -8 -11   7    0.03    0.08
   8  11   7    0.09    0.06
 -11   8   7    0.09    0.06
 -11  10  -7    0.96    0.12
 -11  10  -7    0.78    0.11
  10  11  -7    0.96    0.11
  10  11  -7    1.00    0.10
 -10 -11   7    0.74    0.12
 -11  10   7    0.74    0.12
 -10 -11   7    0.92    0.14
 -11  12  -7    0.11    0.05
  12  11  -7    0.07    0.05
 -11  12  -7    0.07    0.06
 -12 -11   7    0.09    0.09
 -11  12   7    0.07    0.06
 -12 -11   7    0.11    0.08
  12   9  -7    1.40    0.17
  12   9  -7    1.68    0.16
  -9  12  -7    1.59    0.17
  -9  12  -7    1.83    0.16
 -12  -9   7    1.80    0.19
  -9  12   7    1.87    0.16
 -12  -9   7    1.33    0.18
  -9  12   7    1.50    0.17
  12   7  -7    0.04    0.04
  -7  12  -7    0.00    0.05
  12   7  -7    0.03    0.06
  -7  12  -7    0.07    0.05
  12   7  -7    0.02    0.05
  -7  12  -7    0.16    0.05
 -12  -7   7    0.04    0.07
  -7  12   7    0.02    0.06
 -12  -7   7   -0.01    0.07
  -5  12  -7    0.73    0.13
  12   5  -7    0.87    0.09
  -5  12  -7    0.71    0.09
  12   5  -7    0.96    0.10
  -5  12   7    0.82    0.10
 -12  -5   7    1.00    0.12
 -12  -5   7    0.79    0.12
  -5  12   7    0.55    0.10
 -12  -3  -7    0.12    0.04
  12   3  -7    0.22    0.04
  -3  12  -7    0.20    0.05
  12   3  -7    0.26    0.05
  -3  12  -7    0.21    0.08
  -3  12  -7    0.21    0.05
  -3  12   7    0.15    0.04
  -3  12   7    0.15    0.05
 -12  -3   7    0.09    0.06
 -12  -3   7    0.21    0.06
  -1  12  -7    0.76    0.09
  -1  12  -7    0.99    0.10
 -12  -1  -7    0.86    0.10
  -1  12  -7    0.94    0.10
  12   1  -7    1.03    0.09
   1 -12   7    0.69    0.11
 -12  -1   7    0.82    0.10
  -1  12   7    1.04    0.09
 -12  -1   7    0.77    0.11
  -1  12   7    0.69    0.10
 -12   1  -7    1.44    0.12
   1  12  -7    1.20    0.12
 -12   1  -7    1.29    0.12
  12  -1  -7    1.23    0.12
   1  12   7    1.35    0.12
   1  12   7    1.17    0.12
 -12   1   7    1.06    0.13
 -12   1   7    1.13    0.14
  -1 -12   7    1.13    0.14
  12  -1   7    1.13    0.12
 -12   1   7    1.29    0.13
  -1 -12   7    0.86    0.14
   3  12  -7    0.24    0.05
 -12   3  -7    0.28    0.05
   3  12  -7    0.31    0.06
 -12   3  -7    0.26    0.05
 -12   3   7    0.19    0.05
  -3 -12   7    0.30    0.13
 -12   3   7    0.13    0.06
   3  12   7    0.20    0.06
  12  -3   7    0.23    0.04
  -3 -12   7    0.31    0.07
 -12   3   7    0.18    0.05
 -12   3   7    0.42    0.07
 -12   5  -7    0.09    0.04
 -12   5  -7    0.11    0.05
   5  12  -7    0.15    0.06
   5  12  -7    0.07    0.05
  -5 -12   7    0.00    0.07
  -5 -12   7    0.07    0.08
 -12   5   7    0.03    0.06
 -12   5   7    0.02    0.05
   5  12   7    0.07    0.05
 -12   5   7    0.09    0.06
 -12   5   7    0.01    0.05
 -12   7  -7    0.24    0.05
   7  12  -7    0.21    0.05
 -12   7  -7    0.21    0.06
   7  12  -7    0.35    0.07
 -12   7   7    0.13    0.07
  -7 -12   7    0.20    0.09
  -7 -12   7    0.18    0.08
   7  12   7    0.02    0.08
 -12   7   7    0.15    0.06
   9  12  -7    0.60    0.08
 -12   9  -7    0.51    0.07
 -12   9  -7    0.52    0.08
   9  12  -7    0.45    0.08
  -9 -12   7    0.33    0.10
  -9 -12   7    0.34    0.10
 -12   9   7    0.41    0.08
 -12   9   7    0.76    0.10
 -12  11  -7    0.05    0.06
 -12  11  -7    0.01    0.05
  11  12  -7   -0.02    0.05
 -11 -12   7    0.01    0.08
 -12  11   7    0.09    0.06
 -11 -12   7    0.13    0.09
 -12  13  -7    0.07    0.05
 -12  13  -7    0.05    0.06
  13  12  -7    0.15    0.05
 -13 -12   7    0.07    0.08
 -13 -12   7    0.01    0.08
 -10  13  -7    0.32    0.06
 -10  13  -7    0.30    0.07
  13  10  -7    0.38    0.06
 -13 -10   7    0.36    0.10
 -13 -10   7    0.28    0.09
  13   8  -7    0.05    0.08
  13   8  -7    0.11    0.05
  -8  13  -7    0.09    0.05
  -8  13  -7    0.25    0.06
 -13  -8   7    0.07    0.08
  -8  13   7    0.01    0.06
 -13  -8   7    0.09    0.08
  -6  13  -7    0.03    0.04
  -6  13  -7    0.02    0.05
  13   6  -7   -0.02    0.08
  13   6  -7   -0.01    0.05
  13   6  -7    0.00    0.04
  -6  13  -7    0.06    0.05
  -6  13   7    0.03    0.05
 -13  -6   7   -0.01    0.07
 -13  -6   7    0.04    0.07
  -4  13  -7    0.22    0.05
  13   4  -7    0.23    0.05
  13   4  -7    0.26    0.06
  -4  13  -7    0.31    0.05
 -13  -4  -7    0.29    0.05
  -4  13  -7    0.16    0.04
  -4  13   7    0.25    0.06
 -13  -4   7    0.18    0.07
  -4  13   7    0.22    0.04
 -13  -4   7    0.25    0.07
  13   2  -7    0.45    0.07
  13   2  -7    0.53    0.08
  -2  13  -7    0.58    0.07
 -13  -2  -7    0.28    0.06
  -2  13  -7    0.57    0.06
  -2  13  -7    0.54    0.07
  -2  13   7    0.44    0.06
  -2  13   7    0.37    0.07
 -13  -2   7    0.44    0.07
 -13  -2   7    0.31    0.08
 -13   0  -7    1.08    0.12
  13   0  -7    1.05    0.11
   0  13  -7    1.23    0.12
 -13   0  -7    1.12    0.11
   0  13  -7    1.18    0.12
   0  13   7    1.09    0.12
 -13   0   7    1.07    0.12
 -13   0   7    1.11    0.13
   0 -13   7    0.81    0.15
   0  13   7    1.10    0.11
   2  13  -7    0.11    0.05
 -13   2  -7    0.15    0.05
 -13   2  -7    0.12    0.04
   2  13  -7    0.11    0.05
 -13   2   7    0.14    0.06
   2  13   7    0.16    0.06
 -13   2   7    0.12    0.05
  -2 -13   7    0.04    0.07
  -2 -13   7    0.14    0.09
  13  -2   7    0.10    0.04
 -13   2   7    0.15    0.05
   4  13  -7    0.53    0.07
 -13   4  -7    0.30    0.06
 -13   4  -7    0.44    0.07
 -13   4   7    0.36    0.07
   4  13   7    0.37    0.07
 -13   4   7    0.25    0.08
  -4 -13   7    0.25    0.09
  -4 -13   7    0.25    0.09
 -13   4   7    0.37    0.07
 -13   4   7    0.21    0.06
   6  13  -7    0.07    0.05
 -13   6  -7    0.13    0.06
   6  13  -7    0.09    0.07
 -13   6  -7    0.13    0.05
  -6 -13   7    0.15    0.08
 -13   6   7    0.18    0.07
   6  13   7    0.11    0.06
  -6 -13   7    0.03    0.09
 -13   6   7    0.19    0.10
   8  13  -7    0.05    0.05
 -13   8  -7    0.16    0.06
 -13   8  -7   -0.01    0.05
   8  13  -7    0.15    0.07
  -8 -13   7   -0.12    0.08
  -8 -13   7    0.01    0.08
 -13   8   7    0.06    0.07
 -13   8   7    0.00    0.06
  10  13  -7    0.12    0.05
 -13  10  -7    0.14    0.05
 -13  10  -7   -0.02    0.06
 -10 -13   7    0.12    0.09
 -10 -13   7    0.17    0.08
 -13  10   7    0.17    0.07
 -13  12  -7   -0.02    0.05
 -13  12  -7    0.03    0.06
  12  13  -7   -0.04    0.05
 -12 -13   7   -0.02    0.08
 -12 -13   7    0.16    0.08
 -13  12   7   -0.07    0.06
 -13  14  -7    0.16    0.06
 -14 -13   7    0.10    0.08
 -14 -13   7    0.12    0.08
 -11  14  -7   -0.02    0.04
  14  11  -7    0.00    0.04
 -11  14  -7   -0.01    0.07
 -14 -11   7    0.09    0.08
 -14 -11   7    0.00    0.07
  -9  14  -7    0.13    0.05
  -9  14  -7    0.10    0.05
  14   9  -7    0.10    0.05
 -14  -9   7    0.15    0.08
 -14  -9   7    0.07    0.08
  -7  14  -7    0.15    0.05
  -7  14  -7    0.10    0.05
  14   7  -7    0.22    0.05
  -7  14  -7    0.15    0.06
 -14  -7   7    0.18    0.08
 -14  -7   7    0.17    0.09
  14   5  -7   -0.01    0.04
  -5  14  -7    0.06    0.04
  14   5  -7    0.06    0.05
  -5  14  -7    0.02    0.05
  14   5  -7   -0.05    0.04
  -5  14  -7    0.03    0.04
  -5  14   7    0.05    0.06
 -14  -5   7    0.23    0.07
 -14  -5   7    0.03    0.07
  -3  14  -7    0.64    0.09
 -14  -3  -7    0.49    0.07
  14   3  -7    0.69    0.08
  14   3  -7    0.88    0.12
  -3  14  -7    0.51    0.07
 -14  -3   7    0.68    0.09
 -14  -3   7    0.57    0.10
  -3  14   7    0.57    0.09
  -3  14   7    0.55    0.07
  -1  14  -7    0.17    0.05
 -14  -1  -7    0.20    0.05
  14   1  -7    0.16    0.05
  -1  14  -7    0.29    0.06
  -1  14  -7    0.14    0.03
  -1  14   7    0.09    0.04
 -14  -1   7    0.11    0.07
  -1  14   7    0.16    0.06
 -14  -1   7    0.10    0.06
 -14   1  -7    0.02    0.05
   1  14  -7    0.06    0.05
  14  -1  -7    0.03    0.04
   1  14  -7    0.09    0.05
 -14   1  -7    0.01    0.04
   1  14   7   -0.01    0.05
  14  -1   7    0.10    0.04
  -1 -14   7   -0.06    0.08
 -14   1   7   -0.02    0.06
 -14   1   7   -0.02    0.06
   1  14   7    0.01    0.04
  -1 -14   7   -0.06    0.07
   3  14  -7    0.02    0.06
   3  14  -7   -0.01    0.05
 -14   3  -7    0.04    0.05
 -14   3  -7    0.03    0.04
   3  14   7    0.03    0.06
 -14   3   7    0.08    0.05
 -14   3   7    0.10    0.06
  -3 -14   7    0.00    0.08
 -14   3   7    0.04    0.07
  -3 -14   7    0.04    0.08
 -14   5  -7    0.35    0.06
   5  14  -7    0.38    0.08
   5  14  -7    0.35    0.07
 -14   5  -7    0.30    0.07
  -5 -14   7    0.22    0.10
  -5 -14   7    0.26    0.10
   5  14   7    0.30    0.07
 -14   5   7    0.32    0.08
 -14   5   7    0.30    0.07
 -14   5   7    0.28    0.08
 -14   7  -7    0.01    0.07
 -14   7  -7    0.06    0.05
   7  14  -7   -0.02    0.05
  -7 -14   7    0.02    0.08
  -7 -14   7   -0.03    0.08
 -14   7   7    0.02    0.07
 -14   9  -7    0.10    0.06
   9  14  -7    0.06    0.05
 -14   9  -7    0.09    0.05
 -14   9   7    0.09    0.07
  -9 -14   7    0.12    0.09
  -9 -14   7    0.03    0.08
  11  14  -7    0.03    0.05
 -14  11  -7   -0.03    0.05
 -14  11  -7   -0.01    0.05
 -11 -14   7   -0.03    0.08
 -14  11   7    0.16    0.06
 -11 -14   7   -0.01    0.08
 -14  13  -7    0.04    0.06
 -13 -14   7    0.11    0.08
 -13 -14   7    0.10    0.08
 -14  15  -7   -0.02    0.05
 -15 -14   7    0.01    0.07
 -15 -14   7    0.03    0.07
 -12  15  -7   -0.01    0.05
 -15 -12   7    0.02    0.07
 -15 -12   7    0.06    0.08
 -10  15  -7    0.02    0.05
  15  10  -7    0.08    0.05
 -10  15  -7    0.02    0.05
 -15 -10   7   -0.03    0.07
 -15 -10   7    0.15    0.07
  -8  15  -7    0.05    0.05
  15   8  -7   -0.07    0.05
  -8  15  -7    0.01    0.05
 -15  -8   7   -0.04    0.07
 -15  -8   7    0.01    0.07
  -6  15  -7   -0.02    0.05
  -6  15  -7   -0.11    0.07
  15   6  -7    0.11    0.05
 -15  -6   7    0.12    0.08
 -15  -6   7   -0.01    0.07
  -4  15  -7    0.44    0.07
  -4  15  -7    0.25    0.06
  -4  15  -7    0.11    0.05
  15   4  -7    0.28    0.06
 -15  -4   7    0.26    0.08
  -4  15   7    0.50    0.09
 -15  -4   7    0.27    0.08
  -2  15  -7    0.00    0.06
  15   2  -7    0.07    0.05
 -15  -2  -7    0.07    0.05
  -2  15  -7    0.12    0.03
  -2  15  -7    0.08    0.05
  15   2  -7    0.08    0.06
 -15  -2   7    0.03    0.07
  -2  15   7    0.01    0.05
  -2  15   7    0.14    0.04
 -15  -2   7    0.01    0.09
   0  15  -7   -0.03    0.06
  15   0  -7    0.04    0.04
   0  15  -7    0.05    0.05
 -15   0  -7    0.03    0.05
   0  15   7    0.06    0.04
 -15   0   7    0.01    0.06
  15   0   7    0.03    0.04
 -15   0   7    0.04    0.06
   0  15   7    0.04    0.08
 -15   2  -7   -0.06    0.04
   2  15  -7    0.10    0.06
 -15   2  -7    0.03    0.05
   2  15  -7    0.07    0.05
  15  -2  -7    0.02    0.04
   2  15   7    0.00    0.05
  -2 -15   7    0.06    0.08
 -15   2   7    0.09    0.06
 -15   2   7   -0.06    0.06
   2  15   7    0.12    0.08
  -2 -15   7    0.22    0.08
 -15   4  -7    0.24    0.06
 -15   4  -7    0.23    0.07
   4  15  -7    0.29    0.06
   4  15   7    0.18    0.08
  -4 -15   7    0.40    0.13
 -15   4   7    0.20    0.06
 -15   4   7    0.20    0.08
  -4 -15   7    0.37    0.10
   6  15  -7    0.23    0.06
 -15   6  -7    0.30    0.06
 -15   6  -7    0.16    0.06
  -6 -15   7    0.14    0.10
 -15   6   7    0.17    0.07
  -6 -15   7    0.18    0.16
 -15   8  -7    0.01    0.05
 -15   8  -7    0.06    0.05
   8  15  -7   -0.03    0.05
 -15   8   7    0.01    0.06
  -8 -15   7    0.02    0.09
  -8 -15   7    0.03    0.09
 -15  10  -7    0.05    0.05
  10  15  -7    0.01    0.05
 -15  10  -7    0.05    0.05
 -10 -15   7   -0.02    0.09
 -15  10   7   -0.04    0.06
 -10 -15   7    0.05    0.08
 -15  12  -7    0.03    0.06
 -12 -15   7    0.06    0.08
 -12 -15   7    0.00    0.08
 -15  14  -7    0.03    0.05
 -14 -15   7    0.07    0.08
 -14 -15   7    0.00    0.07
 -13  16  -7    0.04    0.05
 -16 -13   7    0.16    0.07
 -16 -13   7    0.06    0.07
 -11  16  -7    0.07    0.05
 -16 -11   7    0.10    0.07
 -16 -11   7    0.00    0.07
  -9  16  -7    0.12    0.05
 -16  -9   7    0.01    0.07
 -16  -9   7    0.06    0.07
  -7  16  -7    0.15    0.08
  16   7  -7    0.00    0.06
  -7  16  -7    0.10    0.05
 -16  -7   7    0.05    0.08
 -16  -7   7    0.14    0.08
  16   5  -7    0.42    0.07
  -5  16  -7    0.40    0.07
  16   5  -7    0.41    0.06
 -16  -5   7    0.49    0.09
 -16  -5   7    0.34    0.09
  -3  16  -7    0.13    0.06
  16   3  -7    0.09    0.05
 -16  -3  -7    0.16    0.05
  -3  16  -7    0.27    0.04
 -16  -3   7    0.22    0.08
 -16  -3   7    0.04    0.07
  -1  16  -7    0.08    0.05
  16   1  -7    0.11    0.05
 -16  -1  -7    0.12    0.05
 -16  -1   7    0.16    0.09
 -16  -1   7    0.10    0.07
   1  16  -7    0.05    0.05
  16  -1  -7    0.12    0.05
 -16   1  -7    0.10    0.06
 -16   1   7    0.06    0.07
 -16   1   7    0.10    0.06
   1  16   7    0.22    0.05
  16  -3  -7    0.02    0.05
 -16   3  -7    0.09    0.05
   3  16  -7    0.15    0.06
  -3 -16   7    0.09    0.09
 -16   3   7    0.05    0.06
 -16   3   7    0.02    0.06
  -3 -16   7    0.10    0.10
   3  16   7    0.05    0.05
   5  16  -7   -0.04    0.05
 -16   5  -7   -0.03    0.04
 -16   5  -7    0.00    0.05
  -5 -16   7    0.06    0.09
 -16   5   7   -0.03    0.06
  -5 -16   7    0.05    0.09
 -16   7  -7    0.10    0.07
   7  16  -7    0.03    0.06
 -16   7  -7    0.02    0.05
 -16   7   7    0.08    0.06
  -7 -16   7    0.14    0.09
  -7 -16   7    0.07    0.09
 -16   9  -7    0.08    0.06
 -16   9   7    0.07    0.06
  -9 -16   7    0.11    0.09
  -9 -16   7    0.14    0.12
 -16  11  -7    0.01    0.05
 -11 -16   7   -0.04    0.08
 -11 -16   7   -0.03    0.08
 -16  13  -7   -0.04    0.05
 -13 -16   7    0.09    0.07
 -13 -16   7    0.22    0.09
 -10  17  -7    0.00    0.04
 -17 -10   7    0.03    0.07
 -17 -10   7   -0.02    0.07
  -8  17  -7    0.00    0.04
 -17  -8   7    0.01    0.08
 -17  -8   7    0.01    0.07
  17   6  -7   -0.01    0.05
  -6  17  -7    0.05    0.04
  -6  17  -7    0.10    0.05
 -17  -6   7    0.06    0.07
 -17  -6   7    0.07    0.07
  -4  17  -7    0.26    0.06
  -4  17  -7    0.21    0.09
  17   4  -7    0.21    0.05
  17   4  -7    0.25    0.07
 -17  -4   7    0.30    0.08
 -17  -4   7    0.18    0.08
  17   2  -7   -0.04    0.05
 -17  -2  -7    0.00    0.04
  -2  17  -7   -0.01    0.05
 -17  -2   7   -0.01    0.07
 -17  -2   7   -0.08    0.07
   0  17  -7    0.07    0.05
  17   0  -7    0.05    0.05
 -17   0  -7    0.01    0.04
 -17   0   7    0.10    0.06
 -17   0   7    0.16    0.07
   2  17  -7    0.00    0.06
 -17   2  -7   -0.01    0.04
  17  -2  -7    0.00    0.05
 -17   2   7    0.12    0.06
   2  17   7   -0.03    0.05
 -17   2   7   -0.03    0.06
  17  -4  -7   -0.03    0.07
   4  17  -7    0.08    0.07
 -17   4  -7   -0.09    0.09
 -17   4  -7    0.04    0.05
   4  17   7    0.01    0.05
  -4 -17   7    0.05    0.09
  -4 -17   7    0.03    0.08
 -17   6  -7   -0.01    0.05
   6  17  -7    0.03    0.06
 -17   6  -7    0.13    0.06
 -17   6   7   -0.04    0.06
  -6 -17   7    0.09    0.08
  -6 -17   7    0.01    0.09
 -17   8  -7   -0.02    0.05
  -8 -17   7    0.03    0.09
  -8 -17   7    0.17    0.08
 -17   8   7   -0.04    0.06
 -17  10  -7   -0.02    0.05
 -10 -17   7   -0.01    0.08
 -10 -17   7    0.00    0.09
  -9  18  -7    0.03    0.04
 -18  -9   7    0.02    0.11
 -18  -9   7    0.07    0.07
  -7  18  -7   -0.03    0.04
 -18  -7   7    0.07    0.07
 -18  -7   7    0.08    0.07
 -18  -5   7   -0.01    0.07
 -18  -5   7    0.04    0.09
 -18  -3   7    0.08    0.07
 -18  -3   7    0.05    0.07
 -18  -1  -7   -0.01    0.03
  18   1  -7    0.01    0.05
  -1  18  -7    0.00    0.06
 -18  -1   7    0.01    0.07
 -18  -1   7    0.01    0.06
 -18   1  -7    0.07    0.04
  18  -1  -7    0.15    0.06
   1  18  -7    0.10    0.06
 -18   1   7    0.14    0.06
 -18   1   7    0.09    0.10
 -18   3  -7    0.05    0.04
   3  18   7    0.16    0.08
 -18   5  -7   -0.01    0.04
  -5 -18   7    0.15    0.08
   5  18   7    0.07    0.05
 -18   7  -7    0.02    0.04
  -7 -18   7   -0.11    0.08
  -7 -18   7   -0.02    0.10
   7  18   7    0.01    0.05
 -18   9  -7    0.06    0.05
  -9 -18   7   -0.11    0.10
  -9 -18   7   -0.05    0.07
 -19  -8   7   -0.03    0.06
 -19  -8   7   -0.06    0.07
 -19  -6   7   -0.03    0.10
 -19  -6   7    0.02    0.06
  19   4  -7    0.14    0.05
 -19  -4   7    0.01    0.07
 -19  -4   7    0.14    0.07
 -19  -2   7    0.17    0.07
 -19  -2   7    0.03    0.06
 -19   0  -7    0.05    0.03
 -19   0   7    0.06    0.07
 -19   2  -7   -0.02    0.03
 -19   4  -7    0.02    0.04
   4  19   7   -0.10    0.06
 -19   6  -7    0.00    0.04
  -6 -19   7    0.03    0.07
   6  19   7    0.04    0.04
 -19   8  -7   -0.02    0.03
   8  19   7    0.04    0.05
  -8 -19   7    0.04    0.06
 -20  -5   7    0.09    0.06
 -20  -5   7   -0.03    0.05
  20   3  -7   -0.05    0.04
 -20  -3   7    0.05    0.06
 -20  -3   7   -0.04    0.05
 -20  -1   7    0.03    0.05
 -20   1  -7    0.02    0.03
 -20   3  -7   -0.01    0.02
 -20   5  -7   -0.01    0.03
   0   0  -8   25.52    2.25
   0   0   8   27.32    2.25
   1   1  -8    3.22    0.27
   1   1  -8    3.02    0.28
   1  -1  -8    3.43    0.27
  -1  -1  -8    3.12    0.27
  -1  -1   8    2.94    0.27
   1   1   8    3.37    0.27
   1  -1   8    2.72    0.27
  -1   1   8    3.34    0.27
   2   0  -8    0.40    0.06
   2   0  -8    0.55    0.05
   0   2  -8    0.46    0.06
   0   2  -8    0.44    0.06
  -2   0   8    0.50    0.06
   0  -2   8    0.58    0.06
  -2   0   8    0.67    0.06
   0   2   8    0.57    0.06
   2   2  -8    2.59    0.22
   2   2  -8    2.08    0.22
  -2   2  -8    2.66    0.22
  -2   2  -8    2.80    0.22
   2   2  -8    2.42    0.22
   2  -2   8    2.17    0.22
  -2  -2   8    2.72    0.22
  -2  -2   8    2.77    0.22
   3   1  -8    6.23    0.50
   3   1  -8    6.10    0.50
   3   1  -8    5.26    0.50
  -1   3  -8    6.02    0.49
  -1   3  -8    5.60    0.50
  -3  -1   8    6.01    0.50
  -1   3   8    5.21    0.50
  -3  -1   8    5.87    0.50
   1  -3   8    5.63    0.50
   3   1   8    5.71    0.50
  -3   1  -8    4.44    0.35
   1   3  -8    3.65    0.35
   3  -1  -8    3.93    0.35
   3  -1  -8    4.14    0.35
   1   3  -8    3.95    0.35
  -3   1  -8    4.45    0.35
  -3   1   8    3.37    0.35
  -3   1   8    3.72    0.35
   3  -1   8    4.42    0.35
   1   3   8    3.94    0.35
  -1  -3   8    3.98    0.35
  -1  -3   8    4.17    0.35
   3   3  -8    0.55    0.07
   3   3  -8    0.46    0.07
   3   3  -8    0.59    0.07
  -3   3  -8    0.71    0.07
   3  -3  -8    0.74    0.07
  -3   3  -8    0.74    0.07
  -3   3   8    0.66    0.07
  -3  -3   8    0.56    0.07
  -3  -3   8    0.55    0.07
   3   3   8    0.81    0.07
  -3   3   8    0.63    0.07
  -3   3   8    0.66    0.07
   2  -4  -8   23.03    1.75
   4   2  -8   18.71    1.76
  -2   4  -8   21.04    1.75
   4   2  -8   20.40    1.76
   4   2  -8   19.23    1.76
  -2   4  -8   23.18    1.76
  -2   4   8   20.58    1.76
  -2   4   8   20.44    1.76
  -4  -2   8   17.23    1.76
   2  -4   8   21.78    1.76
   4   2   8   21.95    1.76
  -4  -2   8   19.13    1.76
   0   4  -8    0.71    0.07
  -4   0  -8    0.64    0.08
   4   0  -8    0.68    0.07
  -4   0  -8    0.78    0.07
   0   4   8    0.66    0.07
  -4   0   8    0.56    0.08
  -4   0   8    0.54    0.08
   4   0   8    0.85    0.08
   0  -4   8    0.84    0.08
   4  -2  -8    0.66    0.07
   2   4  -8    0.64    0.07
   2   4  -8    0.67    0.07
  -2  -4   8    0.75    0.08
  -4   2   8    0.82    0.07
  -4   2   8    0.56    0.07
  -4   2   8    0.70    0.07
  -2  -4   8    0.72    0.08
   2   4   8    0.68    0.07
  -4   4  -8    1.34    0.12
   4   4  -8    1.16    0.11
   4  -4  -8    1.21    0.11
  -4   4  -8    1.20    0.11
   4   4  -8    1.21    0.11
  -4   4   8    1.13    0.11
   4  -4   8    1.19    0.11
  -4  -4   8    1.20    0.11
  -4   4   8    1.06    0.11
  -4  -4   8    1.18    0.12
  -4   4   8    1.18    0.11
  -3   5  -8    0.70    0.07
   5   3  -8    0.57    0.07
   5   3  -8    0.57    0.08
   3  -5  -8    0.51    0.08
  -3   5  -8    0.80    0.08
   5   3  -8    0.67    0.08
   3  -5   8    0.60    0.07
  -5  -3   8    0.57    0.08
  -5  -3   8    0.66    0.08
  -3   5   8    0.62    0.07
   5   1  -8    4.06    0.33
  -5  -1  -8    3.84    0.34
  -1   5  -8    4.24    0.33
   1  -5  -8    3.29    0.33
   1  -5   8    3.94    0.34
   5   1   8    3.62    0.33
  -1   5   8    3.67    0.33
  -1   5   8    3.64    0.33
  -5  -1   8    4.38    0.34
   1   5  -8    0.46    0.05
   1   5  -8    0.48    0.06
   1   5  -8    0.38    0.06
   5  -1   8    0.58    0.06
  -5   1   8    0.41    0.06
  -1  -5   8    0.38    0.06
  -1  -5   8    0.43    0.06
   3   5  -8    1.69    0.15
  -5   3  -8    1.58    0.15
   3   5  -8    1.57    0.15
  -5   3  -8    1.85    0.15
   3   5  -8    1.88    0.16
   5  -3  -8    1.72    0.15
   3   5   8    1.70    0.15
  -5   3   8    1.39    0.15
  -3  -5   8    1.72    0.15
  -3  -5   8    1.73    0.15
   5  -3   8    1.46    0.15
  -5   5  -8    1.11    0.10
   5   5  -8    1.11    0.10
   5   5  -8    1.03    0.10
  -5   5  -8    1.11    0.11
   5   5  -8    1.06    0.10
  -5   5   8    0.88    0.10
  -5   5   8    0.91    0.10
  -5  -5   8    1.18    0.13
  -5   5   8    0.89    0.10
  -5  -5   8    0.94    0.11
   5  -5   8    1.03    0.10
   6   4  -8    0.32    0.05
  -6  -4  -8    0.18    0.04
   6   4  -8    0.33    0.05
  -4   6  -8    0.39    0.05
  -4   6  -8    0.42    0.05
  -4   6   8    0.27    0.05
  -4   6   8    0.39    0.05
  -6  -4   8    0.20    0.05
  -4   6   8    0.40    0.05
  -6  -4   8    0.18    0.04
   4  -6   8    0.22    0.04
   6   2  -8    0.71    0.09
   6   2  -8    0.80    0.09
   6   2  -8    0.81    0.09
  -2   6   8    0.81    0.09
  -6  -2   8    0.82    0.09
  -6  -2   8    0.90    0.09
  -2   6   8    1.04    0.08
   0  -6  -8    8.86    0.66
   0   6  -8    6.59    0.66
   0   6  -8    6.93    0.66
  -6   0  -8    6.56    0.66
   0   6  -8    7.21    0.66
   0   6   8    8.88    0.66
  -6   0   8    7.65    0.66
   0  -6   8    7.00    0.66
   0  -6   8    7.19    0.66
  -6   0   8    7.75    0.66
   0   6   8    8.34    0.66
   6   0   8    8.98    0.66
  -6   2  -8    0.18    0.04
   2   6  -8    0.29    0.04
   6  -2  -8    0.21    0.04
   2   6  -8    0.30    0.05
  -6   2  -8    0.20    0.03
   2   6  -8    0.16    0.06
  -6   2   8    0.21    0.04
  -6   2   8    0.25    0.04
  -2  -6   8    0.23    0.04
  -6   2   8    0.23    0.04
  -2  -6   8    0.21    0.05
   2   6   8    0.22    0.04
   4   6  -8    0.03    0.04
  -6   4  -8    0.07    0.03
  -6   4  -8    0.09    0.04
   4   6  -8    0.01    0.03
   4   6  -8    0.02    0.03
   6  -4  -8    0.07    0.03
  -4  -6   8   -0.06    0.04
  -4  -6   8    0.07    0.06
   6  -4   8    0.06    0.03
  -6   4   8    0.07    0.04
  -6   4   8    0.06    0.03
  -6   4   8    0.07    0.03
  -6   6  -8    5.10    0.42
   6   6  -8    4.63    0.42
   6   6  -8    5.11    0.42
  -6   6  -8    5.39    0.42
   6   6  -8    5.24    0.42
  -6   6   8    4.45    0.42
  -6   6   8    4.39    0.42
   6  -6   8    4.70    0.42
  -6  -6   8    5.33    0.43
  -6  -6   8    4.83    0.43
  -6   6   8    4.48    0.42
  -7  -5  -8    5.03    0.50
   7   5  -8    6.17    0.51
   7   5  -8    5.95    0.51
  -5   7  -8    6.14    0.51
  -5   7  -8    6.10    0.51
   7   5  -8    5.16    0.50
  -7  -5   8    5.39    0.51
  -5   7   8    6.38    0.50
  -5   7   8    6.07    0.50
  -7  -5   8    5.77    0.51
  -5   7   8    6.11    0.51
   5  -7   8    6.01    0.51
  -7  -3  -8    5.77    0.55
  -3   7  -8    5.69    0.54
   7   3  -8    7.11    0.55
  -3   7  -8    6.24    0.55
  -3   7  -8    5.79    0.54
   7   3  -8    6.45    0.55
   7   3  -8    6.98    0.55
  -3   7   8    6.38    0.54
   3  -7   8    5.49    0.55
  -7  -3   8    6.85    0.55
  -7  -3   8    7.01    0.55
  -3   7   8    6.33    0.55
  -1   7  -8    2.44    0.23
   7   1  -8    2.40    0.23
  -1   7  -8    2.48    0.23
  -7  -1  -8    2.98    0.23
  -1   7  -8    2.38    0.23
   1  -7  -8    2.85    0.23
  -1   7   8    2.63    0.23
   1  -7   8    2.72    0.23
  -7  -1   8    2.28    0.25
  -1   7   8    2.53    0.23
   7   1   8    2.97    0.23
   1  -7   8    2.50    0.23
  -7   1  -8    4.49    0.37
   1   7  -8    3.70    0.37
  -7   1  -8    4.43    0.37
   1   7  -8    4.65    0.37
   1   7  -8    4.25    0.37
   7  -1  -8    4.17    0.37
   7  -1   8    4.15    0.37
  -1  -7   8    4.46    0.37
  -7   1   8    4.07    0.37
  -7   1   8    3.84    0.37
  -1  -7   8    4.52    0.37
   1   7   8    4.28    0.37
   1   7   8    4.33    0.37
   7  -3  -8    0.29    0.04
  -7   3  -8    0.37    0.04
   3   7  -8    0.39    0.05
  -7   3  -8    0.38    0.05
  -7   3   8    0.27    0.04
  -3  -7   8    0.29    0.07
  -7   3   8    0.23    0.05
  -7   3   8    0.23    0.04
   7  -3   8    0.21    0.04
  -3  -7   8    0.45    0.05
   5   7  -8    0.69    0.07
  -7   5  -8    0.63    0.07
   5   7  -8    0.63    0.07
  -7   5  -8    0.68    0.08
   5   7  -8    0.74    0.08
   7  -5   8    0.48    0.07
  -7   5   8    0.60    0.07
  -7   5   8    0.53    0.08
  -5  -7   8    0.63    0.08
  -7   5   8    0.56    0.07
  -5  -7   8    0.61    0.08
   7   7  -8    0.89    0.09
   7   7  -8    0.88    0.09
  -7   7  -8    0.91    0.08
  -7  -7   8    0.66    0.10
  -7  -7   8    0.70    0.13
  -7   7   8    0.73    0.10
  -7   7   8    0.77    0.08
  -7   7   8    0.94    0.11
  -6   8  -8    2.31    0.18
   8   6  -8    1.92    0.18
   8   6  -8    1.98    0.18
   8   6  -8    1.90    0.18
  -8  -6   8    1.80    0.19
  -6   8   8    2.16    0.19
  -6   8   8    2.03    0.18
  -8  -6   8    1.74    0.20
   8   4  -8    2.25    0.17
   8   4  -8    1.99    0.18
   8   4  -8    1.96    0.17
  -4   8  -8    1.77    0.18
  -4   8  -8    1.76    0.17
  -4   8  -8    1.79    0.17
  -4   8   8    1.84    0.17
  -4   8   8    1.82    0.18
  -8  -4   8    2.08    0.18
  -8  -4   8    2.01    0.18
  -8  -2  -8    0.45    0.07
  -2   8  -8    0.59    0.07
  -2   8  -8    0.62    0.07
  -2   8  -8    0.67    0.08
  -2   8   8    0.53    0.06
  -2   8   8    0.49    0.07
   2  -8   8    0.54    0.07
   2  -8   8    0.35    0.06
  -8  -2   8    0.77    0.08
   0   8  -8    0.73    0.08
  -8   0  -8    0.65    0.08
   0  -8  -8    0.88    0.08
   0   8  -8    0.66    0.08
   0   8  -8    0.73    0.08
   8   0  -8    0.93    0.08
  -8   0   8    0.74    0.08
   0  -8   8    0.63    0.09
   0  -8   8    0.57    0.09
   0   8   8    0.75    0.09
   0   8   8    0.84    0.08
  -8   0   8    0.76    0.08
  -8   2  -8    1.11    0.11
  -8   2  -8    1.13    0.10
   2   8  -8    1.24    0.13
   2   8  -8    1.12    0.11
   2   8  -8    0.90    0.11
   8  -2  -8    1.19    0.10
  -2  -8   8    0.81    0.12
   8  -2   8    1.12    0.10
   2   8   8    1.13    0.11
   2   8   8    1.25    0.11
  -8   2   8    0.83    0.12
  -8   2   8    0.90    0.11
  -8   2   8    1.06    0.11
  -2  -8   8    1.02    0.15
   4   8  -8    0.82    0.08
  -8   4  -8    0.70    0.09
  -8   4  -8    0.66    0.07
  -8   4   8    0.71    0.09
  -8   4   8    0.66    0.08
   6   8  -8    0.09    0.04
  -8   6  -8    0.08    0.06
   6   8  -8    0.07    0.04
  -8   6  -8    0.07    0.03
   6   8  -8    0.12    0.04
  -6  -8   8    0.07    0.08
  -6  -8   8    0.04    0.05
  -8   6   8    0.05    0.04
  -8   6   8    0.09    0.03
  -8   6   8    0.05    0.04
   8   8  -8    0.04    0.04
  -8   8  -8   -0.01    0.05
  -8   8  -8    0.02    0.04
   8   8  -8   -0.06    0.04
   8   8  -8    0.08    0.05
  -8  -8   8   -0.01    0.06
  -8   8   8    0.01    0.05
  -8   8   8    0.07    0.03
  -8  -8   8    0.00    0.05
  -8   8   8    0.03    0.04
  -7   9  -8    3.52    0.29
   9   7  -8    3.51    0.28
   9   7  -8    2.94    0.28
  -7   9  -8    3.48    0.28
   9   7  -8    3.37    0.28
  -7   9  -8    3.09    0.28
  -7   9   8    2.80    0.28
  -7   9   8    2.87    0.28
  -9  -7   8    3.23    0.29
  -9  -7   8    3.28    0.29
  -7   9   8    2.78    0.28
  -5   9  -8    0.11    0.04
   9   5  -8    0.12    0.05
   9   5  -8    0.10    0.04
  -5   9  -8    0.10    0.03
  -5   9  -8    0.19    0.09
  -9  -5  -8    0.08    0.04
   9   5  -8    0.10    0.04
  -5   9   8    0.10    0.03
  -5   9   8    0.04    0.05
  -5   9   8    0.11    0.03
  -9  -5   8    0.09    0.05
  -9  -5   8    0.14    0.06
   9   3  -8    0.04    0.03
   9   3  -8    0.09    0.04
  -3   9  -8    0.11    0.04
  -3   9  -8    0.09    0.03
  -3   9  -8    0.05    0.03
  -9  -3  -8    0.06    0.04
  -3   9   8    0.04    0.03
   3  -9   8    0.09    0.04
  -3   9   8    0.06    0.04
  -9  -3   8    0.17    0.05
  -9  -3   8    0.06    0.04
  -1   9  -8    1.57    0.14
  -9  -1  -8    1.38    0.14
   1  -9  -8    1.60    0.14
  -1   9  -8    1.56    0.14
   9   1  -8    1.67    0.14
  -1   9  -8    1.51    0.14
   1  -9   8    1.41    0.15
  -1   9   8    1.63    0.14
  -9  -1   8    1.47    0.15
  -1   9   8    1.25    0.14
   1  -9   8    1.55    0.15
  -9  -1   8    1.44    0.14
  -1  -9  -8    3.54    0.32
  -9   1  -8    4.05    0.32
   1   9  -8    3.48    0.32
   9  -1  -8    3.40    0.32
   1   9  -8    3.12    0.32
  -9   1  -8    4.15    0.32
   1   9  -8    3.49    0.32
   1   9   8    3.81    0.32
  -1  -9   8    3.12    0.33
  -1  -9   8    3.58    0.35
   1   9   8    3.91    0.32
  -9   1   8    3.82    0.32
   9  -1   8    4.25    0.32
  -9   1   8    3.73    0.32
   3   9  -8   -0.06    0.03
   9  -3  -8    0.00    0.03
  -9   3  -8    0.04    0.03
   3   9  -8    0.01    0.04
   3   9  -8    0.10    0.04
  -9   3  -8    0.05    0.04
   3   9   8   -0.02    0.04
  -3  -9   8    0.06    0.05
  -9   3   8    0.06    0.03
  -3  -9   8    0.00    0.05
   9  -3   8   -0.01    0.03
  -9   3   8    0.05    0.04
  -9   3   8    0.04    0.05
   5   9  -8    0.95    0.11
   5   9  -8    1.08    0.10
  -9   5  -8    0.87    0.10
  -9   5  -8    1.10    0.11
   5   9  -8    0.87    0.10
   9  -5   8    0.87    0.10
  -9   5   8    1.08    0.10
  -5  -9   8    0.79    0.12
  -9   5   8    0.97    0.11
  -5  -9   8    1.16    0.16
  -9   5   8    1.23    0.10
  -9   7  -8    1.96    0.17
   7   9  -8    1.97    0.17
   7   9  -8    1.49    0.16
  -9   7  -8    2.02    0.16
   7   9  -8    1.91    0.17
  -9   7   8    1.62    0.16
  -7  -9   8    1.79    0.18
  -9   7   8    1.46    0.16
  -9   7   8    1.63    0.17
  -7  -9   8    1.82    0.18
  -9   9  -8    0.04    0.04
   9   9  -8    0.08    0.04
   9   9  -8   -0.03    0.05
  -9   9  -8    0.06    0.06
   9   9  -8    0.04    0.05
  -9   9   8    0.03    0.04
  -9  -9   8    0.01    0.07
  -9   9   8    0.03    0.06
  -9  -9   8    0.03    0.07
  -8  10  -8    0.12    0.06
  10   8  -8    0.07    0.06
  10   8  -8    0.09    0.07
  10   8  -8    0.04    0.05
  -8  10  -8    0.10    0.05
 -10  -8   8    0.09    0.07
  -8  10   8    0.01    0.04
  -8  10   8    0.04    0.06
 -10  -8   8    0.05    0.07
  10   6  -8    0.45    0.07
  -6  10  -8    0.27    0.07
  10   6  -8    0.35    0.06
  -6  10  -8    0.49    0.06
  -6  10  -8    0.46    0.07
  10   6  -8    0.53    0.08
  -6  10   8    0.42    0.08
  -6  10   8    0.35    0.05
 -10  -6   8    0.35    0.08
 -10  -6   8    0.42    0.07
  -6  10   8    0.46    0.05
  -4  10  -8    1.27    0.12
  10   4  -8    1.35    0.12
  10   4  -8    1.40    0.13
  -4  10  -8    1.24    0.14
  -4  10  -8    1.35    0.12
 -10  -4  -8    1.05    0.12
  10   4  -8    1.19    0.12
  -4  10   8    1.22    0.13
 -10  -4   8    1.25    0.14
  -4  10   8    1.26    0.12
 -10  -4   8    1.41    0.14
   2 -10  -8   -0.01    0.04
  -2  10  -8   -0.01    0.04
  10   2  -8    0.03    0.03
  -2  10  -8    0.02    0.03
 -10  -2  -8    0.03    0.04
  -2  10  -8    0.07    0.04
   2 -10   8    0.02    0.05
  -2  10   8   -0.01    0.04
  -2  10   8    0.02    0.03
 -10  -2   8    0.03    0.04
   2 -10   8    0.27    0.11
   0  10  -8    0.11    0.04
   0 -10  -8    0.20    0.04
   0  10  -8    0.08    0.04
   0  10  -8    0.09    0.04
  10   0  -8    0.09    0.04
 -10   0  -8    0.10    0.04
   0  10   8    0.10    0.03
   0 -10   8    0.02    0.05
   0 -10   8    0.02    0.10
 -10   0   8    0.08    0.05
   0  10   8    0.09    0.04
 -10   0   8    0.08    0.04
  10   0   8    0.06    0.04
   2  10  -8    1.21    0.12
  10  -2  -8    1.18    0.12
 -10   2  -8    1.55    0.12
 -10   2  -8    1.26    0.13
   2  10  -8    1.52    0.12
   2  10   8    1.23    0.12
  -2 -10   8    1.48    0.14
   2  10   8    1.05    0.12
  -2 -10   8    1.65    0.14
 -10   2   8    1.17    0.12
 -10   2   8    1.17    0.12
  10  -2   8    1.05    0.12
 -10   4  -8    2.67    0.24
 -10   4  -8    3.03    0.24
   4  10  -8    2.87    0.25
   4  10  -8    2.42    0.24
   4  10  -8    2.95    0.24
  10  -4   8    2.73    0.24
 -10   4   8    2.68    0.24
  -4 -10   8    3.39    0.29
 -10   4   8    2.47    0.25
  -4 -10   8    2.38    0.25
 -10   4   8    2.74    0.24
   4  10   8    2.53    0.24
 -10   6  -8    0.04    0.04
   6  10  -8    0.01    0.05
 -10   6  -8    0.03    0.05
   6  10  -8    0.08    0.04
   6  10  -8   -0.02    0.04
  -6 -10   8    0.04    0.06
 -10   6   8    0.05    0.05
 -10   6   8   -0.01    0.04
  -6 -10   8    0.00    0.06
 -10   6   8    0.04    0.05
 -10   6   8    0.10    0.04
   8  10  -8    0.29    0.06
 -10   8  -8    0.35    0.07
   8  10  -8    0.34    0.06
 -10   8  -8    0.38    0.06
 -10   8   8    0.22    0.07
  -8 -10   8    0.19    0.08
 -10   8   8    0.25    0.07
  -8 -10   8    0.27    0.08
 -10   8   8    0.24    0.05
  10  10  -8    0.13    0.05
 -10  10  -8    0.11    0.06
 -10  10  -8    0.09    0.06
  10  10  -8    0.09    0.06
 -10 -10   8    0.05    0.08
 -10  10   8    0.12    0.07
 -10 -10   8    0.08    0.08
  -9  11  -8    0.36    0.07
  11   9  -8    0.33    0.07
  -9  11  -8    0.40    0.06
  11   9  -8    0.37    0.06
 -11  -9   8    0.32    0.09
 -11  -9   8    0.42    0.09
  -9  11   8    0.29    0.07
  11   7  -8    0.10    0.04
  11   7  -8    0.12    0.05
  -7  11  -8    0.06    0.06
  -7  11  -8    0.19    0.05
  11   7  -8    0.14    0.06
  -7  11  -8    0.14    0.05
 -11  -7   8    0.20    0.07
 -11  -7   8    0.10    0.07
  -7  11   8    0.14    0.06
  -7  11   8    0.18    0.04
  11   5  -8    0.17    0.05
  -5  11  -8    0.14    0.05
  -5  11  -8    0.17    0.04
  11   5  -8    0.28    0.05
  -5  11  -8    0.19    0.05
  11   5  -8    0.16    0.05
 -11  -5  -8    0.07    0.06
  -5  11   8    0.11    0.04
 -11  -5   8    0.11    0.07
  -5  11   8    0.19    0.05
  -5  11   8    0.24    0.04
 -11  -5   8    0.14    0.06
 -11  -3  -8    0.17    0.05
  11   3  -8    0.31    0.05
  11   3  -8    0.26    0.05
  -3  11  -8    0.18    0.05
  -3  11  -8    0.30    0.05
  -3  11  -8    0.30    0.05
 -11  -3   8    0.17    0.06
 -11  -3   8    0.15    0.06
  -3  11   8    0.16    0.06
  -3  11   8    0.30    0.04
  -1  11  -8    0.36    0.06
  11   1  -8    0.48    0.06
  -1  11  -8    0.47    0.07
  -1  11  -8    0.51    0.07
 -11  -1  -8    0.51    0.07
 -11  -1   8    0.42    0.07
  -1  11   8    0.44    0.07
  -1  11   8    0.48    0.06
 -11  -1   8    0.47    0.07
   1 -11   8    0.42    0.10
 -11   1  -8    0.02    0.03
   1  11  -8    0.06    0.04
   1  11  -8    0.05    0.04
   1  11  -8    0.06    0.04
 -11   1  -8   -0.01    0.04
  11  -1  -8    0.05    0.04
 -11   1   8   -0.01    0.04
   1  11   8    0.00    0.03
  11  -1   8   -0.01    0.04
  -1 -11   8    0.05    0.06
   1  11   8   -0.01    0.04
  -1 -11   8    0.06    0.06
 -11   1   8    0.03    0.06
   3  11  -8    1.15    0.10
   3  11  -8    0.85    0.10
  11  -3  -8    0.96    0.10
 -11   3  -8    0.92    0.10
 -11   3  -8    1.08    0.10
   3  11   8    0.82    0.10
 -11   3   8    0.98    0.11
  -3 -11   8    0.88    0.12
 -11   3   8    0.94    0.11
 -11   3   8    0.98    0.10
  -3 -11   8    1.10    0.14
   5  11  -8    0.36    0.06
   5  11  -8    0.42    0.08
 -11   5  -8    0.45    0.06
   5  11  -8    0.43    0.06
 -11   5  -8    0.53    0.07
  -5 -11   8    0.34    0.08
 -11   5   8    0.36    0.06
  -5 -11   8    0.37    0.08
 -11   5   8    0.44    0.08
 -11   5   8    0.39    0.06
 -11   5   8    0.37    0.07
   5  11   8    0.41    0.07
   7  11  -8    0.14    0.05
 -11   7  -8    0.23    0.05
   7  11  -8    0.18    0.06
 -11   7  -8    0.23    0.06
  -7 -11   8    0.08    0.07
 -11   7   8    0.12    0.07
  -7 -11   8    0.21    0.08
 -11   7   8    0.22    0.05
 -11   7   8    0.13    0.06
 -11   9  -8    0.08    0.06
   9  11  -8    0.08    0.06
   9  11  -8    0.11    0.05
 -11   9  -8    0.17    0.06
 -11   9   8    0.07    0.06
 -11   9   8    0.11    0.06
  -9 -11   8    0.07    0.08
  -9 -11   8    0.14    0.09
  11  11  -8    0.16    0.06
 -11  11  -8    0.23    0.06
 -11  11  -8    0.18    0.07
 -11 -11   8    0.13    0.09
 -11 -11   8    0.13    0.09
  12  10  -8    0.11    0.06
 -10  12  -8    0.13    0.07
 -10  12  -8    0.16    0.06
 -12 -10   8    0.18    0.09
 -12 -10   8    0.19    0.09
  12   8  -8    0.07    0.06
  12   8  -8    0.02    0.05
  -8  12  -8    0.02    0.05
  -8  12  -8    0.06    0.06
  -8  12   8    0.01    0.06
 -12  -8   8    0.00    0.08
 -12  -8   8    0.03    0.07
  -6  12  -8    0.58    0.07
  12   6  -8    0.45    0.08
  12   6  -8    0.54    0.07
  12   6  -8    0.47    0.07
  -6  12  -8    0.39    0.07
  -6  12  -8    0.51    0.07
 -12  -6   8    0.53    0.09
  -6  12   8    0.55    0.07
 -12  -6   8    0.36    0.09
  -6  12   8    0.40    0.08
  12   4  -8    1.24    0.14
  12   4  -8    1.68    0.15
 -12  -4  -8    1.47    0.14
  12   4  -8    1.53    0.14
  -4  12  -8    1.33    0.14
  -4  12  -8    1.32    0.14
  -4  12   8    1.59    0.15
 -12  -4   8    1.30    0.15
  -4  12   8    1.46    0.14
  -4  12   8    1.59    0.15
 -12  -4   8    1.56    0.16
  12   2  -8   -0.02    0.04
  -2  12  -8    0.14    0.04
  -2  12  -8    0.06    0.06
 -12  -2  -8   -0.01    0.04
  12   2  -8    0.07    0.05
   2 -12  -8    0.23    0.04
  -2  12  -8    0.01    0.04
  -2  12   8    0.00    0.04
 -12  -2   8    0.01    0.06
  -2  12   8   -0.02    0.05
 -12  -2   8    0.06    0.05
   0  12  -8    0.04    0.04
  12   0  -8    0.08    0.04
 -12   0  -8    0.07    0.04
   0  12  -8    0.05    0.05
  12   0   8    0.08    0.04
 -12   0   8    0.04    0.05
   0 -12   8    0.04    0.06
 -12   0   8    0.10    0.05
   0  12   8    0.13    0.06
   0  12   8    0.03    0.04
   0 -12   8   -0.05    0.07
   2  12  -8    0.14    0.04
 -12   2  -8    0.10    0.04
   2  12  -8    0.01    0.04
   2  12  -8    0.05    0.05
  12  -2  -8   -0.01    0.04
 -12   2  -8    0.03    0.04
   2  12   8    0.03    0.04
 -12   2   8    0.07    0.05
  -2 -12   8    0.01    0.06
 -12   2   8    0.03    0.05
  -2 -12   8    0.08    0.07
  12  -2   8    0.03    0.04
 -12   4  -8    0.08    0.04
 -12   4  -8    0.05    0.05
   4  12  -8    0.02    0.05
   4  12  -8    0.04    0.05
  -4 -12   8    0.05    0.08
   4  12   8    0.03    0.05
  -4 -12   8    0.01    0.07
 -12   4   8    0.10    0.05
 -12   4   8    0.04    0.06
 -12   4   8    0.03    0.05
 -12   6  -8    0.01    0.06
   6  12  -8    0.02    0.05
   6  12  -8    0.01    0.06
 -12   6  -8    0.06    0.04
  -6 -12   8    0.00    0.08
 -12   6   8    0.08    0.05
 -12   6   8   -0.03    0.05
 -12   6   8    0.09    0.06
  -6 -12   8    0.02    0.08
 -12   6   8    0.02    0.06
 -12   8  -8    0.01    0.05
   8  12  -8    0.04    0.05
   8  12  -8    0.00    0.06
 -12   8  -8    0.11    0.06
  -8 -12   8    0.05    0.08
 -12   8   8    0.03    0.06
  -8 -12   8    0.01    0.08
 -12   8   8    0.08    0.06
  10  12  -8    0.23    0.06
 -12  10  -8    0.20    0.06
 -12  10  -8    0.34    0.07
 -10 -12   8    0.14    0.09
 -10 -12   8    0.19    0.09
  12  12  -8    0.18    0.06
 -12  12  -8    0.10    0.06
 -12  12  -8    0.07    0.06
 -12 -12   8    0.13    0.08
 -12 -12   8    0.09    0.08
  13  11  -8    0.02    0.05
 -11  13  -8    0.05    0.05
 -11  13  -8    0.10    0.06
 -13 -11   8    0.26    0.08
 -13 -11   8    0.11    0.08
  13   9  -8    1.60    0.16
  -9  13  -8    1.30    0.17
  -9  13  -8    1.57    0.16
 -13  -9   8    2.14    0.19
 -13  -9   8    1.80    0.19
  -7  13  -8    0.11    0.05
  13   7  -8    0.13    0.04
  13   7  -8    0.17    0.05
  -7  13  -8    0.07    0.06
 -13  -7   8    0.10    0.08
  -7  13   8    0.05    0.07
 -13  -7   8    0.11    0.07
  13   5  -8    0.43    0.08
  13   5  -8    0.36    0.06
  -5  13  -8    0.47    0.07
  13   5  -8    0.44    0.07
  -5  13  -8    0.53    0.08
  -5  13  -8    0.26    0.06
 -13  -5   8    0.51    0.09
  -5  13   8    0.38    0.06
 -13  -5   8    0.44    0.12
  -5  13   8    0.49    0.08
   3 -13  -8    0.08    0.05
  -3  13  -8    0.06    0.04
  13   3  -8    0.08    0.05
  13   3  -8    0.04    0.04
 -13  -3  -8    0.03    0.04
  -3  13  -8    0.04    0.05
  -3  13  -8    0.02    0.04
 -13  -3   8    0.01    0.06
 -13  -3   8    0.03    0.06
  -3  13   8    0.06    0.05
  13   1  -8    0.21    0.05
  -1  13  -8    0.33    0.06
  -1  13  -8    0.41    0.06
  -1  13  -8    0.17    0.05
 -13  -1  -8    0.27    0.05
  -1  13   8    0.19    0.06
  -1  13   8    0.23    0.05
 -13  -1   8    0.27    0.07
 -13  -1   8    0.31    0.07
   1  13  -8    0.04    0.05
  13  -1  -8    0.01    0.04
   1  13  -8    0.02    0.05
 -13   1  -8    0.04    0.04
 -13   1  -8    0.01    0.05
   1  13  -8    0.01    0.04
   1  13   8    0.00    0.04
 -13   1   8   -0.04    0.05
   1  13   8    0.01    0.05
  13  -1   8    0.04    0.04
 -13   1   8   -0.04    0.05
  -1 -13   8    0.06    0.07
  -1 -13   8    0.05    0.07
 -13   3  -8    2.45    0.22
  13  -3  -8    2.21    0.22
 -13   3  -8    2.51    0.22
   3  13  -8    2.68    0.22
   3  13   8    1.96    0.22
  -3 -13   8    2.67    0.24
 -13   3   8    2.16    0.22
 -13   3   8    2.36    0.22
   3  13   8    2.30    0.22
  -3 -13   8    2.69    0.24
   5  13  -8    2.39    0.21
 -13   5  -8    2.11    0.20
   5  13  -8    2.36    0.24
 -13   5  -8    2.58    0.21
  -5 -13   8    2.14    0.24
 -13   5   8    1.76    0.22
 -13   5   8    2.00    0.20
 -13   7  -8    0.04    0.06
   7  13  -8    0.09    0.05
 -13   7  -8    0.04    0.05
  -7 -13   8    0.01    0.08
  -7 -13   8   -0.09    0.08
 -13   7   8   -0.03    0.07
 -13   9  -8    0.22    0.05
 -13   9  -8    0.22    0.06
  -9 -13   8    0.11    0.09
  -9 -13   8    0.29    0.09
 -13  11  -8    0.18    0.06
  11  13  -8    0.08    0.05
 -13  11  -8    0.13    0.06
 -11 -13   8    0.04    0.08
 -11 -13   8    0.00    0.08
 -13  13  -8   -0.03    0.05
 -13 -13   8    0.04    0.08
 -13 -13   8    0.10    0.08
 -12  14  -8   -0.02    0.05
 -14 -12   8    0.02    0.08
 -14 -12   8    0.03    0.07
 -10  14  -8   -0.03    0.05
 -10  14  -8    0.03    0.05
  14  10  -8    0.04    0.05
 -14 -10   8   -0.03    0.07
 -14 -10   8   -0.04    0.07
  14   8  -8    0.16    0.05
  -8  14  -8    0.14    0.05
  -8  14  -8    0.12    0.06
 -14  -8   8    0.19    0.08
 -14  -8   8    0.20    0.08
  14   6  -8   -0.04    0.04
  14   6  -8    0.00    0.05
  -6  14  -8   -0.02    0.06
  -6  14  -8    0.04    0.05
 -14  -6   8   -0.02    0.09
 -14  -6   8    0.08    0.07
  -4  14  -8   -0.04    0.05
  -4  14  -8    0.14    0.07
  14   4  -8   -0.02    0.07
   4 -14  -8    0.01    0.05
  14   4  -8    0.03    0.05
  -4  14  -8    0.04    0.04
 -14  -4  -8    0.05    0.05
  14   4  -8   -0.04    0.04
  -4  14   8    0.03    0.06
 -14  -4   8    0.05    0.07
 -14  -4   8    0.04    0.07
  -2  14  -8    0.01    0.05
 -14  -2  -8    0.00    0.04
  -2  14  -8    0.02    0.05
  14   2  -8    0.02    0.05
  -2  14  -8    0.00    0.03
  14   2  -8    0.04    0.05
 -14  -2   8    0.06    0.10
  -2  14   8    0.00    0.06
 -14  -2   8    0.04    0.07
  -2  14   8    0.04    0.04
  14   0  -8    0.00    0.05
   0  14  -8   -0.04    0.03
 -14   0  -8    0.01    0.05
   0  14  -8    0.04    0.05
   0  14  -8   -0.02    0.05
 -14   0   8    0.00    0.06
   0  14   8    0.01    0.05
   0  14   8    0.04    0.04
 -14   0   8    0.01    0.06
   0 -14   8    0.25    0.10
  14   0   8    0.05    0.05
   2  14  -8    0.03    0.07
 -14   2  -8    0.02    0.04
   2  14  -8    0.09    0.05
 -14   2  -8    0.02    0.05
  14  -2  -8    0.02    0.05
 -14   2   8    0.04    0.06
  -2 -14   8    0.00    0.09
  14  -2   8   -0.01    0.06
  -2 -14   8    0.11    0.08
   2  14   8   -0.01    0.04
   2  14   8    0.16    0.06
 -14   2   8   -0.02    0.06
  14  -4  -8    0.45    0.08
   4  14  -8    0.71    0.10
  -4 -14   8    0.64    0.12
 -14   4   8    0.57    0.08
   4  14   8    0.46    0.08
 -14   4   8    0.67    0.09
  -4 -14   8    0.64    0.17
 -14   6  -8    0.01    0.07
 -14   6  -8    0.03    0.05
   6  14  -8   -0.02    0.05
  -6 -14   8    0.01    0.09
  -6 -14   8    0.07    0.11
   8  14  -8    0.14    0.05
 -14   8  -8    0.03    0.05
 -14   8  -8    0.10    0.05
  -8 -14   8    0.04    0.09
  -8 -14   8    0.13    0.09
  10  14  -8   -0.03    0.05
 -14  10  -8    0.03    0.04
 -14  10  -8   -0.01    0.05
 -10 -14   8    0.02    0.08
 -10 -14   8   -0.03    0.08
 -14  12  -8    0.03    0.06
 -12 -14   8    0.02    0.08
 -12 -14   8   -0.07    0.08
 -14  14  -8    0.02    0.05
 -14 -14   8   -0.03    0.07
 -14 -14   8   -0.02    0.08
 -13  15  -8    0.01    0.05
 -15 -13   8    0.08    0.08
 -15 -13   8    0.06    0.08
 -11  15  -8    0.00    0.05
 -15 -11   8    0.03    0.07
 -15 -11   8    0.06    0.07
  15   9  -8   -0.02    0.06
  -9  15  -8    0.06    0.05
  -9  15  -8    0.03    0.05
 -15  -9   8    0.14    0.07
 -15  -9   8    0.00    0.07
  -7  15  -8    0.25    0.06
  15   7  -8    0.17    0.06
  -7  15  -8    0.15    0.05
 -15  -7   8    0.23    0.08
 -15  -7   8    0.22    0.08
  -5  15  -8    0.07    0.05
  15   5  -8    0.07    0.05
  15   5  -8    0.09    0.04
  -5  15  -8    0.01    0.04
 -15  -5   8    0.06    0.07
 -15  -5   8    0.08    0.07
  15   3  -8   -0.06    0.04
 -15  -3  -8    0.01    0.04
  -3  15  -8    0.02    0.04
  -3  15  -8    0.02    0.05
 -15  -3   8   -0.03    0.09
 -15  -3   8    0.05    0.07
  -1  15  -8    0.59    0.09
  15   1  -8    0.52    0.07
  -1  15  -8    0.59    0.09
 -15  -1  -8    0.44    0.07
  -1  15   8    0.61    0.10
  15   1   8    0.40    0.09
 -15  -1   8    0.48    0.09
 -15  -1   8    0.38    0.09
  15  -1  -8    0.08    0.05
 -15   1  -8    0.08    0.05
   1  15  -8    0.15    0.06
   1  15   8    0.11    0.06
 -15   1   8    0.20    0.07
 -15   1   8    0.21    0.07
  15  -1   8    0.10    0.05
   1  15   8    0.17    0.05
   3  15  -8    0.22    0.06
  15  -3  -8    0.16    0.05
 -15   3  -8    0.16    0.06
   3  15   8    0.20    0.06
 -15   3   8    0.19    0.07
  -3 -15   8    0.21    0.09
  -3 -15   8    0.17    0.09
 -15   3   8    0.19    0.07
   5  15  -8    0.18    0.06
  15  -5  -8    0.08    0.05
 -15   5  -8    0.17    0.05
 -15   5  -8    0.15    0.06
  -5 -15   8    0.11    0.09
  -5 -15   8   -0.04    0.09
   7  15  -8    0.13    0.06
 -15   7  -8    0.12    0.05
 -15   7  -8    0.15    0.05
  -7 -15   8    0.03    0.09
  -7 -15   8    0.00    0.09
   9  15  -8    0.06    0.07
 -15   9  -8    0.11    0.07
 -15   9  -8    0.07    0.06
  -9 -15   8    0.12    0.09
  -9 -15   8    0.15    0.09
 -15  11  -8   -0.01    0.05
 -11 -15   8   -0.06    0.08
 -11 -15   8    0.06    0.08
 -15  13  -8   -0.02    0.05
 -13 -15   8    0.06    0.08
 -13 -15   8   -0.01    0.08
 -12  16  -8   -0.05    0.04
 -16 -12   8    0.03    0.07
 -16 -12   8   -0.04    0.07
 -10  16  -8   -0.01    0.05
 -16 -10   8    0.06    0.07
 -16 -10   8    0.03    0.07
  -8  16  -8    0.00    0.04
 -16  -8   8    0.02    0.07
 -16  -8   8    0.03    0.08
  16   6  -8    0.16    0.05
  -6  16  -8    0.15    0.05
  16   6  -8    0.20    0.05
  -6  16  -8    0.18    0.05
 -16  -6   8    0.23    0.08
 -16  -6   8    0.23    0.08
  16   4  -8    0.07    0.05
  16   4  -8   -0.01    0.04
  -4  16  -8    0.00    0.04
  -4  16  -8    0.08    0.05
 -16  -4   8   -0.02    0.07
 -16  -4   8   -0.03    0.07
  -2  16  -8    0.13    0.05
  -2  16  -8    0.00    0.05
 -16  -2  -8   -0.01    0.04
  16   2  -8    0.02    0.05
  16   2   8   -0.01    0.05
 -16  -2   8   -0.03    0.07
 -16  -2   8    0.02    0.07
   0  16  -8    0.04    0.05
 -16   0  -8    0.06    0.04
  16   0  -8    0.13    0.05
 -16   0   8    0.19    0.07
 -16   0   8    0.08    0.06
  16   0   8   -0.04    0.05
   0  16   8    0.05    0.04
  16  -2  -8    0.01    0.05
   2  16  -8    0.07    0.05
 -16   2  -8    0.02    0.05
 -16   2   8   -0.07    0.06
 -16   2   8    0.07    0.06
   2  16   8    0.01    0.05
   4  16  -8    0.06    0.05
  16  -4  -8    0.03    0.04
 -16   4  -8    0.06    0.05
   4  16   8    0.04    0.05
  -4 -16   8    0.00    0.09
  -4 -16   8   -0.12    0.08
   6  16  -8    0.00    0.05
 -16   6  -8    0.04    0.05
 -16   6  -8    0.03    0.05
  16  -6  -8    0.01    0.04
  -6 -16   8   -0.13    0.08
   6  16   8    0.04    0.05
 -16   8  -8    0.02    0.05
  -8 -16   8    0.09    0.10
  -8 -16   8   -0.09    0.08
 -16  10  -8    0.02    0.05
 -10 -16   8    0.04    0.08
 -10 -16   8    0.03    0.08
 -16  12  -8   -0.04    0.05
 -12 -16   8   -0.10    0.09
 -12 -16   8   -0.02    0.07
  -9  17  -8    0.11    0.04
 -17  -9   8    0.05    0.07
 -17  -9   8   -0.04    0.07
  -7  17  -8   -0.03    0.04
 -17  -7   8    0.10    0.07
 -17  -7   8    0.02    0.07
  17   5  -8    0.05    0.04
  -5  17  -8    0.11    0.04
 -17  -5   8    0.09    0.08
  -3  17  -8    0.18    0.06
  17   3  -8    0.09    0.05
  17   3  -8    0.16    0.05
 -17  -3   8    0.21    0.08
  17   3   8    0.23    0.06
 -17  -3   8    0.25    0.08
  17   1  -8    0.00    0.05
  -1  17  -8    0.11    0.05
 -17  -1  -8    0.01    0.04
 -17  -1   8   -0.05    0.06
 -17  -1   8    0.11    0.07
   1  17  -8    0.20    0.06
 -17   1  -8    0.08    0.04
  17  -1  -8    0.15    0.06
 -17   1   8    0.05    0.06
 -17   1   8    0.21    0.07
   1  17   8    0.14    0.05
  17  -3  -8    0.05    0.05
   3  17  -8    0.05    0.05
 -17   3  -8   -0.01    0.04
   3  17   8    0.00    0.05
 -17   5  -8   -0.02    0.04
   5  17   8    0.05    0.06
  -5 -17   8    0.06    0.09
 -17   7  -8    0.04    0.05
  -7 -17   8    0.00    0.09
   7  17   8   -0.03    0.05
 -17   9  -8   -0.05    0.04
  -9 -17   8   -0.07    0.08
   9  17   8   -0.01    0.05
  -9 -17   8   -0.03    0.09
  -8  18  -8    0.02    0.03
 -18  -8   8    0.01    0.07
 -18  -8   8   -0.04    0.07
  -6  18  -8    0.03    0.03
 -18  -6   8    0.01    0.07
 -18  -6   8   -0.03    0.07
  18   4  -8   -0.08    0.06
  18   4   8    0.01    0.05
 -18  -4   8   -0.02    0.07
 -18  -4   8    0.00    0.07
 -18  -2  -8    0.08    0.04
 -18  -2   8    0.13    0.07
 -18  -2   8    0.08    0.07
 -18   0   8    0.20    0.07
 -18   0   8    0.18    0.07
 -18   2  -8    0.02    0.04
   2  18   8   -0.10    0.06
 -18   4  -8    0.04    0.04
   4  18   8    0.06    0.05
 -18   6  -8    0.01    0.04
  -6 -18   8    0.02    0.07
   6  18   8   -0.06    0.04
 -18   8  -8    0.02    0.05
  -8 -18   8    0.05    0.09
   8  18   8    0.03    0.05
  -8 -18   8    0.06    0.07
 -19  -5   8    0.03    0.06
  19   3  -8    0.08    0.04
 -19  -3   8    0.04    0.06
 -19  -3   8    0.02    0.07
 -19  -1  -8    0.03    0.02
 -19  -1   8    0.08    0.06
 -19  -1   8   -0.03    0.06
 -19   1  -8    0.00    0.03
 -19   3  -8    0.01    0.03
 -19   5  -8   -0.01    0.03
   5  19   8    0.03    0.05
 -20  -2   8   -0.01    0.05
 -20   0  -8    0.03    0.03
 -20   2  -8    0.02    0.03
   1   0  -9    0.98    0.08
   0   1  -9    0.84    0.08
   1   0  -9    0.99    0.09
  -1   0  -9    0.89    0.10
   0   1  -9    0.85    0.09
   1   0   9    0.99    0.09
   0  -1   9    0.77    0.09
  -1   0   9    0.96    0.09
   0  -1   9    0.69    0.10
   0   1   9    0.71    0.09
  -1   0   9    1.00    0.09
  -1   2  -9   22.36    1.94
   2   1  -9   23.83    1.94
   2   1  -9   23.26    1.94
   1  -2  -9   24.67    1.94
   1  -2  -9   22.63    1.94
  -1   2  -9   22.30    1.94
  -2  -1   9   22.99    1.94
  -2  -1   9   22.34    1.94
   1  -2   9   22.16    1.94
   2   1   9   20.85    1.94
  -1   2   9   22.49    1.94
   2  -1  -9    8.26    0.67
  -1  -2  -9    6.89    0.68
  -2   1  -9    7.86    0.67
  -2   1  -9    7.36    0.67
   1   2  -9    7.86    0.67
   1   2  -9    7.60    0.67
   2  -1  -9    8.74    0.67
   1   2   9    7.85    0.67
  -1  -2   9    7.49    0.67
  -2   1   9    8.09    0.67
  -1  -2   9    7.74    0.67
   2  -1   9    7.77    0.67
  -2   1   9    7.73    0.67
   3   2  -9    1.23    0.11
   3   2  -9    1.16    0.11
  -3  -2  -9    0.92    0.13
   3   2  -9    1.22    0.11
  -2   3  -9    1.25    0.11
  -2   3  -9    1.42    0.11
  -3  -2   9    1.20    0.11
  -2   3   9    0.96    0.11
  -3  -2   9    1.18    0.11
   2  -3   9    1.00    0.11
   2  -3   9    0.81    0.13
  -3   0  -9    0.45    0.06
  -3   0  -9    0.45    0.05
   0   3  -9    0.55    0.06
   0   3  -9    0.53    0.06
   0  -3   9    0.56    0.07
   3   0   9    0.60    0.06
   0  -3   9    0.35    0.06
   0   3   9    0.56    0.06
   2   3  -9    6.17    0.56
   2   3  -9    6.10    0.56
  -3   2  -9    7.39    0.56
   2   3  -9    6.16    0.56
  -2  -3  -9    6.29    0.57
   3  -2  -9    6.81    0.56
   3  -2  -9    6.32    0.56
  -3   2  -9    7.56    0.56
  -2  -3   9    6.53    0.56
   3  -2   9    7.40    0.56
  -2  -3   9    6.30    0.56
   2   3   9    6.14    0.56
  -3   2   9    6.11    0.56
  -3   2   9    6.21    0.56
   4   3  -9   12.81    1.18
   4   3  -9   12.65    1.18
   3  -4  -9   15.37    1.18
   3  -4  -9   15.09    1.18
  -3   4  -9   13.99    1.18
   4   3  -9   13.73    1.18
  -3   4  -9   14.94    1.18
  -4  -3  -9   14.03    1.18
  -3   4   9   12.71    1.18
  -3   4   9   13.96    1.18
   3  -4   9   14.21    1.18
  -3   4   9   13.95    1.18
  -4  -3   9   12.65    1.18
  -4  -3   9   12.29    1.18
   3  -4   9   14.80    1.19
   4   1  -9   14.99    1.18
   1  -4  -9   14.13    1.18
  -1   4  -9   12.73    1.17
  -4  -1  -9   12.49    1.18
  -1   4  -9   12.74    1.18
   4   1  -9   15.42    1.18
  -1   4   9   13.48    1.18
  -4  -1   9   14.42    1.18
   4   1   9   12.90    1.18
  -4  -1   9   14.18    1.18
  -4   1  -9    4.71    0.39
   1   4  -9    4.61    0.39
   1   4  -9    4.32    0.39
   4  -1  -9    4.74    0.39
   4  -1  -9    4.48    0.39
  -4   1  -9    4.39    0.39
   4  -1   9    4.11    0.39
  -4   1   9    4.90    0.39
  -1  -4   9    4.11    0.39
  -1  -4   9    4.20    0.39
  -4   1   9    4.96    0.39
   3   4  -9    5.17    0.44
   3   4  -9    5.08    0.44
  -4   3  -9    5.11    0.43
  -4   3  -9    5.45    0.44
   3   4  -9    5.14    0.44
   4  -3  -9    5.42    0.43
  -4   3   9    4.68    0.44
   4  -3   9    5.14    0.44
  -4   3   9    4.77    0.44
   3   4   9    5.49    0.44
  -3  -4   9    4.84    0.44
  -4   3   9    4.38    0.44
   5   4  -9    5.63    0.50
  -4   5  -9    6.24    0.50
   5   4  -9    5.49    0.50
   4  -5  -9    5.99    0.50
  -5  -4  -9    5.77    0.50
   5   4  -9    5.47    0.50
   4  -5   9    6.28    0.51
  -4   5   9    6.06    0.50
  -5  -4   9    5.26    0.50
   5   4   9    5.24    0.50
   4  -5   9    6.27    0.50
  -4   5   9    6.36    0.50
  -5  -4   9    5.41    0.50
  -2   5  -9    1.77    0.16
  -5  -2  -9    1.80    0.17
   5   2  -9    1.65    0.16
   2  -5  -9    1.85    0.17
   5   2  -9    2.10    0.17
  -2   5  -9    2.08    0.17
  -5  -2   9    1.97    0.17
  -5  -2   9    1.96    0.17
   2  -5   9    1.60    0.17
  -2   5   9    1.63    0.18
   2  -5   9    1.60    0.18
   0   5  -9    6.67    0.55
   0  -5  -9    6.80    0.56
   5   0  -9    6.88    0.55
   0   5  -9    6.05    0.56
   5   0  -9    6.63    0.56
  -5   0  -9    6.32    0.56
   5   0   9    6.21    0.56
   0  -5   9    6.46    0.56
   0  -5   9    6.27    0.56
  -5   0   9    6.24    0.56
   2   5  -9   10.85    0.87
   2   5  -9   11.07    0.87
  -2  -5  -9    9.57    0.88
  -5   2  -9   10.31    0.87
   2   5  -9    9.78    0.87
  -5   2  -9   10.48    0.87
  -5   2   9   10.00    0.87
   2   5   9   10.53    0.87
   5  -2   9    9.78    0.87
  -2  -5   9    9.39    0.87
  -2  -5   9   10.01    0.88
   4   5  -9    0.13    0.04
   4   5  -9    0.11    0.03
   5  -4  -9    0.20    0.03
  -5   4  -9    0.12    0.04
   4   5  -9    0.05    0.04
  -5   4   9    0.15    0.04
  -4  -5   9    0.13    0.04
   4   5   9    0.15    0.03
  -5   4   9    0.11    0.03
   5  -4   9    0.17    0.04
  -5   4   9    0.10    0.04
  -4  -5   9    0.09    0.04
   6   5  -9    0.30    0.05
   5  -6  -9    0.24    0.04
   6   5  -9    0.29    0.04
  -5   6  -9    0.31    0.04
  -6  -5  -9    0.30    0.04
   6   5  -9    0.31    0.04
  -5   6  -9    0.37    0.05
   5  -6   9    0.30    0.05
  -5   6   9    0.18    0.05
  -6  -5   9    0.25    0.05
  -6  -5   9    0.38    0.06
  -5   6   9    0.25    0.04
  -5   6   9    0.23    0.04
   5  -6   9    0.24    0.05
  -6  -3  -9    2.45    0.22
   6   3  -9    2.17    0.22
   6   3  -9    2.86    0.22
  -3   6  -9    2.21    0.22
  -3   6  -9    2.35    0.22
   6   3  -9    2.39    0.22
  -6  -3   9    2.53    0.22
  -6  -3   9    2.41    0.22
  -3   6   9    2.88    0.22
  -3   6   9    2.55    0.22
   3  -6   9    2.41    0.22
  -1   6  -9    4.38    0.39
   1  -6  -9    4.56    0.39
   6   1  -9    4.38    0.39
   6   1  -9    4.46    0.39
  -1   6  -9    4.46    0.39
  -6  -1  -9    4.61    0.39
  -1   6   9    3.98    0.39
  -6  -1   9    4.86    0.39
  -6  -1   9    4.85    0.39
  -1   6   9    4.45    0.39
   1  -6   9    4.48    0.39
   1  -6   9    4.31    0.39
   6   1   9    4.23    0.40
   1   6  -9    0.82    0.09
  -6   1  -9    0.79    0.08
  -6   1  -9    0.75    0.09
   1   6  -9    0.74    0.09
   1   6  -9    0.74    0.08
   6  -1   9    1.06    0.09
  -6   1   9    0.88    0.09
  -1  -6   9    0.60    0.10
  -6   1   9    1.01    0.09
  -1  -6   9    0.63    0.09
   1   6   9    1.03    0.09
   3   6  -9    0.47    0.06
   6  -3  -9    0.40    0.06
   3   6  -9    0.56    0.06
  -3  -6  -9    0.27    0.06
  -6   3  -9    0.30    0.06
   3   6  -9    0.43    0.06
  -6   3  -9    0.38    0.05
  -3  -6   9    0.43    0.06
  -6   3   9    0.43    0.06
   3   6   9    0.48    0.06
  -3  -6   9    0.47    0.07
   6  -3   9    0.28    0.05
  -6   3   9    0.51    0.06
  -6   3   9    0.37    0.06
  -6   5  -9    1.49    0.14
   6  -5  -9    1.72    0.14
  -6   5  -9    1.53    0.15
   5   6  -9    1.65    0.15
   5   6  -9    1.55    0.14
   5   6  -9    1.70    0.14
  -5  -6   9    1.50    0.15
  -6   5   9    1.61    0.14
  -5  -6   9    1.42    0.15
   6  -5   9    1.32    0.14
  -6   5   9    1.62    0.14
  -6   5   9    1.49    0.15
   7   6  -9    0.66    0.08
  -7  -6  -9    0.43    0.07
   7   6  -9    0.55    0.07
   6  -7  -9    0.44    0.07
  -6   7  -9    0.74    0.08
  -6   7  -9    0.72    0.07
   7   6  -9    0.66    0.07
  -6   7   9    0.62    0.07
  -6   7   9    0.42    0.08
  -7  -6   9    0.69    0.08
  -7  -6   9    0.66    0.09
   6  -7   9    0.53    0.07
  -6   7   9    0.60    0.07
   7   4  -9    2.60    0.24
  -4   7  -9    2.81    0.24
  -4   7  -9    2.55    0.24
   4  -7  -9    2.96    0.24
   7   4  -9    2.59    0.24
  -7  -4  -9    2.59    0.24
   7   4  -9    2.51    0.24
  -4   7   9    2.90    0.24
  -4   7   9    2.58    0.24
  -4   7   9    3.15    0.24
  -7  -4   9    2.39    0.24
   4  -7   9    2.77    0.24
  -7  -4   9    2.71    0.24
  -2   7  -9    6.97    0.60
  -2   7  -9    6.53    0.61
   7   2  -9    7.49    0.61
   2  -7  -9    7.77    0.60
   7   2  -9    7.14    0.60
  -7  -2  -9    6.81    0.60
   7   2  -9    7.10    0.60
  -2   7   9    6.61    0.60
  -7  -2   9    6.71    0.60
   7   2   9    7.25    0.60
  -7  -2   9    6.83    0.60
   2  -7   9    6.59    0.60
   2  -7   9    6.48    0.60
  -2   7   9    7.23    0.60
   7   0  -9    1.50    0.13
   0   7  -9    1.53    0.15
   0   7  -9    1.29    0.13
   0   7  -9    1.30    0.14
  -7   0  -9    1.62    0.14
   7   0   9    1.51    0.14
   0  -7   9    1.38    0.15
   0  -7   9    1.16    0.14
  -7   0   9    1.47    0.14
  -7   0   9    1.40    0.14
   0   7   9    1.62    0.13
   2   7  -9    3.06    0.26
   2   7  -9    2.85    0.26
   2   7  -9    3.08    0.26
  -7   2  -9    3.20    0.26
   7  -2  -9    2.55    0.26
  -7   2  -9    3.04    0.26
  -7   2   9    2.76    0.26
  -2  -7   9    3.04    0.26
  -7   2   9    2.57    0.26
   7  -2   9    3.03    0.26
  -2  -7   9    3.12    0.26
   2   7   9    3.16    0.26
  -7   4  -9    1.68    0.16
   4   7  -9    1.47    0.15
   7  -4  -9    1.95    0.15
   4   7  -9    1.39    0.15
  -7   4  -9    1.59    0.15
   4   7  -9    1.67    0.15
  -7   4   9    1.56    0.15
   4   7   9    1.84    0.15
   7  -4   9    1.61    0.15
   7  -4   9    1.87    0.15
  -7   4   9    1.63    0.15
  -7   4   9    1.75    0.15
  -4  -7   9    1.52    0.16
  -4  -7   9    1.47    0.16
   6   7  -9    0.28    0.04
   6   7  -9    0.29    0.05
   7  -6  -9    0.16    0.04
   6   7  -9    0.17    0.04
  -7   6  -9    0.22    0.05
  -7   6  -9    0.22    0.04
  -7   6   9    0.19    0.04
  -6  -7   9    0.14    0.05
  -6  -7   9    0.17    0.06
   7  -6   9    0.15    0.04
  -7   6   9    0.10    0.05
  -7   6   9    0.15    0.04
   8   7  -9    0.84    0.09
   8   7  -9    0.55    0.10
   8   7  -9    0.89    0.09
  -7   8  -9    0.75    0.08
  -7   8  -9    0.69    0.09
  -7   8   9    0.70    0.08
  -8  -7   9    0.75    0.10
  -7   8   9    0.53    0.09
  -7   8   9    0.76    0.08
  -8  -7   9    0.66    0.11
   8   5  -9    0.07    0.04
  -5   8  -9    0.10    0.03
  -5   8  -9    0.14    0.05
   8   5  -9    0.05    0.04
   8   5  -9    0.09    0.04
   5  -8  -9    0.13    0.03
  -8  -5  -9    0.13    0.04
  -8  -5   9    0.07    0.04
  -5   8   9    0.12    0.03
   5  -8   9    0.05    0.04
  -5   8   9    0.06    0.04
  -8  -5   9    0.05    0.05
  -5   8   9    0.07    0.03
   8   3  -9    0.09    0.04
  -3   8  -9    0.05    0.03
   8   3  -9    0.04    0.04
  -3   8  -9    0.08    0.04
  -8  -3  -9    0.10    0.04
   8   3  -9    0.07    0.04
  -8  -3   9    0.15    0.04
   3  -8   9    0.10    0.04
  -3   8   9    0.18    0.03
   3  -8   9    0.23    0.05
  -3   8   9    0.13    0.05
  -1   8  -9    0.22    0.04
  -1   8  -9    0.26    0.05
  -1   8  -9    0.23    0.05
  -8  -1  -9    0.23    0.04
   8   1  -9    0.24    0.04
   1  -8  -9    0.13    0.04
  -8  -1   9    0.24    0.05
  -1   8   9    0.16    0.04
   1  -8   9    0.20    0.05
   1  -8   9    0.13    0.08
   8   1   9    0.15    0.04
  -8  -1   9    0.21    0.04
  -8   1  -9    0.19    0.05
   1   8  -9    0.37    0.05
   8  -1  -9    0.31    0.05
  -1  -8  -9    0.22    0.04
   1   8  -9    0.30    0.04
  -8   1  -9    0.24    0.04
  -8   1   9    0.24    0.04
  -1  -8   9    0.25    0.05
   8  -1   9    0.14    0.04
   1   8   9    0.24    0.04
  -8   1   9    0.29    0.05
  -1  -8   9    0.22    0.05
  -8   3  -9    0.05    0.05
  -3  -8  -9    0.04    0.04
   3   8  -9    0.02    0.03
   8  -3  -9    0.05    0.04
   3   8  -9    0.00    0.04
  -8   3  -9    0.05    0.03
   3   8  -9   -0.01    0.04
  -8   3   9    0.04    0.04
  -3  -8   9    0.01    0.05
  -8   3   9    0.02    0.04
   3   8   9    0.01    0.03
  -3  -8   9    0.00    0.05
  -8   3   9   -0.01    0.04
   8  -3   9    0.03    0.04
   5   8  -9    0.73    0.08
   5   8  -9    0.69    0.08
  -8   5  -9    0.85    0.08
   8  -5  -9    0.55    0.08
   5   8  -9    0.65    0.08
  -8   5   9    0.55    0.08
  -5  -8   9    0.79    0.10
  -8   5   9    0.64    0.08
  -5  -8   9    0.64    0.09
   8  -5   9    0.74    0.10
  -8   5   9    0.56    0.09
   8  -5   9    0.76    0.08
  -8   7  -9    0.02    0.06
  -8   7  -9   -0.01    0.04
   7   8  -9    0.05    0.05
   7   8  -9    0.10    0.04
   7   8  -9    0.04    0.05
  -8   7   9    0.02    0.05
  -8   7   9    0.03    0.04
  -8   7   9    0.04    0.04
  -7  -8   9    0.02    0.06
  -7  -8   9   -0.01    0.06
   9   8  -9    0.04    0.06
  -8   9  -9    0.14    0.05
   9   8  -9    0.06    0.04
  -8   9  -9    0.13    0.06
   9   8  -9    0.05    0.05
  -9  -8   9    0.11    0.07
  -9  -8   9    0.05    0.07
  -8   9   9    0.05    0.04
  -8   9   9    0.02    0.06
  -8   9   9    0.17    0.04
  -6   9  -9    3.38    0.30
   9   6  -9    3.54    0.30
   9   6  -9    3.24    0.30
   9   6  -9    3.58    0.31
  -6   9  -9    3.35    0.31
  -6   9   9    2.92    0.31
  -9  -6   9    3.52    0.31
  -6   9   9    3.34    0.30
  -6   9   9    3.53    0.30
  -9  -6   9    3.80    0.31
   9   4  -9    0.06    0.04
  -4   9  -9    0.17    0.04
   9   4  -9    0.08    0.06
  -4   9  -9    0.16    0.05
   9   4  -9    0.08    0.04
  -4   9   9    0.12    0.05
  -4   9   9    0.14    0.04
  -9  -4   9    0.13    0.06
  -9  -4   9    0.10    0.05
   4  -9   9    0.14    0.05
  -4   9   9    0.06    0.04
  -2   9  -9    0.71    0.10
  -2   9  -9    0.57    0.08
   9   2  -9    0.70    0.08
   9   2  -9    0.70    0.08
   2  -9  -9    0.80    0.08
  -9  -2  -9    0.75    0.08
  -2   9   9    0.70    0.08
  -9  -2   9    0.71    0.09
  -2   9   9    0.61    0.09
   9   2   9    0.83    0.09
  -9  -2   9    0.77    0.09
   2  -9   9    0.80    0.12
   0   9  -9    0.09    0.04
   0   9  -9    0.16    0.05
   0  -9  -9    0.04    0.04
  -9   0  -9    0.12    0.04
   9   0  -9    0.12    0.04
   0   9  -9    0.08    0.04
   0   9   9    0.03    0.04
   0  -9   9    0.07    0.05
  -9   0   9    0.07    0.04
   0   9   9    0.09    0.03
   9   0   9    0.09    0.04
   0  -9   9    0.12    0.05
   2   9  -9    0.54    0.08
  -2  -9  -9    0.58    0.08
   2   9  -9    0.82    0.08
  -9   2  -9    0.75    0.07
   9  -2  -9    0.63    0.08
  -9   2  -9    0.74    0.09
   2   9  -9    0.83    0.08
   2   9   9    0.70    0.08
  -2  -9   9    0.80    0.10
  -9   2   9    0.52    0.08
   9  -2   9    0.61    0.08
  -2  -9   9    0.62    0.09
  -9   2   9    0.68    0.08
  -9   4  -9    0.09    0.05
   4   9  -9    0.04    0.04
   4   9  -9    0.09    0.05
   9  -4  -9    0.02    0.03
  -9   4  -9    0.07    0.05
   4   9  -9    0.02    0.04
  -9   4   9    0.04    0.07
  -9   4   9    0.04    0.04
  -4  -9   9    0.04    0.06
   9  -4   9    0.17    0.04
  -4  -9   9    0.06    0.06
   4   9   9    0.02    0.04
  -9   4   9    0.13    0.04
   9  -6  -9    0.13    0.04
   6   9  -9    0.11    0.05
  -9   6  -9    0.14    0.06
  -9   6  -9    0.16    0.04
   6   9  -9    0.08    0.05
   6   9  -9    0.08    0.04
  -6  -9   9    0.10    0.07
  -9   6   9    0.21    0.04
  -9   6   9    0.12    0.05
  -6  -9   9    0.09    0.06
   8   9  -9    2.74    0.26
  -9   8  -9    2.87    0.26
   8   9  -9    2.95    0.26
   8   9  -9    2.56    0.25
  -9   8  -9    3.31    0.27
  -8  -9   9    2.98    0.27
  -9   8   9    2.71    0.26
  -9   8   9    2.96    0.26
  -8  -9   9    2.88    0.27
  10   9  -9    0.40    0.07
  10   9  -9    0.39    0.07
[truncated: 273,401 more chars]
